# Supplementary material for: Development of a Rhizoctonia solani AG1-IB Specific Gene Model Enables Comparative Genome Analyses between Phytopathogenic R. solani AG1-IA, AG1-IB, AG3 and AG8 Isolates
Source: PLoS One. 2015 Dec 21;10(12):e0144769. doi: 10.1371/journal.pone.0144769 (PMC4686921; doi:10.1371/journal.pone.0144769)
Supplement: S1 Table — The table provides information on newly predicted genes regarding Gene name, Gene product, Gene function, EC Number, KOG number and KOG functional categories as annotated within the annotation platform GenDBE. (XLS) [file pone.0144769.s001.xls]

## Sheet: Tabelle1
Canonical name	Gene name	Gene product	Gene function	EC Number	KOG number	KOG functional categories
g3.t1		hypothetical protein
g6.t1		hypothetical protein
g7.t1		hypothetical protein
g8.t1		hypothetical protein
g9.t1		Casein kinase I homolog hhp2 OS=Schizosaccharomyces pombe (strain 972 / ATCC 24843) GN=hhp2 PE=2 SV=2
g10.t1		hypothetical protein
g13.t1		K00249 acyl-CoA dehydrogenase	KOG: Medium-chain acyl-CoA dehydrogenase	1.3.99.3	COG0140	I
g15.t1		hypothetical protein
g20.t1	RAB6	RAB6B, member RAS oncogene family	KOG: GTPase Rab6/YPT6/Ryh1, small G protein superfamily	3.1.4.12	COG0094	U
g23.t1		hypothetical protein
g24.t1		hypothetical protein
g26.t1		Centromere protein 3 OS=Schizosaccharomyces pombe (strain 972 / ATCC 24843) GN=cnp3 PE=4 SV=2
g27.t1	mnmA	K00566 tRNA (5-methylaminomethyl-2-thiouridylate)-methyltransferase	KOG: tRNA (5-methylaminomethyl-2-thiouridylate)-methyltransferase	2.1.1.61	COG2805	J
g28.t1		hypothetical protein
g30.t1		hypothetical protein
g34.t1		hypothetical protein
g36.t1		hypothetical protein
g38.t1		hypothetical protein
g44.t1		hypothetical protein
g47.t1		Uncharacterized protein C26F1.08c OS=Schizosaccharomyces pombe (strain 972 / ATCC 24843) GN=SPAC26F1.08c PE=4 SV=1
g50.t1		Autophagy-related protein 9 OS=Cryptococcus neoformans var. neoformans serotype D (strain JEC21 / ATCC MYA-565) GN=ATG9 PE=3 SV=1	KOG: Integral membrane protein		COG2173	R
g52.t1		Uncharacterized protein C26F1.08c OS=Schizosaccharomyces pombe (strain 972 / ATCC 24843) GN=SPAC26F1.08c PE=4 SV=1
g55.t1	R2	hypothetical protein		1.14.18.1
g56.t1	R2	hypothetical protein		1.14.18.1
g58.t1		hypothetical protein
g62.t1		hypothetical protein
g64.t1		hypothetical protein
g65.t1		K11426 SET and MYND domain-containing protein		2.1.1.43
g70.t1		hypothetical protein
g73.t1		hypothetical protein		1.-.-.-
g74.t1		Elongation factor 1-beta OS=Xenopus laevis GN=eef1b PE=1 SV=3	KOG: Elongation factor 1 beta/delta chain		COG1668	K
g77.t1		hypothetical protein
g78.t1		Putative lipase ATG15 OS=Cryptococcus neoformans var. neoformans serotype D (strain B-3501A) GN=ATG15 PE=3 SV=1	KOG: Putative lipase essential for disintegration of autophagic bodies inside the vacuole		COG4540	UI
g79.t1		hypothetical protein
g85.t1		hypothetical protein
g87.t1		Uncharacterized protein C17H9.06c OS=Schizosaccharomyces pombe (strain 972 / ATCC 24843) GN=SPAC17H9.06c PE=1 SV=1
g91.t1		Transcriptional regulatory protein PHO23 OS=Saccharomyces cerevisiae (strain ATCC 204508 / S288c) GN=PHO23 PE=1 SV=1
g93.t1		hypothetical protein		1.3.1.33
g95.t1		Uncharacterized protein C1604.18c OS=Schizosaccharomyces pombe (strain 972 / ATCC 24843) GN=SPBC1604.18c PE=3 SV=1
g96.t1	R2	tyrosinase, putative		1.14.18.1
g99.t1		K08646 peptidyl-Lys metalloendopeptidase		3.4.24.20
g100.t1		hypothetical protein
g103.t1		Metal homeostasis factor ATX1 OS=Saccharomyces cerevisiae (strain ATCC 204508 / S288c) GN=ATX1 PE=1 SV=1
g107.t1		hypothetical protein
g108.t1		54S ribosomal protein L27, mitochondrial OS=Cryptococcus neoformans var. neoformans serotype D (strain B-3501A) GN=RPL27 PE=3 SV=1
g109.t1		K01915 glutamine synthetase		6.3.1.2
g114.t1		hypothetical protein
g116.t1		Kinesin heavy chain OS=Syncephalastrum racemosum PE=2 SV=1	KOG: Kinesin (SMY1 subfamily)		COG0240	Z
g121.t1		hypothetical protein
g124.t1		hypothetical protein
g131.t1		K08646 peptidyl-Lys metalloendopeptidase		3.4.24.20
g133.t1		N-alpha-acetyltransferase 25, NatB auxiliary subunit OS=Rattus norvegicus GN=Naa25 PE=2 SV=1	KOG: Mitochondrial inheritance and actin cytoskeleton organization protein		COG2053	Z
g134.t1		AN1-type zinc finger protein 1 OS=Mus musculus GN=Zfand1 PE=1 SV=1
g136.t1	galT	K00965 UDPglucose--hexose-1-phosphate uridylyltransferase	KOG: Galactose-1-phosphate uridylyltransferase	2.7.7.12	COG2958	C
g140.t1		Spherulin-4 OS=Physarum polycephalum PE=2 SV=1
g143.t1		Guanine nucleotide-binding protein subunit gamma OS=Lentinula edodes GN=gg1 PE=3 SV=1
g147.t1		cAMP-independent regulatory protein pac2 OS=Schizosaccharomyces pombe (strain 972 / ATCC 24843) GN=pac2 PE=2 SV=1
g148.t1		Elongin-A OS=Schizosaccharomyces pombe (strain 972 / ATCC 24843) GN=pof4 PE=1 SV=3
g149.t1		hypothetical protein
g150.t1		Uncharacterized WD repeat-containing protein C343.04c OS=Schizosaccharomyces pombe (strain 972 / ATCC 24843) GN=SPAC343.04c PE=4 SV=1	KOG: WD40 repeat-containing protein		COG0293	S
g153.t1		Progestin and adipoq receptor-like protein 1 OS=Caenorhabditis elegans GN=paqr-1 PE=3 SV=2
g154.t1		ADIPOR-like receptor SPBC12C2.09c OS=Schizosaccharomyces pombe (strain 972 / ATCC 24843) GN=SPBC12C2.09c PE=3 SV=1	KOG: Predicted membrane proteins, contain hemolysin III domain		COG0748	RT
g155.t1		hypothetical protein
g156.t1		Transport protein particle subunit trs23 OS=Schizosaccharomyces pombe (strain 972 / ATCC 24843) GN=trs23 PE=3 SV=1
g158.t1		hypothetical protein
g160.t1		hypothetical protein
g161.t1		hypothetical protein
g164.t1		hypothetical protein
g165.t1		Ubiquinone biosynthesis protein coq7 OS=Schizosaccharomyces pombe (strain 972 / ATCC 24843) GN=coq7 PE=3 SV=1
g174.t1		Dolichol phosphate-mannose biosynthesis regulatory protein OS=Dictyostelium discoideum GN=dpm2-1 PE=3 SV=1
g177.t1	hus5	K10577 ubiquitin-conjugating enzyme E2 I	KOG: Ubiquitin-protein ligase	6.3.2.19	COG0424	O
g179.t1		Pyrroline-5-carboxylate reductase OS=Schizosaccharomyces pombe (strain 972 / ATCC 24843) GN=pro3 PE=3 SV=1	KOG: Pyrroline-5-carboxylate reductase		COG3124	E
g181.t1		hypothetical protein
g192.t1		hypothetical protein
g194.t1		Translation factor GUF1, mitochondrial OS=Laccaria bicolor (strain S238N-H82 / ATCC MYA-4686) GN=GUF1 PE=3 SV=1	KOG: Elongation factor-type GTP-binding protein		COG0462	J
g196.t1		Uncharacterized glycosidase Rv0584 OS=Mycobacterium tuberculosis GN=Rv0584 PE=3 SV=1
g198.t1		hypothetical protein
g207.t1		hypothetical protein
g213.t1		hypothetical protein
g214.t1		FK506-binding protein 1A OS=Neosartorya fumigata (strain ATCC MYA-4609 / Af293 / CBS 101355 / FGSC A1100) GN=fpr1A PE=3 SV=1
g215.t1		hypothetical protein
g218.t1		hypothetical protein
g220.t1		hypothetical protein
g221.t1		K03165 DNA topoisomerase III	KOG: DNA topoisomerase III alpha	5.99.1.2	COG1956	L
g224.t1		hypothetical protein
g225.t1		hypothetical protein
g226.t1		K00528 ferredoxin--NADP+ reductase	KOG: Ferredoxin/adrenodoxin reductase	1.18.1.2	COG1800	F
g229.t1		Putative exosome complex exonuclease RRP42 OS=Dictyostelium discoideum GN=exosc7 PE=3 SV=1
g230.t1		hypothetical protein
g234.t1		Protein transport protein bet1 OS=Schizosaccharomyces pombe (strain 972 / ATCC 24843) GN=bet1 PE=3 SV=1
g237.t1		Tetra-spanning protein 1 OS=Schizosaccharomyces pombe (strain 972 / ATCC 24843) GN=tts1 PE=1 SV=1
g241.t1		hypothetical protein
g242.t1		hypothetical protein
g243.t1		hypothetical protein
g245.t1		hypothetical protein
g247.t1	hat1	K11303 histone acetyltransferase 1	KOG: Histone acetyltransferase type b catalytic subunit	2.3.1.48	COG2696	B
g249.t1		hypothetical protein
g251.t1		hypothetical protein
g252.t1		hypothetical protein
g253.t1		hypothetical protein	KOG: Protease, Ulp1 family	3.4.22.-	COG0778	O
g256.t1		Uncharacterized protein YGR266W OS=Saccharomyces cerevisiae (strain ATCC 204508 / S288c) GN=YGR266W PE=1 SV=1
g258.t1		hypothetical protein
g259.t1		Protein EI24 homolog OS=Dictyostelium discoideum GN=DDB_G0284253 PE=3 SV=1
g260.t1		tRNA-splicing endonuclease subunit Sen34 OS=Homo sapiens GN=TSEN34 PE=1 SV=1
g262.t1		hypothetical protein
g263.t1		hypothetical protein
g266.t1		SET domain-containing protein 7 OS=Schizosaccharomyces pombe (strain 972 / ATCC 24843) GN=set7 PE=4 SV=1
g267.t1		tRNA-specific adenosine deaminase subunit TAD3 OS=Saccharomyces cerevisiae (strain ATCC 204508 / S288c) GN=TAD3 PE=1 SV=1
g270.t1		K01164 ribonuclease P	KOG: Ribonucleases P/MRP protein subunit	3.1.26.5	COG3322	A
g271.t1		K10563 formamidopyrimidine-DNA glycosylase		4.2.99.18
g274.t1		ATP-binding cassette transporter abc4 OS=Schizosaccharomyces pombe (strain 972 / ATCC 24843) GN=abc4 PE=3 SV=1	KOG: Multidrug resistance-associated protein/mitoxantrone resistance protein, ABC superfamily		COG0054	Q
g278.t1		hypothetical protein
g279.t1		AP-2 complex subunit beta OS=Rattus norvegicus GN=Ap2b1 PE=1 SV=1	KOG: Vesicle coat complex AP-1/AP-2/AP-4, beta subunit		COG1061	U
g281.t1		hypothetical protein		1.1.1.-
g287.t1		hypothetical protein
g289.t1		ATP-binding cassette transporter abc4 OS=Schizosaccharomyces pombe (strain 972 / ATCC 24843) GN=abc4 PE=3 SV=1	KOG: Multidrug resistance-associated protein/mitoxantrone resistance protein, ABC superfamily		COG0054	Q
g290.t1		hypothetical protein
g293.t1		ATP-binding cassette transporter abc4 OS=Schizosaccharomyces pombe (strain 972 / ATCC 24843) GN=abc4 PE=3 SV=1	KOG: Multidrug resistance-associated protein/mitoxantrone resistance protein, ABC superfamily		COG0054	Q
g296.t1		ATP-binding cassette transporter abc4 OS=Schizosaccharomyces pombe (strain 972 / ATCC 24843) GN=abc4 PE=3 SV=1	KOG: Multidrug resistance-associated protein/mitoxantrone resistance protein, ABC superfamily		COG0054	Q
g297.t1		hypothetical protein
g298.t1		hypothetical protein
g299.t1		U1 small nuclear ribonucleoprotein C OS=Coprinopsis cinerea (strain Okayama-7 / 130 / ATCC MYA-4618 / FGSC 9003) GN=CC1G_01380 PE=3 SV=1
g300.t1		K10578 ubiquitin-conjugating enzyme E2 J1		6.3.2.19
g301.t1		hypothetical protein
g302.t1		Mediator of RNA polymerase II transcription subunit 31 OS=Arabidopsis thaliana GN=MED31 PE=1 SV=1
g303.t1		SWI/SNF and RSC complexes subunit ssr4 OS=Schizosaccharomyces pombe (strain 972 / ATCC 24843) GN=ssr4 PE=1 SV=1
g309.t1		hypothetical protein
g312.t1		hypothetical protein
g317.t1		hypothetical protein
g318.t1		hypothetical protein
g328.t1		hypothetical protein
g329.t1		hypothetical protein
g337.t1		Protein MSS51, mitochondrial OS=Saccharomyces cerevisiae (strain ATCC 204508 / S288c) GN=MSS51 PE=1 SV=2
g338.t1		NAD-dependent protein deacylase OS=Coprinopsis cinerea (strain Okayama-7 / 130 / ATCC MYA-4618 / FGSC 9003) GN=CC1G_00083 PE=3 SV=2
g341.t1		Polyadenylate-binding protein, cytoplasmic and nuclear OS=Cryptococcus neoformans var. neoformans serotype D (strain B-3501A) GN=PAB1 PE=3 SV=1	KOG: Polyadenylate-binding protein (RRM superfamily)		COG0123	AJ
g344.t1		Uncharacterized protein YLR290C, mitochondrial OS=Saccharomyces cerevisiae (strain ATCC 204508 / S288c) GN=YLR290C PE=1 SV=1
g349.t1		Signal recognition particle 54 kDa protein homolog OS=Yarrowia lipolytica (strain CLIB 122 / E 150) GN=SRP54 PE=3 SV=2	KOG: Signal recognition particle, subunit Srp54		COG0780	U
g350.t1		K01647 citrate synthase	KOG: Citrate synthase	2.3.3.1	COG2617	C
g353.t1		Heat shock protein HSS1 OS=Puccinia graminis GN=HSS1 PE=3 SV=1	KOG: Molecular chaperones HSP70/HSC70, HSP70 superfamily		COG0101	O
g355.t1		hypothetical protein
g356.t1		hypothetical protein
g358.t1	smc	hypothetical protein
g359.t1		Exodeoxyribonuclease OS=Bacillus subtilis (strain 168) GN=exoA PE=1 SV=1
g360.t1		hypothetical protein
g361.t1		GPI transamidase component gaa1 OS=Schizosaccharomyces pombe (strain 972 / ATCC 24843) GN=gaa1 PE=3 SV=1	KOG: Glycosylphosphatidylinositol anchor attachment protein GAA1		COG3566	O
g363.t1		Calcium-independent phospholipase A2-gamma OS=Oryctolagus cuniculus GN=PNPLA8 PE=1 SV=1
g365.t1		hypothetical protein
g366.t1		Vacuolar segregation protein pep7 OS=Schizosaccharomyces pombe (strain 972 / ATCC 24843) GN=pep7 PE=3 SV=1
g375.t1		Thioredoxin-like protein 1 OS=Schizosaccharomyces pombe (strain 972 / ATCC 24843) GN=txl1 PE=4 SV=1	KOG: Thioredoxin-like protein		COG0908	O
g377.t1		K08646 peptidyl-Lys metalloendopeptidase		3.4.24.20
g382.t1		hypothetical protein
g383.t1		hypothetical protein
g384.t1	ELP3	K07739 elongator complex protein 3	KOG: RNA polymerase II elongator complex, subunit ELP3/histone acetyltransferase	2.3.1.48	COG2535	BK
g385.t1		hypothetical protein
g389.t1		hypothetical protein
g392.t1		Uncharacterized transporter YrhG OS=Bacillus subtilis (strain 168) GN=yrhG PE=3 SV=1
g395.t1		hypothetical protein
g398.t1		hypothetical protein
g400.t1		Metallophosphoesterase domain-containing protein 1 OS=Homo sapiens GN=MPPED1 PE=2 SV=3
g403.t1		hypothetical protein
g406.t1		hypothetical protein
g407.t1		hypothetical protein
g408.t1		UPF0641 membrane protein PJ4664.05 OS=Schizosaccharomyces pombe (strain 972 / ATCC 24843) GN=SPBPJ4664.05 PE=3 SV=2
g412.t1		Probable translation initiation factor eIF-2B subunit epsilon OS=Schizosaccharomyces pombe (strain 972 / ATCC 24843) GN=tif225 PE=1 SV=1	KOG: Translation initiation factor 2B, epsilon subunit (eIF-2Bepsilon/GCD6)		COG1461	J
g414.t1		Altered inheritance rate of mitochondria protein 29 OS=Saccharomyces cerevisiae (strain ATCC 204508 / S288c) GN=AIM29 PE=1 SV=1
g419.t1		U4/U6.U5 small nuclear ribonucleoprotein 27 kDa protein OS=Homo sapiens GN=SNRNP27 PE=1 SV=1
g421.t1		hypothetical protein
g425.t1		hypothetical protein
g430.t1		Replication factor C subunit 2 OS=Schizosaccharomyces pombe (strain 972 / ATCC 24843) GN=rfc2 PE=1 SV=1	KOG: Replication factor C, subunit RFC4		COG0989	L
g434.t1		hypothetical protein
g437.t1	guaD	hypothetical protein	KOG: Atrazine chlorohydrolase/guanine deaminase	3.5.4.3	COG3968	FQ
g441.t1		hypothetical protein
g443.t1		hypothetical protein
g445.t1		SRR1-like protein OS=Mus musculus GN=Srrd PE=2 SV=4
g447.t1		hypothetical protein
g450.t1		Cannabidiolic acid synthase OS=Cannabis sativa GN=CBDAS PE=1 SV=1
g451.t1		6-hydroxy-D-nicotine oxidase OS=Arthrobacter oxidans PE=1 SV=2
g455.t1		37S ribosomal protein subunit sws2, mitochondrial OS=Schizosaccharomyces pombe (strain 972 / ATCC 24843) GN=sws2 PE=3 SV=1
g456.t1		Trafficking protein particle complex subunit BET3 OS=Saccharomyces cerevisiae (strain ATCC 204508 / S288c) GN=BET3 PE=1 SV=1	KOG: Transport protein particle (TRAPP) complex subunit		COG3330	U
g459.t1		hypothetical protein		2.4.1.141
g463.t1		Serine/threonine-protein kinase CTR1 OS=Arabidopsis thaliana GN=CTR1 PE=1 SV=1	KOG: Tyrosine kinase specific for activated (GTP-bound) p21cdc42Hs		COG0192	T
g464.t1		Uncharacterized membrane protein YJL163C OS=Saccharomyces cerevisiae (strain ATCC 204508 / S288c) GN=YJL163C PE=1 SV=1
g469.t1		K01104 protein-tyrosine phosphatase		3.1.3.48
g484.t1		hypothetical protein
g487.t1		hypothetical protein
g492.t1		K08825 dual-specificity tyrosine-(Y)-phosphorylation regulated kinase	KOG: Dual-specificity tyrosine-phosphorylation regulated kinase	2.7.12.1	COG0667	R
g493.t1		54S ribosomal protein L10, mitochondrial OS=Schizosaccharomyces pombe (strain 972 / ATCC 24843) GN=mrpl10 PE=3 SV=2
g496.t1		Pre-mRNA-splicing factor CEF1 OS=Cryptococcus neoformans var. neoformans serotype D (strain JEC21 / ATCC MYA-565) GN=CEF1 PE=3 SV=1	KOG: mRNA splicing protein CDC5 (Myb superfamily)		COG0050	AD
g497.t1	blm	K10901 bloom syndrome protein	KOG: ATP-dependent DNA helicase	3.6.1.-	COG0351	L
g501.t1		hypothetical protein
g502.t1		tRNA dimethylallyltransferase, mitochondrial OS=Schizosaccharomyces pombe (strain 972 / ATCC 24843) GN=tit1 PE=3 SV=1
g503.t1		Uncharacterized GMC-type oxidoreductase Rv1279/MT1316 OS=Mycobacterium tuberculosis GN=Rv1279 PE=3 SV=1
g504.t1		Putative 2-hydroxyacid dehydrogenase C1773.17c OS=Schizosaccharomyces pombe (strain 972 / ATCC 24843) GN=SPBC1773.17c PE=3 SV=3
g505.t1		Pre-mRNA-splicing factor 38A OS=Xenopus laevis GN=prpf38a PE=2 SV=1	KOG: Predicted PRP38-like splicing factor		COG2889	S
g506.t1		K00167 2-oxoisovalerate dehydrogenase E1 component, beta subunit	KOG: Pyruvate dehydrogenase E1, beta subunit	1.2.4.4	COG0524	C
g507.t1		K13117 ATP-dependent RNA helicase DDX35	KOG: DEAH-box RNA helicase	3.6.1.-	COG0922	A
g508.t1		Pre-mRNA-splicing factor syf2 OS=Emericella nidulans (strain FGSC A4 / ATCC 38163 / CBS 112.46 / NRRL 194 / M139) GN=syf2 PE=3 SV=1
g511.t1		hypothetical protein
g514.t1		hypothetical protein
g515.t1		hypothetical protein
g517.t1		hypothetical protein
g518.t1		hypothetical protein
g519.t1		hypothetical protein
g520.t1		hypothetical protein
g521.t1		Uncharacterized membrane protein C14C4.07 OS=Schizosaccharomyces pombe (strain 972 / ATCC 24843) GN=SPAC14C4.07 PE=1 SV=1
g526.t1		hypothetical protein
g530.t1		hypothetical protein
g532.t1		hypothetical protein
g534.t1		hypothetical protein
g538.t1		hypothetical protein
g544.t1		hypothetical protein
g545.t1		hypothetical protein
g548.t1		Derlin-2 OS=Mus musculus GN=Derl2 PE=2 SV=2	KOG: Predicted membrane protein		COG0858	S
g549.t1		K11976 TRIAD3	KOG: Predicted E3 ubiquitin ligase	6.3.2.19	COG1812	O
g555.t1		hypothetical protein
g557.t1	GON1	K06883	KOG: Predicted Ras related/Rac-GTP binding protein		COG1707	V
g558.t1		hypothetical protein
g561.t1		hypothetical protein
g562.t1		K08860 eukaryotic translation initiation factor 2-alpha kinase	KOG: eIF-2alpha kinase GCN2	2.7.11.1	COG1035	J
g563.t1		hypothetical protein
g564.t1		Late secretory pathway protein AVL9 OS=Saccharomyces cerevisiae (strain ATCC 204508 / S288c) GN=AVL9 PE=1 SV=1	KOG: Uncharacterized conserved protein		COG3823	S
g566.t1		hypothetical protein
g567.t1		hypothetical protein
g569.t1		hypothetical protein
g570.t1		hypothetical protein
g571.t1		hypothetical protein
g572.t1		hypothetical protein
g573.t1		hypothetical protein
g574.t1		hypothetical protein
g575.t1		hypothetical protein
g576.t1		hypothetical protein
g577.t1		hypothetical protein
g578.t1		hypothetical protein
g581.t1		Probable ribosomal protein S19, mitochondrial OS=Schizosaccharomyces pombe (strain 972 / ATCC 24843) GN=rsm19 PE=3 SV=2
g583.t1		hypothetical protein
g584.t1		hypothetical protein		3.2.1.21
g585.t1		DDB1- and CUL4-associated factor 5 OS=Mus musculus GN=Dcaf5 PE=1 SV=2
g586.t1		hypothetical protein
g589.t1		Multiple RNA-binding domain-containing protein 1 OS=Ustilago maydis (strain 521 / FGSC 9021) GN=MRD1 PE=3 SV=1	KOG: RNA-binding protein (RRM superfamily)		COG0110	R
g591.t1		UPF0586 protein C9orf41 OS=Homo sapiens GN=C9orf41 PE=1 SV=1
g592.t1		hypothetical protein
g593.t1		K05286 phosphatidylinositol glycan, class B	KOG: GPI-alpha-mannosyltransferase III (GPI10/PIG-B) involved in glycosylphosphatidylinositol anchor biosynthesis	2.4.1.-	COG1771	MO
g594.t1		hypothetical protein	KOG: Uncharacterized conserved protein	1.4.3.5	COG2585	S
g597.t1		Uncharacterized transporter C1002.16c OS=Schizosaccharomyces pombe (strain 972 / ATCC 24843) GN=SPAC1002.16c PE=3 SV=1	KOG: Permease of the major facilitator superfamily		COG2533	G
g598.t1		Cellobiose dehydrogenase OS=Phanerochaete chrysosporium GN=CDH-1 PE=1 SV=1
g601.t1		hypothetical protein
g603.t1		hypothetical protein
g604.t1		hypothetical protein
g606.t1		hypothetical protein
g608.t1		Nitric oxide synthase-interacting protein homolog OS=Drosophila melanogaster GN=CG6179 PE=3 SV=1
g611.t1		Oligopeptide transporter 5 OS=Arabidopsis thaliana GN=OPT5 PE=2 SV=1	KOG: Sexual differentiation process protein ISP4		COG2262	T
g612.t1		hypothetical protein
g613.t1		Protein artemis OS=Mus musculus GN=Dclre1c PE=2 SV=2
g617.t1		Tyrosinase OS=Streptomyces antibioticus GN=melC2 PE=3 SV=2
g619.t1		Tyrosinase OS=Streptomyces antibioticus GN=melC2 PE=3 SV=2
g620.t1		hypothetical protein
g622.t1		F-actin-capping protein subunit alpha OS=Drosophila melanogaster GN=cpa PE=2 SV=1	KOG: F-actin capping protein, alpha subunit		COG0836	Z
g623.t1		Deoxynucleotidyltransferase terminal-interacting protein 2 OS=Mus musculus GN=Dnttip2 PE=1 SV=1
g625.t1		hypothetical protein
g628.t1		hypothetical protein
g630.t1		hypothetical protein
g631.t1		hypothetical protein
g634.t1		hypothetical protein
g636.t1		hypothetical protein
g638.t1		hypothetical protein
g641.t1	UPL7	K10589 ubiquitin-protein ligase E3 C	KOG: E3 ubiquitin protein ligase	6.3.2.19	COG0942	O
g642.t1		hypothetical protein
g646.t1		Serum response factor homolog A OS=Dictyostelium discoideum GN=srfA PE=1 SV=1
g647.t1		hypothetical protein
g649.t1		hypothetical protein
g651.t1		tRNA (adenine(58)-N(1))-methyltransferase catalytic subunit TRM61 OS=Cryptococcus neoformans var. neoformans serotype D (strain B-3501A) GN=TRM61 PE=3 SV=1
g652.t1		hypothetical protein
g653.t1		hypothetical protein
g654.t1		hypothetical protein
g655.t1		hypothetical protein
g658.t1		Vacuolar protein sorting-associated protein 45 OS=Mus musculus GN=Vps45 PE=1 SV=1	KOG: Vacuolar sorting protein VPS45/Stt10 (Sec1 family)		COG1299	U
g659.t1		ADP-ribosylation factor-like protein 8A OS=Xenopus tropicalis GN=arl8a PE=2 SV=1	KOG: GTP-binding ADP-ribosylation factor-like protein		COG0075	R
g664.t1		Midasin OS=Homo sapiens GN=MDN1 PE=1 SV=2	KOG: AAA ATPase containing von Willebrand factor type A (vWA) domain		COG1808	R
g668.t1		hypothetical protein
g670.t1		Putative helicase mov-10-B.1 OS=Danio rerio GN=mov10b.1 PE=2 SV=2	KOG: RNA helicase		COG1804	A
g671.t1		hypothetical protein
g673.t1		hypothetical protein
g677.t1		hypothetical protein
g678.t1		hypothetical protein
g679.t1		hypothetical protein
g683.t1		hypothetical protein
g685.t1		Uncharacterized protein YEL023C OS=Saccharomyces cerevisiae (strain ATCC 204508 / S288c) GN=YEL023C PE=4 SV=1
g690.t1		Uncharacterized permease C1683.05 OS=Schizosaccharomyces pombe (strain 972 / ATCC 24843) GN=SPBC1683.05 PE=3 SV=1	KOG: Uridine permease/thiamine transporter/allantoin transport		COG2466	FH
g691.t1		hypothetical protein
g694.t1		hypothetical protein
g696.t1		hypothetical protein
g698.t1		hypothetical protein
g700.t1	mot1	hypothetical protein	KOG: SNF2 family DNA-dependent ATPase domain-containing protein	3.6.1.-	COG0392	K
g702.t1		hypothetical protein
g703.t1		hypothetical protein
g706.t1		Probable U6 snRNA-associated Sm-like protein LSm3 OS=Dictyostelium discoideum GN=lsm3 PE=3 SV=1
g716.t1		Sugar phosphatase YfbT OS=Escherichia coli (strain K12) GN=yfbT PE=1 SV=2
g717.t1		hypothetical protein
g718.t1	DRG2	K06944	KOG: GTP-binding protein DRG2 (ODN superfamily)		COG1486	T
g722.t1		Dynactin subunit 6 OS=Xenopus tropicalis GN=dctn6 PE=2 SV=1
g727.t1		Protein atp12, mitochondrial OS=Schizosaccharomyces pombe (strain 972 / ATCC 24843) GN=atp12 PE=3 SV=2
g728.t1		hypothetical protein
g731.t1		hypothetical protein
g736.t1		hypothetical protein
g738.t1	ALG7	K01001 UDP-N-acetylglucosamine--dolichyl-phosphate N-acetylglucosaminephosphotransferase	KOG: Glycosyltransferase	2.7.8.15	COG2788	G
g739.t1		hypothetical protein
g740.t1		hypothetical protein
g748.t1		hypothetical protein
g749.t1		Manganese transporter pdt1 OS=Schizosaccharomyces pombe (strain 972 / ATCC 24843) GN=pdt1 PE=1 SV=1
g751.t1		Zinc finger protein zfs1 OS=Schizosaccharomyces pombe (strain 972 / ATCC 24843) GN=zfs1 PE=1 SV=1
g752.t1		hypothetical protein
g756.t1		Mitochondrial fusion and transport protein ugo1 OS=Schizosaccharomyces pombe (strain 972 / ATCC 24843) GN=ugo1 PE=3 SV=1
g760.t1		Uncharacterized protein C11G11.07 OS=Schizosaccharomyces pombe (strain 972 / ATCC 24843) GN=SPBC11G11.07 PE=4 SV=2	KOG: Nuclear transport regulator		COG2081	U
g761.t1		K01899 succinyl-CoA synthetase alpha subunit	KOG: Succinyl-CoA synthetase, alpha subunit	6.2.1.5	COG1255	C
g762.t1		Acyl-CoA-binding domain-containing protein 1 OS=Arabidopsis thaliana GN=ACBP1 PE=1 SV=2
g764.t1		Protein RTM1 OS=Saccharomyces cerevisiae GN=RTM1 PE=3 SV=1
g767.t1		hypothetical protein
g768.t1		AP-3 complex subunit sigma-1 OS=Homo sapiens GN=AP3S1 PE=1 SV=1
g771.t1		hypothetical protein
g772.t1		hypothetical protein
g775.t1		Probable O-acetyltransferase CAS1 OS=Cryptococcus neoformans var. grubii serotype A (strain H99 / ATCC 208821 / CBS 10515 / FGSC 9487) GN=CAS1 PE=3 SV=1
g782.t1		Sulfide:quinone oxidoreductase, mitochondrial OS=Schizosaccharomyces pombe (strain 972 / ATCC 24843) GN=hmt2 PE=3 SV=1	KOG: Sulfide:quinone oxidoreductase/flavo-binding protein		COG3851	C
g787.t1		hypothetical protein
g788.t1		hypothetical protein
g789.t1		hypothetical protein
g792.t1		ABC1 family protein C15C4.02 OS=Schizosaccharomyces pombe (strain 972 / ATCC 24843) GN=SPBC15C4.02 PE=3 SV=2	KOG: Predicted unusual protein kinase		COG1235	R
g793.t1		hypothetical protein
g795.t1		hypothetical protein
g796.t1		Mitochondrial substrate carrier family protein L OS=Dictyostelium discoideum GN=mcfL PE=3 SV=1
g797.t1		RNA exonuclease 4 OS=Saccharomyces cerevisiae (strain ATCC 204508 / S288c) GN=REX4 PE=1 SV=1
g799.t1		hypothetical protein
g804.t1		Purine-cytosine permease fcyB OS=Emericella nidulans (strain FGSC A4 / ATCC 38163 / CBS 112.46 / NRRL 194 / M139) GN=fcyB PE=1 SV=1
g809.t1		hypothetical protein
g810.t1		hypothetical protein
g811.t1		Mitotic spindle-associated MMXD complex subunit MIP18 OS=Mus musculus GN=Fam96b PE=2 SV=1
g813.t1		hypothetical protein
g814.t1		hypothetical protein
g815.t1		hypothetical protein
g816.t1		Phosducin-like protein 3 OS=Danio rerio GN=pdcl3 PE=2 SV=1
g817.t1		hypothetical protein
g820.t1		Dicarboxylic amino acid permease OS=Saccharomyces cerevisiae (strain ATCC 204508 / S288c) GN=DIP5 PE=1 SV=1	KOG: Amino acid transporters		COG1286	E
g822.t1		3,2-trans-enoyl-CoA isomerase OS=Saccharomyces cerevisiae (strain ATCC 204508 / S288c) GN=ECI1 PE=1 SV=1
g824.t1		54S ribosomal protein L51, mitochondrial OS=Schizosaccharomyces pombe (strain 972 / ATCC 24843) GN=mrpl51 PE=3 SV=1
g831.t1		RNA-binding protein lark OS=Drosophila melanogaster GN=lark PE=1 SV=1
g835.t1		Small glutamine-rich tetratricopeptide repeat-containing protein beta OS=Rattus norvegicus GN=Sgtb PE=1 SV=1
g837.t1		K00872 homoserine kinase	KOG: Homoserine kinase	2.7.1.39	COG1537	E
g839.t1		Protein UPS2, mitochondrial OS=Saccharomyces cerevisiae (strain ATCC 204508 / S288c) GN=UPS2 PE=1 SV=1
g840.t1		hypothetical protein
g841.t1		hypothetical protein
g843.t1		L-fucose permease OS=Haemophilus influenzae (strain ATCC 51907 / DSM 11121 / KW20 / Rd) GN=fucP PE=3 SV=1
g845.t1		Putative hydrolase C777.06c OS=Schizosaccharomyces pombe (strain 972 / ATCC 24843) GN=SPCC777.06c PE=4 SV=1
g847.t1		Probable small nuclear ribonucleoprotein E OS=Drosophila melanogaster GN=SmE PE=3 SV=1
g850.t1		hypothetical protein
g853.t1		hypothetical protein
g854.t1		hypothetical protein
g860.t1		Diacylglycerol pyrophosphate phosphatase 1 OS=Saccharomyces cerevisiae (strain ATCC 204508 / S288c) GN=DPP1 PE=1 SV=1	KOG: Lipid phosphate phosphatase and related enzymes of the PAP2 family		COG3030	I
g862.t1		hypothetical protein
g867.t1		Long-chain-fatty-acid--CoA ligase 5 OS=Rattus norvegicus GN=Acsl5 PE=2 SV=1
g868.t1		hypothetical protein
g869.t1		Regulatory protein abaA OS=Emericella nidulans (strain FGSC A4 / ATCC 38163 / CBS 112.46 / NRRL 194 / M139) GN=abaA PE=4 SV=3
g873.t1		hypothetical protein
g876.t1		Linear gramicidin synthase subunit D OS=Brevibacillus parabrevis GN=lgrD PE=1 SV=1
g882.t1		hypothetical protein
g893.t1		hypothetical protein
g894.t1		Probable peptide chain release factor C12orf65 homolog, mitochondrial OS=Mus musculus PE=1 SV=1
g895.t1		hypothetical protein
g896.t1		Mitochondrial zinc maintenance protein 1, mitochondrial OS=Aspergillus niger (strain CBS 513.88 / FGSC A1513) GN=MZM1 PE=3 SV=1
g897.t1		C-factor OS=Myxococcus xanthus GN=csgA PE=1 SV=1
g904.t1		hypothetical protein
g906.t1		40S ribosomal protein S27 OS=Schizosaccharomyces pombe (strain 972 / ATCC 24843) GN=rps27 PE=3 SV=1
g909.t1		hypothetical protein
g910.t1		Galactose oxidase OS=Gibberella zeae (strain PH-1 / ATCC MYA-4620 / FGSC 9075 / NRRL 31084) GN=GAOA PE=3 SV=1
g921.t1		Translin-associated protein X OS=Mus musculus GN=Tsnax PE=1 SV=1
g929.t1		hypothetical protein
g930.t1		K00027 malate dehydrogenase (oxaloacetate-decarboxylating)	KOG: NADP+-dependent malic enzyme	1.1.1.38	COG1257	C
g931.t1		hypothetical protein
g932.t1		hypothetical protein
g934.t1		Vacuolar fusion protein CCZ1 homolog OS=Gallus gallus GN=CCZ1 PE=2 SV=1
g936.t1		hypothetical protein
g937.t1	abs	K13116 ATP-dependent RNA helicase DDX41	KOG: DEAD-box protein abstrakt	3.6.1.-	COG0341	A
g939.t1		hypothetical protein
g941.t1		hypothetical protein
g942.t1		hypothetical protein
g944.t1		O-methyltransferase MdmC OS=Streptomyces mycarofaciens GN=mdmC PE=3 SV=1
g946.t1		Pirin-like protein OS=Solanum lycopersicum PE=2 SV=1
g947.t1		Thioredoxin OS=Rickettsia bellii (strain RML369-C) GN=trxA PE=3 SV=2
g949.t1		Guanine nucleotide-binding protein-like 3 homolog OS=Caenorhabditis elegans GN=nst-1 PE=3 SV=1	KOG: GTPase		COG2484	R
g950.t1		Pyridoxal reductase OS=Schizosaccharomyces pombe (strain 972 / ATCC 24843) GN=plr1 PE=1 SV=1	KOG: Voltage-gated shaker-like K+ channel, subunit beta/KCNAB		COG1575	C
g953.t1		hypothetical protein
g956.t1	PSS	K00998 phosphatidylserine synthase		2.7.8.8
g958.t1		hypothetical protein
g959.t1		Chitin synthase regulatory factor 3 OS=Schizosaccharomyces pombe (strain 972 / ATCC 24843) GN=chr3 PE=1 SV=1	KOG: Extracellular protein SEL-1 and related proteins		COG1550	MOT
g964.t1		Histone H2B OS=Ustilago maydis (strain 521 / FGSC 9021) GN=HTB1 PE=3 SV=3	KOG: Sphingosine kinase, involved in sphingolipid metabolism		COG1116	IT
g965.t1		WD repeat-containing protein wat1 OS=Schizosaccharomyces pombe (strain 972 / ATCC 24843) GN=wat1 PE=1 SV=1	KOG: G-protein beta subunit-like protein (contains WD40 repeats)		COG0315	R
g966.t1		F-box protein At5g06550 OS=Arabidopsis thaliana GN=At5g06550 PE=2 SV=1
g968.t1		Small nuclear ribonucleoprotein-associated protein B OS=Schizosaccharomyces pombe (strain 972 / ATCC 24843) GN=smb1 PE=1 SV=1
g973.t1		hypothetical protein	KOG: Serine carboxypeptidases (lysosomal cathepsin A)	3.4.16.6	COG1282	OE
g976.t1		Kynurenine formamidase OS=Meyerozyma guilliermondii (strain ATCC 6260 / CBS 566 / DSM 6381 / JCM 1539 / NBRC 10279 / NRRL Y-324) GN=BNA7 PE=3 SV=2
g981.t1		Protein OS-9 homolog OS=Neosartorya fumigata (strain ATCC MYA-4609 / Af293 / CBS 101355 / FGSC A1100) GN=yos9 PE=3 SV=1
g986.t1		Multidrug resistance-associated protein 1 OS=Gallus gallus GN=ABCC1 PE=2 SV=1	KOG: Multidrug resistance-associated protein/mitoxantrone resistance protein, ABC superfamily		COG0054	Q
g990.t1		hypothetical protein
g991.t1		40S ribosomal protein S21 OS=Candida albicans GN=RPS21 PE=3 SV=1
g992.t1		Aprataxin OS=Bos taurus GN=APTX PE=2 SV=1
g993.t1		hypothetical protein
g995.t1		hypothetical protein
g996.t1		Pre-mRNA-splicing factor SLT11 OS=Cryptococcus neoformans var. neoformans serotype D (strain JEC21 / ATCC MYA-565) GN=SLT11 PE=3 SV=1	KOG: Predicted RNA-binding protein (RRM superfamily)		COG0153	R
g1001.t1		Small COPII coat GTPase SAR1 OS=Ustilago maydis (strain 521 / FGSC 9021) GN=SAR1 PE=3 SV=1	KOG: Vesicle coat complex COPII, GTPase subunit SAR1		COG0077	U
g1002.t1		Uncharacterized mitochondrial carrier C29A3.11c OS=Schizosaccharomyces pombe (strain 972 / ATCC 24843) GN=SPBC29A3.11c PE=3 SV=1
g1003.t1		Type I inositol 1,4,5-trisphosphate 5-phosphatase 13 OS=Arabidopsis thaliana GN=5PTASE13 PE=1 SV=1
g1004.t1		inositol polyphosphate phosphatase
g1006.t1		Glia maturation factor beta OS=Pongo abelii GN=GMFB PE=2 SV=3
g1007.t1	Pigm	K05284 phosphatidylinositol glycan, class M	KOG: Mannosyltransferase	2.4.1.-	COG3893	G
g1008.t1		50S ribosomal protein L3 OS=Caulobacter crescentus (strain ATCC 19089 / CB15) GN=rplC PE=3 SV=2	KOG: Mitochondrial/chloroplast ribosomal protein L3		COG3141	J
g1010.t1	pot1	C. briggsae CBR-GCY-28 protein		4.6.1.2
g1011.t1		K00671 glycylpeptide N-tetradecanoyltransferase	KOG: N-myristoyl transferase	2.3.1.97	COG2779	I
g1013.t1		Protein CMSS1 OS=Danio rerio GN=cmss1 PE=2 SV=1
g1019.t1		hypothetical protein
g1023.t1		Macrophage migration inhibitory factor OS=Xenopus tropicalis GN=mif PE=3 SV=1
g1024.t1		hypothetical protein
g1025.t1		hypothetical protein
g1028.t1	WRS1	K01867 tryptophanyl-tRNA synthetase	KOG: Cytoplasmic tryptophanyl-tRNA synthetase	6.1.1.2	COG2145	J
g1031.t1		Transcription initiation factor IIF subunit alpha OS=Schizosaccharomyces pombe (strain 972 / ATCC 24843) GN=tfg1 PE=1 SV=2
g1038.t1		hypothetical protein
g1052.t1		hypothetical protein
g1053.t1		hypothetical protein
g1054.t1		hypothetical protein
g1055.t1		hypothetical protein
g1059.t1		hypothetical protein
g1060.t1		hypothetical protein
g1061.t1		Iron transporter FTH1 OS=Saccharomyces cerevisiae (strain ATCC 204508 / S288c) GN=FTH1 PE=1 SV=2
g1062.t1		Probable serine/threonine-protein kinase iksA OS=Dictyostelium discoideum GN=iksA PE=3 SV=1
g1063.t1		hypothetical protein
g1069.t1		hypothetical protein
g1070.t1		hypothetical protein
g1071.t1		hypothetical protein
g1072.t1		hypothetical protein
g1074.t1		hypothetical protein
g1075.t1		hypothetical protein	KOG: Puromycin-sensitive aminopeptidase and related aminopeptidases	3.4.11.-	COG1046	EO
g1076.t1		hypothetical protein
g1079.t1		Galactose oxidase OS=Gibberella zeae (strain PH-1 / ATCC MYA-4620 / FGSC 9075 / NRRL 31084) GN=GAOA PE=3 SV=1
g1081.t1		AB hydrolase superfamily protein C1039.03 OS=Schizosaccharomyces pombe (strain 972 / ATCC 24843) GN=SPAC1039.03 PE=3 SV=1	KOG: Arylacetamide deacetylase		COG1515	V
g1082.t1		hypothetical protein		3.2.1.15
g1083.t1		hypothetical protein
g1088.t1		hypothetical protein
g1089.t1		Kinetochore protein mis13 OS=Schizosaccharomyces pombe (strain 972 / ATCC 24843) GN=mis13 PE=1 SV=1
g1090.t1		hypothetical protein
g1091.t1		hypothetical protein
g1092.t1		hypothetical protein
g1093.t1		Rhamnolipids biosynthesis 3-oxoacyl-[acyl-carrier-protein] reductase OS=Pseudomonas aeruginosa (strain ATCC 15692 / PAO1 / 1C / PRS 101 / LMG 12228) GN=rhlG PE=1 SV=1
g1094.t1		short-chain dehydrogenase		1.1.1.69
g1095.t1		hypothetical protein	KOG: Casein kinase (serine/threonine/tyrosine protein kinase)	2.7.11.1	COG1165	T
g1096.t1		hypothetical protein
g1098.t1		hypothetical protein
g1100.t1		hypothetical protein
g1103.t1		Long-chain specific acyl-CoA dehydrogenase, mitochondrial OS=Macaca fascicularis GN=ACADL PE=2 SV=1
g1104.t1		hypothetical protein
g1106.t1		hypothetical protein
g1107.t1		O-methylsterigmatocystin oxidoreductase OS=Aspergillus flavus GN=ordA PE=3 SV=2
g1108.t1		hypothetical protein
g1109.t1		hypothetical protein
g1115.t1		Peptidyl-prolyl cis-trans isomerase-like 3 OS=Cryptococcus neoformans var. neoformans serotype D (strain JEC21 / ATCC MYA-565) GN=CYP10 PE=3 SV=1	KOG: Cyclophilin type, U box-containing peptidyl-prolyl cis-trans isomerase		COG0883	O
g1117.t1		hypothetical protein
g1118.t1		K13179 ATP-dependent RNA helicase DDX18	KOG: ATP-dependent RNA helicase pitchoune	3.6.1.-	COG0342	A
g1123.t1		Eukaryotic translation initiation factor 6 OS=Saccharomyces cerevisiae (strain ATCC 204508 / S288c) GN=TIF6 PE=1 SV=1	KOG: Translation initiation factor 6 (eIF-6)		COG3185	J
g1125.t1		Uncharacterized mitochondrial carrier C17H9.08 OS=Schizosaccharomyces pombe (strain 972 / ATCC 24843) GN=SPAC17H9.08 PE=3 SV=1	KOG: Mitochondrial solute carrier protein		COG0752	C
g1129.t1		hypothetical protein
g1132.t1		hypothetical protein
g1133.t1		hypothetical protein		3.1.1.3
g1135.t1		hypothetical protein
g1138.t1		hypothetical protein
g1139.t1		hypothetical protein
g1140.t1		Ubiquitin carboxyl-terminal hydrolase 22-A OS=Xenopus laevis GN=usp22-a PE=2 SV=1
g1141.t1		ubiquitin specific peptidase 22 (EC:3.1.2.15)	KOG: Ubiquitin-specific protease	3.1.2.15	COG1867	O
g1143.t1		hypothetical protein
g1144.t1		hypothetical protein
g1151.t1		Sexual differentiation process protein isp4 OS=Schizosaccharomyces pombe (strain 972 / ATCC 24843) GN=isp4 PE=2 SV=2	KOG: Sexual differentiation process protein ISP4		COG2262	T
g1155.t1		hypothetical protein
g1156.t1		hypothetical protein
g1158.t1		hypothetical protein
g1161.t1		Cytochrome b5 reductase 4 OS=Xenopus tropicalis GN=cyb5r4 PE=2 SV=1
g1162.t1		hypothetical protein
g1164.t1		hypothetical protein
g1166.t1		hypothetical protein
g1169.t1		hypothetical protein
g1170.t1		hypothetical protein
g1173.t1		EH domain-containing and endocytosis protein 1 OS=Saccharomyces cerevisiae (strain ATCC 204508 / S288c) GN=EDE1 PE=1 SV=2	KOG: Synaptic vesicle protein EHS-1 and related EH domain proteins		COG0998	TU
g1181.t1		K07018
g1182.t1		hypothetical protein
g1184.t1		hypothetical protein
g1187.t1		hypothetical protein
g1189.t1		hypothetical protein
g1190.t1	EVI1	K06997
g1195.t1		Ubiquinone biosynthesis protein COQ4, mitochondrial OS=Laccaria bicolor (strain S238N-H82 / ATCC MYA-4686) GN=COQ4 PE=3 SV=1
g1197.t1		Aldose 1-epimerase OS=Mus musculus GN=Galm PE=2 SV=1
g1199.t1		GABA-specific permease OS=Saccharomyces cerevisiae (strain ATCC 204508 / S288c) GN=UGA4 PE=1 SV=1	KOG: Amino acid transporters		COG1289	E
g1202.t1		hypothetical protein
g1206.t1		K08793 serine/threonine kinase 32	KOG: Ribosomal protein S6 kinase and related proteins	2.7.11.1	COG0598	RT
g1207.t1		DNA topoisomerase 6 subunit A OS=Arabidopsis thaliana GN=TOP6A PE=1 SV=1
g1209.t1		hypothetical protein
g1213.t1		hypothetical protein
g1216.t1		K02731 20S proteasome subunit alpha 4	KOG: 20S proteasome, regulatory subunit alpha type PSMA7/PRE6	3.4.25.1	COG0183	O
g1219.t1		hypothetical protein
g1220.t1		Vesicle transport protein SFT2B OS=Mus musculus GN=Sft2d2 PE=1 SV=1
g1224.t1		hypothetical protein		3.1.3.2
g1230.t1		hypothetical protein
g1231.t1		K00670 peptide alpha-N-acetyltransferase	KOG: Acetyltransferase, (GNAT) family	2.3.1.88	COG3234	R
g1232.t1		hypothetical protein
g1233.t1		Protein sum2 OS=Schizosaccharomyces pombe (strain 972 / ATCC 24843) GN=sum2 PE=2 SV=1
g1234.t1		54S ribosomal protein L3, mitochondrial OS=Saccharomyces cerevisiae (strain ATCC 204508 / S288c) GN=MRPL3 PE=1 SV=2
g1237.t1		K01939 adenylosuccinate synthase	KOG: Adenylosuccinate synthase	6.3.4.4	COG1355	F
g1238.t1		L-serine dehydratase OS=Dictyostelium discoideum GN=sds PE=3 SV=1
g1242.t1		hypothetical protein
g1244.t1		K09992 hypothetical protein
g1245.t1		hypothetical protein
g1247.t1		hypothetical protein
g1252.t1		Transmembrane protein 41 homolog OS=Drosophila melanogaster GN=CG8408 PE=2 SV=2	KOG: Predicted membrane protein		COG3140	S
g1254.t1		Protein cwh43 OS=Schizosaccharomyces pombe (strain 972 / ATCC 24843) GN=cwh43 PE=2 SV=2	KOG: FGF receptor activating protein 1		COG3979	T
g1256.t1		hypothetical protein
g1260.t1		hypothetical protein
g1261.t1		Chaperone protein DnaJ OS=Picrophilus torridus (strain ATCC 700027 / DSM 9790 / JCM 10055 / NBRC 100828) GN=dnaJ PE=3 SV=1
g1266.t1		Zinc finger FYVE domain-containing protein 19 OS=Mus musculus GN=Zfyve19 PE=1 SV=2
g1268.t1		hypothetical protein
g1272.t1		Pleckstrin homology domain-containing family A member 1 OS=Homo sapiens GN=PLEKHA1 PE=1 SV=2
g1274.t1	celC	hypothetical protein		3.2.1.4
g1276.t1		Rho-GTPase-activating protein 5 OS=Schizosaccharomyces pombe (strain 972 / ATCC 24843) GN=rga5 PE=4 SV=2	KOG: Rho GTPase-activating protein		COG2710	TZ
g1278.t1	celC	K01179 endoglucanase		3.2.1.4
g1280.t1		hypothetical protein
g1281.t1		GTP-binding protein ypt1 OS=Neurospora crassa (strain ATCC 24698 / 74-OR23-1A / CBS 708.71 / DSM 1257 / FGSC 987) GN=ypt-1 PE=3 SV=1	KOG: GTPase Rab1/YPT1, small G protein superfamily, and related GTP-binding proteins		COG0084	TU
g1284.t1		hypothetical protein
g1287.t1	DAL1	K01466 allantoinase	KOG: Dihydroorotase and related enzymes	3.5.2.5	COG2584	F
g1294.t1		hypothetical protein
g1296.t1		hypothetical protein
g1302.t1		hypothetical protein
g1303.t1		RNA polymerase II-associated protein 1 homolog OS=Schizosaccharomyces pombe (strain 972 / ATCC 24843) GN=SPAC664.03 PE=1 SV=2
g1305.t1		N-acetylserotonin O-methyltransferase-like protein OS=Homo sapiens GN=ASMTL PE=1 SV=3
g1307.t1		rRNA-processing protein utp23 OS=Schizosaccharomyces pombe (strain 972 / ATCC 24843) GN=utp23 PE=3 SV=1	KOG: Uncharacterized proteins of PilT N-term./Vapc superfamily		COG3164	R
g1308.t1		Ribonucleases P/MRP protein subunit POP5 OS=Schizosaccharomyces pombe (strain 972 / ATCC 24843) GN=SPCC830.09c PE=3 SV=1
g1310.t1		Protein DENND6B OS=Homo sapiens GN=DENND6B PE=2 SV=1
g1311.t1		hypothetical protein		1.-.-.-
g1313.t1		hypothetical protein
g1315.t1		hypothetical protein
g1316.t1		hypothetical protein
g1317.t1		hypothetical protein
g1318.t1		hypothetical protein
g1319.t1		Uncharacterized WD repeat-containing protein C126.01c OS=Schizosaccharomyces pombe (strain 972 / ATCC 24843) GN=SPCC126.01c PE=4 SV=2
g1321.t1		Alpha-ketoglutarate-dependent dioxygenase alkB homolog 7 OS=Mus musculus GN=Alkbh7 PE=2 SV=1
g1322.t1		SET domain-containing protein 5 OS=Schizosaccharomyces pombe (strain 972 / ATCC 24843) GN=set5 PE=1 SV=1
g1323.t1		ADP-ribosylation factor 4 OS=Xenopus laevis GN=arf4 PE=2 SV=2
g1325.t1		N-acetyltransferase eso1 OS=Schizosaccharomyces pombe (strain 972 / ATCC 24843) GN=eso1 PE=1 SV=1
g1326.t1		K03509 DNA polymerase eta subunit		2.7.7.7
g1327.t1		Complex I intermediate-associated protein 30, mitochondrial OS=Neurospora crassa (strain ATCC 24698 / 74-OR23-1A / CBS 708.71 / DSM 1257 / FGSC 987) GN=cia30 PE=1 SV=1
g1328.t1		24 kDa Ras-like protein OS=Coprinopsis cinerea GN=CC-RAS PE=3 SV=1	KOG: Ras-related GTPase		COG0395	R
g1331.t1		hypothetical protein
g1334.t1		K11996 adenylyltransferase and sulfurtransferase MOCS3/UBA4	KOG: Molybdopterin synthase sulfurylase	2.8.1.-	COG2017	H
g1336.t1		Unconventional myosin-If OS=Homo sapiens GN=MYO1F PE=1 SV=3
g1343.t1		hypothetical protein
g1345.t1		Nitronate monooxygenase OS=Pseudomonas aeruginosa (strain ATCC 15692 / PAO1 / 1C / PRS 101 / LMG 12228) GN=PA1024 PE=1 SV=1
g1348.t1		hypothetical protein
g1353.t1		hypothetical protein
g1354.t1		hypothetical protein
g1355.t1		hypothetical protein
g1357.t1		hypothetical protein
g1359.t1		hypothetical protein
g1360.t1		hypothetical protein
g1364.t1		hypothetical protein
g1366.t1		hypothetical protein
g1368.t1		hypothetical protein
g1373.t1		hypothetical protein
g1374.t1		Mitochondrial escape protein 2 OS=Neosartorya fumigata (strain ATCC MYA-4609 / Af293 / CBS 101355 / FGSC A1100) GN=yme2 PE=3 SV=2	KOG: Dyneins, heavy chain		COG3595	Z
g1375.t1		UPF0657 nucleolar protein C630.10 OS=Schizosaccharomyces pombe (strain 972 / ATCC 24843) GN=SPAC630.10 PE=3 SV=1
g1377.t1		Exoribonuclease II, mitochondrial OS=Schizosaccharomyces pombe (strain 972 / ATCC 24843) GN=rpm1 PE=2 SV=2	KOG: Exosomal 3'-5' exoribonuclease complex, subunit Rrp44/Dis3		COG2102	J
g1379.t1		hypothetical protein
g1380.t1		Uncharacterized transporter PB10D8.01 OS=Schizosaccharomyces pombe (strain 972 / ATCC 24843) GN=SPBPB10D8.01 PE=3 SV=1	KOG: Permease of the major facilitator superfamily		COG2533	G
g1381.t1		Paladin OS=Homo sapiens GN=PALD1 PE=1 SV=3
g1382.t1		hypothetical protein
g1384.t1		hypothetical protein
g1385.t1		Vacuolar transporter chaperone 2 OS=Saccharomyces cerevisiae (strain ATCC 204508 / S288c) GN=VTC2 PE=1 SV=1
g1388.t1		K09966 hypothetical protein
g1389.t1		hypothetical protein
g1390.t1		hypothetical protein
g1392.t1		Cytochrome c OS=Aspergillus niger GN=cycA PE=1 SV=1
g1393.t1		hypothetical protein
g1394.t1		LYR motif-containing protein 5A OS=Danio rerio GN=lyrm5a PE=3 SV=1
g1398.t1		hypothetical protein
g1399.t1		O-methylsterigmatocystin oxidoreductase OS=Aspergillus parasiticus GN=ordA PE=3 SV=1
g1400.t1		hypothetical protein
g1401.t1		O-methylsterigmatocystin oxidoreductase OS=Aspergillus parasiticus GN=ordA PE=3 SV=1	KOG: Cytochrome P450 CYP2 subfamily		COG0156	Q
g1403.t1		Uncharacterized MFS-type transporter PB1E7.08c OS=Schizosaccharomyces pombe (strain 972 / ATCC 24843) GN=SPAPB1E7.08c PE=1 SV=1	KOG: Synaptic vesicle transporter SV2 (major facilitator superfamily)		COG0253	R
g1404.t1		Iron-sulfur clusters transporter ATM1, mitochondrial OS=Cryptococcus neoformans var. neoformans serotype D (strain JEC21 / ATCC MYA-565) GN=ATM1 PE=3 SV=1	KOG: Mitochondrial Fe/S cluster exporter, ABC superfamily		COG0057	U
g1408.t1	HRQ1	hypothetical protein
g1413.t1		Uncharacterized oxidoreductase C26H5.09c OS=Schizosaccharomyces pombe (strain 972 / ATCC 24843) GN=SPAC26H5.09c PE=2 SV=3	KOG: Predicted oxidoreductase		COG2742	R
g1414.t1		hypothetical protein
g1416.t1		Lipid A export ATP-binding/permease protein MsbA OS=Photorhabdus luminescens subsp. laumondii (strain TT01) GN=msbA PE=3 SV=1
g1417.t1		Ergosterol biosynthetic protein 28 OS=Schizosaccharomyces pombe (strain 972 / ATCC 24843) GN=erg28 PE=3 SV=1
g1418.t1		hypothetical protein
g1420.t1		hypothetical protein
g1421.t1		hypothetical protein
g1424.t1		K02140 F-type H+-transporting ATPase subunit g		3.6.3.14
g1428.t1		hypothetical protein
g1429.t1		Putative cation exchanger C3A12.06c OS=Schizosaccharomyces pombe (strain 972 / ATCC 24843) GN=SPAC3A12.06c PE=3 SV=1	KOG: K+-dependent Na+:Ca2+ antiporter		COG2399	P
g1430.t1	Dpf1	D4, zinc and double PHD fingers family 1	KOG: Histone acetyltransferase (MYST family)	2.3.1.48	COG2747	B
g1433.t1		hypothetical protein
g1434.t1		Ribonuclease 3 OS=Protochlamydia amoebophila (strain UWE25) GN=rnc PE=3 SV=1
g1442.t1		Protein YIP4 OS=Schizosaccharomyces pombe (strain 972 / ATCC 24843) GN=SPAC644.13c PE=1 SV=1	KOG: Uncharacterized conserved protein		COG2946	S
g1447.t1		hypothetical protein
g1453.t1		DNA polymerase delta small subunit OS=Arabidopsis thaliana GN=POLD2 PE=2 SV=2	KOG: Sensory transduction histidine kinase		COG0519	T
g1459.t1		K00902 dolichol kinase		2.7.1.108
g1460.t1		hypothetical protein
g1462.t1		hypothetical protein
g1465.t1		hypothetical protein
g1468.t1		Retrotransposable element Tf2 155 kDa protein type 3 OS=Schizosaccharomyces pombe (strain 972 / ATCC 24843) GN=Tf2-11 PE=4 SV=1	KOG: FOG: Transposon-encoded proteins with TYA, reverse transcriptase, integrase domains in various combinations		COG0017	R
g1470.t1		hypothetical protein
g1472.t1		hypothetical protein
g1473.t1		hypothetical protein
g1474.t1		hypothetical protein
g1476.t1		Putative methyltransferase C2C4.06c OS=Schizosaccharomyces pombe (strain 972 / ATCC 24843) GN=SPAC2C4.06c PE=3 SV=3	KOG: Proliferation-associated nucleolar protein (NOL1)		COG2360	D
g1477.t1		DnaJ homolog subfamily A member 2 OS=Bos taurus GN=DNAJA2 PE=2 SV=1	KOG: Molecular chaperone (DnaJ superfamily)		COG0712	O
g1483.t1		hypothetical protein
g1485.t1		DNA damage response protein wss1 OS=Schizosaccharomyces pombe (strain 972 / ATCC 24843) GN=wss1 PE=3 SV=1
g1488.t1		Anaphase-promoting complex subunit cut9 OS=Schizosaccharomyces pombe (strain 972 / ATCC 24843) GN=cut9 PE=1 SV=2	KOG: Anaphase-promoting complex (APC), Cdc16 subunit		COG1173	DO
g1496.t1		hypothetical protein
g1497.t1		hypothetical protein
g1504.t1		hypothetical protein
g1507.t1	RDR1	hypothetical protein		2.7.7.48
g1510.t1		hypothetical protein		2.5.1.18
g1511.t1		hypothetical protein
g1513.t1		Cytochrome c oxidase assembly factor 6 OS=Saccharomyces cerevisiae (strain ATCC 204508 / S288c) GN=coa6 PE=1 SV=1
g1517.t1		Uncharacterized protein ACIAD3023 OS=Acinetobacter sp. (strain ADP1) GN=ACIAD3023 PE=3 SV=1
g1518.t1		hypothetical protein
g1521.t1		hypothetical protein
g1522.t1		hypothetical protein
g1525.t1		G/T mismatch-specific thymine DNA glycosylase OS=Homo sapiens GN=TDG PE=1 SV=2
g1528.t1		hypothetical protein
g1535.t1		Uncharacterized protein C21B10.03c OS=Schizosaccharomyces pombe (strain 972 / ATCC 24843) GN=SPBC21B10.03c PE=4 SV=1
g1539.t1		hypothetical protein
g1541.t1		hypothetical protein
g1542.t1		Vacuolar protein sorting-associated protein 28 homolog 2 OS=Arabidopsis thaliana GN=VPS28-2 PE=1 SV=2
g1543.t1		hypothetical protein
g1544.t1		K13051 beta-aspartyl-peptidase (threonine type)		3.4.19.5
g1547.t1		hypothetical protein
g1548.t1		Mitotic-spindle organizing protein 1 OS=Cryptococcus neoformans var. neoformans serotype D (strain JEC21 / ATCC MYA-565) GN=CNA01750 PE=3 SV=1
g1556.t1		hypothetical protein
g1557.t1		hypothetical protein
g1560.t1		hypothetical protein
g1561.t1		hypothetical protein
g1562.t1		Putative aryl-alcohol dehydrogenase C977.14c OS=Schizosaccharomyces pombe (strain 972 / ATCC 24843) GN=SPAC977.14c PE=1 SV=1	KOG: Voltage-gated shaker-like K+ channel, subunit beta/KCNAB		COG1575	C
g1564.t1		K10743 ribonuclease H2 subunit A	KOG: Ribonuclease HI	3.1.26.4	COG2299	L
g1567.t1		hypothetical protein
g1568.t1		hypothetical protein
g1569.t1		hypothetical protein
g1571.t1		hypothetical protein
g1573.t1		hypothetical protein
g1574.t1		hypothetical protein
g1578.t1		Nuclear fusion protein KAR5 OS=Debaryomyces hansenii (strain ATCC 36239 / CBS 767 / JCM 1990 / NBRC 0083 / IGC 2968) GN=KAR5 PE=3 SV=2
g1582.t1		hypothetical protein
g1586.t1		Alkali-sensitive linkage protein 1 OS=Schizosaccharomyces pombe (strain 972 / ATCC 24843) GN=asl1 PE=1 SV=1
g1587.t1		Putative aryl-alcohol dehydrogenase C977.14c OS=Schizosaccharomyces pombe (strain 972 / ATCC 24843) GN=SPAC977.14c PE=1 SV=1
g1589.t1		K07119	KOG: Predicted NAD-dependent oxidoreductase		COG1196	R
g1591.t1		Tetratricopeptide repeat protein 9C OS=Bos taurus GN=TTC9C PE=2 SV=1
g1592.t1		hypothetical protein
g1594.t1		Lactose permease OS=Kluyveromyces lactis (strain ATCC 8585 / CBS 2359 / DSM 70799 / NBRC 1267 / NRRL Y-1140 / WM37) GN=LAC12 PE=3 SV=1	KOG: Predicted transporter (major facilitator superfamily)		COG0254	R
g1595.t1		hypothetical protein		3.2.1.-
g1599.t1		hypothetical protein
g1605.t1		N-acetyltransferase eso1 OS=Schizosaccharomyces pombe (strain 972 / ATCC 24843) GN=eso1 PE=1 SV=1
g1606.t1		Protein ZINC INDUCED FACILITATOR 1 OS=Arabidopsis thaliana GN=ZIF1 PE=1 SV=2
g1608.t1		hypothetical protein
g1609.t1		hypothetical protein
g1611.t1		Mitochondrial distribution and morphology protein 12 OS=Coprinopsis cinerea (strain Okayama-7 / 130 / ATCC MYA-4618 / FGSC 9003) GN=MDM12 PE=3 SV=2
g1614.t1		Ras-related protein RABB1b OS=Arabidopsis thaliana GN=RABB1B PE=2 SV=1
g1621.t1		hypothetical protein
g1625.t1		hypothetical protein
g1629.t1		hypothetical protein
g1630.t1		hypothetical protein		4.2.2.2
g1631.t1		Pectate lyase H OS=Emericella nidulans (strain FGSC A4 / ATCC 38163 / CBS 112.46 / NRRL 194 / M139) GN=plyH PE=1 SV=1
g1633.t1		hypothetical protein
g1636.t1		hypothetical protein
g1637.t1		hypothetical protein
g1642.t1		Pre-mRNA-splicing factor srp1 OS=Schizosaccharomyces pombe (strain 972 / ATCC 24843) GN=srp1 PE=1 SV=3
g1643.t1		hypothetical protein	KOG: Carboxylesterase and related proteins	3.1.1.3	COG1516	R
g1647.t1		hypothetical protein
g1648.t1		hypothetical protein
g1650.t1		hypothetical protein
g1653.t1		hypothetical protein
g1654.t1		6-phosphogluconolactonase OS=Bacillus subtilis (strain 168) GN=pgl PE=1 SV=1
g1659.t1		NADH dehydrogenase [ubiquinone] complex I, assembly factor 7 OS=Xenopus tropicalis GN=ndufaf7 PE=2 SV=1
g1660.t1		Protein FRA10AC1 OS=Homo sapiens GN=FRA10AC1 PE=1 SV=3
g1662.t1		hypothetical protein
g1664.t1		Cysteine and histidine-rich domain-containing protein 1 OS=Danio rerio GN=chordc1 PE=2 SV=1	KOG: Zn2+-binding protein Melusin/RAR1, contains CHORD domain		COG1667	R
g1670.t1		PITH domain-containing protein CG6153 OS=Drosophila melanogaster GN=CG6153 PE=2 SV=1
g1671.t1		GTP-binding protein gtr2 OS=Schizosaccharomyces pombe (strain 972 / ATCC 24843) GN=gtr2 PE=3 SV=1	KOG: Predicted small GTPase involved in nuclear protein import		COG3887	U
g1672.t1		hypothetical protein
g1675.t1		K00558 DNA (cytosine-5-)-methyltransferase	KOG: Ras GTPase-activating protein family - IQGAP	2.1.1.37	COG2128	T
g1676.t1		Uncharacterized WD repeat-containing protein C17D11.16 OS=Schizosaccharomyces pombe (strain 972 / ATCC 24843) GN=SPBC1711.16 PE=1 SV=1	KOG: WD40 repeat-containing protein		COG0270	S
g1677.t1		Hydroxyacyl-thioester dehydratase type 2, mitochondrial OS=Schizosaccharomyces pombe (strain 972 / ATCC 24843) GN=htd2 PE=3 SV=1
g1679.t1		hypothetical protein
g1680.t1		hypothetical protein
g1681.t1		hypothetical protein
g1682.t1		hypothetical protein
g1685.t1		hypothetical protein
g1686.t1		hypothetical protein
g1692.t1		hypothetical protein
g1695.t1		K08856 serine/threonine kinase 16		2.7.11.1
g1697.t1		hypothetical protein
g1698.t1		hypothetical protein
g1699.t1		hypothetical protein
g1701.t1		hypothetical protein
g1703.t1		hypothetical protein
g1706.t1		hypothetical protein
g1707.t1		N-acetyltransferase eso1 OS=Schizosaccharomyces pombe (strain 972 / ATCC 24843) GN=eso1 PE=1 SV=1
g1712.t1		hypothetical protein
g1713.t1		Sphingoid long-chain base transporter RSB1 OS=Saccharomyces cerevisiae (strain ATCC 204508 / S288c) GN=RSB1 PE=1 SV=3
g1715.t1		hypothetical protein
g1717.t1		Thiamin pyrophosphokinase 1 OS=Homo sapiens GN=TPK1 PE=1 SV=1
g1718.t1		hypothetical protein
g1723.t1		Cyclin-L2 OS=Xenopus tropicalis GN=ccnl2 PE=2 SV=1
g1726.t1		hypothetical protein
g1729.t1		hypothetical protein
g1730.t1		hypothetical protein
g1731.t1		ATP-dependent RNA helicase dbp6 OS=Schizosaccharomyces pombe (strain 972 / ATCC 24843) GN=dbp6 PE=2 SV=1	KOG: DEAD-box ATP-dependent RNA helicase		COG0350	A
g1736.t1		Peptidyl-Lys metalloendopeptidase OS=Armillaria mellea GN=MEP PE=1 SV=1
g1739.t1		hypothetical protein
g1740.t1		hypothetical protein
g1743.t1	lon1	K08675 Lon-like ATP-dependent protease	KOG: Mitochondrial ATP-dependent protease PIM1/LON	3.4.21.-	COG2004	O
g1745.t1		hypothetical protein
g1746.t1	PON1	hypothetical protein		3.1.8.1
g1748.t1		E3 ubiquitin-protein ligase CHFR OS=Danio rerio GN=chfr PE=2 SV=1
g1749.t1	CHFR	K10644 E3 ubiquitin-protein ligase CHFR	KOG: E3 ubiquitin ligase	6.3.2.19	COG0802	O
g1750.t1		Putative oligopeptide transporter YGL114W OS=Saccharomyces cerevisiae (strain ATCC 204508 / S288c) GN=YGL114W PE=1 SV=1
g1751.t1		metacaspase CasA	KOG: Metacaspase involved in regulation of apoptosis	3.4.22.36	COG1546	DO
g1752.t1		hypothetical protein
g1754.t1		hypothetical protein	KOG: Carnitine O-acyltransferase CPTI	2.3.1.21	COG3716	I
g1755.t1		hypothetical protein
g1757.t1		hypothetical protein
g1758.t1		hypothetical protein
g1762.t1		hypothetical protein
g1764.t1		hypothetical protein
g1767.t1		DNA repair protein XRCC3 homolog OS=Arabidopsis thaliana GN=XRCC3 PE=1 SV=1
g1768.t1		U1 small nuclear ribonucleoprotein usp102 OS=Schizosaccharomyces pombe (strain 972 / ATCC 24843) GN=usp102 PE=1 SV=1	KOG: Spliceosomal protein snRNP-U1A/U2B		COG4206	A
g1769.t1		hypothetical protein
g1770.t1		Probable bifunctional P-450/NADPH-P450 reductase 2 OS=Bacillus subtilis (strain 168) GN=cypE PE=2 SV=1	KOG: Cytochrome P450 CYP3/CYP5/CYP6/CYP9 subfamilies		COG0158	Q
g1771.t1		Arginine permease OS=Saccharomyces cerevisiae (strain ATCC 204508 / S288c) GN=CAN1 PE=1 SV=2	KOG: Amino acid transporters		COG1286	E
g1773.t1		hypothetical protein
g1777.t1		hypothetical protein
g1780.t1		Zinc finger HIT domain-containing protein 1 homolog OS=Dictyostelium discoideum GN=znhit1 PE=3 SV=1
g1783.t1		hypothetical protein
g1786.t1		hypothetical protein
g1788.t1		hypothetical protein
g1790.t1		glycosyl transferase group 1		2.4.1.-
g1793.t1		UPF0533 protein C5orf44 homolog OS=Xenopus tropicalis PE=2 SV=1
g1794.t1		hypothetical protein
g1796.t1		hypothetical protein	KOG: Mitochondrial endonuclease	3.1.30.-	COG3721	F
g1799.t1		Aromatic peroxygenase OS=Agrocybe aegerita GN=APO1 PE=1 SV=1
g1800.t1		Aromatic peroxygenase OS=Agrocybe aegerita GN=APO1 PE=1 SV=1
g1801.t1		hypothetical protein
g1802.t1		Aromatic peroxygenase OS=Agrocybe aegerita GN=APO1 PE=1 SV=1
g1803.t1		hypothetical protein
g1804.t1		Brefeldin A resistance protein OS=Schizosaccharomyces pombe (strain 972 / ATCC 24843) GN=bfr1 PE=1 SV=1	KOG: Pleiotropic drug resistance proteins (PDR1-15), ABC superfamily		COG0065	Q
g1807.t1		Probable transporter MCH4 OS=Saccharomyces cerevisiae (strain ATCC 204508 / S288c) GN=MCH4 PE=1 SV=1
g1808.t1		hypothetical protein
g1810.t1		hypothetical protein
g1812.t1		Riboflavin transporter MCH5 OS=Saccharomyces cerevisiae (strain ATCC 204508 / S288c) GN=MCH5 PE=1 SV=2
g1814.t1		hypothetical protein
g1815.t1		Pathogenesis-related protein 5 OS=Arabidopsis thaliana GN=At1g75040 PE=1 SV=1
g1816.t1		K01764 cytochrome c heme-lyase	KOG: Holocytochrome c synthase/heme-lyase	4.4.1.17	COG3996	CO
g1818.t1		Bypass of stop codon protein 6 OS=Saccharomyces cerevisiae (strain ATCC 204508 / S288c) GN=BSC6 PE=1 SV=1
g1822.t1		LIM domain and RING finger protein C1223.01 OS=Schizosaccharomyces pombe (strain 972 / ATCC 24843) GN=SPCC1223.01 PE=1 SV=2	KOG: Predicted E3 ubiquitin ligase		COG2231	O
g1823.t1		D-serine dehydratase OS=Schizosaccharomyces pombe (strain 972 / ATCC 24843) GN=SPAC1039.06 PE=3 SV=1
g1825.t1		hypothetical protein
g1827.t1		hypothetical protein
g1830.t1		hypothetical protein
g1834.t1		hypothetical protein
g1835.t1		Siderophore iron transporter 3 OS=Schizosaccharomyces pombe (strain 972 / ATCC 24843) GN=str3 PE=1 SV=1	KOG: Predicted transporter (major facilitator superfamily)		COG0254	R
g1836.t1		Siderophore iron transporter 3 OS=Schizosaccharomyces pombe (strain 972 / ATCC 24843) GN=str3 PE=1 SV=1	KOG: Predicted transporter (major facilitator superfamily)		COG0254	R
g1841.t1		hypothetical protein
g1843.t1		hypothetical protein	KOG: Pleiotropic drug resistance proteins (PDR1-15), ABC superfamily	3.6.3.-	COG0065	Q
g1847.t1		hypothetical protein
g1851.t1		hypothetical protein
g1852.t1		hypothetical protein
g1859.t1		Actin-related protein 2/3 complex subunit 2 OS=Schizosaccharomyces pombe (strain 972 / ATCC 24843) GN=arc2 PE=1 SV=1	KOG: Actin-related protein Arp2/3 complex, subunit ARPC2		COG2826	Z
g1860.t1		Vegetative incompatibility protein HET-E-1 OS=Podospora anserina GN=HET-E1 PE=4 SV=1
g1862.t1		hypothetical protein
g1863.t1		Exosome complex component RRP41 OS=Mus musculus GN=Exosc4 PE=2 SV=3
g1864.t1		hypothetical protein
g1866.t1		hypothetical protein
g1869.t1		Putative reductase 1 OS=Saccharomyces cerevisiae (strain ATCC 204508 / S288c) GN=YPR1 PE=1 SV=1
g1870.t1		Ribosome biogenesis protein RLP24 OS=Ashbya gossypii (strain ATCC 10895 / CBS 109.51 / FGSC 9923 / NRRL Y-1056) GN=RLP24 PE=3 SV=1	KOG: 60s ribosomal protein L30 isolog		COG1723	J
g1872.t1		DnaJ homolog subfamily C member 21 OS=Bos taurus GN=DNAJC21 PE=2 SV=2	KOG: Molecular chaperone (DnaJ superfamily)		COG0717	O
g1873.t1		hypothetical protein
g1875.t1		hypothetical protein
g1879.t1		K01456 peptide-N4-(N-acetyl-beta-glucosaminyl)asparagine amidase	KOG: Peptide:N-glycanase	3.5.1.52	COG0909	O
g1881.t1		Cytochrome c oxidase subunit 6B OS=Schizosaccharomyces pombe (strain 972 / ATCC 24843) GN=cox12 PE=3 SV=2
g1886.t1		Uncharacterized protein C1840.07c OS=Schizosaccharomyces pombe (strain 972 / ATCC 24843) GN=SPCC1840.07c PE=4 SV=1
g1887.t1		Vegetative incompatibility protein HET-E-1 OS=Podospora anserina GN=HET-E1 PE=4 SV=1
g1888.t1		hypothetical protein	KOG: Uncharacterized conserved protein		COG1835	S
g1892.t1		Bypass of stop codon protein 6 OS=Saccharomyces cerevisiae (strain ATCC 204508 / S288c) GN=BSC6 PE=1 SV=1
g1894.t1		Bypass of stop codon protein 6 OS=Saccharomyces cerevisiae (strain ATCC 204508 / S288c) GN=BSC6 PE=1 SV=1
g1895.t1		Checkpoint protein hus1 OS=Schizosaccharomyces pombe (strain 972 / ATCC 24843) GN=hus1 PE=1 SV=1	KOG: Checkpoint 9-1-1 complex, HUS1 component		COG3999	DL
g1896.t1		hypothetical protein
g1897.t1		hypothetical protein
g1898.t1		hypothetical protein
g1899.t1		K01796 alpha-methylacyl-CoA racemase		5.1.99.4
g1902.t1		hypothetical protein
g1903.t1		Angiogenic factor with G patch and FHA domains 1 OS=Homo sapiens GN=AGGF1 PE=1 SV=2
g1904.t1		hypothetical protein	KOG: Phosphotyrosyl phosphatase activator	5.2.1.8	COG2867	DT
g1905.t1		Glycerol uptake protein 1 OS=Saccharomyces cerevisiae (strain ATCC 204508 / S288c) GN=GUP1 PE=1 SV=1	KOG: Acyltransferase required for palmitoylation of Hedgehog (Hh) family of secreted signaling proteins		COG3860	T
g1906.t1		hypothetical protein
g1908.t1		RWD domain-containing protein 2B OS=Pongo abelii GN=RWDD2B PE=2 SV=1
g1912.t1		hypothetical protein
g1913.t1		Alkali-sensitive linkage protein 1 OS=Schizosaccharomyces pombe (strain 972 / ATCC 24843) GN=asl1 PE=1 SV=1
g1914.t1		hypothetical protein
g1919.t1		hypothetical protein
g1922.t1		hypothetical protein
g1923.t1		hypothetical protein
g1924.t1		hypothetical protein
g1925.t1		hypothetical protein
g1930.t1		hypothetical protein
g1934.t1		hypothetical protein
g1937.t1		ASTRA-associated protein 1 OS=Verticillium albo-atrum (strain VaMs.102 / ATCC MYA-4576 / FGSC 10136) GN=asa1 PE=3 SV=1
g1938.t1		hypothetical protein
g1939.t1		hypothetical protein
g1940.t1		hypothetical protein
g1941.t1		hypothetical protein
g1945.t1		Manganese transporter SMF1 OS=Saccharomyces cerevisiae (strain ATCC 204508 / S288c) GN=SMF1 PE=1 SV=2	KOG: Mn2+ and Fe2+ transporters of the NRAMP family		COG1291	P
g1946.t1		hypothetical protein
g1948.t1		Dicarboxylic amino acid permease OS=Saccharomyces cerevisiae (strain ATCC 204508 / S288c) GN=DIP5 PE=1 SV=1	KOG: Amino acid transporters		COG1286	E
g1949.t1		ATP-dependent DNA helicase II subunit 1 OS=Aspergillus oryzae (strain ATCC 42149 / RIB 40) GN=ku70 PE=3 SV=1	KOG: DNA-binding subunit of a DNA-dependent protein kinase (Ku70 autoantigen)		COG2327	L
g1951.t1		K06950
g1953.t1		hypothetical protein
g1954.t1		hypothetical protein
g1955.t1		hypothetical protein
g1956.t1		hypothetical protein
g1957.t1		hypothetical protein		1.3.1.33
g1958.t1		hypothetical protein
g1959.t1		hypothetical protein
g1960.t1		hypothetical protein
g1961.t1		hypothetical protein
g1965.t1		Inorganic phosphate transporter PHO84 OS=Saccharomyces cerevisiae (strain ATCC 204508 / S288c) GN=PHO84 PE=1 SV=2	KOG: Inorganic phosphate transporter		COG0252	P
g1966.t1		Probable beta-galactosidase A OS=Penicillium expansum GN=lacA PE=2 SV=1	KOG: Beta-galactosidase		COG0496	G
g1967.t1		hypothetical protein
g1968.t1		hypothetical protein
g1969.t1		hypothetical protein
g1971.t1		hypothetical protein
g1975.t1		hypothetical protein
g1977.t1		hypothetical protein
g1978.t1		hypothetical protein		1.-.-.-
g1979.t1		Leukotriene-B4 omega-hydroxylase 3 OS=Mus musculus GN=Cyp4f14 PE=2 SV=1
g1980.t1		hypothetical protein
g1986.t1		hypothetical protein
g1989.t1		Metacaspase-1 OS=Schizosaccharomyces pombe (strain 972 / ATCC 24843) GN=pca1 PE=2 SV=1
g1998.t1		hypothetical protein
g2000.t1		hypothetical protein		1.3.1.74
g2001.t1		hypothetical protein
g2002.t1		hypothetical protein
g2006.t1		hypothetical protein		3.4.24.-
g2007.t1		O-methylsterigmatocystin oxidoreductase OS=Aspergillus flavus GN=ordA PE=3 SV=2	KOG: Cytochrome P450 CYP2 subfamily		COG0156	Q
g2008.t1		Extracellular metalloproteinase 5 OS=Arthroderma otae GN=MEP5 PE=3 SV=1
g2010.t1		hypothetical protein	KOG: Acetylcholinesterase/Butyrylcholinesterase	3.1.1.3	COG4389	T
g2011.t1		hypothetical protein
g2012.t1		Putative 30S ribosomal protein S17P-like OS=Methanosarcina acetivorans (strain ATCC 35395 / DSM 2834 / JCM 12185 / C2A) GN=MA_2024 PE=3 SV=1
g2015.t1		Isoflavone reductase homolog A622 OS=Nicotiana tabacum PE=2 SV=1
g2017.t1		O-methylsterigmatocystin oxidoreductase OS=Aspergillus flavus (strain ATCC 200026 / FGSC A1120 / NRRL 3357 / JCM 12722 / SRRC 167) GN=ordA PE=2 SV=1	KOG: Cytochrome P450 CYP2 subfamily		COG0156	Q
g2019.t1		hypothetical protein
g2020.t1		hypothetical protein
g2023.t1		hypothetical protein
g2025.t1		hypothetical protein
g2026.t1		hypothetical protein
g2029.t1		hypothetical protein
g2031.t1		hypothetical protein
g2032.t1		hypothetical protein
g2033.t1		Retrotransposable element Tf2 155 kDa protein type 2 OS=Schizosaccharomyces pombe (strain 972 / ATCC 24843) GN=Tf2-7 PE=4 SV=1	KOG: FOG: Transposon-encoded proteins with TYA, reverse transcriptase, integrase domains in various combinations		COG0017	R
g2035.t1		Retrotransposable element Tf2 155 kDa protein type 1 OS=Schizosaccharomyces pombe (strain 972 / ATCC 24843) GN=Tf2-1 PE=4 SV=1	KOG: FOG: Transposon-encoded proteins with TYA, reverse transcriptase, integrase domains in various combinations		COG0017	R
g2036.t1		hypothetical protein
g2038.t1		hypothetical protein
g2039.t1		Oxalate decarboxylase OxdC OS=Bacillus subtilis (strain 168) GN=oxdC PE=1 SV=1
g2044.t1		hypothetical protein
g2045.t1		hypothetical protein
g2052.t1		hypothetical protein
g2053.t1		putative alcohol dehydrogenase (EC:1.-.-.-)	KOG: Zinc-binding oxidoreductase	1.1.1.1	COG1198	CR
g2054.t1		UPF0468 protein C16orf80 homolog OS=Mus musculus GN=Gtl3 PE=2 SV=1
g2056.t1		Probable pectate lyase C OS=Neosartorya fumigata (strain CEA10 / CBS 144.89 / FGSC A1163) GN=plyC PE=3 SV=1
g2062.t1		Metallothionein expression activator OS=Schizosaccharomyces pombe (strain 972 / ATCC 24843) GN=ace2 PE=3 SV=1
g2065.t1		GRIP domain-containing protein C119.12 OS=Schizosaccharomyces pombe (strain 972 / ATCC 24843) GN=SPBC119.12 PE=2 SV=1
g2070.t1		Vegetative incompatibility protein HET-E-1 OS=Podospora anserina GN=HET-E1 PE=4 SV=1
g2071.t1		hypothetical protein
g2072.t1		Calcium-independent phospholipase A2-gamma OS=Mus musculus GN=Pnpla8 PE=2 SV=1
g2080.t1		hypothetical protein	KOG: Cytochrome P450 CYP3/CYP5/CYP6/CYP9 subfamilies	1.14.13.94	COG0158	Q
g2084.t1		hypothetical protein
g2087.t1		hypothetical protein
g2089.t1		hypothetical protein
g2090.t1		hypothetical protein
g2091.t1		hypothetical protein
g2092.t1		hypothetical protein
g2093.t1		Tuberous sclerosis 1 protein homolog OS=Schizosaccharomyces pombe (strain 972 / ATCC 24843) GN=tsc1 PE=1 SV=1
g2097.t1		hypothetical protein
g2098.t1		hypothetical protein
g2099.t1		hypothetical protein
g2100.t1		hypothetical protein
g2101.t1		hypothetical protein
g2102.t1		hypothetical protein
g2103.t1		C6 transcription factor
g2104.t1		C6 finger domain protein, putative
g2105.t1		hypothetical protein
g2109.t1		hypothetical protein
g2112.t1		Vacuolar amino acid transporter 1 OS=Saccharomyces cerevisiae (strain ATCC 204508 / S288c) GN=AVT1 PE=1 SV=1	KOG: Amino acid transporters		COG1303	E
g2117.t1		hypothetical protein
g2121.t1		hypothetical protein
g2123.t1		hypothetical protein
g2124.t1		hypothetical protein
g2125.t1		putative homologue of hemolysin protein
g2129.t1	CPS1	K01293 Gly-Xaa carboxypeptidase	KOG: Aminoacylase ACY1 and related metalloexopeptidases	3.4.17.4	COG2275	E
g2132.t1		K11390 citrate lyase subunit beta-like protein		4.1.-.-
g2133.t1		hypothetical protein		1.13.99.1
g2138.t1		hypothetical protein
g2142.t1		hypothetical protein
g2144.t1		Kelch repeat-containing protein 3 OS=Saccharomyces cerevisiae (strain ATCC 204508 / S288c) GN=KEL3 PE=1 SV=1	KOG: Protein containing repeated kelch motifs		COG1230	R
g2145.t1		Potassium voltage-gated channel protein Shal OS=Drosophila melanogaster GN=Shal PE=1 SV=2
g2147.t1		hypothetical protein
g2150.t1		hypothetical protein
g2156.t1		Uncharacterized protein C3B9.05 OS=Schizosaccharomyces pombe (strain 972 / ATCC 24843) GN=SPBC3B9.05 PE=4 SV=2
g2157.t1		hypothetical protein
g2158.t1		hypothetical protein
g2159.t1		UPF0220 protein C8D2.02c OS=Schizosaccharomyces pombe (strain 972 / ATCC 24843) GN=pi063 PE=3 SV=1
g2160.t1	SYR1	K01887 arginyl-tRNA synthetase	KOG: Arginyl-tRNA synthetase	6.1.1.19	COG1195	J
g2162.t1		hypothetical protein
g2165.t1		Vegetative incompatibility protein HET-E-1 OS=Podospora anserina GN=HET-E1 PE=4 SV=1	KOG: Vesicle coat complex COPI, alpha subunit		COG0292	U
g2168.t1	kduD	K00065 2-deoxy-D-gluconate 3-dehydrogenase		1.1.1.125
g2173.t1		hypothetical protein
g2174.t1		hypothetical protein
g2176.t1		hypothetical protein
g2179.t1		Trafficking protein particle complex subunit 8 OS=Homo sapiens GN=TRAPPC8 PE=1 SV=2	KOG: RNA polymerase II, large subunit		COG0260	K
g2181.t1		hypothetical protein
g2182.t1		hypothetical protein
g2183.t1		DSC E3 ubiquitin ligase complex subunit 3 OS=Schizosaccharomyces pombe (strain 972 / ATCC 24843) GN=dsc3 PE=1 SV=1
g2184.t1		Lactobacillus shifted protein OS=Emericella nidulans (strain FGSC A4 / ATCC 38163 / CBS 112.46 / NRRL 194 / M139) GN=lbsA PE=1 SV=1
g2185.t1		hypothetical protein
g2186.t1		K12765 meiosis induction protein kinase IME2/SME1		2.7.11.1
g2188.t1		hypothetical protein		1.1.1.159
g2189.t1		hypothetical protein		1.1.1.159
g2192.t1		hypothetical protein
g2193.t1		Elongator complex protein 2 OS=Xenopus tropicalis GN=elp2 PE=2 SV=1	KOG: RNA polymerase II elongator complex, subunit ELP2, WD repeat superfamily		COG1063	BK
g2196.t1		Holo-[acyl-carrier-protein] synthase OS=Bacillus amyloliquefaciens (strain FZB42) GN=acpS PE=3 SV=1
g2197.t1		hypothetical protein
g2201.t1	SPTB	spectrin, beta, erythrocytic
g2203.t1		hypothetical protein
g2206.t1		hypothetical protein
g2207.t1		hypothetical protein
g2209.t1		hypothetical protein
g2211.t1		hypothetical protein
g2216.t1		hypothetical protein
g2219.t1		hypothetical protein
g2228.t1		PITH domain-containing protein CG6153 OS=Drosophila melanogaster GN=CG6153 PE=2 SV=1
g2229.t1		Probable 37S ribosomal protein S5, mitochondrial OS=Schizosaccharomyces pombe (strain 972 / ATCC 24843) GN=mrps5 PE=1 SV=1
g2232.t1		hypothetical protein
g2234.t1		hypothetical protein
g2238.t1		hypothetical protein
g2239.t1		hypothetical protein
g2249.t1		hypothetical protein
g2251.t1		hypothetical protein
g2253.t1		hypothetical protein
g2254.t1		hypothetical protein
g2255.t1		Uncharacterized protein YIL067C OS=Saccharomyces cerevisiae (strain ATCC 204508 / S288c) GN=YIL067C PE=1 SV=1
g2257.t1		hypothetical protein
g2258.t1		Putative adenylate kinase fap7 OS=Schizosaccharomyces pombe (strain 972 / ATCC 24843) GN=fap7 PE=3 SV=1	KOG: Predicted nucleotide kinase/nuclear protein involved oxidative stress response		COG3347	F
g2261.t1		60S ribosome subunit biogenesis protein nip7 OS=Schizosaccharomyces pombe (strain 972 / ATCC 24843) GN=nip7 PE=3 SV=1	KOG: Ribosome biogenesis protein NIP7		COG3492	J
g2263.t1		hypothetical protein
g2266.t1		hypothetical protein
g2267.t1		hypothetical protein
g2269.t1		hypothetical protein
g2270.t1		Iron-sulfur assembly protein 1 OS=Saccharomyces cerevisiae (strain ATCC 204508 / S288c) GN=ISA1 PE=1 SV=1	KOG: Fe-S cluster biosynthesis protein ISA1 (contains a HesB-like domain)		COG1120	P
g2273.t1		hypothetical protein
g2274.t1		hypothetical protein
g2275.t1		G patch domain-containing protein 8 OS=Homo sapiens GN=GPATCH8 PE=1 SV=2
g2277.t1		hypothetical protein
g2278.t1		Frataxin homolog, mitochondrial OS=Schizosaccharomyces pombe (strain 972 / ATCC 24843) GN=SPCC1183.03c PE=3 SV=1
g2279.t1		hypothetical protein
g2281.t1		WD repeat-containing protein 70 OS=Rattus norvegicus GN=Wdr70 PE=2 SV=1	KOG: Uncharacterized conserved protein, contains WD40 repeat		COG0772	S
g2284.t1		Meiotically up-regulated gene 87 protein OS=Schizosaccharomyces pombe (strain 972 / ATCC 24843) GN=mug87 PE=1 SV=1	KOG: Cullins		COG2168	D
g2285.t1		Uncharacterized protein AFUA_6G02800 OS=Neosartorya fumigata (strain ATCC MYA-4609 / Af293 / CBS 101355 / FGSC A1100) GN=AFUA_6G02800 PE=1 SV=1
g2286.t1		CTR copper uptake transporter
g2289.t1		F-box/WD repeat-containing protein pof11 OS=Schizosaccharomyces pombe (strain 972 / ATCC 24843) GN=pof11 PE=1 SV=2	KOG: Beta-TrCP (transducin repeats containing)/Slimb proteins		COG0281	S
g2291.t1		Chitobiosyldiphosphodolichol beta-mannosyltransferase OS=Mus musculus GN=Alg1 PE=2 SV=3	KOG: Beta-1,4-mannosyltransferase		COG2941	O
g2294.t1		Uncharacterized protein YbiU OS=Escherichia coli (strain K12) GN=ybiU PE=1 SV=1
g2295.t1		GTP-binding protein ypt2 OS=Schizosaccharomyces pombe (strain 972 / ATCC 24843) GN=ypt2 PE=3 SV=1
g2298.t1		hypothetical protein
g2301.t1		hypothetical protein
g2303.t1		NifU-like protein C1709.19c OS=Schizosaccharomyces pombe (strain 972 / ATCC 24843) GN=SPBC1709.19c PE=3 SV=1	KOG: NifU-like domain-containing proteins		COG2358	O
g2307.t1		Proteasome maturation protein OS=Bos taurus GN=POMP PE=2 SV=1
g2308.t1		hypothetical protein
g2310.t1		Transport protein particle subunit trs31 OS=Schizosaccharomyces pombe (strain 972 / ATCC 24843) GN=trs31 PE=3 SV=1	KOG: Transport protein particle (TRAPP) complex subunit		COG3315	U
g2311.t1		hypothetical protein
g2313.t1		Serine/threonine-protein kinase CTR1 OS=Arabidopsis thaliana GN=CTR1 PE=1 SV=1
g2315.t1		UV radiation resistance-associated gene protein OS=Homo sapiens GN=UVRAG PE=1 SV=1
g2318.t1		N-acetyltransferase 9 OS=Homo sapiens GN=NAT9 PE=2 SV=1
g2319.t1		hypothetical protein
g2322.t1		U6 snRNA-associated Sm-like protein LSm5 OS=Pongo abelii GN=LSM5 PE=3 SV=3
g2326.t1		Probable UDP-N-acetylglucosamine--peptide N-acetylglucosaminyltransferase SEC OS=Arabidopsis thaliana GN=SEC PE=2 SV=1	KOG: O-linked N-acetylglucosamine transferase OGT		COG4626	GOT
g2327.t1		hypothetical protein
g2328.t1		hypothetical protein
g2329.t1		Stress-activated map kinase-interacting protein 1 OS=Schizosaccharomyces pombe (strain 972 / ATCC 24843) GN=sin1 PE=1 SV=1	KOG: Stress-activated MAP kinase-interacting protein, Sin1p		COG3739	T
g2331.t1		MOB kinase activator 1B OS=Mus musculus GN=Mob1b PE=1 SV=3
g2332.t1		K02350 DNA polymerase zeta subunit	KOG: DNA polymerase zeta, catalytic subunit	2.7.7.7	COG0968	L
g2334.t1		UPF0187 protein sll1024 OS=Synechocystis sp. (strain PCC 6803 / Kazusa) GN=sll1024 PE=3 SV=2
g2336.t1		hypothetical protein
g2338.t1		Glucose-6-phosphate 1-epimerase OS=Saccharomyces cerevisiae (strain ATCC 204508 / S288c) GN=YMR099C PE=1 SV=1
g2339.t1		WD repeat-containing protein 85 OS=Homo sapiens GN=WDR85 PE=2 SV=2	KOG: Uncharacterized conserved protein		COG0280	E
g2347.t1		eRF1 methyltransferase catalytic subunit mtq2 OS=Schizosaccharomyces pombe (strain 972 / ATCC 24843) GN=mtq2 PE=3 SV=1
g2348.t1		hypothetical protein
g2349.t1		hypothetical protein
g2354.t1		K01192 beta-mannosidase		3.2.1.25
g2355.t1		GTP-binding protein rhb1 OS=Schizosaccharomyces pombe (strain 972 / ATCC 24843) GN=rhb1 PE=3 SV=1	KOG: Ras-related GTPase		COG0395	R
g2360.t1		hypothetical protein
g2362.t1		hypothetical protein
g2363.t1		Probable pectate lyase A OS=Neosartorya fumigata (strain CEA10 / CBS 144.89 / FGSC A1163) GN=plyA PE=3 SV=1
g2364.t1	DHS1	K00809 deoxyhypusine synthase	KOG: Deoxyhypusine synthase	2.5.1.46	COG2924	O
g2367.t1		K00101 L-lactate dehydrogenase (cytochrome)	KOG: Glycolate oxidase	1.1.2.3	COG0538	C
g2369.t1		Uncharacterized transporter C1683.12 OS=Schizosaccharomyces pombe (strain 972 / ATCC 24843) GN=SPBC1683.12 PE=3 SV=1	KOG: Permease of the major facilitator superfamily		COG2533	G
g2376.t1		hypothetical protein
g2377.t1		Probable glycosidase C21B10.07 OS=Schizosaccharomyces pombe (strain 972 / ATCC 24843) GN=SPBC21B10.07 PE=3 SV=1
g2378.t1		hypothetical protein
g2381.t1		Probable endo-1,3(4)-beta-glucanase ACLA_073210 OS=Aspergillus clavatus (strain ATCC 1007 / CBS 513.65 / DSM 816 / NCTC 3887 / NRRL 1) GN=ACLA_073210 PE=3 SV=1
g2383.t1		hypothetical protein
g2384.t1		Asparagine synthetase domain-containing protein 1 OS=Danio rerio GN=asnsd1 PE=2 SV=1	KOG: Asparagine synthase		COG0573	E
g2388.t1		Protein HID1 OS=Homo sapiens GN=HID1 PE=1 SV=1	KOG: Proteins containing regions of low-complexity		COG2226	R
g2389.t1		Sulfite efflux pump SSU1 OS=Arthroderma otae (strain ATCC MYA-4605 / CBS 113480) GN=SSU1 PE=3 SV=2
g2390.t1		hypothetical protein
g2392.t1		hypothetical protein
g2394.t1		K03850 alpha-1,2-glucosyltransferase	KOG: Alpha-1,2 glucosyltransferase/transcriptional activator	2.4.1.-	COG2642	OKIT
g2395.t1		Ribosome assembly protein 4 OS=Saccharomyces cerevisiae (strain ATCC 204508 / S288c) GN=RSA4 PE=1 SV=3	KOG: Notchless-like WD40 repeat-containing protein		COG0271	S
g2398.t1		hypothetical protein
g2402.t1		hypothetical protein
g2405.t1		Endonuclease V OS=Homo sapiens GN=ENDOV PE=2 SV=1
g2407.t1		hypothetical protein
g2408.t1		Flavin-containing monooxygenase FMO GS-OX-like 1 OS=Arabidopsis thaliana GN=At1g12160 PE=2 SV=1	KOG: Flavin-containing monooxygenase		COG1399	Q
g2413.t1		hypothetical protein		3.2.1.14
g2414.t1		hypothetical protein
g2416.t1		Protein transport protein Sec24C OS=Homo sapiens GN=SEC24C PE=1 SV=3	KOG: Vesicle coat complex COPII, subunit SFB3		COG1984	U
g2417.t1		hypothetical protein
g2418.t1		hypothetical protein
g2419.t1		hypothetical protein		3.2.1.58
g2420.t1		hypothetical protein
g2422.t1	upp	uracil phosphoribosyltransferase		2.4.2.9
g2425.t1		40S ribosomal protein S13 OS=Agaricus bisporus GN=RPS13 PE=2 SV=1	KOG: 40S ribosomal protein S13		COG0400	J
g2428.t1		Required for respiratory growth protein 9, mitochondrial OS=Emericella nidulans (strain FGSC A4 / ATCC 38163 / CBS 112.46 / NRRL 194 / M139) GN=rrg9 PE=3 SV=1
g2430.t1		Protoplast secreted protein 2 OS=Saccharomyces cerevisiae (strain ATCC 204508 / S288c) GN=PST2 PE=1 SV=1	KOG: 1,4-benzoquinone reductase-like; Trp repressor binding protein-like/protoplast-secreted protein		COG3135	R
g2434.t1		hypothetical protein
g2437.t1	drs1	K13181 ATP-dependent RNA helicase DDX27	KOG: ATP-dependent RNA helicase	3.6.1.-	COG0338	A
g2441.t1		Protein priA OS=Lentinula edodes GN=priA PE=2 SV=1
g2449.t1		hypothetical protein
g2456.t1		K06125 4-hydroxybenzoate hexaprenyltransferase	KOG: Para-hydroxybenzoate-polyprenyl transferase	2.5.1.-	COG1381	H
g2458.t1		hypothetical protein		1.6.99.3
g2462.t1		Tetratricopeptide repeat protein 4 homolog OS=Dictyostelium discoideum GN=ttc4 PE=3 SV=1
g2465.t1	fasD	K07347 outer membrane usher protein
g2466.t1		hypothetical protein
g2471.t1		K11985 TRAF-interacting protein
g2473.t1	TSA1	K03386 peroxiredoxin (alkyl hydroperoxide reductase subunit C)	KOG: Alkyl hydroperoxide reductase, thiol specific antioxidant and related enzymes	1.11.1.15	COG0852	O
g2474.t1		hypothetical protein
g2475.t1		hypothetical protein
g2476.t1		hypothetical protein
g2479.t1		Protein SSH4 OS=Coccidioides immitis (strain RS) GN=SSH4 PE=3 SV=1	KOG: SPRY domain-containing proteins		COG1477	R
g2485.t1		Protein transport protein SEC23 OS=Ustilago maydis (strain 521 / FGSC 9021) GN=SEC23 PE=3 SV=1	KOG: Vesicle coat complex COPII, subunit SEC23		COG1986	U
g2489.t1		hypothetical protein
g2491.t1		hypothetical protein
g2492.t1		hypothetical protein
g2494.t1		K01230 mannosyl-oligosaccharide alpha-1,2-mannosidase	KOG: 1, 2-alpha-mannosidase	3.2.1.113	COG2431	G
g2498.t1		Protein SGT1 homolog A OS=Arabidopsis thaliana GN=SGT1A PE=1 SV=1
g2499.t1		hypothetical protein
g2500.t1		hypothetical protein
g2505.t1		hypothetical protein
g2507.t1		hypothetical protein
g2508.t1		hypothetical protein
g2509.t1		Chromatin remodeling factor mit1 OS=Schizosaccharomyces pombe (strain 972 / ATCC 24843) GN=mit1 PE=1 SV=1	KOG: Predicted helicase		COG0383	R
g2511.t1		hypothetical protein
g2512.t1		hypothetical protein
g2513.t1		hypothetical protein
g2516.t1		hypothetical protein	KOG: Transferrin receptor and related proteins containing the protease-associated (PA) domain	3.4.17.21	COG2195	OPR
g2521.t1		hypothetical protein
g2525.t1		Meiotically up-regulated gene 69 protein OS=Schizosaccharomyces pombe (strain 972 / ATCC 24843) GN=mug69 PE=1 SV=4
g2526.t1		snRNA-activating protein complex subunit 4 OS=Mus musculus GN=Snapc4 PE=2 SV=2
g2528.t1		K01181 endo-1,4-beta-xylanase		3.2.1.8
g2529.t1		hypothetical protein		3.-.-.-
g2534.t1		K01836 phosphoacetylglucosamine mutase	KOG: Phosphoglucomutase/phosphomannomutase	5.4.2.3	COG2537	G
g2535.t1		hypothetical protein
g2536.t1		hypothetical protein
g2538.t1		hypothetical protein
g2541.t1		Protein-L-isoaspartate(D-aspartate) O-methyltransferase OS=Bos taurus GN=PCMT1 PE=1 SV=2	KOG: Protein-L-isoaspartate(D-aspartate) O-methyltransferase		COG1661	O
g2543.t1		Mitochondrial acidic protein mam33 OS=Schizosaccharomyces pombe (strain 972 / ATCC 24843) GN=SPBC776.07 PE=3 SV=1
g2547.t1		Protein ZINC INDUCED FACILITATOR-LIKE 1 OS=Arabidopsis thaliana GN=ZIFL1 PE=2 SV=1
g2548.t1		hypothetical protein
g2549.t1	fnta	K05955 protein farnesyltransferase/geranylgeranyltransferase type-1 subunit alpha	KOG: Protein farnesyltransferase, alpha subunit/protein geranylgeranyltransferase type I, alpha subunit	2.5.1.59	COG0530	O
g2553.t1		White collar 1 protein OS=Neurospora crassa (strain ATCC 24698 / 74-OR23-1A / CBS 708.71 / DSM 1257 / FGSC 987) GN=wc-1 PE=2 SV=2
g2554.t1		hypothetical protein
g2561.t1		Probable thiol methyltransferase 2 OS=Arabidopsis thaliana GN=HOL3 PE=1 SV=1
g2562.t1	aldA	K00128 aldehyde dehydrogenase (NAD+)	KOG: Aldehyde dehydrogenase	1.2.1.3	COG2450	C
g2565.t1		hypothetical protein
g2566.t1		Cystinosin homolog OS=Drosophila melanogaster GN=CG17119 PE=1 SV=2	KOG: Cystine transporter Cystinosin		COG3145	E
g2567.t1		hypothetical protein
g2569.t1		37S ribosomal protein MRP2, mitochondrial OS=Saccharomyces cerevisiae (strain ATCC 204508 / S288c) GN=MRP2 PE=1 SV=1
g2572.t1		hypothetical protein
g2577.t1		Dol-P-Man:Man(5)GlcNAc(2)-PP-Dol alpha-1,3-mannosyltransferase OS=Phaeosphaeria nodorum (strain SN15 / ATCC MYA-4574 / FGSC 10173) GN=ALG3 PE=3 SV=2
g2579.t1		Major facilitator superfamily domain-containing protein 1 OS=Homo sapiens GN=MFSD1 PE=2 SV=2	KOG: Predicted sugar transporter		COG4686	G
g2581.t1		K04564 superoxide dismutase, Fe-Mn family		1.15.1.1
g2583.t1		Uncharacterized protein YIL156W-B OS=Saccharomyces cerevisiae (strain ATCC 204508 / S288c) GN=YIL156W-B PE=4 SV=1
g2584.t1		Transcription initiation factor TFIID subunit 12 OS=Xenopus laevis GN=taf12 PE=2 SV=1
g2586.t1	hxk	K00844 hexokinase	KOG: Hexokinase	2.7.1.1	COG1369	G
g2590.t1		ATP synthase subunit d, mitochondrial OS=Aspergillus terreus (strain NIH 2624 / FGSC A1156) GN=atp7 PE=3 SV=1
g2592.t1		hypothetical protein
g2593.t1		tRNA-specific adenosine deaminase 1 OS=Gallus gallus GN=ADAT1 PE=2 SV=1
g2595.t1		K00226 dihydroorotate oxidase		1.3.3.1
g2596.t1		K02725 20S proteasome subunit alpha 6	KOG: 20S proteasome, regulatory subunit alpha type PSMA1/PRE5	3.4.25.1	COG0863	O
g2599.t1		Mitochondrial inner membrane magnesium transporter LPE10 OS=Yarrowia lipolytica (strain CLIB 122 / E 150) GN=LPE10 PE=3 SV=1
g2600.t1		Altered inheritance of mitochondria protein 1 OS=Saccharomyces cerevisiae (strain ATCC 204508 / S288c) GN=AIM1 PE=1 SV=1
g2601.t1		Uncharacterized protein YNL024C OS=Saccharomyces cerevisiae (strain ATCC 204508 / S288c) GN=YNL024C PE=1 SV=1
g2605.t1		Ankyrin repeat protein nuc-2 OS=Neurospora crassa (strain ATCC 24698 / 74-OR23-1A / CBS 708.71 / DSM 1257 / FGSC 987) GN=nuc-2 PE=4 SV=2
g2606.t1		ABC transporter related	KOG: Multidrug resistance-associated protein/mitoxantrone resistance protein, ABC superfamily	3.6.3.25	COG0054	Q
g2607.t1		hypothetical protein
g2609.t1		UPF0590 protein C409.17c OS=Schizosaccharomyces pombe (strain 972 / ATCC 24843) GN=SPBC409.17c PE=3 SV=1
g2612.t1		hypothetical protein	KOG: Elongation factor 1 alpha	2.7.7.4	COG0458	J
g2613.t1		hypothetical protein
g2614.t1		hypothetical protein
g2615.t1		hypothetical protein
g2616.t1		UPF0303 protein CTC_00911 OS=Clostridium tetani (strain Massachusetts / E88) GN=CTC_00911 PE=3 SV=1
g2617.t1		hypothetical protein
g2619.t1		hypothetical protein
g2621.t1		K01495 GTP cyclohydrolase I	KOG: GTP cyclohydrolase I	3.5.4.16	COG2698	H
g2622.t1		hypothetical protein
g2623.t1		WW domain-containing oxidoreductase OS=Drosophila melanogaster GN=Wwox PE=2 SV=1
g2626.t1		Uncharacterized protein C23C11.01 OS=Schizosaccharomyces pombe (strain 972 / ATCC 24843) GN=SPAC23C11.01 PE=4 SV=1
g2628.t1		hypothetical protein
g2629.t1		P-protein OS=Pseudomonas stutzeri GN=pheA PE=4 SV=2
g2640.t1		hypothetical protein
g2641.t1		rRNA biogenesis protein RRP36 OS=Laccaria bicolor (strain S238N-H82 / ATCC MYA-4686) GN=RRP36 PE=3 SV=1
g2643.t1		hypothetical protein
g2649.t1		hypothetical protein
g2654.t1		hypothetical protein
g2655.t1		hypothetical protein
g2660.t1		K04371 extracellular signal-regulated kinase 1/2	KOG: Mitogen-activated protein kinase	2.7.11.24	COG0660	T
g2662.t1		hypothetical protein
g2664.t1		Probable glycosidase crf2 OS=Neosartorya fumigata (strain ATCC MYA-4609 / Af293 / CBS 101355 / FGSC A1100) GN=crf1 PE=1 SV=1
g2665.t1		Uncharacterized Nudix hydrolase P35G2.12 OS=Schizosaccharomyces pombe (strain 972 / ATCC 24843) GN=SPBP35G2.12 PE=3 SV=1
g2666.t1		hypothetical protein
g2669.t1		Zinc finger matrin-type protein 2 OS=Mus musculus GN=Zmat2 PE=2 SV=1
g2672.t1		hypothetical protein
g2674.t1		hypothetical protein
g2676.t1		hypothetical protein
g2679.t1		Transcription initiation factor IIE subunit alpha OS=Schizosaccharomyces pombe (strain 972 / ATCC 24843) GN=tfa1 PE=1 SV=3	KOG: Transcription initiation factor IIE, alpha subunit		COG2593	K
g2680.t1		hypothetical protein
g2681.t1		hypothetical protein	KOG: Negative regulator of COPII vesicle formation	3.1.-.-	COG3724	U
g2683.t1		hypothetical protein		6.3.2.19
g2685.t1	ldhA	K03778 D-lactate dehydrogenase	KOG: D-3-phosphoglycerate dehydrogenase, D-isomer-specific 2-hydroxy acid dehydrogenase superfamily	1.1.1.28	COG0068	E
g2687.t1		Mitochondrial import inner membrane translocase subunit TIM9 OS=Cryptococcus neoformans var. neoformans serotype D (strain B-3501A) GN=TIM9 PE=3 SV=1
g2688.t1		hypothetical protein
g2690.t1		hypothetical protein		3.8.1.-
g2693.t1		hypothetical protein
g2694.t1		Protein F37C4.5 OS=Caenorhabditis elegans GN=F37C4.5 PE=1 SV=3
g2695.t1		Probable glycosidase C21B10.07 OS=Schizosaccharomyces pombe (strain 972 / ATCC 24843) GN=SPBC21B10.07 PE=3 SV=1
g2698.t1		hypothetical protein	KOG: Iron/ascorbate family oxidoreductases		COG0143	QR
g2700.t1		hypothetical protein
g2702.t1		hypothetical protein
g2705.t1		hypothetical protein
g2707.t1		Sorbose reductase sou1 OS=Schizosaccharomyces pombe (strain 972 / ATCC 24843) GN=sou1 PE=3 SV=1
g2709.t1		hypothetical protein
g2715.t1		K10746 exonuclease 1	KOG: 5'-3' exonuclease	3.1.-.-	COG2518	L
g2719.t1	eph	hypothetical protein	KOG: Soluble epoxide hydrolase	3.3.2.10	COG4178	I
g2720.t1		O-methylsterigmatocystin oxidoreductase OS=Aspergillus flavus GN=ordA PE=3 SV=2	KOG: Cytochrome P450 CYP2 subfamily		COG0156	Q
g2721.t1		Pre-mRNA-splicing factor cwf23 OS=Schizosaccharomyces pombe (strain 972 / ATCC 24843) GN=cwf23 PE=1 SV=2
g2722.t1		Probable small nuclear ribonucleoprotein Sm D1 OS=Drosophila melanogaster GN=SmD1 PE=1 SV=1
g2725.t1		hypothetical protein
g2727.t1		hypothetical protein
g2728.t1		DNA-directed RNA polymerases I and III subunit RPAC2 OS=Schizosaccharomyces pombe (strain 972 / ATCC 24843) GN=rpc19 PE=2 SV=1
g2731.t1		Transcriptional repressor rco-1 OS=Neurospora crassa (strain ATCC 24698 / 74-OR23-1A / CBS 708.71 / DSM 1257 / FGSC 987) GN=rco-1 PE=4 SV=2	KOG: WD40 repeat-containing protein		COG0266	R
g2732.t1		hypothetical protein
g2733.t1		hypothetical protein
g2734.t1		hypothetical protein
g2738.t1		Uncharacterized protein At2g38710 OS=Arabidopsis thaliana GN=At2g38710 PE=2 SV=1	KOG: Uncharacterized conserved protein, AMMECR1		COG3274	S
g2739.t1		hypothetical protein
g2740.t1		hypothetical protein
g2742.t1		hypothetical protein
g2746.t1		Oxidation resistance protein 1 OS=Cryptococcus neoformans var. neoformans serotype D (strain JEC21 / ATCC MYA-565) GN=OXR1 PE=3 SV=1
g2747.t1		hypothetical protein
g2753.t1		Beta-glucan synthesis-associated protein KRE6 OS=Saccharomyces cerevisiae (strain ATCC 204508 / S288c) GN=KRE6 PE=1 SV=2
g2755.t1		Probable zinc-binding alcohol dehydrogenase Rv1895 OS=Mycobacterium tuberculosis GN=Rv1895 PE=3 SV=1
g2759.t1		Probable 5-formyltetrahydrofolate cyclo-ligase OS=Caenorhabditis elegans GN=Y106G6E.4 PE=3 SV=1
g2765.t1		hypothetical protein
g2774.t1		cAMP-independent regulatory protein pac2 OS=Schizosaccharomyces pombe (strain 972 / ATCC 24843) GN=pac2 PE=2 SV=1
g2775.t1		hypothetical protein
g2778.t1		hypothetical protein
g2779.t1		Probable tubulin--tyrosine ligase C12B10.04 OS=Schizosaccharomyces pombe (strain 972 / ATCC 24843) GN=SPAC12B10.04 PE=3 SV=1
g2782.t1		Uncharacterized mitochondrial carrier C19G12.05 OS=Schizosaccharomyces pombe (strain 972 / ATCC 24843) GN=SPAC19G12.05 PE=3 SV=1	KOG: Mitochondrial tricarboxylate/dicarboxylate carrier proteins		COG0756	C
g2785.t1		Protein byr4 OS=Schizosaccharomyces pombe (strain 972 / ATCC 24843) GN=byr4 PE=1 SV=1
g2788.t1		Probable pectinesterase A OS=Neosartorya fischeri (strain ATCC 1020 / DSM 3700 / FGSC A1164 / NRRL 181) GN=pmeA PE=3 SV=1
g2789.t1		Pectinesterase OS=Aspergillus aculeatus GN=pme1 PE=2 SV=1
g2790.t1		Probable transcriptional regulatory protein BAV2207 OS=Bordetella avium (strain 197N) GN=BAV2207 PE=3 SV=1
g2792.t1		hypothetical protein
g2800.t1		hypothetical protein
g2801.t1		40S ribosomal protein S11 OS=Schizosaccharomyces pombe (strain 972 / ATCC 24843) GN=rps11a PE=2 SV=2	KOG: 40S ribosomal protein S11		COG1728	J
g2803.t1		hypothetical protein	KOG: RNA-directed RNA polymerase QDE-1 required for posttranscriptional gene silencing and RNA interference	2.7.7.48	COG0988	A
g2804.t1		hypothetical protein
g2807.t1		hypothetical protein
g2808.t1		hypothetical protein
g2810.t1		hypothetical protein
g2813.t1		Putative glycine cleavage system H protein, mitochondrial OS=Schizosaccharomyces pombe (strain 972 / ATCC 24843) GN=gcv3 PE=1 SV=1
g2815.t1		hypothetical protein
g2816.t1		NAD/NADP-dependent indole-3-acetaldehyde reductase OS=Schizosaccharomyces pombe (strain 972 / ATCC 24843) GN=SPAC19G12.09 PE=1 SV=1	KOG: Aldo/keto reductase family proteins		COG1577	R
g2817.t1		Peroxisomal membrane protein PEX14 OS=Saccharomyces cerevisiae (strain ATCC 204508 / S288c) GN=PEX14 PE=1 SV=1
g2818.t1	tuf	K02358 elongation factor EF-Tu	KOG: Mitochondrial translation elongation factor Tu	3.6.5.3	COG0460	J
g2819.t1		hypothetical protein
g2821.t1		K11971 E3 ubiquitin-protein ligase RNF14	KOG: Predicted E3 ubiquitin ligase	6.3.2.19	COG1814	O
g2824.t1	fmt	K00604 methionyl-tRNA formyltransferase		2.1.2.9
g2828.t1		Eukaryotic translation initiation factor 4E-1 OS=Schizosaccharomyces pombe (strain 972 / ATCC 24843) GN=tif451 PE=3 SV=1
g2830.t1		hypothetical protein		3.4.21.105
g2831.t1		hypothetical protein
g2832.t1		mRNA 3'-end-processing protein YTH1 OS=Cryptococcus neoformans var. neoformans serotype D (strain JEC21 / ATCC MYA-565) GN=YTH1 PE=3 SV=1	KOG: Polyadenylation factor I complex, subunit, Yth1 (CPSF subunit)		COG1040	A
g2833.t1		ADP-ribosyl-[dinitrogen reductase] glycohydrolase OS=Rhodospirillum rubrum GN=draG PE=1 SV=1
g2834.t1		hypothetical protein
g2835.t1		hypothetical protein
g2836.t1		hypothetical protein
g2847.t1		hypothetical protein
g2848.t1		hypothetical protein
g2849.t1		hypothetical protein
g2852.t1		hypothetical protein
g2853.t1		Adenine phosphoribosyltransferase OS=Yarrowia lipolytica (strain CLIB 122 / E 150) GN=APT1 PE=3 SV=1	KOG: Adenine phosphoribosyl transferases		COG1712	F
g2854.t1	MNL1	alpha mannosidase-like protein	KOG: Glycosyl hydrolase, family 47	3.2.1.113	COG2429	G
g2855.t1		hypothetical protein
g2857.t1		hypothetical protein
g2858.t1		hypothetical protein
g2859.t1		hypothetical protein
g2861.t1		hypothetical protein
g2862.t1		hypothetical protein
g2864.t1		hypothetical protein
g2868.t1		hypothetical protein
g2874.t1		Ribosome biogenesis protein ERB1 OS=Coprinopsis cinerea (strain Okayama-7 / 130 / ATCC MYA-4618 / FGSC 9003) GN=ERB1 PE=3 SV=2	KOG: WD40 repeat nucleolar protein Bop1, involved in ribosome biogenesis		COG0650	J
g2875.t1		hypothetical protein
g2876.t1		dipeptidase 2 (EC:3.4.13.19)	KOG: Renal dipeptidase	3.4.13.19	COG4127	O
g2877.t1		K00818 acetylornithine aminotransferase	KOG: Acetylornithine aminotransferase	2.6.1.11	COG1401	E
g2880.t1		hypothetical protein
g2882.t1		Uncharacterized protein C16C9.01c OS=Schizosaccharomyces pombe (strain 972 / ATCC 24843) GN=SPAC16C9.01c PE=4 SV=1
g2885.t1		Probable small nuclear ribonucleoprotein F OS=Arabidopsis thaliana GN=At4g30220 PE=2 SV=1
g2886.t1		L-aminoadipate-semialdehyde dehydrogenase-phosphopantetheinyl transferase OS=Mus musculus GN=Aasdhppt PE=2 SV=1
g2887.t1		hypothetical protein
g2888.t1		hypothetical protein
g2893.t1		phosphotransferase enzyme family protein
g2894.t1		hypothetical protein
g2898.t1		54S ribosomal protein L12, mitochondrial OS=Saccharomyces cerevisiae (strain ATCC 204508 / S288c) GN=MNP1 PE=1 SV=1
g2900.t1		hypothetical protein
g2901.t1		hypothetical protein
g2906.t1		hypothetical protein
g2907.t1		hypothetical protein
g2910.t1		Probable endo-1,3(4)-beta-glucanase NFIA_089530 OS=Neosartorya fischeri (strain ATCC 1020 / DSM 3700 / FGSC A1164 / NRRL 181) GN=NFIA_089530 PE=3 SV=1
g2914.t1		K00006 glycerol-3-phosphate dehydrogenase (NAD+)	KOG: Glycerol-3-phosphate dehydrogenase/dihydroxyacetone 3-phosphate reductase	1.1.1.8	COG2711	C
g2919.t1		Peroxyureidoacrylate/ureidoacrylate amidohydrolase RutB OS=Caulobacter segnis (strain ATCC 21756 / DSM 7131 / JCM 7823 / NBRC 15250 / LMG 17158 / TK0059) GN=rutB PE=3 SV=1
g2921.t1		hypothetical protein
g2924.t1		Fruiting body protein SC7 OS=Schizophyllum commune GN=SC7 PE=2 SV=1
g2928.t1		hypothetical protein
g2929.t1		Ribosome biogenesis protein tsr3 OS=Schizosaccharomyces pombe (strain 972 / ATCC 24843) GN=tsr3 PE=3 SV=1	KOG: Uncharacterized conserved protein		COG3154	S
g2934.t1		Mitochondrial carrier protein MTM1 OS=Saccharomyces cerevisiae (strain ATCC 204508 / S288c) GN=MTM1 PE=1 SV=1	KOG: Mitochondrial carrier protein CGI-69		COG0761	C
g2936.t1		Sad1-interacting factor 3 OS=Schizosaccharomyces pombe (strain 972 / ATCC 24843) GN=sif3 PE=1 SV=2	KOG: Uncharacterized conserved protein		COG2861	S
g2937.t1		N-alpha-acetyltransferase 38, NatC auxiliary subunit OS=Pongo abelii GN=NAA38 PE=3 SV=3
g2940.t1		hypothetical protein
g2945.t1		hypothetical protein
g2946.t1		hypothetical protein
g2950.t1		hypothetical protein
g2951.t1		hypothetical protein
g2952.t1		hypothetical protein
g2958.t1	ACO2	K01681 aconitate hydratase 1	KOG: Aconitase/homoaconitase (aconitase superfamily)	4.2.1.3	COG0453	CE
g2970.t1		hypothetical protein
g2972.t1		hypothetical protein
g2973.t1		hypothetical protein		3.2.1.21
g2974.t1		Ras-related protein Rab-7a OS=Canis familiaris GN=RAB7A PE=2 SV=1	KOG: Ras-related GTPase		COG0394	R
g2978.t1		6-pyruvoyl tetrahydrobiopterin synthase OS=Poecilia reticulata GN=pts PE=2 SV=1
g2979.t1		hypothetical protein
g2984.t1		hypothetical protein
g2987.t1		Haloacid dehalogenase-like hydrolase domain-containing protein 2 OS=Bos taurus GN=HDHD2 PE=2 SV=1
g2988.t1		hypothetical protein
g2990.t1		hypothetical protein
g2991.t1		Probable ubiquitin-conjugating enzyme E2 W OS=Dictyostelium discoideum GN=ube2w PE=3 SV=1
g2995.t1		hypothetical protein
g3000.t1		hypothetical protein
g3006.t1		hypothetical protein
g3008.t1		hypothetical protein
g3009.t1		hypothetical protein
g3010.t1		Uncharacterized protein C22E12.19 OS=Schizosaccharomyces pombe (strain 972 / ATCC 24843) GN=SPAC22E12.19 PE=4 SV=2	KOG: Nuclear receptor coregulator SMRT/SMRTER, contains Myb-like domains		COG1878	K
g3011.t1		Peptidyl-prolyl cis-trans isomerase NIMA-interacting 4 OS=Taeniopygia guttata GN=PIN4 PE=2 SV=1
g3014.t1		GPI transamidase component PIG-S OS=Bos taurus GN=PIGS PE=2 SV=3	KOG: GPI transamidase complex, GPI17/PIG-S component, involved in glycosylphosphatidylinositol anchor biosynthesis		COG2459	MO
g3015.t1		Protein SDS23 OS=Yarrowia lipolytica (strain CLIB 122 / E 150) GN=SDS23 PE=3 SV=1
g3016.t1		Uncharacterized transporter C3H1.06c OS=Schizosaccharomyces pombe (strain 972 / ATCC 24843) GN=SPAC3H1.06c PE=3 SV=1	KOG: Predicted transporter (major facilitator superfamily)		COG0254	R
g3021.t1		hypothetical protein
g3022.t1		hypothetical protein
g3025.t1		hypothetical protein		4.2.2.5
g3026.t1		hypothetical protein
g3029.t1		54S ribosomal protein L38, mitochondrial OS=Schizosaccharomyces pombe (strain 972 / ATCC 24843) GN=mrpl38 PE=3 SV=2
g3031.t1		hypothetical protein
g3032.t1		hypothetical protein
g3033.t1		hypothetical protein
g3034.t1		hypothetical protein
g3042.t1		Uncharacterized protein YNL011C OS=Saccharomyces cerevisiae (strain ATCC 204508 / S288c) GN=YNL011C PE=1 SV=1
g3047.t1		hypothetical protein
g3051.t1		hypothetical protein
g3055.t1		Protein sym1 OS=Schizosaccharomyces pombe (strain 972 / ATCC 24843) GN=sym1 PE=3 SV=1
g3059.t1		Disintegrin and metalloproteinase domain-containing protein B OS=Neosartorya fumigata (strain ATCC MYA-4609 / Af293 / CBS 101355 / FGSC A1100) GN=ADM-B PE=3 SV=2	KOG: Meltrins, fertilins and related Zn-dependent metalloproteinases of the ADAMs family		COG3607	O
g3060.t1		hypothetical protein
g3061.t1		hypothetical protein
g3065.t1		Glutathione transporter 1 OS=Schizosaccharomyces pombe (strain 972 / ATCC 24843) GN=pgt1 PE=1 SV=1	KOG: Sexual differentiation process protein ISP4		COG2262	T
g3068.t1		hypothetical protein
g3069.t1		hypothetical protein
g3070.t1		hypothetical protein
g3077.t1		K01613 phosphatidylserine decarboxylase	KOG: Phosphatidylserine decarboxylase	4.1.1.65	COG2419	I
g3080.t1		hypothetical protein
g3081.t1		hypothetical protein
g3082.t1		Probable U3 small nucleolar RNA-associated protein 18 OS=Schizosaccharomyces pombe (strain 972 / ATCC 24843) GN=SPBC29A3.06 PE=2 SV=3	KOG: WD40 repeat protein		COG2055	R
g3084.t1		Cation transport regulator-like protein OS=Schizosaccharomyces pombe (strain 972 / ATCC 24843) GN=SPBC31F10.03 PE=3 SV=1	KOG: Predicted cation transporter		COG3182	P
g3088.t1		hypothetical protein
g3091.t1		Tubulin-specific chaperone C OS=Bos taurus GN=TBCC PE=2 SV=1
g3096.t1		hypothetical protein
g3100.t1		hypothetical protein
g3102.t1		hypothetical protein
g3103.t1		hypothetical protein
g3107.t1		hypothetical protein
g3109.t1		hypothetical protein
g3112.t1		hypothetical protein
g3114.t1		hypothetical protein
g3115.t1		hypothetical protein
g3118.t1		hypothetical protein
g3120.t1		hypothetical protein
g3121.t1		Cytochrome P450 3A6 OS=Oryctolagus cuniculus GN=CYP3A6 PE=2 SV=2	KOG: Cytochrome P450 CYP3/CYP5/CYP6/CYP9 subfamilies		COG0158	Q
g3122.t1		hypothetical protein
g3124.t1		hypothetical protein
g3127.t1		Putative uridine kinase C227.14 OS=Schizosaccharomyces pombe (strain 972 / ATCC 24843) GN=SPAC227.14 PE=3 SV=1
g3130.t1		hypothetical protein
g3133.t1		hypothetical protein
g3134.t1		similar to pol polyprotein
g3135.t1		Retrotransposable element Tf2 155 kDa protein type 1 OS=Schizosaccharomyces pombe (strain 972 / ATCC 24843) GN=Tf2-1 PE=4 SV=1	KOG: FOG: Transposon-encoded proteins with TYA, reverse transcriptase, integrase domains in various combinations		COG0017	R
g3145.t1		hypothetical protein
g3147.t1		hypothetical protein
g3148.t1		hypothetical protein
g3154.t1		Xyloglucan-specific endo-beta-1,4-glucanase A OS=Aspergillus niger GN=xgeA PE=1 SV=1
g3156.t1		Transcription elongation factor SPT4 OS=Cryptococcus neoformans var. neoformans serotype D (strain B-3501A) GN=SPT4 PE=3 SV=1
g3160.t1	rpc1	K03018 DNA-directed RNA polymerase III subunit C1	KOG: RNA polymerase III, large subunit	2.7.7.6	COG0261	K
g3161.t1		hypothetical protein
g3162.t1		hypothetical protein
g3163.t1		Translocation protein sec63 OS=Schizosaccharomyces pombe (strain 972 / ATCC 24843) GN=sec63 PE=1 SV=1	KOG: Molecular chaperone (DnaJ superfamily)		COG0721	O
g3168.t1		hypothetical protein
g3171.t1	cbhB	hypothetical protein		3.2.1.-
g3177.t1		hypothetical protein
g3178.t1		hypothetical protein
g3179.t1		hypothetical protein
g3182.t1		hypothetical protein
g3183.t1		54S ribosomal protein L23, mitochondrial OS=Saccharomyces cerevisiae (strain ATCC 204508 / S288c) GN=MRPL23 PE=1 SV=1
g3190.t1	gatB	aspartyl/glutamyl-tRNA amidotransferase subunit B (EC:6.3.5.-)	KOG: Glutamyl-tRNA amidotransferase subunit B	6.3.5.7	COG2438	J
g3200.t1		Mitochondrial genome maintenance protein mgm101 OS=Schizosaccharomyces pombe (strain 972 / ATCC 24843) GN=mgm101 PE=3 SV=2
g3201.t1		hypothetical protein
g3202.t1		hypothetical protein
g3203.t1		hypothetical protein
g3204.t1		hypothetical protein
g3207.t1		Phosphatidylglycerol phospholipase C OS=Schizosaccharomyces pombe (strain 972 / ATCC 24843) GN=SPAC4D7.02c PE=3 SV=2
g3216.t1		hypothetical protein
g3217.t1		Double-strand-specific pac1 ribonuclease OS=Schizosaccharomyces pombe (strain 972 / ATCC 24843) GN=pac1 PE=1 SV=1
g3219.t1		hypothetical protein
g3221.t1		GA28568 gene product from transcript GA28568-RA
g3223.t1		hypothetical protein	KOG: Predicted E3 ubiquitin ligase	6.3.2.19	COG1815	O
g3224.t1		Uncharacterized RING finger protein C328.02 OS=Schizosaccharomyces pombe (strain 972 / ATCC 24843) GN=SPAC328.02 PE=3 SV=1	KOG: Predicted E3 ubiquitin ligase		COG1815	O
g3225.t1		K11968 ariadne-1	KOG: Predicted E3 ubiquitin ligase	6.3.2.19	COG1815	O
g3228.t1		Probable E3 ubiquitin-protein ligase ARI9 OS=Arabidopsis thaliana GN=ARI9 PE=2 SV=1
g3234.t1		hypothetical protein
g3238.t1		U3 small nucleolar ribonucleoprotein protein IMP3 OS=Saccharomyces cerevisiae (strain ATCC 204508 / S288c) GN=IMP3 PE=1 SV=1	KOG: U3 small nucleolar ribonucleoprotein (snoRNP) component		COG4655	A
g3240.t1		E3 ubiquitin-protein ligase arih1l OS=Danio rerio GN=arih1l PE=2 SV=1	KOG: Predicted E3 ubiquitin ligase		COG1815	O
g3241.t1		hypothetical protein	KOG: Extracellular matrix glycoprotein Laminin subunit beta		COG0994	W
g3242.t1		hypothetical protein
g3246.t1		Protein CGI121 OS=Cryptococcus neoformans var. neoformans serotype D (strain JEC21 / ATCC MYA-565) GN=CGI121 PE=3 SV=1
g3247.t1		Equilibrative nucleoside transporter 2 OS=Rattus norvegicus GN=Slc29a2 PE=2 SV=1
g3251.t1		hypothetical protein
g3252.t1		hypothetical protein
g3255.t1		hypothetical protein
g3258.t1		hypothetical protein
g3262.t1		Sugar phosphatase YfbT OS=Escherichia coli (strain K12) GN=yfbT PE=1 SV=2
g3264.t1		Tubulin alpha-1A chain OS=Schizophyllum commune GN=TUB-1A PE=3 SV=1	KOG: Alpha tubulin		COG1376	Z
g3268.t1		K03115 casein kinase 2, beta polypeptide	KOG: Casein kinase II, beta subunit	2.7.1.-	COG3092	TDK
g3270.t1		Protein argonaute-3 OS=Danio rerio GN=eif2c3 PE=3 SV=1	KOG: Translation initiation factor 2C (eIF-2C) and related proteins		COG1041	J
g3271.t1		Uncharacterized MFS-type transporter C409.08 OS=Schizosaccharomyces pombe (strain 972 / ATCC 24843) GN=SPBC409.08 PE=3 SV=1	KOG: Synaptic vesicle transporter SVOP and related transporters (major facilitator superfamily)		COG0255	R
g3277.t1		hypothetical protein
g3281.t1		Gephyrin OS=Homo sapiens GN=GPHN PE=1 SV=1
g3283.t1		DSC E3 ubiquitin ligase complex subunit 2 OS=Schizosaccharomyces pombe (strain 972 / ATCC 24843) GN=dsc2 PE=1 SV=1
g3285.t1		Protein ZINC INDUCED FACILITATOR-LIKE 1 OS=Arabidopsis thaliana GN=ZIFL1 PE=2 SV=1
g3287.t1		26S proteasome non-ATPase regulatory subunit 8 OS=Bos taurus GN=PSMD8 PE=2 SV=3	KOG: 26S proteasome regulatory complex, subunit RPN12/PSMD8		COG3151	O
g3288.t1		Pheromone-regulated membrane protein 10 OS=Candida glabrata (strain ATCC 2001 / CBS 138 / JCM 3761 / NBRC 0622 / NRRL Y-65) GN=CAGL0G04433g PE=3 SV=1
g3289.t1		hypothetical protein
g3291.t1		hypothetical protein
g3293.t1		hypothetical protein
g3298.t1		hypothetical protein
g3299.t1		Putative aryl-alcohol dehydrogenase C977.14c OS=Schizosaccharomyces pombe (strain 972 / ATCC 24843) GN=SPAC977.14c PE=1 SV=1
g3302.t1		Pre-rRNA-processing protein TSR2 OS=Saccharomyces cerevisiae (strain ATCC 204508 / S288c) GN=TSR2 PE=1 SV=2
g3303.t1		hypothetical protein
g3306.t1		ADP-ribosylation factor-like protein 2 OS=Mus musculus GN=Arl2 PE=1 SV=1	KOG: GTP-binding ADP-ribosylation factor-like protein ARL2		COG0073	UZ
g3307.t1		hypothetical protein		2.5.1.18
g3308.t1	Nol9	hypothetical protein	KOG: Uncharacterized conserved protein similar to ATP/GTP-binding protein		COG2750	R
g3309.t1		NADH dehydrogenase [ubiquinone] 1 beta subcomplex subunit 7 OS=Arabidopsis thaliana GN=At2g02050 PE=3 SV=1
g3310.t1		K07152	KOG: Putative cytochrome C oxidase assembly protein		COG2792	C
g3311.t1		hypothetical protein
g3313.t1		UPF0047 protein C4A8.02c OS=Schizosaccharomyces pombe (strain 972 / ATCC 24843) GN=SPAC4A8.02c PE=3 SV=1
g3315.t1		ABC1 family protein C10F6.14c OS=Schizosaccharomyces pombe (strain 972 / ATCC 24843) GN=SPAC10F6.14c PE=3 SV=1	KOG: Predicted unusual protein kinase		COG1235	R
g3316.t1		hypothetical protein
g3318.t1		Steroid 17-alpha-hydroxylase/17,20 lyase OS=Mus musculus GN=Cyp17a1 PE=2 SV=1	KOG: Cytochrome P450 CYP2 subfamily		COG0156	Q
g3319.t1		O-methylsterigmatocystin oxidoreductase OS=Aspergillus flavus (strain ATCC 200026 / FGSC A1120 / NRRL 3357 / JCM 12722 / SRRC 167) GN=ordA PE=2 SV=1	KOG: Cytochrome P450 CYP2 subfamily		COG0156	Q
g3320.t1		Uncharacterized protein C24B11.05 OS=Schizosaccharomyces pombe (strain 972 / ATCC 24843) GN=SPAC24B11.05 PE=3 SV=1	KOG: Haloacid dehalogenase-like hydrolase		COG3109	R
g3326.t1		hypothetical protein		3.1.1.47
g3328.t1		Esterase OS=Acinetobacter lwoffii GN=est PE=3 SV=2
g3329.t1		hypothetical protein
g3330.t1		hypothetical protein
g3334.t1		Peroxisomal biogenesis factor 2 OS=Yarrowia lipolytica (strain CLIB 122 / E 150) GN=PEX2 PE=3 SV=2	KOG: Predicted E3 ubiquitin ligase		COG2879	O
g3336.t1		Magnesium transport protein CorA OS=Thermotoga maritima (strain ATCC 43589 / MSB8 / DSM 3109 / JCM 10099) GN=corA PE=1 SV=1
g3337.t1		Steroid 17-alpha-hydroxylase/17,20 lyase OS=Peromyscus leucopus GN=Cyp17a1 PE=3 SV=1	KOG: Cytochrome P450 CYP2 subfamily		COG0156	Q
g3338.t1		Esterase OS=Acinetobacter lwoffii GN=est PE=3 SV=2
g3341.t1		hypothetical protein
g3345.t1		Esterase OS=Acinetobacter lwoffii GN=est PE=3 SV=2
g3348.t1		hypothetical protein
g3356.t1		hypothetical protein
g3358.t1		hypothetical protein
g3359.t1		hypothetical protein
g3362.t1		hypothetical protein
g3364.t1		Uncharacterized permease C29B12.14c OS=Schizosaccharomyces pombe (strain 972 / ATCC 24843) GN=SPAC29B12.14c PE=3 SV=2	KOG: Uridine permease/thiamine transporter/allantoin transport		COG2466	FH
g3368.t1		hypothetical protein
g3382.t1		hypothetical protein
g3384.t1		Probable sulfate permease C3H7.02 OS=Schizosaccharomyces pombe (strain 972 / ATCC 24843) GN=SPBC3H7.02 PE=3 SV=1	KOG: Sulfate/bicarbonate/oxalate exchanger SAT-1 and related transporters (SLC26 family)		COG0236	P
g3386.t1		hypothetical protein
g3400.t1	FMN2	hypothetical protein	KOG: Projectin/twitchin and related proteins		COG0613	Z
g3401.t1		hypothetical protein	KOG: Predicted methyltransferase	2.1.1.-	COG2940	R
g3403.t1		tRNA (guanine(9)-N1)-methyltransferase OS=Cryptococcus neoformans var. neoformans serotype D (strain JEC21 / ATCC MYA-565) GN=TRM10 PE=3 SV=1
g3406.t1		hypothetical protein
g3409.t1		NADH-ubiquinone oxidoreductase 20.8 kDa subunit OS=Neurospora crassa (strain ATCC 24698 / 74-OR23-1A / CBS 708.71 / DSM 1257 / FGSC 987) GN=B1O14.280 PE=1 SV=2
g3411.t1		hypothetical protein
g3412.t1		Uncharacterized protein C216.01c OS=Schizosaccharomyces pombe (strain 972 / ATCC 24843) GN=SPBC216.01c PE=2 SV=3	KOG: Protein predicted to be involved in carbohydrate metabolism		COG2175	G
g3413.t1		UPF0676 protein C1494.01 OS=Schizosaccharomyces pombe (strain 972 / ATCC 24843) GN=SPCC1494.01 PE=3 SV=2	KOG: Iron/ascorbate family oxidoreductases		COG0143	QR
g3416.t1		hypothetical protein
g3419.t1		hypothetical protein
g3420.t1		hypothetical protein
g3423.t1		Isochorismatase domain-containing protein 2, mitochondrial OS=Xenopus laevis GN=isoc2 PE=2 SV=1
g3427.t1		hypothetical protein	KOG: DNA/RNA helicase MER3/SLH1, DEAD-box superfamily	3.6.1.-	COG0952	A
g3438.t1		hypothetical protein
g3442.t1		hypothetical protein
g3445.t1		hypothetical protein
g3450.t1		Presequence translocated-associated motor subunit PAM17, mitochondrial OS=Cryptococcus neoformans var. neoformans serotype D (strain JEC21 / ATCC MYA-565) GN=PAM17 PE=3 SV=1
g3457.t1		hypothetical protein
g3458.t1		hypothetical protein
g3466.t1		hypothetical protein
g3469.t1		hypothetical protein
g3470.t1	celA	glycoside hydrolase family protein		3.2.1.4
g3471.t1		hypothetical protein
g3474.t1		THO complex subunit 5 homolog OS=Xenopus tropicalis GN=thoc5 PE=2 SV=1
g3477.t1		hypothetical protein
g3479.t1		K01907 acetoacetyl-CoA synthetase	KOG: Acyl-CoA synthetase	6.2.1.16	COG1175	I
g3485.t1		Patatin-like phospholipase domain-containing protein CNBE2340 OS=Cryptococcus neoformans var. neoformans serotype D (strain B-3501A) GN=CNBE2340 PE=3 SV=1	KOG: Predicted esterase of the alpha-beta hydrolase superfamily		COG2214	R
g3489.t1		hypothetical protein
g3490.t1		hypothetical protein
g3492.t1		Protein ASI3 OS=Saccharomyces cerevisiae (strain ATCC 204508 / S288c) GN=ASI3 PE=1 SV=2
g3494.t1	pgs1	K00995 CDP-diacylglycerol--glycerol-3-phosphate 3-phosphatidyltransferase	KOG: Phosphatidylglycerolphosphate synthase	2.7.8.5	COG3964	I
g3495.t1		hypothetical protein
g3497.t1		hypothetical protein
g3498.t1		D-tyrosyl-tRNA(Tyr) deacylase OS=Candida glabrata (strain ATCC 2001 / CBS 138 / JCM 3761 / NBRC 0622 / NRRL Y-65) GN=DTD1 PE=3 SV=1
g3500.t1		hypothetical protein
g3501.t1		tRNA threonylcarbamoyladenosine biosynthesis protein SUA5 OS=Saccharomyces cerevisiae (strain ATCC 204508 / S288c) GN=SUA5 PE=1 SV=1	KOG: RNA binding/translational regulation protein of the SUA5 family		COG3051	J
g3502.t1		Calcium-independent phospholipase A2-gamma OS=Homo sapiens GN=PNPLA8 PE=1 SV=1
g3505.t1		hypothetical protein
g3508.t1		U5 small nuclear ribonucleoprotein 40 kDa protein OS=Mus musculus GN=Snrnp40 PE=2 SV=1	KOG: U5 snRNP-specific protein-like factor and related proteins		COG0265	A
g3510.t1		hypothetical protein
g3514.t1		hypothetical protein
g3515.t1		hypothetical protein
g3516.t1		K06067 histone deacetylase 1/2	KOG: Histone deacetylase complex, catalytic component RPD3	3.5.1.98	COG1342	B
g3517.t1		NEDD8 OS=Caenorhabditis elegans GN=ned-8 PE=1 SV=1
g3518.t1		Alkylated DNA repair protein alkB homolog 8 OS=Xenopus tropicalis GN=alkbh8 PE=2 SV=2
g3519.t1		Inosine triphosphate pyrophosphatase OS=Coprinopsis cinerea (strain Okayama-7 / 130 / ATCC MYA-4618 / FGSC 9003) GN=CC1G_08181 PE=3 SV=2	KOG: Inosine triphosphate pyrophosphatase		COG3222	F
g3521.t1		Methionine aminopeptidase 1B, chloroplastic OS=Arabidopsis thaliana GN=MAP1B PE=2 SV=2	KOG: Putative methionine aminopeptidase		COG2738	O
g3523.t1		hypothetical protein	KOG: Serine/threonine specific protein phosphatase involved in glycogen accumulation, PP2A-related	3.1.3.16	COG0372	GT
g3524.t1		hypothetical protein
g3525.t1		DnaJ homolog subfamily C member 28 OS=Mus musculus GN=Dnajc28 PE=2 SV=2
g3526.t1		hypothetical protein
g3527.t1		hypothetical protein		3.1.2.15
g3534.t1		Cryptochrome-2 OS=Gallus gallus GN=CRY2 PE=2 SV=2	KOG: Deoxyribodipyrimidine photolyase/cryptochrome		COG0133	LT
g3536.t1		hypothetical protein
g3537.t1		hypothetical protein		3.1.26.11
g3538.t1		hypothetical protein
g3540.t1		hypothetical protein
g3543.t1		hypothetical protein
g3548.t1		hypothetical protein
g3550.t1		hypothetical protein
g3553.t1	ATE1	K00685 arginine-tRNA-protein transferase	KOG: Arginyl-tRNA-protein transferase	2.3.2.8	COG1193	O
g3554.t1		Mitochondrial inner membrane protease subunit 2 OS=Xenopus laevis GN=immp2l PE=2 SV=1
g3555.t1	ALG8	K03849 alpha-1,3-glucosyltransferase	KOG: Glucosyltransferase - Alg8p	2.4.1.-	COG2576	K
g3558.t1		Vacuolar ATPase assembly integral membrane protein VMA21 OS=Phaeosphaeria nodorum (strain SN15 / ATCC MYA-4574 / FGSC 10173) GN=VMA21 PE=3 SV=1
g3563.t1		Fanconi-associated nuclease 1 homolog OS=Schizosaccharomyces pombe (strain 972 / ATCC 24843) GN=SPBC146.06c PE=3 SV=1	KOG: Uncharacterized conserved protein		COG2143	S
g3564.t1		Protein CLP1 OS=Laccaria bicolor (strain S238N-H82 / ATCC MYA-4686) GN=CLP1 PE=3 SV=1
g3566.t1		hypothetical protein
g3571.t1		K01889 phenylalanyl-tRNA synthetase alpha chain	KOG: Phenylalanyl-tRNA synthetase	6.1.1.20	COG2783	J
g3574.t1		Glutathione S-transferase kappa 1 OS=Mus musculus GN=Gstk1 PE=1 SV=3
g3575.t1		hypothetical protein
g3578.t1		tRNA (carboxymethyluridine(34)-5-O)-methyltransferase OS=Saccharomyces cerevisiae (strain ATCC 204508 / S288c) GN=TRM9 PE=1 SV=1
g3581.t1		hypothetical protein
g3583.t1		Meiosis-specific protein HOP1 OS=Saccharomyces cerevisiae (strain ATCC 204508 / S288c) GN=HOP1 PE=1 SV=2
g3589.t1		Ras-related GTP-binding protein A OS=Mus musculus GN=Rraga PE=2 SV=1	KOG: GTP-binding protein		COG3886	T
g3590.t1		Extragenic suppressor of kinetochore protein 1 OS=Schizosaccharomyces pombe (strain 972 / ATCC 24843) GN=ekc1 PE=1 SV=2
g3592.t1		Acylpyruvase FAHD1, mitochondrial OS=Dictyostelium discoideum GN=fahd1 PE=3 SV=1	KOG: Predicted fumarylacetoacetate hydralase		COG1535	R
g3597.t1		JmjC domain-containing protein 7 OS=Mus musculus GN=Jmjd7 PE=2 SV=1
g3598.t1		hypothetical protein
g3600.t1		NADH-cytochrome b5 reductase 2 OS=Ustilago maydis (strain 521 / FGSC 9021) GN=MCR1 PE=3 SV=1
g3603.t1		UPF0428 protein CXorf56 OS=Homo sapiens GN=CXorf56 PE=1 SV=1
g3608.t1		hypothetical protein
g3610.t1		hypothetical protein
g3614.t1		Vacuolar import and degradation protein 27 OS=Schizosaccharomyces pombe (strain 972 / ATCC 24843) GN=vid27 PE=1 SV=1	KOG: Protein involved in vacuole import and degradation		COG2395	U
g3617.t1		3-ketodihydrosphingosine reductase TSC10 OS=Cryptococcus neoformans var. neoformans serotype D (strain B-3501A) GN=TSC10 PE=3 SV=1	KOG: Predicted 3-ketosphinganine reductase		COG1210	Q
g3618.t1		UPF0695 membrane protein C977.11/PB8B6.06c OS=Schizosaccharomyces pombe (strain 972 / ATCC 24843) GN=SPAC977.11 PE=3 SV=1
g3619.t1		Translocator protein OS=Mus musculus GN=Tspo PE=2 SV=1
g3620.t1		hypothetical protein
g3626.t1		hypothetical protein
g3631.t1		hypothetical protein
g3632.t1		hypothetical protein
g3633.t1		hypothetical protein
g3641.t1		hypothetical protein
g3642.t1		hypothetical protein
g3643.t1		hypothetical protein
g3644.t1		Uncharacterized protein C119.09c OS=Schizosaccharomyces pombe (strain 972 / ATCC 24843) GN=SPBC119.09c PE=2 SV=3	KOG: Predicted membrane protein		COG3319	S
g3647.t1		Long chronological lifespan protein 2 OS=Nectria haematococca (strain 77-13-4 / ATCC MYA-4622 / FGSC 9596 / MPVI) GN=LCL2 PE=3 SV=1
g3650.t1		K06944	KOG: GTP-binding protein DRG1 (ODN superfamily)		COG1487	T
g3651.t1		hypothetical protein
g3655.t1		hypothetical protein
g3656.t1		hypothetical protein	KOG: GTPase		COG2484	R
g3657.t1		hypothetical protein
g3660.t1		WD repeat-containing protein 61 OS=Danio rerio GN=wdr61 PE=2 SV=1
g3661.t1		hypothetical protein
g3664.t1		hypothetical protein
g3670.t1		Negative regulator of sexual conjugation and meiosis OS=Schizosaccharomyces pombe (strain 972 / ATCC 24843) GN=ran1 PE=1 SV=2
g3676.t1		Cytochrome b5 OS=Mortierella alpina PE=1 SV=1
g3680.t1		Replication factor C subunit 1 OS=Schizosaccharomyces pombe (strain 972 / ATCC 24843) GN=rfc1 PE=1 SV=1	KOG: Replication factor C, subunit RFC1 (large subunit)		COG1968	L
g3683.t1		Transcription factor 25 OS=Homo sapiens GN=TCF25 PE=1 SV=1	KOG: Uncharacterized conserved protein		COG2422	S
g3684.t1		hypothetical protein
g3686.t1		hypothetical protein
g3687.t1		Serrate RNA effector molecule homolog OS=Homo sapiens GN=SRRT PE=1 SV=1
g3688.t1		Pre-rRNA-processing protein ESF2 OS=Cryptococcus neoformans var. neoformans serotype D (strain JEC21 / ATCC MYA-565) GN=ESF2 PE=3 SV=1
g3689.t1		hypothetical protein
g3690.t1		Extracellular metalloprotease SMAC_06893 OS=Sordaria macrospora (strain ATCC MYA-333 / DSM 997 / K(L3346) / K-hell) GN=SMAC_06893 PE=3 SV=1
g3691.t1		NADH dehydrogenase [ubiquinone] 1 alpha subcomplex subunit 13 OS=Macaca fascicularis GN=NDUFA13 PE=2 SV=1
g3694.t1		hypothetical protein
g3695.t1		hypothetical protein
g3696.t1		hypothetical protein
g3703.t1		Bifunctional epoxide hydrolase 2 OS=Mus musculus GN=Ephx2 PE=1 SV=2	KOG: Soluble epoxide hydrolase		COG4178	I
g3704.t1		THO complex subunit 3 OS=Bos taurus GN=THOC3 PE=2 SV=1
g3705.t1		General amino acid permease AGP2 OS=Saccharomyces cerevisiae (strain ATCC 204508 / S288c) GN=AGP2 PE=1 SV=1	KOG: Amino acid transporters		COG1286	E
g3706.t1		hypothetical protein
g3709.t1		Protein SVP26 OS=Saccharomyces cerevisiae (strain ATCC 204508 / S288c) GN=SVP26 PE=1 SV=1	KOG: Predicted mitochondrial cholesterol transporter		COG4136	TI
g3710.t1		Pre-mRNA branch site p14-like protein OS=Drosophila melanogaster GN=CG13298 PE=2 SV=1
g3711.t1		hypothetical protein
g3712.t1		Probable prefoldin subunit 2 OS=Schizosaccharomyces pombe (strain 972 / ATCC 24843) GN=SPAC227.10 PE=3 SV=1
g3721.t1		K07019	KOG: Alpha/beta hydrolase		COG1838	R
g3724.t1		hypothetical protein
g3726.t1		hypothetical protein
g3727.t1		DNA mismatch repair protein MLH3 OS=Saccharomyces cerevisiae (strain ATCC 204508 / S288c) GN=MLH3 PE=1 SV=1
g3728.t1		DNA mismatch repair protein MutL OS=Mannheimia succiniciproducens (strain MBEL55E) GN=mutL PE=3 SV=1
g3730.t1		Type 2A phosphatase activator TIP41 OS=Saccharomyces cerevisiae (strain ATCC 204508 / S288c) GN=TIP41 PE=1 SV=1
g3731.t1		WD repeat-containing protein 89 OS=Rattus norvegicus GN=Wdr89 PE=2 SV=1
g3733.t1		Pyrazinamidase/nicotinamidase OS=Escherichia coli (strain K12) GN=pncA PE=3 SV=1
g3735.t1		U3 small nucleolar RNA-associated protein 7 OS=Saccharomyces cerevisiae (strain ATCC 204508 / S288c) GN=UTP7 PE=1 SV=1	KOG: WD40-repeat-containing subunit of the 18S rRNA processing complex		COG1272	A
g3736.t1		hypothetical protein
g3743.t1		hypothetical protein
g3747.t1		Protein FMP42 OS=Saccharomyces cerevisiae (strain ATCC 204508 / S288c) GN=FMP42 PE=1 SV=1
g3758.t1		Nucleoside diphosphate kinase OS=Neurospora crassa (strain ATCC 24698 / 74-OR23-1A / CBS 708.71 / DSM 1257 / FGSC 987) GN=ndk-1 PE=2 SV=2	KOG: Nucleoside diphosphate kinase		COG0888	F
g3761.t1	PYR5	K01591 orotidine-5'-phosphate decarboxylase	KOG: Uridine 5'- monophosphate synthase/orotate phosphoribosyltransferase	4.1.1.23	COG1377	F
g3765.t1		hypothetical protein
g3766.t1		Vegetative incompatibility protein HET-E-1 OS=Podospora anserina GN=HET-E1 PE=4 SV=1
g3772.t1		hypothetical protein
g3775.t1		NADH dehydrogenase [ubiquinone] 1 alpha subcomplex assembly factor 3 OS=Xenopus tropicalis GN=ndufaf3 PE=2 SV=1
g3777.t1	ADH7	hypothetical protein	KOG: Alcohol dehydrogenase, class V	1.1.1.2	COG0023	Q
g3780.t1		hypothetical protein
g3781.t1		hypothetical protein
g3782.t1		hypothetical protein
g3784.t1		hypothetical protein
g3785.t1		Cyclin pch1 OS=Schizosaccharomyces pombe (strain 972 / ATCC 24843) GN=pch1 PE=1 SV=1
g3788.t1		Protein phosphatase PTC7 homolog fig OS=Drosophila grimshawi GN=fig PE=3 SV=1
g3789.t1	DPP3	dipeptidyl-peptidase 3 (EC:3.4.14.4)		3.4.14.4
g3790.t1		K01480 agmatinase	KOG: Arginase family protein	3.5.3.11	COG2964	E
g3791.t1		hypothetical protein
g3792.t1		Cytochrome P450 52A5 OS=Candida maltosa GN=CYP52A5 PE=1 SV=1	KOG: Cytochrome P450 CYP4/CYP19/CYP26 subfamilies		COG0157	QI
g3800.t1		hypothetical protein
g3801.t1		hypothetical protein
g3805.t1		Lipoate-protein ligase A OS=Salmonella dublin (strain CT_02021853) GN=lplA PE=3 SV=1
g3812.t1	RPN1	K12666 oligosaccharyltransferase complex subunit alpha (ribophorin I)	KOG: Oligosaccharyltransferase, alpha subunit (ribophorin I)	2.4.1.119	COG2291	O
g3815.t1		hypothetical protein		3.4.23.18
g3816.t1		hypothetical protein
g3817.t1		Protein transport protein YOS1 OS=Saccharomyces cerevisiae (strain ATCC 204508 / S288c) GN=YOS1 PE=1 SV=1
g3819.t1		Galactose oxidase OS=Gibberella zeae (strain PH-1 / ATCC MYA-4620 / FGSC 9075 / NRRL 31084) GN=GAOA PE=3 SV=1
g3822.t1		hypothetical protein
g3824.t1		hypothetical protein
g3825.t1		Heat shock 70 kDa protein 12A OS=Homo sapiens GN=HSPA12A PE=1 SV=2
g3826.t1		hypothetical protein
g3830.t1		hypothetical protein
g3831.t1		Acetate non-utilizing protein 9, mitochondrial OS=Cryptococcus neoformans var. neoformans serotype D (strain B-3501A) GN=ACN9 PE=3 SV=1
g3833.t1		hypothetical protein
g3834.t1		hypothetical protein
g3835.t1		hypothetical protein
g3837.t1		hypothetical protein
g3838.t1		Probable 1,4-beta-D-glucan cellobiohydrolase C OS=Neosartorya fischeri (strain ATCC 1020 / DSM 3700 / FGSC A1164 / NRRL 181) GN=cbhC PE=3 SV=1
g3839.t1		hypothetical protein
g3840.t1		hypothetical protein
g3842.t1		Extracellular metalloprotease 1 OS=Coccidioides posadasii (strain C735) GN=MEP1 PE=1 SV=1
g3844.t1		hypothetical protein
g3846.t1		hypothetical protein
g3848.t1		hypothetical protein
g3849.t1		hypothetical protein
g3851.t1		hypothetical protein
g3855.t1		hypothetical protein
g3858.t1		hypothetical protein
g3861.t1		Cytochrome P450 4V2 OS=Rattus norvegicus GN=Cyp4v2 PE=2 SV=1
g3867.t1		Protein kish-A OS=Danio rerio GN=tmem167a PE=2 SV=1
g3869.t1		Transport protein particle subunit bet5 OS=Schizosaccharomyces pombe (strain 972 / ATCC 24843) GN=bet5 PE=3 SV=2
g3874.t1		Multifunctional methyltransferase subunit trm112 OS=Schizosaccharomyces pombe (strain 972 / ATCC 24843) GN=trm112 PE=3 SV=1
g3875.t1		K01738 cysteine synthase A	KOG: Cysteine synthase	2.5.1.47	COG1481	E
g3877.t1		hypothetical protein
g3878.t1		hypothetical protein
g3879.t1		Autophagy-related protein 27 OS=Yarrowia lipolytica (strain CLIB 122 / E 150) GN=ATG27 PE=3 SV=1
g3882.t1		ADP-ribosylation factor-related protein 1 OS=Homo sapiens GN=ARFRP1 PE=1 SV=1
g3883.t1		hypothetical protein
g3884.t1		Probable chloride channel protein UM03490-D OS=Ustilago maydis (strain 521 / FGSC 9021) GN=UM11084.2 PE=3 SV=1	KOG: Cl- channel CLC-3 and related proteins (CLC superfamily)		COG0475	P
g3889.t1		hypothetical protein
g3891.t1	gclc	K11204 glutamate--cysteine ligase catalytic subunit	KOG: Gamma-glutamylcysteine synthetase	6.3.2.2	COG3754	H
g3896.t1		Protein transport protein bos1 OS=Schizosaccharomyces pombe (strain 972 / ATCC 24843) GN=bos1 PE=3 SV=1
g3897.t1		K06897
g3904.t1		U6 snRNA-associated Sm-like protein LSm2 OS=Mus musculus GN=Lsm2 PE=3 SV=1
g3906.t1		hypothetical protein
g3908.t1		hypothetical protein
g3909.t1		40S ribosomal protein S2 OS=Ictalurus punctatus GN=rps2 PE=2 SV=1	KOG: 40S ribosomal protein S2/30S ribosomal protein S5		COG0877	J
g3911.t1		hypothetical protein
g3912.t1		K03575 A/G-specific adenine glycosylase	KOG: A/G-specific adenine DNA glycosylase	3.2.2.-	COG2457	L
g3913.t1		Uncharacterized protein C9E9.15 OS=Schizosaccharomyces pombe (strain 972 / ATCC 24843) GN=SPAC9E9.15 PE=3 SV=2
g3916.t1		hypothetical protein	KOG: Serine/threonine specific protein phosphatase involved in glycogen accumulation, PP2A-related	3.1.3.16	COG0372	GT
g3919.t1		hypothetical protein
g3920.t1		Haloacid dehalogenase-like hydrolase domain-containing protein 3 OS=Danio rerio GN=hdhd3 PE=2 SV=1
g3922.t1		hypothetical protein
g3925.t1		DNA-directed RNA polymerase II subunit RPB3 OS=Schizosaccharomyces pombe (strain 972 / ATCC 24843) GN=rpb3 PE=1 SV=2	KOG: RNA polymerase II, subunit POLR2C/RPB3		COG1522	K
g3928.t1		hypothetical protein
g3929.t1		Small nuclear ribonucleoprotein Sm D3 OS=Homo sapiens GN=SNRPD3 PE=1 SV=1
g3933.t1		hypothetical protein
g3938.t1	xylB	K01209 alpha-N-arabinofuranosidase		3.2.1.55
g3940.t1		hypothetical protein
g3942.t1		hypothetical protein
g3946.t1		Na(+)/H(+) antiporter OS=Saccharomyces cerevisiae (strain ATCC 204508 / S288c) GN=NHA1 PE=1 SV=1	KOG: Na+/H+ antiporter		COG4505	P
g3948.t1		hypothetical protein
g3950.t1		Uncharacterized protein C683.02c OS=Schizosaccharomyces pombe (strain 972 / ATCC 24843) GN=SPAC683.02c PE=4 SV=1	KOG: E3 ubiquitin ligase interacting with arginine methyltransferase		COG4400	O
g3954.t1		hypothetical protein
g3956.t1		K08857 NIMA (never in mitosis gene a)-related kinase	KOG: NIMA (never in mitosis)-related G2-specific serine/threonine protein kinase	2.7.11.1	COG0591	D
g3961.t1		hypothetical protein
g3962.t1		Monothiol glutaredoxin-S6 OS=Oryza sativa subsp. japonica GN=GRXS6 PE=2 SV=1
g3964.t1		Putative histone deacetylase complex subunit cti6 OS=Schizosaccharomyces pombe (strain 972 / ATCC 24843) GN=cti6 PE=1 SV=1
g3965.t1		hypothetical protein
g3969.t1		Protein ERD1 homolog 1 OS=Schizosaccharomyces pombe (strain 972 / ATCC 24843) GN=erd1 PE=3 SV=2
g3972.t1		hypothetical protein
g3973.t1		Pyridoxal biosynthesis protein PDX2 OS=Arabidopsis thaliana GN=PDX2 PE=1 SV=1
g3981.t1		Ribosome biogenesis protein NSA2 OS=Cryptococcus neoformans var. neoformans serotype D (strain JEC21 / ATCC MYA-565) GN=NSA2 PE=3 SV=1	KOG: Uncharacterized conserved protein related to ribosomal protein S8E		COG3163	R
g3982.t1		Probable iron/ascorbate oxidoreductase DDB_G0283291 OS=Dictyostelium discoideum GN=DDB_G0283291 PE=3 SV=1
g3983.t1		hypothetical protein
g3984.t1		Zinc finger protein C550.15c OS=Schizosaccharomyces pombe (strain 972 / ATCC 24843) GN=SPCC550.15c PE=1 SV=1	KOG: C2H2-type Zn-finger protein		COG2785	R
g3987.t1		tRNA (guanine(10)-N2)-methyltransferase OS=Schizosaccharomyces pombe (strain 972 / ATCC 24843) GN=trm11 PE=3 SV=2	KOG: Putative RNA methylase		COG2671	L
g3988.t1		WD-repeat protein, putative
g3989.t1		hypothetical protein
g3990.t1		hypothetical protein
g3991.t1		Phosphatidylinositol 4-kinase lsb6 OS=Schizosaccharomyces pombe (strain 972 / ATCC 24843) GN=lsb6 PE=3 SV=2	KOG: Phosphatidylinositol 4-kinase		COG2381	T
g3993.t1		hypothetical protein
g3994.t1		Nephrocystin-3 OS=Mus musculus GN=Nphp3 PE=1 SV=2	KOG: Uncharacterized protein CLU1/cluA/TIF31 involved in mitochondrial morphology/distribution, also found associated with eIF-3		COG1839	R
g3995.t1		hypothetical protein
g3996.t1	FECH	K01772 ferrochelatase	KOG: Protoheme ferro-lyase (ferrochelatase)	4.99.1.1	COG1321	H
g3998.t1		K06970 ribosomal RNA large subunit methyltransferase F	KOG: Predicted DNA methylase	2.1.1.48	COG2912	S
g4000.t1		hypothetical protein
g4002.t1		cAMP-independent regulatory protein pac2 OS=Schizosaccharomyces pombe (strain 972 / ATCC 24843) GN=pac2 PE=2 SV=1
g4003.t1		hypothetical protein
g4007.t1		hypothetical protein
g4011.t1		Extracellular metalloprotease 1 OS=Coccidioides posadasii (strain C735) GN=MEP1 PE=1 SV=1
g4012.t1		Uncharacterized protein R617 OS=Acanthamoeba polyphaga mimivirus GN=MIMI_R617 PE=4 SV=1
g4013.t1		hypothetical protein
g4016.t1		hypothetical protein
g4017.t1		hypothetical protein
g4019.t1		hypothetical protein
g4021.t1		hypothetical protein
g4024.t1		40S ribosomal protein S0 OS=Coprinopsis cinerea (strain Okayama-7 / 130 / ATCC MYA-4618 / FGSC 9003) GN=RPS0 PE=3 SV=1	KOG: 40S ribosomal protein SA (P40)/Laminin receptor 1		COG0830	J
g4027.t1		hypothetical protein
g4029.t1		hypothetical protein
g4030.t1		hypothetical protein
g4031.t1		Conidiation-specific protein 6 OS=Neurospora crassa (strain ATCC 24698 / 74-OR23-1A / CBS 708.71 / DSM 1257 / FGSC 987) GN=con-6 PE=2 SV=1
g4034.t1		Damage response protein 1 OS=Saccharomyces cerevisiae (strain ATCC 204508 / S288c) GN=DAP1 PE=1 SV=1
g4035.t1		hypothetical protein
g4036.t1		hypothetical protein		1.1.-.-
g4037.t1		hypothetical protein
g4038.t1		hypothetical protein
g4040.t1		hypothetical protein
g4041.t1		hypothetical protein
g4051.t1		hypothetical protein
g4053.t1		hypothetical protein
g4054.t1		Oligomycin resistance ATP-dependent permease YOR1 OS=Saccharomyces cerevisiae (strain ATCC 204508 / S288c) GN=YOR1 PE=1 SV=1	KOG: Multidrug resistance-associated protein/mitoxantrone resistance protein, ABC superfamily		COG0054	Q
g4057.t1		Transcriptional activator of proteases prtT OS=Emericella nidulans (strain FGSC A4 / ATCC 38163 / CBS 112.46 / NRRL 194 / M139) GN=prtT PE=3 SV=1
g4058.t1		hypothetical protein
g4060.t1		T-complex protein 1 subunit zeta OS=Schizosaccharomyces pombe (strain 972 / ATCC 24843) GN=cct6 PE=3 SV=1	KOG: Chaperonin complex component, TCP-1 zeta subunit (CCT6)		COG0359	O
g4062.t1		hypothetical protein	KOG: Multicopper oxidases	1.16.3.1	COG1263	Q
g4069.t1		hypothetical protein
g4071.t1		hypothetical protein
g4073.t1		hypothetical protein
g4075.t1		hypothetical protein
g4077.t1		Uncharacterized protein Rv2715/MT2788 OS=Mycobacterium tuberculosis GN=Rv2715 PE=3 SV=1
g4079.t1		K00773 queuine tRNA-ribosyltransferase	KOG: Queuine-tRNA ribosyltransferase	2.4.2.29	COG3908	A
g4083.t1		Phosphatidylinositol glycan anchor biosynthesis class U protein OS=Homo sapiens GN=PIGU PE=1 SV=3	KOG: Major facilitator superfamily permease - Cdc91p		COG2552	R
g4084.t1		40S ribosomal protein S23 OS=Neurospora crassa (strain ATCC 24698 / 74-OR23-1A / CBS 708.71 / DSM 1257 / FGSC 987) GN=rps-23 PE=3 SV=1	KOG: 40S ribosomal protein S23		COG1749	J
g4087.t1		Probable transporter MCH2 OS=Saccharomyces cerevisiae (strain ATCC 204508 / S288c) GN=MCH2 PE=1 SV=2
g4089.t1		UPF0743 protein C215.06c OS=Schizosaccharomyces pombe (strain 972 / ATCC 24843) GN=SPBC215.06c PE=1 SV=2
g4093.t1		hypothetical protein
g4095.t1		hypothetical protein
g4096.t1		Glutathione S-transferase DHAR3, chloroplastic OS=Arabidopsis thaliana GN=DHAR3 PE=1 SV=1
g4097.t1		hypothetical protein
g4102.t1		hypothetical protein
g4104.t1	tatl	hypothetical protein		2.1.1.-
g4106.t1		FIT family protein scs3 OS=Schizosaccharomyces pombe (strain 972 / ATCC 24843) GN=scs3 PE=3 SV=1
g4109.t1		hypothetical protein
g4110.t1		hypothetical protein
g4111.t1		hypothetical protein
g4119.t1		K02685 DNA primase large subunit	KOG: Eukaryotic-type DNA primase, large subunit	2.7.7.-	COG2267	L
g4121.t1		hypothetical protein
g4122.t1		hypothetical protein
g4123.t1		hypothetical protein
g4129.t1		hypothetical protein
g4130.t1		hypothetical protein
g4131.t1		hypothetical protein
g4133.t1		Alkaline ceramidase 3 OS=Mus musculus GN=Acer3 PE=2 SV=1
g4134.t1		K00027 malate dehydrogenase (oxaloacetate-decarboxylating)	KOG: NADP+-dependent malic enzyme	1.1.1.38	COG1257	C
g4136.t1		Probable 37S ribosomal protein S16, mitochondrial OS=Schizosaccharomyces pombe (strain 972 / ATCC 24843) GN=mrps16 PE=3 SV=2
g4137.t1		Mitochondrial carnitine/acylcarnitine carrier protein OS=Macaca fascicularis GN=SLC25A20 PE=2 SV=1	KOG: Mitochondrial carnitine-acylcarnitine carrier protein		COG0758	C
g4140.t1		GATA zinc finger domain-containing protein 8 OS=Dictyostelium discoideum GN=gtaH PE=4 SV=1
g4146.t1		Uncharacterized protein C57A10.07 OS=Schizosaccharomyces pombe (strain 972 / ATCC 24843) GN=SPAC57A10.07 PE=4 SV=1	KOG: Uncharacterized conserved protein		COG4533	S
g4151.t1		hypothetical protein
g4153.t1		Mannan endo-1,4-beta-mannosidase F OS=Neosartorya fumigata (strain ATCC MYA-4609 / Af293 / CBS 101355 / FGSC A1100) GN=manF PE=1 SV=2
g4156.t1		Mitochondrial import inner membrane translocase subunit tim-16 OS=Neurospora crassa (strain ATCC 24698 / 74-OR23-1A / CBS 708.71 / DSM 1257 / FGSC 987) GN=pam-16 PE=3 SV=1
g4163.t1		hypothetical protein
g4167.t1		hypothetical protein
g4169.t1		Cell division control protein 18 OS=Schizosaccharomyces pombe (strain 972 / ATCC 24843) GN=cdc18 PE=1 SV=1
g4170.t1		K06890	KOG: N-methyl-D-aspartate receptor glutamate-binding subunit		COG2322	T
g4171.t1		hypothetical protein
g4172.t1		hypothetical protein
g4175.t1		hypothetical protein
g4176.t1		hypothetical protein
g4177.t1	phrB	K01669 deoxyribodipyrimidine photo-lyase	KOG: Deoxyribodipyrimidine photolyase/cryptochrome	4.1.99.3	COG0133	LT
g4178.t1		hypothetical protein		4.2.2.2
g4181.t1		hypothetical protein
g4196.t1		hypothetical protein
g4197.t1		hypothetical protein		3.1.3.74
g4200.t1		37S ribosomal protein S9, mitochondrial OS=Neurospora crassa (strain ATCC 24698 / 74-OR23-1A / CBS 708.71 / DSM 1257 / FGSC 987) GN=82C3.030 PE=3 SV=1
g4203.t1		K00958 sulfate adenylyltransferase	KOG: ATP sulfurylase (sulfate adenylyltransferase)	2.7.7.4	COG0636	P
g4206.t1		hypothetical protein
g4211.t1		hypothetical protein
g4212.t1		Prefoldin subunit 4 OS=Saccharomyces cerevisiae (strain ATCC 204508 / S288c) GN=GIM3 PE=1 SV=1
g4214.t1		hypothetical protein
g4216.t1		hypothetical protein
g4219.t1		Staphylococcal nuclease domain-containing protein 1 OS=Schizosaccharomyces pombe (strain 972 / ATCC 24843) GN=snd1 PE=1 SV=1	KOG: Transcriptional coactivator p100		COG2039	K
g4223.t1		hypothetical protein
g4224.t1		t-SNARE affecting a late Golgi compartment protein 2 OS=Schizosaccharomyces pombe (strain 972 / ATCC 24843) GN=tlg2 PE=3 SV=1
g4225.t1		hypothetical protein
g4226.t1		hypothetical protein
g4227.t1		hypothetical protein		2.7.11.1
g4228.t1		hypothetical protein		3.1.1.4
g4229.t1		Uncharacterized vacuolar membrane protein YML018C OS=Saccharomyces cerevisiae (strain ATCC 204508 / S288c) GN=YML018C PE=1 SV=1	KOG: Predicted membrane protein		COG2765	S
g4231.t1		hypothetical protein
g4234.t1		hypothetical protein
g4243.t1		hypothetical protein
g4244.t1		hypothetical protein
g4245.t1		hypothetical protein
g4246.t1		hypothetical protein
g4250.t1		60S ribosomal protein L27-A OS=Schizosaccharomyces pombe (strain 972 / ATCC 24843) GN=rpl27a PE=2 SV=2	KOG: 60S ribosomal protein L27		COG3418	J
g4251.t1		hypothetical protein
g4253.t1		histone deacetylase superfamily protein		3.5.1.98
g4257.t1		Probable endonuclease LCL3 OS=Laccaria bicolor (strain S238N-H82 / ATCC MYA-4686) GN=LCL3 PE=3 SV=1
g4258.t1		hypothetical protein
g4259.t1		hypothetical protein		3.4.24.-
g4260.t1		hypothetical protein		3.4.24.-
g4264.t1		Diacetyl reductase [(S)-acetoin forming] OS=Klebsiella pneumoniae GN=budC PE=1 SV=2
g4265.t1		hypothetical protein
g4268.t1		hypothetical protein
g4274.t1		Extracellular metalloproteinase NpI OS=Aspergillus oryzae (strain ATCC 42149 / RIB 40) GN=NpI PE=2 SV=1
g4277.t1		ATP synthase subunit delta, mitochondrial OS=Agaricus bisporus GN=atpD PE=2 SV=1
g4279.t1		UV excision repair protein RAD23 homolog B OS=Homo sapiens GN=RAD23B PE=1 SV=1
g4281.t1		hypothetical protein
g4286.t1		hypothetical protein
g4289.t1		hypothetical protein
g4291.t1		hypothetical protein
g4293.t1		hypothetical protein
g4294.t1		hypothetical protein
g4296.t1		hypothetical protein
g4298.t1		K03844 alpha-1,2-mannosyltransferase	KOG: Glycosyltransferase	2.4.1.-	COG1387	M
g4301.t1		hypothetical protein
g4302.t1		Probable urea active transporter 1 OS=Schizosaccharomyces pombe (strain 972 / ATCC 24843) GN=dur3-1 PE=3 SV=1	KOG: Urea transporter		COG2348	E
g4303.t1		NADH-ubiquinone oxidoreductase 21.3 kDa subunit OS=Neurospora crassa (strain ATCC 24698 / 74-OR23-1A / CBS 708.71 / DSM 1257 / FGSC 987) GN=20H10.080 PE=2 SV=2
g4307.t1		hypothetical protein
g4309.t1		hypothetical protein
g4310.t1		hypothetical protein
g4313.t1		hypothetical protein
g4315.t1		hypothetical protein
g4319.t1		Uncharacterized mitochondrial carrier C4G9.20c OS=Schizosaccharomyces pombe (strain 972 / ATCC 24843) GN=SPAC4G9.20c PE=3 SV=2	KOG: Mitochondrial carnitine-acylcarnitine carrier protein		COG0758	C
g4320.t1	MNT2	glycosyltransferase family 15 protein	KOG: Glycolipid 2-alpha-mannosyltransferase (alpha-1,2-mannosyltransferase)	2.4.1.-	COG4472	G
g4322.t1		hypothetical protein
g4323.t1		hypothetical protein
g4324.t1		hypothetical protein
g4327.t1		hypothetical protein
g4328.t1		hypothetical protein
g4329.t1		High-affinity methionine permease OS=Saccharomyces cerevisiae (strain ATCC 204508 / S288c) GN=MUP1 PE=1 SV=1	KOG: Amino acid transporters		COG1287	E
g4330.t1		High-affinity methionine permease OS=Saccharomyces cerevisiae (strain ATCC 204508 / S288c) GN=MUP1 PE=1 SV=1
g4332.t1		hypothetical protein
g4336.t1		hypothetical protein
g4340.t1		hypothetical protein
g4341.t1		hypothetical protein
g4345.t1		Putative lipase YOR059C OS=Saccharomyces cerevisiae (strain ATCC 204508 / S288c) GN=YOR059C PE=1 SV=1
g4346.t1		hypothetical protein
g4348.t1		hypothetical protein
g4349.t1		E3 ubiquitin ligase complex SCF subunit sconC OS=Talaromyces stipitatus (strain ATCC 10500 / CBS 375.48 / QM 6759 / NRRL 1006) GN=sconC PE=3 SV=1
g4351.t1		hypothetical protein
g4356.t1		hypothetical protein
g4357.t1		Vegetative incompatibility protein HET-E-1 OS=Podospora anserina GN=HET-E1 PE=4 SV=1
g4359.t1		hypothetical protein
g4363.t1		hypothetical protein	KOG: Sensory transduction histidine kinase	2.7.3.-	COG0519	T
g4364.t1		hypothetical protein
g4366.t1		hypothetical protein
g4369.t1		Putative sterigmatocystin biosynthesis peroxidase stcC OS=Emericella nidulans (strain FGSC A4 / ATCC 38163 / CBS 112.46 / NRRL 194 / M139) GN=stcC PE=3 SV=2
g4371.t1		hypothetical protein
g4372.t1		hypothetical protein
g4374.t1		K00936	KOG: Sensory transduction histidine kinase	2.7.3.-	COG0519	T
g4377.t1		hypothetical protein
g4380.t1		hypothetical protein
g4382.t1		hypothetical protein
g4386.t1		hypothetical protein
g4388.t1		hypothetical protein	KOG: WD40 repeat-containing protein	3.1.1.47	COG0295	S
g4389.t1	tor	K07203 FKBP12-rapamycin complex-associated protein	KOG: DNA-dependent protein kinase	2.7.11.1	COG0891	L
g4391.t1		hypothetical protein
g4394.t1		Probable actin-related protein 8 OS=Schizosaccharomyces pombe (strain 972 / ATCC 24843) GN=SPAC664.02c PE=1 SV=2	KOG: Actin-related protein		COG0797	Z
g4396.t1		hypothetical protein
g4400.t1		hypothetical protein
g4402.t1		Rho1 guanine nucleotide exchange factor 1 OS=Schizosaccharomyces pombe (strain 972 / ATCC 24843) GN=rgf1 PE=1 SV=1	KOG: RhoGEF GTPase		COG4305	T
g4404.t1		Uncharacterized protein YbiU OS=Escherichia coli (strain K12) GN=ybiU PE=1 SV=1
g4405.t1		hypothetical protein
g4412.t1		hypothetical protein		3.5.1.41
g4417.t1		DNA cross-link repair protein pso2/snm1 OS=Schizosaccharomyces pombe (strain 972 / ATCC 24843) GN=pso2 PE=3 SV=3	KOG: Predicted hydrolase involved in interstrand cross-link repair		COG1361	L
g4421.t1		hypothetical protein
g4425.t1		hypothetical protein
g4429.t1		Uncharacterized WD repeat-containing protein alr3466 OS=Nostoc sp. (strain PCC 7120 / UTEX 2576) GN=alr3466 PE=4 SV=1	KOG: Notchless-like WD40 repeat-containing protein		COG0271	S
g4434.t1		hypothetical protein
g4439.t1		hypothetical protein
g4445.t1		hypothetical protein
g4448.t1		Probable E3 ubiquitin-protein ligase ARI2 OS=Arabidopsis thaliana GN=ARI2 PE=2 SV=1	KOG: Predicted E3 ubiquitin ligase		COG1812	O
g4451.t1		Putative HC-toxin efflux carrier TOXA OS=Cochliobolus carbonum GN=TOXA PE=3 SV=1	KOG: Predicted transporter (major facilitator superfamily)		COG0254	R
g4460.t1		Vacuolar amino acid transporter 5 OS=Schizosaccharomyces pombe (strain 972 / ATCC 24843) GN=avt5 PE=3 SV=1
g4465.t1		hypothetical protein
g4466.t1		hypothetical protein
g4467.t1		hypothetical protein
g4468.t1		hypothetical protein
g4471.t1		hypothetical protein
g4472.t1		hypothetical protein
g4477.t1		Pre-rRNA-processing protein IPI3 OS=Ustilago maydis (strain 521 / FGSC 9021) GN=IPI3 PE=3 SV=1
g4479.t1		hypothetical protein
g4482.t1		hypothetical protein
g4484.t1		hypothetical protein
g4487.t1		40S ribosomal protein S15 OS=Podospora anserina GN=RPS15 PE=3 SV=1	KOG: 40S ribosomal protein S15		COG0898	J
g4488.t1		60S acidic ribosomal protein P2 OS=Rhodotorula glutinis PE=1 SV=1
g4492.t1		NASP-related protein sim3 OS=Schizosaccharomyces pombe (strain 972 / ATCC 24843) GN=sim3 PE=1 SV=1
g4493.t1		hypothetical protein
g4495.t1		Phosphatidylinositol transfer protein SFH5 OS=Yarrowia lipolytica (strain CLIB 122 / E 150) GN=SFH5 PE=3 SV=1	KOG: Phosphatidylinositol transfer protein SEC14 and related proteins		COG1471	I
g4496.t1		hypothetical protein		3.2.1.37
g4497.t1		hypothetical protein
g4498.t1		hypothetical protein
g4501.t1		hypothetical protein
g4502.t1		hypothetical protein
g4508.t1		Uncharacterized protein C1071.11 OS=Schizosaccharomyces pombe (strain 972 / ATCC 24843) GN=SPAC1071.11 PE=4 SV=1
g4510.t1		FAM203 family protein C1020.12c OS=Schizosaccharomyces pombe (strain 972 / ATCC 24843) GN=SPAC26F1.12c PE=3 SV=1
g4515.t1		hypothetical protein
g4516.t1		Polyubiquitin 10 OS=Arabidopsis thaliana GN=UBQ10 PE=1 SV=2	KOG: Ubiquitin and ubiquitin-like proteins		COG0001	OR
g4521.t1	pro1	K00147 glutamate-5-semialdehyde dehydrogenase	KOG: Gamma-glutamyl phosphate reductase	1.2.1.41	COG4165	E
g4522.t1		Protein PER1 homolog OS=Schizosaccharomyces pombe (strain 972 / ATCC 24843) GN=SPAC823.07 PE=3 SV=1	KOG: Predicted membrane protein		COG2970	S
g4523.t1		Peptidase M20 domain-containing protein 2 OS=Homo sapiens GN=PM20D2 PE=1 SV=2
g4528.t1		DNL-type zinc finger protein OS=Mus musculus GN=Dnlz PE=2 SV=1
g4531.t1		L-serine dehydratase OS=Streptomyces coelicolor (strain ATCC BAA-471 / A3(2) / M145) GN=sdaA PE=3 SV=1
g4532.t1		GTP-binding protein Rho3 OS=Schizophyllum commune GN=RHO3 PE=2 SV=1	KOG: Ras-related small GTPase, Rho type		COG0393	R
g4535.t1		PQ-loop repeat-containing protein 1 OS=Homo sapiens GN=PQLC1 PE=2 SV=1
g4536.t1		hypothetical protein
g4540.t1		Uncharacterized protein YIR042C OS=Saccharomyces cerevisiae (strain ATCC 204508 / S288c) GN=YIR042C PE=4 SV=1
g4541.t1		Vacuolar membrane amino acid uptake transporter fnx2 OS=Schizosaccharomyces pombe (strain 972 / ATCC 24843) GN=fnx2 PE=3 SV=1	KOG: Predicted transporter (major facilitator superfamily)		COG0254	R
g4542.t1		3beta-hydroxysteroid-dehydrogenase/decarboxylase isoform 2 OS=Arabidopsis thaliana GN=3BETAHSD/D2 PE=2 SV=2
g4544.t1		hypothetical protein
g4549.t1		Probable 60S ribosomal protein L37-A OS=Drosophila melanogaster GN=RpL37a PE=3 SV=1
g4560.t1		E3 ubiquitin-protein ligase makorin-1 OS=Macropus eugenii GN=MKRN1 PE=2 SV=1	KOG: Predicted E3 ubiquitin ligase		COG1039	O
g4563.t1	parl	K09650 rhomboid-like protein		3.4.21.105
g4564.t1		Nudix hydrolase 15, mitochondrial OS=Arabidopsis thaliana GN=NUDT15 PE=1 SV=2
g4567.t1		Protein-lysine methyltransferase C42C1.13 OS=Caenorhabditis elegans GN=C42C1.13 PE=2 SV=1
g4569.t1		Putative voltage-gated potassium channel subunit beta OS=Schizosaccharomyces pombe (strain 972 / ATCC 24843) GN=SPCC965.06 PE=3 SV=1	KOG: Voltage-gated shaker-like K+ channel, subunit beta/KCNAB		COG1575	C
g4570.t1		Putative voltage-gated potassium channel subunit beta OS=Schizosaccharomyces pombe (strain 972 / ATCC 24843) GN=SPCC965.06 PE=3 SV=1	KOG: Voltage-gated shaker-like K+ channel, subunit beta/KCNAB		COG1575	C
g4579.t1		hypothetical protein
g4581.t1		3-O-alpha-D-mannopyranosyl-alpha-D-mannopyranose xylosylphosphotransferase OS=Cryptococcus gattii serotype B (strain WM276 / ATCC MYA-4071) GN=XPT1 PE=3 SV=1
g4582.t1		hypothetical protein
g4590.t1		hypothetical protein
g4591.t1		Mitochondria fission 1 protein OS=Ustilago maydis (strain 521 / FGSC 9021) GN=FIS1 PE=3 SV=1
g4593.t1		hypothetical protein	KOG: Serine/threonine protein kinase	2.7.11.1	COG0583	T
g4594.t1		Zinc-responsive transcriptional regulator ZAP1 OS=Saccharomyces cerevisiae (strain ATCC 204508 / S288c) GN=ZAP1 PE=1 SV=1	KOG: FOG: Zn-finger		COG1721	R
g4595.t1		hypothetical protein
g4599.t1		Uncharacterized mitochondrial carrier C8C9.12c OS=Schizosaccharomyces pombe (strain 972 / ATCC 24843) GN=SPAC8C9.12c PE=3 SV=1	KOG: Mitochondrial carrier protein MRS3/4		COG0760	C
g4600.t1		hypothetical protein
g4603.t1		K02327 DNA polymerase delta subunit 1	KOG: DNA polymerase delta, catalytic subunit	2.7.7.7	COG0969	L
g4607.t1		hypothetical protein
g4608.t1		Vacuolar protein-sorting-associated protein 25 OS=Danio rerio GN=vps25 PE=2 SV=2
g4615.t1		hypothetical protein	KOG: tRNA splicing endonuclease SEN2	3.1.27.9	COG4685	J
g4616.t1		hypothetical protein
g4618.t1		Nuclear receptor 2C2-associated protein OS=Danio rerio GN=nr2c2ap PE=2 SV=1
g4620.t1		hypothetical protein
g4623.t1		hypothetical protein
g4624.t1		THP3 homolog C2A9.11c OS=Schizosaccharomyces pombe (strain 972 / ATCC 24843) GN=SPBC2A9.11c PE=3 SV=1	KOG: Leucine permease transcriptional regulator		COG1861	K
g4626.t1		hypothetical protein
g4629.t1		hypothetical protein
g4630.t1		hypothetical protein
g4631.t1		hypothetical protein
g4632.t1		HD domain-containing protein 2 OS=Danio rerio GN=hddc2 PE=2 SV=1
g4633.t1		hypothetical protein
g4635.t1		Sorting nexin-41 OS=Cryptococcus neoformans var. neoformans serotype D (strain JEC21 / ATCC MYA-565) GN=SNX41 PE=3 SV=1	KOG: Membrane coat complex Retromer, subunit VPS5/SNX1, Sorting nexins, and related PX domain-containing proteins		COG2273	U
g4637.t1		hypothetical protein
g4639.t1		Peptide methionine sulfoxide reductase B2, chloroplastic OS=Arabidopsis thaliana GN=MSRB2 PE=1 SV=1	KOG: Predicted pilin-like transcription factor		COG0856	O
g4640.t1		hypothetical protein
g4645.t1		Probable glucose transporter rco-3 OS=Neurospora crassa (strain ATCC 24698 / 74-OR23-1A / CBS 708.71 / DSM 1257 / FGSC 987) GN=rco-3 PE=3 SV=2	KOG: Predicted transporter (major facilitator superfamily)		COG0254	R
g4647.t1		Drebrin-like protein OS=Bos taurus GN=DBNL PE=2 SV=1	KOG: Drebrins and related actin binding proteins		COG3655	Z
g4649.t1		hypothetical protein		2.7.8.5
g4652.t1		3-demethylubiquinone-9 3-methyltransferase OS=Psychrobacter cryohalolentis (strain K5) GN=ubiG PE=3 SV=2
g4655.t1		Uncharacterized protein C4H3.03c OS=Schizosaccharomyces pombe (strain 972 / ATCC 24843) GN=SPAC4H3.03c PE=4 SV=1
g4656.t1		hypothetical protein
g4657.t1		Nuclear protein localization protein 4 OS=Cryptococcus neoformans var. neoformans serotype D (strain JEC21 / ATCC MYA-565) GN=NPL4 PE=3 SV=1	KOG: Nuclear pore complex, rNpl4 component (sc Npl4)		COG2834	YU
g4659.t1		Cullin-4A OS=Homo sapiens GN=CUL4A PE=1 SV=3	KOG: Cullins		COG2167	D
g4660.t1		hypothetical protein
g4665.t1		Probable GTP-binding protein EngB OS=Rhodopseudomonas palustris (strain BisB18) GN=engB PE=3 SV=1
g4668.t1		hypothetical protein
g4677.t1		Uncharacterized solute carrier family 35 member C320.08 OS=Schizosaccharomyces pombe (strain 972 / ATCC 24843) GN=SPCC320.08 PE=1 SV=1	KOG: Predicted membrane protein		COG2766	S
g4678.t1		Uncharacterized solute carrier family 35 member C320.08 OS=Schizosaccharomyces pombe (strain 972 / ATCC 24843) GN=SPCC320.08 PE=1 SV=1	KOG: Predicted membrane protein		COG2766	S
g4679.t1		hypothetical protein
g4681.t1		hypothetical protein
g4682.t1		hypothetical protein
g4691.t1		hypothetical protein
g4693.t1		hypothetical protein
g4694.t1		hypothetical protein
g4695.t1		Uncharacterized methyltransferase-like protein SPBC21C3.07c OS=Schizosaccharomyces pombe (strain 972 / ATCC 24843) GN=SPBC21C3.07c PE=3 SV=2	KOG: Predicted methyltransferase		COG2361	R
g4697.t1		hypothetical protein
g4701.t1		MMS19 nucleotide excision repair protein homolog OS=Xenopus tropicalis GN=mms19 PE=2 SV=2	KOG: DNA repair/transcription protein Mms19		COG1967	LK
g4702.t1	ECE2	hypothetical protein	KOG: Predicted spermine/spermidine synthase	3.4.24.71	COG2352	E
g4705.t1		K03022 DNA-directed RNA polymerase III subunit C25	KOG: DNA-directed RNA polymerase subunit E'	2.7.7.6	COG3297	K
g4708.t1		hypothetical protein
g4709.t1	dak2	K00863 dihydroxyacetone kinase	KOG: Dihydroxyacetone kinase/glycerone kinase	2.7.1.29	COG2426	G
g4710.t1		hypothetical protein
g4712.t1		Probable 20S rRNA accumulation protein 4 OS=Schizosaccharomyces pombe (strain 972 / ATCC 24843) GN=SPBC25H2.15 PE=3 SV=1
g4716.t1		K00223 delta24(24(1))-sterol reductase	KOG: Sterol reductase/lamin B receptor	1.3.1.71	COG1435	IT
g4718.t1		hypothetical protein
g4720.t1		Vacuolar protein sorting-associated protein 9a OS=Schizosaccharomyces pombe (strain 972 / ATCC 24843) GN=vps901 PE=1 SV=3	KOG: Vacuolar assembly/sorting protein VPS9		COG2319	U
g4722.t1		Uncharacterized protein YEL023C OS=Saccharomyces cerevisiae (strain ATCC 204508 / S288c) GN=YEL023C PE=4 SV=1
g4723.t1		hypothetical protein
g4724.t1		hypothetical protein
g4728.t1		Lipase OS=Rhizopus oryzae PE=1 SV=1
g4729.t1		hypothetical protein	KOG: Ca2+ transporting ATPase	3.6.3.7	COG0202	P
g4733.t1	ATP1	K02132 F-type H+-transporting ATPase subunit alpha	KOG: F0F1-type ATP synthase, alpha subunit	3.6.3.14	COG1353	C
g4734.t1		Probable aconitate hydratase 2 OS=Schizosaccharomyces pombe (strain 972 / ATCC 24843) GN=SPBP4H10.15 PE=3 SV=3
g4738.t1		hypothetical protein
g4739.t1		hypothetical protein
g4741.t1		hypothetical protein
g4742.t1		Transmembrane emp24 domain-containing protein 4 OS=Mus musculus GN=Tmed4 PE=2 SV=1	KOG: emp24/gp25L/p24 family of membrane trafficking proteins		COG1690	U
g4743.t1		Ribosome production factor 1 OS=Saccharomyces cerevisiae (strain ATCC 204508 / S288c) GN=RPF1 PE=1 SV=1	KOG: Ribosome biogenesis protein RPF1, contains IMP4 domain		COG2780	A
g4744.t1		Ubiquitin and WLM domain-containing protein C1442.07c OS=Schizosaccharomyces pombe (strain 972 / ATCC 24843) GN=SPCC1442.07c PE=4 SV=1
g4745.t1		hypothetical protein
g4746.t1		hypothetical protein
g4747.t1		GATA zinc finger domain-containing protein 16 OS=Dictyostelium discoideum GN=gtaP PE=4 SV=1
g4751.t1		hypothetical protein
g4752.t1		hypothetical protein
g4756.t1		K01641 hydroxymethylglutaryl-CoA synthase	KOG: Hydroxymethylglutaryl-CoA synthase	2.3.3.10	COG1393	I
g4757.t1		hypothetical protein
g4758.t1		hypothetical protein
g4759.t1		hypothetical protein
g4760.t1		Uncharacterized protein C227.15 OS=Schizosaccharomyces pombe (strain 972 / ATCC 24843) GN=SPAC227.15 PE=4 SV=1
g4762.t1		hypothetical protein
g4765.t1		Putative transporter C83.11 OS=Schizosaccharomyces pombe (strain 972 / ATCC 24843) GN=SPBC83.11 PE=1 SV=2	KOG: Glucose-6-phosphate/phosphate and phosphoenolpyruvate/phosphate antiporter		COG1441	GE
g4766.t1		hypothetical protein
g4770.t1		hypothetical protein
g4772.t1		Cytosolic Fe-S cluster assembly factor NBP35 OS=Cryptococcus neoformans var. neoformans serotype D (strain JEC21 / ATCC MYA-565) GN=NBP35 PE=3 SV=1	KOG: Predicted ATPase, nucleotide-binding		COG3022	D
g4775.t1		tRNA 2'-phosphotransferase 1 OS=Danio rerio GN=trpt1 PE=2 SV=2
g4782.t1		hypothetical protein
g4783.t1		hypothetical protein
g4784.t1		hypothetical protein
g4785.t1		Heat shock 70 kDa protein 12A OS=Homo sapiens GN=HSPA12A PE=1 SV=2
g4786.t1		hypothetical protein
g4790.t1		hypothetical protein
g4791.t1		hypothetical protein
g4792.t1		hypothetical protein
g4793.t1		Protein hit OS=Bacillus subtilis (strain 168) GN=hit PE=1 SV=1
g4797.t1		hypothetical protein
g4799.t1		hypothetical protein
g4800.t1		hypothetical protein
g4802.t1		Fructose-2,6-bisphosphatase TIGAR OS=Xenopus tropicalis GN=tigar PE=2 SV=1
g4805.t1		hypothetical protein
g4807.t1		hypothetical protein
g4810.t1		hypothetical protein
g4811.t1		hypothetical protein
g4814.t1		hypothetical protein
g4815.t1		hypothetical protein
g4816.t1		Heat shock 70 kDa protein 12B OS=Homo sapiens GN=HSPA12B PE=2 SV=2
[truncated: 3,736 more rows]
