# Supplementary material for: Development of a Rhizoctonia solani AG1-IB Specific Gene Model Enables Comparative Genome Analyses between Phytopathogenic R. solani AG1-IA, AG1-IB, AG3 and AG8 Isolates
Source: PLoS One. 2015 Dec 21;10(12):e0144769. doi: 10.1371/journal.pone.0144769 (PMC4686921; doi:10.1371/journal.pone.0144769)
Supplement: S2 Table — The table provides information on KOG and PFAM assignments for all R. solani core genes. (XLS) [file pone.0144769.s002.xls]

## Sheet: Tabelle1
PFAM
#Query	Hit	E-value	Query-start	Query-end	Hit-start	Hit-end	Hit-length	Redundant	Name	Description	class	class description
AG1IA_00013	PF00067	8.8e-13	137	392	2	273	458	1	p450	Cytochrome P450	E	Amino acid transport and metabolism
AG1IA_00013	PF00067	1.1e-26	414	520	307	404	458	0	p450	Cytochrome P450	T	Signal transduction mechanisms
AG1IA_00090	PF11715	1.2e-34	51	555	46	543	547	1	Nup160	Nucleoporin Nup120/160	D	Cell cycle control, cell division, chromosome partitioning
AG1IA_00162	PF00069	7.9e-53	28	357	1	260	260	1	Pkinase	Protein kinase domain	L	Replication, recombination and repair
AG1IA_00162	PF07714	2e-24	34	255	7	201	259	0	Pkinase_Tyr	Protein tyrosine kinase	J	Translation, ribosomal structure and biogenesis
AG1IA_00231	PF00702	7.1e-08	743	826	35	134	192	0	Hydrolase	haloacid dehalogenase-like hydrolase	EI	Multiple classes
AG1IA_00231	PF00122	1.3e-08	116	406	2	167	228	0	E1-E2_ATPase	E1-E2 ATPase	O	Posttranslational modification, protein turnover, chaperones
AG1IA_00301	PF03372	9.6e-42	818	1144	2	274	276	1	Exo_endo_phos	Endonuclease/Exonuclease/phosphatase family	S	Function unknown
AG1IA_00685	PF02774	5.2e-39	166	345	1	183	184	1	Semialdhyde_dhC	Semialdehyde dehydrogenase, dimerisation domain	B	Chromatin structure and dynamics
AG1IA_00685	PF01118	1.7e-26	8	133	1	119	121	0	Semialdhyde_dh	Semialdehyde dehydrogenase, NAD binding domain	J	Translation, ribosomal structure and biogenesis
AG1IA_00797	PF00153	3.7e-20	9	98	5	94	96	1	Mito_carr	Mitochondrial carrier protein	EO	Multiple classes
AG1IA_00797	PF00153	2.4e-13	116	224	9	92	96	0	Mito_carr	Mitochondrial carrier protein	D	Cell cycle control, cell division, chromosome partitioning
AG1IA_00797	PF00153	4.9e-17	233	324	5	92	96	0	Mito_carr	Mitochondrial carrier protein	A	RNA processing and modification
AG1IA_00888	PF05721	3.9e-07	20	117	1	65	211	1	PhyH	Phytanoyl-CoA dioxygenase (PhyH)	R	General function prediction only
AG1IA_00888	PF05721	1.2e-24	131	257	100	210	211	0	PhyH	Phytanoyl-CoA dioxygenase (PhyH)	I	Lipid transport and metabolism
AG1IA_00995	PF05129	2.4e-11	15	58	33	80	81	0	Elf1	Transcription elongation factor Elf1 like	R	General function prediction only
AG1IA_01084	PF00571	4.9e-09	97	146	7	55	57	1	CBS	CBS domain	HK	Multiple classes
AG1IA_01084	PF00571	8.8e-09	158	210	1	53	57	0	CBS	CBS domain	I	Lipid transport and metabolism
AG1IA_01084	PF00571	1.1e-05	267	324	4	55	57	0	CBS	CBS domain	T	Signal transduction mechanisms
AG1IA_01084	PF00571	0.0001	336	381	1	46	57	0	CBS	CBS domain	YU	Multiple classes
AG1IA_01188	PF04055	2.5e-14	140	305	19	155	166	0	Radical_SAM	Radical SAM superfamily	R	General function prediction only
AG1IA_01188	PF00583	2.6e-11	467	564	4	83	83	0	Acetyltransf_1	Acetyltransferase (GNAT) family	O	Posttranslational modification, protein turnover, chaperones
AG1IA_01276	PF04495	1.6e-12	14	90	43	117	287	1	GRASP55_65	GRASP55/65 family	G	Carbohydrate transport and metabolism
AG1IA_01276	PF04495	4.8e-31	69	162	1	85	287	0	GRASP55_65	GRASP55/65 family	S	Function unknown
AG1IA_01419	PF07992	1.7e-29	19	271	38	198	202	1	Pyr_redox_2	Pyridine nucleotide-disulphide oxidoreductase	OU	Multiple classes
AG1IA_01419	PF02852	6.4e-24	302	396	8	105	110	0	Pyr_redox_dim	Pyridine nucleotide-disulphide oxidoreductase, dimerisation domain	R	General function prediction only
AG1IA_01419	PF00070	3.1e-16	135	211	1	76	81	0	Pyr_redox	Pyridine nucleotide-disulphide oxidoreductase	J	Translation, ribosomal structure and biogenesis
AG1IA_01515	PF02133	2.2e-08	129	182	79	131	439	1	Transp_cyt_pur	Permease for cytosine/purines, uracil, thiamine, allantoin	D	Cell cycle control, cell division, chromosome partitioning
AG1IA_01515	PF02133	2.2e-18	239	338	248	342	439	0	Transp_cyt_pur	Permease for cytosine/purines, uracil, thiamine, allantoin	BK	Multiple classes
AG1IA_01613	PF00133	0.00015	74	104	8	40	601	1	tRNA-synt_1	tRNA synthetases class I (I, L, M and V)	Z	Cytoskeleton
AG1IA_01613	PF00133	4.6e-122	111	646	97	601	601	0	tRNA-synt_1	tRNA synthetases class I (I, L, M and V)	TZ	Multiple classes
AG1IA_01613	PF08264	3.4e-15	691	783	1	89	152	0	Anticodon_1	Anticodon-binding domain	R	General function prediction only
AG1IA_01696	PF00097	8.8e-05	349	382	1	33	42	1	zf-C3HC4	Zinc finger, C3HC4 type (RING finger)	T	Signal transduction mechanisms
AG1IA_01763	PF02133	3.7e-35	83	518	3	417	439	1	Transp_cyt_pur	Permease for cytosine/purines, uracil, thiamine, allantoin	DZ	Multiple classes
AG1IA_01835	PF00108	2e-75	9	269	3	263	264	1	Thiolase_N	Thiolase, N-terminal domain	J	Translation, ribosomal structure and biogenesis
AG1IA_01835	PF02803	7.6e-27	295	370	16	91	123	0	Thiolase_C	Thiolase, C-terminal domain	B	Chromatin structure and dynamics
AG1IA_01835	PF00109	3.4e-05	48	123	137	210	253	0	ketoacyl-synt	Beta-ketoacyl synthase, N-terminal domain	IT	Multiple classes
AG1IA_02036	PF00097	3.9e-07	46	84	1	42	42	1	zf-C3HC4	Zinc finger, C3HC4 type (RING finger)	P	Inorganic ion transport and metabolism
AG1IA_02109	PF00664	4.5e-26	168	444	1	274	275	1	ABC_membrane	ABC transporter transmembrane region	O	Posttranslational modification, protein turnover, chaperones
AG1IA_02109	PF00664	7e-15	833	998	107	271	275	0	ABC_membrane	ABC transporter transmembrane region	K	Transcription
AG1IA_02183	PF10198	1.6e-15	574	665	6	109	132	0	Ada3	Histone acetyltransferases subunit 3	UR	Multiple classes
AG1IA_02326	PF00515	5.8e-05	99	128	4	33	34	0	TPR_1	Tetratricopeptide repeat	G	Carbohydrate transport and metabolism
AG1IA_02403	PF00637	8e-19	597	739	5	143	144	1	Clathrin	Region in Clathrin and VPS	O	Posttranslational modification, protein turnover, chaperones
AG1IA_02403	PF00637	3.8e-23	749	887	3	143	144	0	Clathrin	Region in Clathrin and VPS	DO	Multiple classes
AG1IA_02403	PF00637	9.4e-32	896	1028	3	140	144	0	Clathrin	Region in Clathrin and VPS	G	Carbohydrate transport and metabolism
AG1IA_02403	PF00637	1.2e-28	1041	1179	2	139	144	0	Clathrin	Region in Clathrin and VPS	K	Transcription
AG1IA_02403	PF00637	5.4e-29	1190	1328	2	143	144	0	Clathrin	Region in Clathrin and VPS	K	Transcription
AG1IA_02403	PF00637	9e-29	1491	1635	1	144	144	0	Clathrin	Region in Clathrin and VPS	Z	Cytoskeleton
AG1IA_02403	PF09268	8.4e-12	386	409	1	24	24	0	Clathrin-link	Clathrin, heavy-chain linker	S	Function unknown
AG1IA_02522	PF08229	2.6e-38	61	239	9	187	196	1	SHR3_chaperone	ER membrane protein SH3	R	General function prediction only
AG1IA_02593	PF07646	3.4e-06	218	262	2	49	49	0	Kelch_2	Kelch motif	I	Lipid transport and metabolism
AG1IA_02593	PF01344	0.00029	161	208	2	45	47	0	Kelch_1	Kelch motif	BL	Multiple classes
AG1IA_02593	PF01344	8.4e-09	218	259	2	44	47	0	Kelch_1	Kelch motif	O	Posttranslational modification, protein turnover, chaperones
AG1IA_02778	PF00782	7.2e-11	11	91	2	85	133	1	DSPc	Dual specificity phosphatase, catalytic domain	T	Signal transduction mechanisms
AG1IA_02778	PF00782	2e-09	111	154	85	128	133	0	DSPc	Dual specificity phosphatase, catalytic domain	T	Signal transduction mechanisms
AG1IA_02856	PF05773	5.9e-06	5	156	3	109	115	1	RWD	RWD domain	O	Posttranslational modification, protein turnover, chaperones
AG1IA_02957	PF04427	5.2e-29	32	245	1	190	191	1	Brix	Brix domain	I	Lipid transport and metabolism
AG1IA_03080	PF00083	2.6e-42	23	169	44	192	451	1	Sugar_tr	Sugar (and other) transporter	U	Intracellular trafficking, secretion, and vesicular transport
AG1IA_03080	PF00083	7e-16	184	277	190	275	451	0	Sugar_tr	Sugar (and other) transporter	L	Replication, recombination and repair
AG1IA_03080	PF00083	4e-14	325	440	303	409	451	0	Sugar_tr	Sugar (and other) transporter	E	Amino acid transport and metabolism
AG1IA_03080	PF07690	2.9e-18	28	177	35	182	353	0	MFS_1	Major Facilitator Superfamily	R	General function prediction only
AG1IA_03181	PF00635	1.9e-26	3	105	2	104	109	1	Motile_Sperm	MSP (Major sperm protein) domain	P	Inorganic ion transport and metabolism
AG1IA_03268	PF01201	1.3e-28	19	213	32	132	132	1	Ribosomal_S8e	Ribosomal protein S8e	R	General function prediction only
AG1IA_03333	PF00988	2.2e-46	31	169	3	130	131	1	CPSase_sm_chain	Carbamoyl-phosphate synthase small chain, CPSase domain	T	Signal transduction mechanisms
AG1IA_03333	PF00117	3.5e-36	215	399	2	189	192	0	GATase	Glutamine amidotransferase class-I	V	Defense mechanisms
AG1IA_03333	PF07722	2.7e-06	271	384	96	217	217	0	Peptidase_C26	Peptidase C26	FH	Multiple classes
AG1IA_03404	PF00135	2e-23	83	172	49	133	537	1	COesterase	Carboxylesterase	U	Intracellular trafficking, secretion, and vesicular transport
AG1IA_03404	PF00135	8.1e-44	199	425	181	391	537	0	COesterase	Carboxylesterase	T	Signal transduction mechanisms
AG1IA_03596	PF01274	1.1e-192	465	983	11	518	523	1	Malate_synthase	Malate synthase	E	Amino acid transport and metabolism
AG1IA_03596	PF05368	4.5e-13	7	82	1	73	233	0	NmrA	NmrA-like family	R	General function prediction only
AG1IA_03596	PF01073	9.5e-06	9	92	2	85	280	0	3Beta_HSD	3-beta hydroxysteroid dehydrogenase/isomerase family	T	Signal transduction mechanisms
AG1IA_04059	PF01975	1.2e-28	26	162	41	176	197	1	SurE	Survival protein SurE	R	General function prediction only
AG1IA_04250	PF01532	9.3e-40	107	237	2	131	453	1	Glyco_hydro_47	Glycosyl hydrolase family 47	S	Function unknown
AG1IA_04250	PF01532	1.6e-46	246	498	184	443	453	0	Glyco_hydro_47	Glycosyl hydrolase family 47	S	Function unknown
AG1IA_04405	PF00300	2.3e-15	77	223	8	155	158	1	PGAM	Phosphoglycerate mutase family	S	Function unknown
AG1IA_04460	PF00153	1.7e-19	15	96	17	93	96	1	Mito_carr	Mitochondrial carrier protein	I	Lipid transport and metabolism
AG1IA_04460	PF00153	3e-21	106	198	4	91	96	0	Mito_carr	Mitochondrial carrier protein	G	Carbohydrate transport and metabolism
AG1IA_04460	PF00153	3.3e-16	207	294	4	93	96	0	Mito_carr	Mitochondrial carrier protein	TG	Multiple classes
AG1IA_04524	PF00514	1.9e-10	679	718	2	41	41	1	Arm	Armadillo/beta-catenin-like repeat	BK	Multiple classes
AG1IA_04524	PF00514	5.5e-11	722	759	3	40	41	0	Arm	Armadillo/beta-catenin-like repeat	I	Lipid transport and metabolism
AG1IA_04524	PF00514	1.3e-10	762	803	1	41	41	0	Arm	Armadillo/beta-catenin-like repeat	M	Cell wall/membrane/envelope biogenesis
AG1IA_04524	PF00514	0.0001	817	845	13	41	41	0	Arm	Armadillo/beta-catenin-like repeat	T	Signal transduction mechanisms
AG1IA_04524	PF00514	1.2e-08	847	886	1	40	41	0	Arm	Armadillo/beta-catenin-like repeat	D	Cell cycle control, cell division, chromosome partitioning
AG1IA_04524	PF00514	1.7e-12	890	929	2	41	41	0	Arm	Armadillo/beta-catenin-like repeat	B	Chromatin structure and dynamics
AG1IA_04524	PF00514	1.5e-12	931	970	1	40	41	0	Arm	Armadillo/beta-catenin-like repeat	R	General function prediction only
AG1IA_04524	PF00514	0.00018	977	1005	2	29	41	0	Arm	Armadillo/beta-catenin-like repeat	I	Lipid transport and metabolism
AG1IA_04524	PF01749	4.1e-17	587	668	12	96	97	0	IBB	Importin beta binding domain	O	Posttranslational modification, protein turnover, chaperones
AG1IA_04524	PF02985	9.9e-05	733	759	2	28	31	0	HEAT	HEAT repeat	R	General function prediction only
AG1IA_04524	PF04616	5.5e-08	126	251	32	150	286	0	Glyco_hydro_43	Glycosyl hydrolases family 43	H	Coenzyme transport and metabolism
AG1IA_04848	PF08022	1.2e-13	320	406	29	104	105	1	FAD_binding_8	FAD-binding domain	OE	Multiple classes
AG1IA_04848	PF01794	3.1e-07	161	258	6	122	125	0	Ferric_reduct	Ferric reductase like transmembrane component	M	Cell wall/membrane/envelope biogenesis
AG1IA_05287	PF00285	8.7e-23	66	210	1	128	356	1	Citrate_synt	Citrate synthase	U	Intracellular trafficking, secretion, and vesicular transport
AG1IA_05287	PF00285	5.1e-24	292	440	218	356	356	0	Citrate_synt	Citrate synthase	GO	Multiple classes
AG1IA_05352	PF06201	1.3e-19	169	265	2	105	114	1	PITH	C-terminal proteasome-interacting domain of thioredoxin-like	T	Signal transduction mechanisms
AG1IA_05523	PF03060	2.2e-46	399	684	13	322	323	1	NPD	2-nitropropane dioxygenase	E	Amino acid transport and metabolism
AG1IA_05523	PF07991	3.2e-46	80	245	2	161	165	0	IlvN	Acetohydroxy acid isomeroreductase, catalytic domain	Q	Secondary metabolites biosynthesis, transport and catabolism
AG1IA_05523	PF01450	2.1e-28	253	357	1	101	145	0	IlvC	Acetohydroxy acid isomeroreductase, catalytic domain	I	Lipid transport and metabolism
AG1IA_05778	PF00226	2.4e-11	74	137	1	64	64	1	DnaJ	DnaJ domain	E	Amino acid transport and metabolism
AG1IA_05882	PF00867	2.3e-26	958	1042	1	92	92	1	XPG_I	XPG I-region	G	Carbohydrate transport and metabolism
AG1IA_05882	PF00752	2.7e-23	37	115	20	99	101	0	XPG_N	XPG N-terminal domain	E	Amino acid transport and metabolism
AG1IA_05882	PF02809	0.00058	483	500	1	18	18	0	UIM	Ubiquitin interaction motif	C	Energy production and conversion
AG1IA_05976	PF00270	1.5e-37	110	328	1	166	167	1	DEAD	DEAD/DEAH box helicase	F	Nucleotide transport and metabolism
AG1IA_05976	PF00240	6e-05	1082	1133	4	54	69	0	ubiquitin	Ubiquitin family	F	Nucleotide transport and metabolism
AG1IA_05976	PF00240	5.3e-10	1180	1236	10	66	69	0	ubiquitin	Ubiquitin family	A	RNA processing and modification
AG1IA_05976	PF00271	5.8e-18	421	492	9	78	78	0	Helicase_C	Helicase conserved C-terminal domain	T	Signal transduction mechanisms
AG1IA_06075	PF00179	8.7e-13	846	948	1	92	140	1	UQ_con	Ubiquitin-conjugating enzyme	S	Function unknown
AG1IA_06362	PF04082	3.4e-15	335	518	2	178	260	1	Fungal_trans	Fungal specific transcription factor domain	T	Signal transduction mechanisms
AG1IA_06362	PF00172	1.9e-05	147	177	2	31	40	0	Zn_clus	Fungal Zn(2)-Cys(6) binuclear cluster domain	A	RNA processing and modification
AG1IA_06454	PF01370	8.9e-52	5	246	1	238	238	1	Epimerase	NAD dependent epimerase/dehydratase family	U	Intracellular trafficking, secretion, and vesicular transport
AG1IA_06454	PF01073	2.9e-05	6	231	1	228	280	0	3Beta_HSD	3-beta hydroxysteroid dehydrogenase/isomerase family	Z	Cytoskeleton
AG1IA_06946	PF00652	0.00015	206	327	5	125	125	0	Ricin_B_lectin	Ricin-type beta-trefoil lectin domain	R	General function prediction only
AG1IA_07240	PF00171	7.4e-51	58	302	13	247	462	1	Aldedh	Aldehyde dehydrogenase family	G	Carbohydrate transport and metabolism
AG1IA_07240	PF00171	1.8e-40	323	500	282	461	462	0	Aldedh	Aldehyde dehydrogenase family	PQ	Multiple classes
AG1IA_07514	PF08321	1.3e-15	166	263	6	95	95	1	PPP5	PPP5	L	Replication, recombination and repair
AG1IA_07514	PF00515	9.9e-06	125	155	4	34	34	0	TPR_1	Tetratricopeptide repeat	A	RNA processing and modification
AG1IA_07514	PF00149	2.6e-05	278	322	12	61	200	0	Metallophos	Calcineurin-like phosphoesterase	D	Cell cycle control, cell division, chromosome partitioning
AG1IA_07599	PF09813	7.1e-07	23	76	40	94	100	1	Coiled-coil_56	Coiled-coil domain-containing protein 56	I	Lipid transport and metabolism
AG1IA_07891	PF00171	8.7e-59	31	328	6	296	462	1	Aldedh	Aldehyde dehydrogenase family	I	Lipid transport and metabolism
AG1IA_08071	PF01553	2.9e-27	39	171	14	123	135	1	Acyltransferase	Acyltransferase	F	Nucleotide transport and metabolism
AG1IA_08300	PF00076	9.5e-05	230	266	25	63	70	0	RRM_1	RNA recognition motif. (a.k.a. RRM, RBD, or RNP domain)	R	General function prediction only
AG1IA_08300	PF00076	3.9e-17	289	354	1	66	70	0	RRM_1	RNA recognition motif. (a.k.a. RRM, RBD, or RNP domain)	S	Function unknown
AG1IA_08457	PF00179	1.4e-23	177	286	17	105	140	1	UQ_con	Ubiquitin-conjugating enzyme	R	General function prediction only
AG1IA_08642	PF01490	2.2e-78	322	699	8	408	409	1	Aa_trans	Transmembrane amino acid transporter protein	G	Carbohydrate transport and metabolism
AG1IA_08963	PF04082	7.6e-06	456	512	1	57	260	1	Fungal_trans	Fungal specific transcription factor domain	E	Amino acid transport and metabolism
AG1IA_09118	PF00198	1.6e-38	236	504	6	230	231	0	2-oxoacid_dh	2-oxoacid dehydrogenases acyltransferase (catalytic domain)	S	Function unknown
AG1IA_09118	PF00364	7.6e-11	50	92	32	74	74	0	Biotin_lipoyl	Biotin-requiring enzyme	O	Posttranslational modification, protein turnover, chaperones
AG1IA_09118	PF02817	3.4e-06	173	210	3	38	39	0	E3_binding	e3 binding domain	S	Function unknown
AG1IA_09250	PF02076	8.8e-57	43	341	3	283	283	1	STE3	Pheromone A receptor	U	Intracellular trafficking, secretion, and vesicular transport
AG1IA_09410	PF01077	1.6e-11	280	339	2	65	157	1	NIR_SIR	Nitrite and sulphite reductase 4Fe-4S domain	E	Amino acid transport and metabolism
AG1IA_09410	PF04324	8.3e-10	48	97	2	49	54	0	Fer2_BFD	BFD-like [2Fe-2S] binding domain	Z	Cytoskeleton
AG1IA_09410	PF00355	4.8e-05	484	546	1	58	97	0	Rieske	Rieske [2Fe-2S] domain	R	General function prediction only
AG1IA_09581	PF08318	1e-32	987	1357	1	330	331	1	COG4	COG4 transport protein	DZ	Multiple classes
AG1IA_09581	PF00075	4.1e-05	93	119	103	129	131	0	RnaseH	RNase H	E	Amino acid transport and metabolism
RSOL_510830	PF00067	1.8e-77	55	513	1	452	458	1	p450	Cytochrome P450	OE	Multiple classes
RSOL_230140	PF11715	1.7e-32	33	554	25	542	547	1	Nup160	Nucleoporin Nup120/160	JIT	Multiple classes
RSOL_231170	PF00069	4.8e-54	28	363	1	260	260	1	Pkinase	Protein kinase domain	O	Posttranslational modification, protein turnover, chaperones
RSOL_231170	PF07714	2.9e-26	34	261	7	201	259	0	Pkinase_Tyr	Protein tyrosine kinase	OPR	Multiple classes
RSOL_231960	PF00702	2.7e-06	782	835	81	134	192	0	Hydrolase	haloacid dehalogenase-like hydrolase	E	Amino acid transport and metabolism
RSOL_231960	PF00122	4e-12	116	457	2	209	228	0	E1-E2_ATPase	E1-E2 ATPase	R	General function prediction only
RSOL_478110	PF04910	2.8e-68	240	564	1	332	358	1	DUF654	Protein of unknown function, DUF654	U	Intracellular trafficking, secretion, and vesicular transport
RSOL_478110	PF03372	7.7e-43	1543	1871	2	274	276	0	Exo_endo_phos	Endonuclease/Exonuclease/phosphatase family	J	Translation, ribosomal structure and biogenesis
RSOL_476880	PF02114	3.3e-05	36	203	70	238	265	1	Phosducin	Phosducin	U	Intracellular trafficking, secretion, and vesicular transport
RSOL_474150	PF00106	7e-25	120	300	1	166	167	1	adh_short	short chain dehydrogenase	I	Lipid transport and metabolism
RSOL_474150	PF08659	5.7e-11	122	294	3	161	181	0	KR	KR domain	DZ	Multiple classes
RSOL_471150	PF02774	6.4e-39	166	345	1	183	184	1	Semialdhyde_dhC	Semialdehyde dehydrogenase, dimerisation domain	T	Signal transduction mechanisms
RSOL_471150	PF01118	7.6e-26	8	133	1	119	121	0	Semialdhyde_dh	Semialdehyde dehydrogenase, NAD binding domain	U	Intracellular trafficking, secretion, and vesicular transport
RSOL_380360	PF00153	2.8e-21	9	99	5	95	96	1	Mito_carr	Mitochondrial carrier protein	R	General function prediction only
RSOL_380360	PF00153	1.6e-12	116	224	9	92	96	0	Mito_carr	Mitochondrial carrier protein	T	Signal transduction mechanisms
RSOL_380360	PF00153	2.8e-16	233	324	5	92	96	0	Mito_carr	Mitochondrial carrier protein	R	General function prediction only
RSOL_076970	PF05721	2.7e-45	17	279	1	210	211	1	PhyH	Phytanoyl-CoA dioxygenase (PhyH)	J	Translation, ribosomal structure and biogenesis
RSOL_404770	PF05129	2.6e-28	2	79	1	80	81	1	Elf1	Transcription elongation factor Elf1 like	R	General function prediction only
RSOL_405990	PF00571	5e-09	97	146	7	55	57	1	CBS	CBS domain	S	Function unknown
RSOL_405990	PF00571	1.1e-08	158	210	1	53	57	0	CBS	CBS domain	S	Function unknown
RSOL_405990	PF00571	6.7e-05	271	324	6	55	57	0	CBS	CBS domain	S	Function unknown
RSOL_405990	PF00571	2.7e-05	336	381	1	46	57	0	CBS	CBS domain	I	Lipid transport and metabolism
RSOL_405990	PF00564	5.9e-08	492	587	3	82	84	0	PB1	PB1 domain	G	Carbohydrate transport and metabolism
RSOL_414100	PF04055	2.9e-16	107	294	9	156	166	1	Radical_SAM	Radical SAM superfamily	TG	Multiple classes
RSOL_414100	PF00583	1.3e-11	445	542	4	83	83	0	Acetyltransf_1	Acetyltransferase (GNAT) family	BK	Multiple classes
RSOL_413080	PF04495	1.4e-11	14	90	43	117	287	1	GRASP55_65	GRASP55/65 family	I	Lipid transport and metabolism
RSOL_413080	PF04495	2e-63	69	218	1	141	287	0	GRASP55_65	GRASP55/65 family	R	General function prediction only
RSOL_499570	PF00535	7.2e-05	83	187	11	108	169	1	Glycos_transf_2	Glycosyl transferase family 2	M	Cell wall/membrane/envelope biogenesis
RSOL_500260	PF07992	9.2e-44	13	327	1	198	202	1	Pyr_redox_2	Pyridine nucleotide-disulphide oxidoreductase	T	Signal transduction mechanisms
RSOL_500260	PF02852	2.2e-33	363	474	1	109	110	0	Pyr_redox_dim	Pyridine nucleotide-disulphide oxidoreductase, dimerisation domain	D	Cell cycle control, cell division, chromosome partitioning
RSOL_500260	PF00070	1.2e-17	191	268	1	77	81	0	Pyr_redox	Pyridine nucleotide-disulphide oxidoreductase	J	Translation, ribosomal structure and biogenesis
RSOL_500260	PF01134	6.2e-05	14	61	2	46	392	0	GIDA	Glucose inhibited division protein A	R	General function prediction only
RSOL_501350	PF02133	1.1e-118	36	480	1	439	439	1	Transp_cyt_pur	Permease for cytosine/purines, uracil, thiamine, allantoin	O	Posttranslational modification, protein turnover, chaperones
RSOL_381430	PF00133	6.2e-163	74	706	7	601	601	1	tRNA-synt_1	tRNA synthetases class I (I, L, M and V)	R	General function prediction only
RSOL_381430	PF09334	8e-13	99	242	8	134	391	0	tRNA-synt_1g	tRNA synthetases class I (M)	R	General function prediction only
RSOL_381430	PF08264	3.3e-22	751	905	1	151	152	0	Anticodon_1	Anticodon-binding domain	A	RNA processing and modification
RSOL_127790	PF01485	2.2e-06	586	621	19	56	64	0	IBR	IBR domain	OE	Multiple classes
RSOL_206570	PF02133	1e-23	79	204	3	125	439	1	Transp_cyt_pur	Permease for cytosine/purines, uracil, thiamine, allantoin	M	Cell wall/membrane/envelope biogenesis
RSOL_277270	PF00108	3.2e-83	8	275	3	263	264	1	Thiolase_N	Thiolase, N-terminal domain	U	Intracellular trafficking, secretion, and vesicular transport
RSOL_277270	PF02803	4.3e-45	284	405	2	123	123	0	Thiolase_C	Thiolase, C-terminal domain	GO	Multiple classes
RSOL_277270	PF00109	2.3e-05	56	123	139	205	253	0	ketoacyl-synt	Beta-ketoacyl synthase, N-terminal domain	T	Signal transduction mechanisms
RSOL_501510	PF00582	3.2e-09	468	517	91	140	140	0	Usp	Universal stress protein family	E	Amino acid transport and metabolism
RSOL_412430	PF00097	3.2e-06	38	74	3	42	42	1	zf-C3HC4	Zinc finger, C3HC4 type (RING finger)	R	General function prediction only
RSOL_506890	PF00664	2e-28	168	447	1	274	275	1	ABC_membrane	ABC transporter transmembrane region	Q	Secondary metabolites biosynthesis, transport and catabolism
RSOL_506890	PF00664	1.4e-32	833	1093	10	271	275	0	ABC_membrane	ABC transporter transmembrane region	I	Lipid transport and metabolism
RSOL_506890	PF00005	7.3e-11	579	687	1	115	118	0	ABC_tran	ABC transporter	E	Amino acid transport and metabolism
RSOL_506890	PF00005	2.2e-12	1185	1323	1	118	118	0	ABC_tran	ABC transporter	G	Carbohydrate transport and metabolism
RSOL_506040	PF10198	3.8e-21	436	542	3	113	132	0	Ada3	Histone acetyltransferases subunit 3	E	Amino acid transport and metabolism
RSOL_321870	PF00515	6.1e-05	101	130	4	33	34	0	TPR_1	Tetratricopeptide repeat	C	Energy production and conversion
RSOL_322820	PF00637	9.5e-23	544	682	4	143	144	1	Clathrin	Region in Clathrin and VPS	F	Nucleotide transport and metabolism
RSOL_322820	PF00637	7.6e-23	692	830	3	143	144	0	Clathrin	Region in Clathrin and VPS	F	Nucleotide transport and metabolism
RSOL_322820	PF00637	4.3e-30	839	971	3	140	144	0	Clathrin	Region in Clathrin and VPS	A	RNA processing and modification
RSOL_322820	PF00637	9.6e-30	984	1122	2	139	144	0	Clathrin	Region in Clathrin and VPS	T	Signal transduction mechanisms
RSOL_322820	PF00637	5.1e-29	1133	1271	2	143	144	0	Clathrin	Region in Clathrin and VPS	S	Function unknown
RSOL_322820	PF00637	6.2e-34	1280	1422	3	143	144	0	Clathrin	Region in Clathrin and VPS	T	Signal transduction mechanisms
RSOL_322820	PF00637	9.2e-29	1427	1571	1	144	144	0	Clathrin	Region in Clathrin and VPS	A	RNA processing and modification
RSOL_322820	PF09268	1.1e-11	334	357	1	24	24	0	Clathrin-link	Clathrin, heavy-chain linker	U	Intracellular trafficking, secretion, and vesicular transport
RSOL_296590	PF08229	1.6e-38	7	179	11	182	196	1	SHR3_chaperone	ER membrane protein SH3	Z	Cytoskeleton
RSOL_365230	PF07646	8.2e-05	472	516	2	49	49	0	Kelch_2	Kelch motif	R	General function prediction only
RSOL_365230	PF01344	0.00019	415	461	2	44	47	0	Kelch_1	Kelch motif	G	Carbohydrate transport and metabolism
RSOL_365230	PF01344	1.7e-07	472	513	2	44	47	0	Kelch_1	Kelch motif	PQ	Multiple classes
RSOL_445850	PF00782	2.9e-29	11	134	2	128	133	1	DSPc	Dual specificity phosphatase, catalytic domain	L	Replication, recombination and repair
RSOL_444930	PF01485	1.4e-09	269	338	2	64	64	0	IBR	IBR domain	A	RNA processing and modification
RSOL_444930	PF01485	1.2e-08	377	429	9	58	64	0	IBR	IBR domain	I	Lipid transport and metabolism
RSOL_444930	PF05773	1.1e-11	6	147	2	112	115	0	RWD	RWD domain	I	Lipid transport and metabolism
RSOL_515370	PF04427	3.1e-30	32	245	1	190	191	1	Brix	Brix domain	Q	Secondary metabolites biosynthesis, transport and catabolism
RSOL_396020	PF00083	1.3e-125	18	478	1	450	451	1	Sugar_tr	Sugar (and other) transporter	F	Nucleotide transport and metabolism
RSOL_396020	PF07690	1.1e-14	69	222	35	186	353	0	MFS_1	Major Facilitator Superfamily	R	General function prediction only
RSOL_484140	PF00635	1e-26	3	96	2	93	109	1	Motile_Sperm	MSP (Major sperm protein) domain	S	Function unknown
RSOL_435030	PF01201	5.1e-30	19	210	32	132	132	1	Ribosomal_S8e	Ribosomal protein S8e	R	General function prediction only
RSOL_435960	PF00988	6.8e-46	31	169	3	130	131	1	CPSase_sm_chain	Carbamoyl-phosphate synthase small chain, CPSase domain	G	Carbohydrate transport and metabolism
RSOL_435960	PF00117	3.6e-36	215	399	2	189	192	0	GATase	Glutamine amidotransferase class-I	E	Amino acid transport and metabolism
RSOL_435960	PF07722	2.6e-06	271	384	96	217	217	0	Peptidase_C26	Peptidase C26	S	Function unknown
RSOL_437730	PF00135	2e-96	37	552	15	514	537	1	COesterase	Carboxylesterase	O	Posttranslational modification, protein turnover, chaperones
RSOL_524490	PF01274	4.2e-195	10	537	2	518	523	1	Malate_synthase	Malate synthase	E	Amino acid transport and metabolism
RSOL_443720	PF01975	4e-44	7	219	2	187	197	1	SurE	Survival protein SurE	R	General function prediction only
RSOL_508910	PF01532	7e-124	52	507	1	451	453	1	Glyco_hydro_47	Glycosyl hydrolase family 47	H	Coenzyme transport and metabolism
RSOL_015810	PF00300	6.5e-27	9	175	1	158	158	1	PGAM	Phosphoglycerate mutase family	Z	Cytoskeleton
RSOL_017450	PF00153	1.9e-23	13	107	4	93	96	1	Mito_carr	Mitochondrial carrier protein	E	Amino acid transport and metabolism
RSOL_017450	PF00153	4.4e-21	118	209	5	91	96	0	Mito_carr	Mitochondrial carrier protein	OE	Multiple classes
RSOL_017450	PF00153	2.7e-16	218	305	4	93	96	0	Mito_carr	Mitochondrial carrier protein	JIT	Multiple classes
RSOL_019400	PF00514	1.9e-10	767	806	2	41	41	1	Arm	Armadillo/beta-catenin-like repeat	Q	Secondary metabolites biosynthesis, transport and catabolism
RSOL_019400	PF00514	5.6e-11	810	847	3	40	41	0	Arm	Armadillo/beta-catenin-like repeat	O	Posttranslational modification, protein turnover, chaperones
RSOL_019400	PF00514	1.3e-10	850	891	1	41	41	0	Arm	Armadillo/beta-catenin-like repeat	OPR	Multiple classes
RSOL_019400	PF00514	7.4e-05	903	933	11	41	41	0	Arm	Armadillo/beta-catenin-like repeat	E	Amino acid transport and metabolism
RSOL_019400	PF00514	1.2e-08	935	974	1	40	41	0	Arm	Armadillo/beta-catenin-like repeat	U	Intracellular trafficking, secretion, and vesicular transport
RSOL_019400	PF00514	1.7e-12	978	1017	2	41	41	0	Arm	Armadillo/beta-catenin-like repeat	J	Translation, ribosomal structure and biogenesis
RSOL_019400	PF00514	1.5e-12	1019	1058	1	40	41	0	Arm	Armadillo/beta-catenin-like repeat	U	Intracellular trafficking, secretion, and vesicular transport
RSOL_019400	PF00514	0.00015	1065	1102	2	39	41	0	Arm	Armadillo/beta-catenin-like repeat	I	Lipid transport and metabolism
RSOL_019400	PF01749	5.2e-17	675	756	12	96	97	0	IBB	Importin beta binding domain	DZ	Multiple classes
RSOL_019400	PF04616	8.4e-16	262	474	17	231	286	0	Glyco_hydro_43	Glycosyl hydrolases family 43	T	Signal transduction mechanisms
RSOL_019400	PF02985	0.0001	821	847	2	28	31	0	HEAT	HEAT repeat	G	Carbohydrate transport and metabolism
RSOL_544910	PF01794	3.7e-16	156	267	2	122	125	1	Ferric_reduct	Ferric reductase like transmembrane component	J	Translation, ribosomal structure and biogenesis
RSOL_544910	PF08022	1.9e-14	316	411	18	104	105	0	FAD_binding_8	FAD-binding domain	S	Function unknown
RSOL_207530	PF00172	1.6e-05	68	101	2	31	40	1	Zn_clus	Fungal Zn(2)-Cys(6) binuclear cluster domain	L	Replication, recombination and repair
RSOL_062880	PF00515	0.00018	565	596	2	33	34	0	TPR_1	Tetratricopeptide repeat	R	General function prediction only
RSOL_208900	PF00285	5e-117	134	508	1	356	356	1	Citrate_synt	Citrate synthase	O	Posttranslational modification, protein turnover, chaperones
RSOL_208010	PF06201	2.1e-29	64	174	1	114	114	1	PITH	C-terminal proteasome-interacting domain of thioredoxin-like	R	General function prediction only
RSOL_493720	PF07991	1.1e-44	80	244	2	161	165	1	IlvN	Acetohydroxy acid isomeroreductase, catalytic domain	U	Intracellular trafficking, secretion, and vesicular transport
RSOL_493720	PF01450	1.7e-41	252	398	1	144	145	0	IlvC	Acetohydroxy acid isomeroreductase, catalytic domain	T	Signal transduction mechanisms
RSOL_494990	PF00226	4.7e-17	76	137	1	64	64	1	DnaJ	DnaJ domain	O	Posttranslational modification, protein turnover, chaperones
RSOL_496100	PF00752	9.4e-30	1	96	1	99	101	1	XPG_N	XPG N-terminal domain	R	General function prediction only
RSOL_496100	PF00867	3.3e-26	949	1033	1	92	92	0	XPG_I	XPG I-region	R	General function prediction only
RSOL_112240	PF00270	1.2e-37	110	328	1	166	167	1	DEAD	DEAD/DEAH box helicase	GC	Multiple classes
RSOL_112240	PF00271	7.6e-19	421	492	9	78	78	0	Helicase_C	Helicase conserved C-terminal domain	Z	Cytoskeleton
RSOL_434180	PF00179	1.5e-18	725	848	1	111	140	1	UQ_con	Ubiquitin-conjugating enzyme	S	Function unknown
RSOL_166520	PF05827	9.5e-13	23	264	1	280	280	1	ATP-synt_S1	Vacuolar ATP synthase subunit S1 (ATP6S1)	C	Energy production and conversion
RSOL_036450	PF04082	2.6e-16	205	394	2	184	260	1	Fungal_trans	Fungal specific transcription factor domain	H	Coenzyme transport and metabolism
RSOL_036450	PF00172	2.1e-05	20	50	2	31	40	0	Zn_clus	Fungal Zn(2)-Cys(6) binuclear cluster domain	J	Translation, ribosomal structure and biogenesis
RSOL_318000	PF01370	5.1e-53	5	246	1	238	238	1	Epimerase	NAD dependent epimerase/dehydratase family	U	Intracellular trafficking, secretion, and vesicular transport
RSOL_318000	PF04321	9e-05	5	72	3	60	287	0	RmlD_sub_bind	RmlD substrate binding domain	K	Transcription
RSOL_318000	PF01073	7.3e-06	6	233	1	230	280	0	3Beta_HSD	3-beta hydroxysteroid dehydrogenase/isomerase family	S	Function unknown
RSOL_191000	PF00514	9.6e-05	72	110	2	40	41	0	Arm	Armadillo/beta-catenin-like repeat	G	Carbohydrate transport and metabolism
RSOL_334100	PF00652	9.3e-10	191	317	5	125	125	0	Ricin_B_lectin	Ricin-type beta-trefoil lectin domain	DZ	Multiple classes
RSOL_029040	PF00171	2.2e-130	55	516	1	461	462	1	Aldedh	Aldehyde dehydrogenase family	O	Posttranslational modification, protein turnover, chaperones
RSOL_271310	PF00149	3e-25	264	371	5	150	200	1	Metallophos	Calcineurin-like phosphoesterase	O	Posttranslational modification, protein turnover, chaperones
RSOL_271310	PF00149	1.4e-05	389	475	148	198	200	0	Metallophos	Calcineurin-like phosphoesterase	R	General function prediction only
RSOL_271310	PF08321	5.2e-15	157	254	6	95	95	0	PPP5	PPP5	S	Function unknown
RSOL_271310	PF00515	2.9e-07	113	146	1	34	34	0	TPR_1	Tetratricopeptide repeat	R	General function prediction only
RSOL_165770	PF09813	2.7e-07	23	77	40	95	100	1	Coiled-coil_56	Coiled-coil domain-containing protein 56	AR	Multiple classes
RSOL_464660	PF00171	6.9e-138	30	480	5	462	462	1	Aldedh	Aldehyde dehydrogenase family	I	Lipid transport and metabolism
RSOL_464660	PF05893	5.3e-06	138	313	75	251	400	0	LuxC	Acyl-CoA reductase (LuxC)	U	Intracellular trafficking, secretion, and vesicular transport
RSOL_429530	PF01553	3.6e-27	111	247	13	127	135	1	Acyltransferase	Acyltransferase	C	Energy production and conversion
RSOL_517220	PF00076	4.2e-17	210	268	2	62	70	1	RRM_1	RNA recognition motif. (a.k.a. RRM, RBD, or RNP domain)	J	Translation, ribosomal structure and biogenesis
RSOL_517220	PF00076	3.2e-17	292	357	1	66	70	0	RRM_1	RNA recognition motif. (a.k.a. RRM, RBD, or RNP domain)	O	Posttranslational modification, protein turnover, chaperones
RSOL_030300	PF00179	3e-36	26	165	2	124	140	1	UQ_con	Ubiquitin-conjugating enzyme	G	Carbohydrate transport and metabolism
RSOL_497750	PF01490	1.9e-80	311	693	3	408	409	1	Aa_trans	Transmembrane amino acid transporter protein	E	Amino acid transport and metabolism
RSOL_494400	PF04082	7.3e-25	260	518	1	258	260	1	Fungal_trans	Fungal specific transcription factor domain	J	Translation, ribosomal structure and biogenesis
RSOL_494400	PF00172	7.4e-10	34	75	1	39	40	0	Zn_clus	Fungal Zn(2)-Cys(6) binuclear cluster domain	P	Inorganic ion transport and metabolism
RSOL_450310	PF00198	1.9e-45	247	521	3	230	231	1	2-oxoacid_dh	2-oxoacid dehydrogenases acyltransferase (catalytic domain)	E	Amino acid transport and metabolism
RSOL_450310	PF00364	3.4e-17	35	107	2	74	74	0	Biotin_lipoyl	Biotin-requiring enzyme	K	Transcription
RSOL_450310	PF02817	2.2e-07	187	226	2	39	39	0	E3_binding	e3 binding domain	O	Posttranslational modification, protein turnover, chaperones
RSOL_033860	PF02076	2.9e-76	1	250	41	283	283	1	STE3	Pheromone A receptor	O	Posttranslational modification, protein turnover, chaperones
RSOL_313300	PF07992	9e-30	17	321	2	201	202	1	Pyr_redox_2	Pyridine nucleotide-disulphide oxidoreductase	J	Translation, ribosomal structure and biogenesis
RSOL_313300	PF01077	1.4e-29	739	877	2	150	157	0	NIR_SIR	Nitrite and sulphite reductase 4Fe-4S domain	T	Signal transduction mechanisms
RSOL_313300	PF00355	3e-12	964	1063	2	94	97	0	Rieske	Rieske [2Fe-2S] domain	L	Replication, recombination and repair
RSOL_313300	PF00070	4.2e-12	169	240	1	69	81	0	Pyr_redox	Pyridine nucleotide-disulphide oxidoreductase	R	General function prediction only
RSOL_313300	PF04324	2.6e-10	524	576	2	52	54	0	Fer2_BFD	BFD-like [2Fe-2S] binding domain	U	Intracellular trafficking, secretion, and vesicular transport
RSOL_313300	PF03460	7.8e-10	667	728	3	67	69	0	NIR_SIR_ferr	Nitrite/Sulfite reductase ferredoxin-like half domain	J	Translation, ribosomal structure and biogenesis
RSOL_313550	PF08318	2.3e-44	161	521	1	330	331	1	COG4	COG4 transport protein	O	Posttranslational modification, protein turnover, chaperones
RSAG8_03147	PF00069	1.9e-39	987	1155	1	152	260	1	Pkinase	Protein kinase domain	P	Inorganic ion transport and metabolism
RSAG8_03147	PF00069	2e-17	1223	1332	152	260	260	0	Pkinase	Protein kinase domain	S	Function unknown
RSAG8_03147	PF07714	9e-24	988	1145	2	153	259	0	Pkinase_Tyr	Protein tyrosine kinase	S	Function unknown
RSAG8_00543	PF01008	2.9e-18	156	262	1	101	281	1	IF-2B	Initiation factor 2 subunit family	R	General function prediction only
RSAG8_00625	PF00557	1.3e-44	120	374	3	203	203	1	Peptidase_M24	Metallopeptidase family M24	O	Posttranslational modification, protein turnover, chaperones
RSAG8_00716	PF01409	3e-88	201	476	1	242	247	1	tRNA-synt_2d	tRNA synthetases class II core domain (F)	OT	Multiple classes
RSAG8_00716	PF00587	4.4e-08	293	399	57	149	173	0	tRNA-synt_2b	tRNA synthetase class II core domain (G, H, P, S and T)	P	Inorganic ion transport and metabolism
RSAG8_06796	PF08240	3.7e-24	35	154	2	109	109	1	ADH_N	Alcohol dehydrogenase GroES-like domain	U	Intracellular trafficking, secretion, and vesicular transport
RSAG8_06796	PF00107	5.1e-18	195	320	1	129	130	0	ADH_zinc_N	Zinc-binding dehydrogenase	R	General function prediction only
RSAG8_03653	PF10391	1.5e-07	74	104	1	31	52	1	DNA_pol_lambd_f	Fingers domain of DNA polymerase lambda	U	Intracellular trafficking, secretion, and vesicular transport
RSAG8_11980	PF00244	4.4e-118	5	238	1	234	236	1	2003-03-14	14-3-3 protein	R	General function prediction only
RSAG8_10657	PF02798	2.1e-06	13	82	9	74	75	1	GST_N	Glutathione S-transferase, N-terminal domain	P	Inorganic ion transport and metabolism
RSAG8_09457	PF11718	1.5e-50	353	543	2	194	216	1	CPSF73-100_C	Pre-mRNA 3'-end-processing endonuclease polyadenylation factor C-term	M	Cell wall/membrane/envelope biogenesis
RSAG8_09457	PF00753	1.6e-13	18	198	2	159	194	0	Lactamase_B	Metallo-beta-lactamase superfamily	A	RNA processing and modification
RSAG8_09457	PF07521	1e-10	256	297	1	42	43	0	RMMBL	RNA-metabolising metallo-beta-lactamase	P	Inorganic ion transport and metabolism
RSAG8_02286	PF09745	1.5e-37	45	166	2	124	128	1	DUF2040	Coiled-coil domain-containing protein 55 (DUF2040)	DZU	Multiple classes
RSAG8_12780	PF01602	2.8e-70	4	249	282	534	536	1	Adaptin_N	Adaptin N terminal region	U	Intracellular trafficking, secretion, and vesicular transport
RSAG8_00266	PF07714	2.9e-10	219	303	6	95	259	1	Pkinase_Tyr	Protein tyrosine kinase	T	Signal transduction mechanisms
RSAG8_00266	PF07714	3.8e-24	313	465	124	258	259	0	Pkinase_Tyr	Protein tyrosine kinase	J	Translation, ribosomal structure and biogenesis
RSAG8_00266	PF00069	1.9e-33	219	462	6	254	260	0	Pkinase	Protein kinase domain	T	Signal transduction mechanisms
RSAG8_00266	PF00617	1.6e-21	793	993	2	187	188	0	RasGEF	RasGEF domain	Z	Cytoskeleton
RSAG8_00371	PF00828	1.2e-22	104	231	4	127	129	0	Ribosomal_L18e	Ribosomal protein L18e/L15	A	RNA processing and modification
RSAG8_00116	PF04082	7e-21	227	449	2	223	260	1	Fungal_trans	Fungal specific transcription factor domain	R	General function prediction only
RSAG8_01701	PF01780	6.1e-41	2	90	1	89	90	1	Ribosomal_L37ae	Ribosomal L37ae protein family	R	General function prediction only
RSAG8_06324	PF11701	1.5e-13	24	189	1	157	157	1	UNC45-central	Myosin-binding striated muscle assembly central	S	Function unknown
RSAG8_00422	PF03221	1.1e-16	193	258	1	68	71	1	Transposase_Tc5	Tc5 transposase DNA-binding domain	U	Intracellular trafficking, secretion, and vesicular transport
RSAG8_02038	PF00501	1.9e-90	274	658	1	409	418	1	AMP-binding	AMP-binding enzyme	DO	Multiple classes
RSAG8_02038	PF00668	0.00019	894	949	3	60	301	0	Condensation	Condensation domain	Q	Secondary metabolites biosynthesis, transport and catabolism
RSAG8_02038	PF00668	1.8e-10	971	1141	114	298	301	0	Condensation	Condensation domain	O	Posttranslational modification, protein turnover, chaperones
RSAG8_02038	PF00668	6.8e-24	1397	1658	7	288	301	0	Condensation	Condensation domain	E	Amino acid transport and metabolism
RSAG8_02038	PF00668	5.7e-21	1978	2137	43	208	301	0	Condensation	Condensation domain	O	Posttranslational modification, protein turnover, chaperones
RSAG8_02038	PF00550	0.0002	793	855	3	64	67	0	PP-binding	Phosphopantetheine attachment site	GC	Multiple classes
RSAG8_02038	PF00550	5.2e-08	1821	1885	2	67	67	0	PP-binding	Phosphopantetheine attachment site	U	Intracellular trafficking, secretion, and vesicular transport
RSAG8_07976	PF00696	3.3e-19	2	109	135	242	243	1	AA_kinase	Amino acid kinase family	U	Intracellular trafficking, secretion, and vesicular transport
RSAG8_07976	PF01472	0.00016	385	413	46	74	74	0	PUA	PUA domain	I	Lipid transport and metabolism
RSAG8_10529	PF00136	7.7e-80	803	1125	131	462	467	1	DNA_pol_B	DNA polymerase family B	K	Transcription
RSAG8_10529	PF08996	1.6e-53	1145	1330	1	187	187	0	zf-DNA_Pol	DNA Polymerase alpha zinc finger	U	Intracellular trafficking, secretion, and vesicular transport
RSAG8_10529	PF03104	1.3e-24	384	719	6	300	317	0	DNA_pol_B_exo	DNA polymerase family B, exonuclease domain	A	RNA processing and modification
RSAG8_10529	PF12254	1.3e-18	13	77	1	66	67	0	DNA_pol_alpha_N	DNA polymerase alpha subunit p180 N terminal	B	Chromatin structure and dynamics
RSAG8_03879	PF03367	3.8e-44	43	177	2	139	161	1	zf-ZPR1	ZPR1 zinc-finger domain	F	Nucleotide transport and metabolism
RSAG8_03879	PF03367	2.7e-52	293	452	3	161	161	0	zf-ZPR1	ZPR1 zinc-finger domain	YU	Multiple classes
RSAG8_13020	PF04048	7.6e-35	192	329	2	141	142	1	Sec8_exocyst	Sec8 exocyst complex component specific domain	YUJ	Multiple classes
RSAG8_13020	PF10475	3.8e-08	208	353	10	160	291	0	DUF2450	Protein of unknown function N-terminal domain (DUF2450)	S	Function unknown
RSAG8_04505	PF00447	3.3e-16	2	96	9	99	103	1	HSF_DNA-bind	HSF-type DNA-binding	S	Function unknown
RSAG8_09924	PF00018	3.3e-10	43	88	1	47	48	1	SH3_1	SH3 domain	L	Replication, recombination and repair
RSAG8_09924	PF00018	3e-10	148	196	1	48	48	0	SH3_1	SH3 domain	A	RNA processing and modification
RSAG8_09924	PF07653	4.8e-11	42	94	2	54	55	0	SH3_2	Variant SH3 domain	A	RNA processing and modification
RSAG8_06073	PF00009	9.1e-61	55	247	1	187	189	1	GTP_EFTU	Elongation factor Tu GTP binding domain	R	General function prediction only
RSAG8_06073	PF03143	6.1e-34	346	444	2	100	101	0	GTP_EFTU_D3	Elongation factor Tu C-terminal domain	Z	Cytoskeleton
RSAG8_06073	PF03144	4.5e-16	272	341	1	74	74	0	GTP_EFTU_D2	Elongation factor Tu domain 2	A	RNA processing and modification
RSAG8_09578	PF00232	3.3e-146	3	470	5	429	455	1	Glyco_hydro_1	Glycosyl hydrolase family 1	T	Signal transduction mechanisms
RSAG8_09202	PF00962	8.6e-48	235	554	37	329	330	0	A_deaminase	Adenosine/AMP deaminase	R	General function prediction only
RSAG8_01800	PF12171	1.1e-06	83	106	4	27	27	0	zf-C2H2_jaz	Zinc-finger double-stranded RNA-binding	A	RNA processing and modification
RSAG8_05094	PF00291	2.3e-35	1	227	85	297	297	1	PALP	Pyridoxal-phosphate dependent enzyme	R	General function prediction only
RSAG8_05846	PF03248	7.7e-75	21	207	4	173	175	1	Rer1	Rer1 family	S	Function unknown
RSAG8_03338	PF01039	1.6e-116	1	375	94	483	493	1	Carboxyl_trans	Carboxyl transferase domain	K	Transcription
RSAG8_01369	PF03727	4e-35	136	253	2	114	243	1	Hexokinase_2	Hexokinase	G	Carbohydrate transport and metabolism
RSAG8_01369	PF03727	6.7e-30	254	416	86	243	243	0	Hexokinase_2	Hexokinase	R	General function prediction only
RSAG8_01369	PF00349	2.5e-08	19	77	3	64	206	0	Hexokinase_1	Hexokinase	R	General function prediction only
RSAG8_01369	PF00349	3.8e-07	96	132	168	205	206	0	Hexokinase_1	Hexokinase	R	General function prediction only
RSAG8_01486	PF10250	2.8e-05	131	299	185	349	357	1	O-FucT	GDP-fucose protein O-fucosyltransferase	OKT	Multiple classes
RSAG8_06431	PF05131	1.5e-30	365	482	35	146	147	1	Pep3_Vps18	Pep3/Vps18/deep orange family	U	Intracellular trafficking, secretion, and vesicular transport
RSAG8_06503	PF08159	4.9e-13	608	637	1	30	30	0	NUC153	NUC153 domain	R	General function prediction only
RSAG8_05481	PF01062	6.4e-25	14	156	4	124	275	1	Bestrophin	Bestrophin	PQ	Multiple classes
RSAG8_05481	PF01062	2.7e-26	310	427	157	274	275	0	Bestrophin	Bestrophin	O	Posttranslational modification, protein turnover, chaperones
RSAG8_06601	PF02729	5.8e-42	7	159	2	142	142	1	OTCace_N	Aspartate/ornithine carbamoyltransferase, carbamoyl-P binding domain	J	Translation, ribosomal structure and biogenesis
RSAG8_06601	PF00185	2.9e-40	181	334	3	157	158	0	OTCace	Aspartate/ornithine carbamoyltransferase, Asp/Orn binding domain	U	Intracellular trafficking, secretion, and vesicular transport
RSAG8_03987	PF06283	2.7e-42	29	262	1	211	212	1	ThuA	Trehalose utilisation	R	General function prediction only
RSAG8_02653	PF00723	1e-67	10	296	140	446	448	1	Glyco_hydro_15	Glycosyl hydrolases family 15	J	Translation, ribosomal structure and biogenesis
RSAG8_02653	PF00686	3e-30	328	418	1	96	97	0	CBM_20	Starch binding domain	BK	Multiple classes
RSAG8_08159	PF04909	5.8e-26	10	343	1	240	270	1	Amidohydro_2	Amidohydrolase	E	Amino acid transport and metabolism
RSAG8_02769	PF00443	1.5e-22	451	754	2	172	271	1	UCH	Ubiquitin carboxyl-terminal hydrolase	H	Coenzyme transport and metabolism
RSAG8_02685	PF12047	1.1e-08	37	190	3	143	146	1	DN-RFD	Cytosine specific DNA methyltransferase replication foci domain	S	Function unknown
RSAG8_11297	PF00443	4.5e-28	184	515	2	261	271	1	UCH	Ubiquitin carboxyl-terminal hydrolase	U	Intracellular trafficking, secretion, and vesicular transport
RSAG8_11297	PF02148	5.1e-12	83	144	1	63	64	0	zf-UBP	Zn-finger in ubiquitin-hydrolases and other protein	S	Function unknown
RSAG8_00952	PF04408	4.8e-20	500	591	2	101	101	1	HA2	Helicase associated domain (HA2)	A	RNA processing and modification
RSAG8_00952	PF00271	1.1e-15	347	440	5	78	78	0	Helicase_C	Helicase conserved C-terminal domain	D	Cell cycle control, cell division, chromosome partitioning
RSAG8_00952	PF07717	3.4e-14	632	729	1	101	105	0	DUF1605	Domain of unknown function (DUF1605)	Q	Secondary metabolites biosynthesis, transport and catabolism
RSAG8_00952	PF00270	2.7e-07	97	267	8	162	167	0	DEAD	DEAD/DEAH box helicase	TZ	Multiple classes
RSAG8_01177	PF01602	6.1e-44	48	187	7	148	536	1	Adaptin_N	Adaptin N terminal region	U	Intracellular trafficking, secretion, and vesicular transport
RSAG8_01177	PF01602	1.4e-10	283	385	314	418	536	0	Adaptin_N	Adaptin N terminal region	YU	Multiple classes
RSAG8_01177	PF01602	6.1e-09	436	505	458	528	536	0	Adaptin_N	Adaptin N terminal region	Z	Cytoskeleton
RSAG8_01292	PF01179	3.5e-58	288	461	104	278	411	1	Cu_amine_oxid	Copper amine oxidase, enzyme domain	I	Lipid transport and metabolism
RSAG8_01292	PF01179	2.5e-28	462	569	307	408	411	0	Cu_amine_oxid	Copper amine oxidase, enzyme domain	E	Amino acid transport and metabolism
RSAG8_01292	PF02728	3.2e-16	129	220	1	93	101	0	Cu_amine_oxidN3	Copper amine oxidase, N3 domain	H	Coenzyme transport and metabolism
RSAG8_12935	PF00664	6.9e-24	960	1222	12	262	275	1	ABC_membrane	ABC transporter transmembrane region	C	Energy production and conversion
RSAG8_12935	PF00005	8.1e-14	1372	1568	1	118	118	0	ABC_tran	ABC transporter	R	General function prediction only
RSAG8_12355	PF06068	5.6e-133	1	320	83	397	398	1	TIP49	TIP49 C-terminus	Q	Secondary metabolites biosynthesis, transport and catabolism
RSAG8_05224	PF03372	8.2e-06	29	294	1	276	276	1	Exo_endo_phos	Endonuclease/Exonuclease/phosphatase family	G	Carbohydrate transport and metabolism
RSAG8_02443	PF00076	7.6e-16	70	138	2	69	70	1	RRM_1	RNA recognition motif. (a.k.a. RRM, RBD, or RNP domain)	T	Signal transduction mechanisms
RSAG8_05517	PF00153	6.2e-22	3	90	4	94	96	1	Mito_carr	Mitochondrial carrier protein	TZ	Multiple classes
RSAG8_05517	PF00153	1.4e-19	110	190	8	89	96	0	Mito_carr	Mitochondrial carrier protein	S	Function unknown
RSAG8_05517	PF00153	5.2e-17	219	312	4	95	96	0	Mito_carr	Mitochondrial carrier protein	K	Transcription
RSAG8_08309	PF00122	5.7e-06	266	338	2	77	228	1	E1-E2_ATPase	E1-E2 ATPase	O	Posttranslational modification, protein turnover, chaperones
RSAG8_02868	PF00871	1.4e-66	36	328	80	355	388	1	Acetate_kinase	Acetokinase family	Z	Cytoskeleton
RSAG8_11518	PF00704	7.3e-38	4	198	8	212	342	1	Glyco_hydro_18	Glycosyl hydrolases family 18	T	Signal transduction mechanisms
RSAG8_11518	PF00704	7.9e-29	211	440	154	342	342	0	Glyco_hydro_18	Glycosyl hydrolases family 18	C	Energy production and conversion
RSAG8_05463	PF00439	4.8e-23	559	639	2	82	84	1	Bromodomain	Bromodomain	O	Posttranslational modification, protein turnover, chaperones
RSAG8_05463	PF00583	7.8e-08	382	456	4	83	83	0	Acetyltransf_1	Acetyltransferase (GNAT) family	U	Intracellular trafficking, secretion, and vesicular transport
RSAG8_04974	PF02458	6.2e-05	133	288	148	289	432	1	Transferase	Transferase family	O	Posttranslational modification, protein turnover, chaperones
RSAG8_07261	PF00326	7.2e-21	365	443	1	78	213	1	Peptidase_S9	Prolyl oligopeptidase family	R	General function prediction only
RSAG8_07261	PF00326	3.1e-16	464	546	131	212	213	0	Peptidase_S9	Prolyl oligopeptidase family	U	Intracellular trafficking, secretion, and vesicular transport
RSAG8_08948	PF00083	5.1e-90	88	530	3	451	451	1	Sugar_tr	Sugar (and other) transporter	P	Inorganic ion transport and metabolism
RSAG8_08948	PF07690	1.8e-29	92	473	3	344	353	0	MFS_1	Major Facilitator Superfamily	U	Intracellular trafficking, secretion, and vesicular transport
RSAG8_03101	PF07393	1.9e-137	102	581	1	475	709	1	Sec10	Exocyst complex component Sec10	R	General function prediction only
RSAG8_03101	PF07393	8.2e-55	626	799	529	705	709	0	Sec10	Exocyst complex component Sec10	E	Amino acid transport and metabolism
RSAG8_12951	PF00067	3.1e-67	26	459	1	442	458	1	p450	Cytochrome P450	Q	Secondary metabolites biosynthesis, transport and catabolism
RSAG8_12146	PF03637	9.7e-14	2	81	81	165	175	1	Mob1_phocein	Mob1/phocein family	O	Posttranslational modification, protein turnover, chaperones
RSAG8_13075	PF00328	2.3e-27	173	444	93	349	349	0	Acid_phosphat_A	Histidine acid phosphatase	O	Posttranslational modification, protein turnover, chaperones
RSAG8_01121	PF00009	3.8e-24	33	275	4	187	189	1	GTP_EFTU	Elongation factor Tu GTP binding domain	DT	Multiple classes
RSAG8_01121	PF03144	8.4e-05	305	375	1	73	74	0	GTP_EFTU_D2	Elongation factor Tu domain 2	A	RNA processing and modification
RSAG8_06793	PF08783	2.1e-26	5	79	1	74	74	1	DWNN	DWNN domain	D	Cell cycle control, cell division, chromosome partitioning
RSAG8_06793	PF00098	0.00065	197	211	3	17	18	0	zf-CCHC	Zinc knuckle	J	Translation, ribosomal structure and biogenesis
RSAG8_11478	PF00732	8.1e-58	14	288	1	267	298	1	GMC_oxred_N	GMC oxidoreductase	J	Translation, ribosomal structure and biogenesis
RSAG8_11478	PF05199	4.4e-36	298	489	1	145	145	0	GMC_oxred_C	GMC oxidoreductase	Z	Cytoskeleton
RSAG8_11478	PF05834	7.4e-06	15	49	1	35	374	0	Lycopene_cycl	Lycopene cyclase protein	O	Posttranslational modification, protein turnover, chaperones
RSAG8_02387	PF07470	3.8e-22	123	391	72	334	336	1	Glyco_hydro_88	Glycosyl Hydrolase Family 88	C	Energy production and conversion
AG1IA_00143	PF12257	3.6e-71	190	478	1	281	281	1	DUF3608	Protein of unknown function (DUF3608)	J	Translation, ribosomal structure and biogenesis
AG1IA_00143	PF00610	7.4e-19	1242	1312	1	74	74	0	DEP	Domain found in Dishevelled, Egl-10, and Pleckstrin (DEP)	CR	Multiple classes
AG1IA_00367	PF08216	5.5e-24	130	218	21	108	108	1	DUF1716	Eukaryotic domain of unknown function (DUF1716)	L	Replication, recombination and repair
AG1IA_00553	PF07933	1.3e-50	5	167	1	159	160	1	DUF1681	Protein of unknown function (DUF1681)	R	General function prediction only
AG1IA_00780	PF06472	1.5e-36	115	284	2	172	282	1	ABC_membrane_2	ABC transporter transmembrane region 2	R	General function prediction only
AG1IA_00780	PF06472	2.4e-21	283	375	189	281	282	0	ABC_membrane_2	ABC transporter transmembrane region 2	K	Transcription
AG1IA_00859	PF02880	5.6e-13	224	320	2	85	111	1	PGM_PMM_III	Phosphoglucomutase/phosphomannomutase, alpha/beta/alpha domain III	K	Transcription
AG1IA_00859	PF02879	2e-10	130	214	2	82	105	0	PGM_PMM_II	Phosphoglucomutase/phosphomannomutase, alpha/beta/alpha domain II	R	General function prediction only
AG1IA_00859	PF02878	5.6e-08	66	102	98	134	138	0	PGM_PMM_I	Phosphoglucomutase/phosphomannomutase, alpha/beta/alpha domain I	C	Energy production and conversion
AG1IA_00967	PF09729	6.9e-13	96	252	7	163	164	1	Gti1_Pac2	Gti1/Pac2 family	S	Function unknown
AG1IA_01068	PF00622	1.9e-10	266	351	2	81	127	1	SPRY	SPRY domain	J	Translation, ribosomal structure and biogenesis
AG1IA_01168	PF01734	9.5e-29	19	226	1	203	204	1	Patatin	Patatin-like phospholipase	S	Function unknown
AG1IA_01340	PF01062	2.2e-17	32	190	4	127	275	1	Bestrophin	Bestrophin	K	Transcription
AG1IA_01405	PF02364	0	769	1570	1	816	817	1	Glucan_synthase	1,3-beta-glucan synthase component	P	Inorganic ion transport and metabolism
AG1IA_01494	PF00069	2.4e-63	1079	1377	1	260	260	1	Pkinase	Protein kinase domain	A	RNA processing and modification
AG1IA_01494	PF07714	1.5e-33	1082	1372	4	256	259	0	Pkinase_Tyr	Protein tyrosine kinase	O	Posttranslational modification, protein turnover, chaperones
AG1IA_01597	PF00134	5.2e-42	276	402	1	125	127	1	Cyclin_N	Cyclin, N-terminal domain	R	General function prediction only
AG1IA_01597	PF02984	1.6e-16	406	502	1	113	118	0	Cyclin_C	Cyclin, C-terminal domain	U	Intracellular trafficking, secretion, and vesicular transport
AG1IA_01811	PF00295	1.7e-43	65	385	14	310	326	1	Glyco_hydro_28	Glycosyl hydrolases family 28	O	Posttranslational modification, protein turnover, chaperones
AG1IA_01911	PF00004	8.9e-14	218	353	2	128	130	1	AAA	ATPase family associated with various cellular activities (AAA)	Q	Secondary metabolites biosynthesis, transport and catabolism
AG1IA_01911	PF08740	1.6e-10	32	182	47	187	187	0	BCS1_N	BCS1 N terminal	H	Coenzyme transport and metabolism
AG1IA_02023	PF00925	7.3e-06	361	424	55	114	169	0	GTP_cyclohydro2	GTP cyclohydrolase II	E	Amino acid transport and metabolism
AG1IA_02098	PF00450	1e-82	532	897	33	399	414	0	Peptidase_S10	Serine carboxypeptidase	C	Energy production and conversion
AG1IA_02171	PF00534	1.3e-25	183	393	12	172	172	1	Glycos_transf_1	Glycosyl transferases group 1	FE	Multiple classes
AG1IA_02317	PF00787	3.3e-23	81	168	29	112	113	1	PX	PX domain	F	Nucleotide transport and metabolism
AG1IA_02374	PF01822	1.8e-18	48	132	1	82	82	1	WSC	WSC domain	TU	Multiple classes
AG1IA_02374	PF01822	7.7e-17	160	241	3	82	82	0	WSC	WSC domain	J	Translation, ribosomal structure and biogenesis
AG1IA_02374	PF01822	1.2e-10	266	337	4	82	82	0	WSC	WSC domain	R	General function prediction only
AG1IA_02374	PF09118	1.9e-20	667	761	1	94	97	0	DUF1929	Domain of unknown function (DUF1929)	CR	Multiple classes
AG1IA_02374	PF07250	2.3e-16	387	477	32	114	243	0	Glyoxal_oxid_N	Glyoxal oxidase N-terminus	R	General function prediction only
AG1IA_02497	PF00561	1.6e-13	222	314	18	105	231	1	Abhydrolase_1	alpha/beta hydrolase fold	T	Signal transduction mechanisms
AG1IA_02683	PF01063	1.6e-22	131	403	1	228	232	1	Aminotran_4	Aminotransferase class IV	R	General function prediction only
AG1IA_02842	PF01738	1.6e-05	120	172	65	119	217	1	DLH	Dienelactone hydrolase family	L	Replication, recombination and repair
AG1IA_02917	PF00106	2.6e-28	93	250	1	166	167	1	adh_short	short chain dehydrogenase	I	Lipid transport and metabolism
AG1IA_02917	PF08659	9e-12	94	244	2	161	181	0	KR	KR domain	K	Transcription
AG1IA_03043	PF00501	3.7e-99	228	649	1	418	418	1	AMP-binding	AMP-binding enzyme	JIT	Multiple classes
AG1IA_03043	PF11930	3.8e-21	140	221	4	82	82	0	DUF3448	Domain of unknown function (DUF3448)	O	Posttranslational modification, protein turnover, chaperones
AG1IA_03156	PF00291	1e-18	758	1106	5	276	297	1	PALP	Pyridoxal-phosphate dependent enzyme	A	RNA processing and modification
AG1IA_03156	PF00172	5.9e-07	22	54	1	33	40	0	Zn_clus	Fungal Zn(2)-Cys(6) binuclear cluster domain	J	Translation, ribosomal structure and biogenesis
AG1IA_03311	PF00128	0.00018	38	83	3	50	316	1	Alpha-amylase	Alpha amylase, catalytic domain	I	Lipid transport and metabolism
AG1IA_03311	PF00128	2.9e-11	119	320	69	242	316	0	Alpha-amylase	Alpha amylase, catalytic domain	E	Amino acid transport and metabolism
AG1IA_03395	PF00202	1.9e-91	69	381	9	338	339	1	Aminotran_3	Aminotransferase class-III	E	Amino acid transport and metabolism
AG1IA_03461	PF00248	1.7e-50	20	331	2	279	284	1	Aldo_ket_red	Aldo/keto reductase family	E	Amino acid transport and metabolism
AG1IA_03578	PF00117	6.3e-13	246	400	37	177	192	1	GATase	Glutamine amidotransferase class-I	J	Translation, ribosomal structure and biogenesis
AG1IA_03689	PF02867	4.5e-190	297	805	1	512	533	1	Ribonuc_red_lgC	Ribonucleotide reductase, barrel domain	O	Posttranslational modification, protein turnover, chaperones
AG1IA_03689	PF00317	6.8e-23	228	294	6	82	83	0	Ribonuc_red_lgN	Ribonucleotide reductase, all-alpha domain	R	General function prediction only
AG1IA_03689	PF03477	1.4e-11	74	154	9	89	89	0	ATP-cone	ATP cone domain	O	Posttranslational modification, protein turnover, chaperones
AG1IA_03837	PF00445	4.2e-14	63	148	15	87	189	1	Ribonuclease_T2	Ribonuclease T2 family	Z	Cytoskeleton
AG1IA_04037	PF09736	1.5e-11	153	220	1	69	144	0	Bud13	Pre-mRNA-splicing factor of RES complex	D	Cell cycle control, cell division, chromosome partitioning
AG1IA_04037	PF09736	9.5e-31	237	313	65	144	144	0	Bud13	Pre-mRNA-splicing factor of RES complex	T	Signal transduction mechanisms
AG1IA_04153	PF01722	3.5e-13	45	109	1	71	75	1	BolA	BolA-like protein	TDK	Multiple classes
AG1IA_04330	PF09949	1.7e-18	375	470	1	100	100	1	DUF2183	Uncharacterized conserved protein (DUF2183)	OPR	Multiple classes
AG1IA_04502	PF00022	7.3e-14	63	213	76	232	381	1	Actin	Actin	S	Function unknown
AG1IA_04502	PF00022	4.1e-16	577	696	252	379	381	0	Actin	Actin	J	Translation, ribosomal structure and biogenesis
AG1IA_04592	PF05832	1.2e-30	78	162	1	84	142	1	DUF846	Eukaryotic protein of unknown function (DUF846)	R	General function prediction only
AG1IA_04820	PF00459	5e-33	72	298	6	214	272	1	Inositol_P	Inositol monophosphatase family	G	Carbohydrate transport and metabolism
AG1IA_05183	PF00098	6.2e-05	774	788	2	16	18	0	zf-CCHC	Zinc knuckle	J	Translation, ribosomal structure and biogenesis
AG1IA_05255	PF00106	4.4e-07	8	81	92	167	167	1	adh_short	short chain dehydrogenase	K	Transcription
AG1IA_05255	PF00106	1e-26	218	384	1	166	167	0	adh_short	short chain dehydrogenase	T	Signal transduction mechanisms
AG1IA_05255	PF01575	3.7e-18	685	785	5	108	123	0	MaoC_dehydratas	MaoC like domain	F	Nucleotide transport and metabolism
AG1IA_05255	PF08659	8.2e-10	219	378	2	161	181	0	KR	KR domain	R	General function prediction only
AG1IA_05340	PF01156	1.4e-28	7	332	3	295	313	1	IU_nuc_hydro	Inosine-uridine preferring nucleoside hydrolase	NI	Multiple classes
AG1IA_05422	PF03109	7.4e-21	320	454	3	110	119	1	ABC1	ABC1 family	O	Posttranslational modification, protein turnover, chaperones
AG1IA_05504	PF07910	2.1e-12	276	356	122	192	219	0	Peptidase_C78	Peptidase family C78	QI	Multiple classes
AG1IA_05583	PF01408	6.6e-09	2	44	75	117	120	1	GFO_IDH_MocA	Oxidoreductase family, NAD-binding Rossmann fold	O	Posttranslational modification, protein turnover, chaperones
AG1IA_05583	PF02894	0.00041	71	120	37	87	115	0	GFO_IDH_MocA_C	Oxidoreductase family, C-terminal alpha/beta domain	U	Intracellular trafficking, secretion, and vesicular transport
AG1IA_05663	PF01872	2.7e-30	33	254	3	199	200	1	RibD_C	RibD C-terminal domain	G	Carbohydrate transport and metabolism
AG1IA_05754	PF00343	2.2e-276	172	888	12	712	713	1	Phosphorylase	Carbohydrate phosphorylase	S	Function unknown
AG1IA_06052	PF06417	4.2e-24	29	119	8	90	126	1	DUF1077	Protein of unknown function (DUF1077)	R	General function prediction only
AG1IA_06140	PF00264	3.2e-31	104	289	3	227	228	1	Tyrosinase	Common central domain of tyrosinase	D	Cell cycle control, cell division, chromosome partitioning
AG1IA_06325	PF00254	6.6e-35	36	130	2	96	96	1	FKBP_C	FKBP-type peptidyl-prolyl cis-trans isomerase	O	Posttranslational modification, protein turnover, chaperones
AG1IA_06648	PF00291	1.1e-48	69	354	26	280	297	1	PALP	Pyridoxal-phosphate dependent enzyme	Z	Cytoskeleton
AG1IA_06917	PF01522	2.5e-26	45	159	5	120	124	1	Polysacc_deac_1	Polysaccharide deacetylase	S	Function unknown
AG1IA_07007	PF00241	7.1e-38	209	330	5	126	127	1	Cofilin_ADF	Cofilin/tropomyosin-type actin-binding protein	K	Transcription
AG1IA_07217	PF02714	3.3e-64	368	573	1	205	325	1	DUF221	Domain of unknown function DUF221	U	Intracellular trafficking, secretion, and vesicular transport
AG1IA_07217	PF12621	1.4e-13	910	972	30	92	95	0	DUF3779	Phosphate metabolism protein	K	Transcription
AG1IA_07349	PF08241	2.5e-09	580	685	1	93	95	1	Methyltransf_11	Methyltransferase domain	GQ	Multiple classes
AG1IA_07349	PF01209	2.6e-05	573	692	45	156	233	0	Ubie_methyltran	ubiE/COQ5 methyltransferase family	D	Cell cycle control, cell division, chromosome partitioning
AG1IA_07498	PF03051	1.3e-139	49	474	2	438	438	1	Peptidase_C1_2	Peptidase C1-like family	T	Signal transduction mechanisms
AG1IA_07584	PF00450	8.2e-87	43	415	8	413	414	1	Peptidase_S10	Serine carboxypeptidase	S	Function unknown
AG1IA_07660	PF01425	8.3e-94	90	592	2	435	435	1	Amidase	Amidase	F	Nucleotide transport and metabolism
AG1IA_07770	PF00043	1.5e-10	146	212	31	95	95	1	GST_C	Glutathione S-transferase, C-terminal domain	Z	Cytoskeleton
AG1IA_07770	PF02798	4.2e-06	66	111	21	75	75	0	GST_N	Glutathione S-transferase, N-terminal domain	MU	Multiple classes
AG1IA_08047	PF04389	8.5e-27	524	672	2	148	176	1	Peptidase_M28	Peptidase family M28	K	Transcription
AG1IA_08047	PF02225	2.3e-16	384	484	4	99	100	0	PA	PA domain	R	General function prediction only
AG1IA_08191	PF01717	9.5e-132	1002	1319	1	323	324	0	Meth_synt_2	Cobalamin-independent synthase, Catalytic domain	J	Translation, ribosomal structure and biogenesis
AG1IA_08191	PF08267	1.5e-105	572	880	2	306	311	0	Meth_synt_1	Cobalamin-independent synthase, N-terminal domain	F	Nucleotide transport and metabolism
AG1IA_08191	PF03109	1.2e-18	135	231	2	114	119	0	ABC1	ABC1 family	R	General function prediction only
AG1IA_08285	PF04573	5.7e-42	6	168	6	165	174	1	SPC22	Signal peptidase subunit	G	Carbohydrate transport and metabolism
AG1IA_08447	PF00793	1.6e-95	56	353	8	270	272	1	DAHP_synth_1	DAHP synthetase I family	MO	Multiple classes
AG1IA_08607	PF03947	3e-41	96	228	2	128	130	1	Ribosomal_L2_C	Ribosomal Proteins L2, C-terminal domain	E	Amino acid transport and metabolism
AG1IA_08607	PF00181	1.6e-13	10	89	2	77	77	0	Ribosomal_L2	Ribosomal Proteins L2, RNA binding domain	O	Posttranslational modification, protein turnover, chaperones
AG1IA_08758	PF00071	2.6e-13	208	363	1	134	162	1	Ras	Ras family	E	Amino acid transport and metabolism
AG1IA_08953	PF00501	8.1e-79	140	601	1	418	418	1	AMP-binding	AMP-binding enzyme	R	General function prediction only
AG1IA_09090	PF03271	5.8e-15	238	283	1	42	42	1	EB1	EB1-like C-terminal motif	K	Transcription
AG1IA_09225	PF00072	1.8e-23	576	692	1	111	112	1	Response_reg	Response regulator receiver domain	C	Energy production and conversion
AG1IA_09225	PF02518	1.3e-19	391	489	19	110	111	0	HATPase_c	Histidine kinase-, DNA gyrase B-, and HSP90-like ATPase	C	Energy production and conversion
AG1IA_09225	PF00512	3e-13	250	301	2	55	68	0	HisKA	His Kinase A (phosphoacceptor) domain	L	Replication, recombination and repair
AG1IA_09225	PF08447	8.7e-09	11	56	45	90	91	0	PAS_3	PAS fold	T	Signal transduction mechanisms
AG1IA_09526	PF09830	1.8e-17	268	349	1	62	62	1	ATP_transf	ATP adenylyltransferase	R	General function prediction only
AG1IA_09872	PF01728	1.7e-08	84	261	23	179	181	1	FtsJ	FtsJ-like methyltransferase	D	Cell cycle control, cell division, chromosome partitioning
RSOL_230730	PF12257	1.6e-69	138	426	1	281	281	1	DUF3608	Protein of unknown function (DUF3608)	IE	Multiple classes
RSOL_230730	PF00610	3.3e-19	1184	1254	1	74	74	0	DEP	Domain found in Dishevelled, Egl-10, and Pleckstrin (DEP)	BK	Multiple classes
RSOL_231820	PF08241	3.8e-08	66	162	1	95	95	1	Methyltransf_11	Methyltransferase domain	K	Transcription
RSOL_477470	PF08216	5.6e-25	113	207	15	108	108	1	DUF1716	Eukaryotic domain of unknown function (DUF1716)	MU	Multiple classes
RSOL_474320	PF07933	7.7e-56	5	167	1	159	160	1	DUF1681	Protein of unknown function (DUF1681)	G	Carbohydrate transport and metabolism
RSOL_380160	PF06472	3.3e-73	126	405	2	281	282	1	ABC_membrane_2	ABC transporter transmembrane region 2	S	Function unknown
RSOL_380160	PF00005	8.6e-08	557	651	37	118	118	0	ABC_tran	ABC transporter	S	Function unknown
RSOL_078700	PF02878	4.6e-39	45	183	2	134	138	1	PGM_PMM_I	Phosphoglucomutase/phosphomannomutase, alpha/beta/alpha domain I	K	Transcription
RSOL_078700	PF02879	4.1e-19	212	315	3	103	105	0	PGM_PMM_II	Phosphoglucomutase/phosphomannomutase, alpha/beta/alpha domain II	Q	Secondary metabolites biosynthesis, transport and catabolism
RSOL_078700	PF02880	7.8e-17	326	451	2	111	111	0	PGM_PMM_III	Phosphoglucomutase/phosphomannomutase, alpha/beta/alpha domain III	R	General function prediction only
RSOL_078700	PF00408	4.7e-05	542	570	34	59	73	0	PGM_PMM_IV	Phosphoglucomutase/phosphomannomutase, C-terminal domain	K	Transcription
RSOL_404520	PF09729	6.4e-26	18	106	5	91	164	1	Gti1_Pac2	Gti1/Pac2 family	T	Signal transduction mechanisms
RSOL_405820	PF09764	1e-34	351	495	2	129	184	1	WDYHV	Uncharacterized conserved protein	D	Cell cycle control, cell division, chromosome partitioning
RSOL_414310	PF01734	1.3e-26	19	223	1	200	204	1	Patatin	Patatin-like phospholipase	GE	Multiple classes
RSOL_413360	PF04101	1.4e-28	8	163	2	151	167	1	Glyco_tran_28_C	Glycosyltransferase family 28 C-terminal domain	GOU	Multiple classes
RSOL_413360	PF03168	2.4e-06	397	490	4	85	101	0	LEA_2	Late embryogenesis abundant protein	K	Transcription
RSOL_499460	PF01062	1.9e-50	33	432	4	274	275	1	Bestrophin	Bestrophin	MO	Multiple classes
RSOL_026320	PF02364	0	713	1531	1	816	817	1	Glucan_synthase	1,3-beta-glucan synthase component	J	Translation, ribosomal structure and biogenesis
RSOL_501080	PF00069	2.9e-66	1077	1358	1	260	260	1	Pkinase	Protein kinase domain	C	Energy production and conversion
RSOL_501080	PF07714	4.6e-37	1080	1354	4	257	259	0	Pkinase_Tyr	Protein tyrosine kinase	H	Coenzyme transport and metabolism
RSOL_381280	PF00134	8.1e-42	283	409	1	125	127	1	Cyclin_N	Cyclin, N-terminal domain	G	Carbohydrate transport and metabolism
RSOL_381280	PF02984	7.3e-27	413	523	1	114	118	0	Cyclin_C	Cyclin, C-terminal domain	P	Inorganic ion transport and metabolism
RSOL_074410	PF00295	1.4e-45	67	401	15	310	326	1	Glyco_hydro_28	Glycosyl hydrolases family 28	C	Energy production and conversion
RSOL_074240	PF08740	6.7e-27	23	215	2	187	187	1	BCS1_N	BCS1 N terminal	K	Transcription
RSOL_074240	PF00004	1.2e-14	251	388	2	128	130	0	AAA	ATPase family associated with various cellular activities (AAA)	IO	Multiple classes
RSOL_412210	PF07690	2.4e-11	64	285	12	186	353	1	MFS_1	Major Facilitator Superfamily	Z	Cytoskeleton
RSOL_412210	PF07690	3e-14	498	676	6	179	353	0	MFS_1	Major Facilitator Superfamily	C	Energy production and conversion
RSOL_412210	PF00083	3.1e-12	81	298	43	215	451	0	Sugar_tr	Sugar (and other) transporter	O	Posttranslational modification, protein turnover, chaperones
RSOL_412210	PF00083	0.00015	546	666	301	434	451	0	Sugar_tr	Sugar (and other) transporter	R	General function prediction only
RSOL_507040	PF00450	7.2e-72	79	448	9	399	414	1	Peptidase_S10	Serine carboxypeptidase	U	Intracellular trafficking, secretion, and vesicular transport
RSOL_506170	PF00534	4.6e-24	234	433	12	172	172	1	Glycos_transf_1	Glycosyl transferases group 1	K	Transcription
RSOL_321790	PF00787	3.4e-22	68	154	32	112	113	1	PX	PX domain	U	Intracellular trafficking, secretion, and vesicular transport
RSOL_321790	PF09325	4.1e-06	202	349	20	168	236	0	Vps5	Vps5 C terminal like	A	RNA processing and modification
RSOL_322440	PF01822	3.6e-19	50	134	1	82	82	1	WSC	WSC domain	F	Nucleotide transport and metabolism
RSOL_322440	PF01822	4.1e-16	162	243	3	82	82	0	WSC	WSC domain	YU	Multiple classes
RSOL_322440	PF01822	3.5e-17	268	344	4	82	82	0	WSC	WSC domain	S	Function unknown
RSOL_322440	PF07250	3.8e-50	381	624	19	243	243	0	Glyoxal_oxid_N	Glyoxal oxidase N-terminus	S	Function unknown
RSOL_322440	PF09118	2.8e-12	788	859	1	71	97	0	DUF1929	Domain of unknown function (DUF1929)	L	Replication, recombination and repair
RSOL_295990	PF00561	8.1e-19	132	550	1	229	231	1	Abhydrolase_1	alpha/beta hydrolase fold	A	RNA processing and modification
RSOL_295990	PF08386	3.4e-18	463	566	8	103	103	0	Abhydrolase_4	TAP-like protein	A	RNA processing and modification
RSOL_447180	PF01063	8.8e-25	55	320	1	228	232	1	Aminotran_4	Aminotransferase class IV	R	General function prediction only
RSOL_445100	PF01738	4.8e-25	29	250	7	213	217	1	DLH	Dienelactone hydrolase family	Z	Cytoskeleton
RSOL_509960	PF00106	9.3e-29	93	250	1	166	167	1	adh_short	short chain dehydrogenase	A	RNA processing and modification
RSOL_509960	PF08659	1.5e-12	94	244	2	161	181	0	KR	KR domain	T	Signal transduction mechanisms
RSOL_396320	PF00501	1.4e-105	120	558	1	418	418	1	AMP-binding	AMP-binding enzyme	R	General function prediction only
RSOL_396320	PF11930	6.9e-22	32	113	4	82	82	0	DUF3448	Domain of unknown function (DUF3448)	A	RNA processing and modification
RSOL_392400	PF00291	6.8e-24	1084	1443	5	280	297	1	PALP	Pyridoxal-phosphate dependent enzyme	O	Posttranslational modification, protein turnover, chaperones
RSOL_435710	PF00128	1.7e-29	39	390	4	312	316	1	Alpha-amylase	Alpha amylase, catalytic domain	R	General function prediction only
RSOL_435710	PF09154	0.00013	442	495	5	57	57	0	DUF1939	Domain of unknown function (DUF1939)	S	Function unknown
RSOL_435710	PF02806	0.00032	420	494	7	90	93	0	Alpha-amylase_C	Alpha amylase, C-terminal all-beta domain	K	Transcription
RSOL_437420	PF00202	1e-107	57	389	3	338	339	1	Aminotran_3	Aminotransferase class-III	G	Carbohydrate transport and metabolism
RSOL_437420	PF00155	6e-06	214	436	130	346	363	0	Aminotran_1_2	Aminotransferase class I and II	R	General function prediction only
RSOL_438900	PF00248	9.5e-45	28	334	2	283	284	1	Aldo_ket_red	Aldo/keto reductase family	R	General function prediction only
RSOL_336070	PF00117	3.5e-13	104	259	32	177	192	1	GATase	Glutamine amidotransferase class-I	R	General function prediction only
RSOL_056520	PF02867	1e-164	216	653	1	440	533	1	Ribonuc_red_lgC	Ribonucleotide reductase, barrel domain	H	Coenzyme transport and metabolism
RSOL_056520	PF00317	2.6e-23	144	213	3	82	83	0	Ribonuc_red_lgN	Ribonucleotide reductase, all-alpha domain	Z	Cytoskeleton
RSOL_056520	PF03477	1e-16	3	90	2	89	89	0	ATP-cone	ATP cone domain	A	RNA processing and modification
RSOL_423150	PF00445	1.3e-43	64	251	4	188	189	1	Ribonuclease_T2	Ribonuclease T2 family	DK	Multiple classes
RSOL_419830	PF07714	6.1e-29	408	677	10	257	259	1	Pkinase_Tyr	Protein tyrosine kinase	R	General function prediction only
RSOL_419830	PF00069	3e-22	408	677	10	256	260	0	Pkinase	Protein kinase domain	PQ	Multiple classes
RSOL_444020	PF09736	6.4e-47	156	295	1	144	144	0	Bud13	Pre-mRNA-splicing factor of RES complex	O	Posttranslational modification, protein turnover, chaperones
RSOL_507710	PF01722	3e-14	45	109	1	71	75	1	BolA	BolA-like protein	J	Translation, ribosomal structure and biogenesis
RSOL_508690	PF05026	9.6e-35	39	124	2	85	85	1	DCP2	Dcp2, box A domain	U	Intracellular trafficking, secretion, and vesicular transport
RSOL_508690	PF00293	1.4e-15	130	239	5	120	135	0	NUDIX	NUDIX domain	H	Coenzyme transport and metabolism
RSOL_509900	PF09949	1.1e-18	291	386	1	100	100	1	DUF2183	Uncharacterized conserved protein (DUF2183)	J	Translation, ribosomal structure and biogenesis
RSOL_018550	PF00022	1.7e-24	41	300	3	251	381	1	Actin	Actin	BK	Multiple classes
RSOL_018550	PF00022	1.1e-16	612	731	252	379	381	0	Actin	Actin	K	Transcription
RSOL_444370	PF05832	5.1e-54	61	200	1	141	142	1	DUF846	Eukaryotic protein of unknown function (DUF846)	E	Amino acid transport and metabolism
RSOL_518540	PF00459	3.4e-62	12	266	6	236	272	1	Inositol_P	Inositol monophosphatase family	H	Coenzyme transport and metabolism
RSOL_359070	PF03834	6.8e-30	31	98	1	68	69	1	Rad10	Binding domain of DNA repair protein Ercc1 (rad10/Swi10)	S	Function unknown
RSOL_063020	PF00098	3.1e-05	335	349	2	16	18	0	zf-CCHC	Zinc knuckle	U	Intracellular trafficking, secretion, and vesicular transport
RSOL_209820	PF00106	2.6e-31	9	173	1	167	167	1	adh_short	short chain dehydrogenase	S	Function unknown
RSOL_209820	PF00106	3.6e-29	310	474	1	166	167	0	adh_short	short chain dehydrogenase	A	RNA processing and modification
RSOL_209820	PF08659	2.5e-15	10	169	2	164	181	0	KR	KR domain	D	Cell cycle control, cell division, chromosome partitioning
RSOL_209820	PF08659	1.3e-12	311	468	2	161	181	0	KR	KR domain	Q	Secondary metabolites biosynthesis, transport and catabolism
RSOL_209820	PF01575	3.4e-26	771	879	5	119	123	0	MaoC_dehydratas	MaoC like domain	TZ	Multiple classes
RSOL_208150	PF01156	1.1e-39	10	343	3	296	313	1	IU_nuc_hydro	Inosine-uridine preferring nucleoside hydrolase	R	General function prediction only
RSOL_118150	PF03109	7.7e-21	240	373	3	110	119	1	ABC1	ABC1 family	TZ	Multiple classes
RSOL_493910	PF07910	8.3e-47	128	325	7	193	219	1	Peptidase_C78	Peptidase family C78	YU	Multiple classes
RSOL_492730	PF01408	1.8e-20	9	125	3	115	120	1	GFO_IDH_MocA	Oxidoreductase family, NAD-binding Rossmann fold	K	Transcription
RSOL_492730	PF02894	2.4e-10	142	230	1	92	115	0	GFO_IDH_MocA_C	Oxidoreductase family, C-terminal alpha/beta domain	S	Function unknown
RSOL_218910	PF01872	1.1e-31	33	256	3	199	200	1	RibD_C	RibD C-terminal domain	I	Lipid transport and metabolism
RSOL_362280	PF00343	1.7e-302	155	873	1	713	713	1	Phosphorylase	Carbohydrate phosphorylase	E	Amino acid transport and metabolism
RSOL_434380	PF06417	3.1e-47	40	162	3	123	126	1	DUF1077	Protein of unknown function (DUF1077)	H	Coenzyme transport and metabolism
RSOL_144100	PF00264	2.1e-31	75	259	3	227	228	1	Tyrosinase	Common central domain of tyrosinase	C	Energy production and conversion
RSOL_251680	PF00254	1.6e-33	34	128	2	96	96	1	FKBP_C	FKBP-type peptidyl-prolyl cis-trans isomerase	R	General function prediction only
RSOL_352310	PF01338	2.3e-14	55	168	75	192	230	1	Bac_thur_toxin	Bacillus thuringiensis toxin	Q	Secondary metabolites biosynthesis, transport and catabolism
RSOL_440400	PF00291	6.1e-59	26	325	4	297	297	1	PALP	Pyridoxal-phosphate dependent enzyme	G	Carbohydrate transport and metabolism
RSOL_044410	PF01522	2.2e-30	45	163	5	118	124	1	Polysacc_deac_1	Polysaccharide deacetylase	T	Signal transduction mechanisms
RSOL_491190	PF00241	5.4e-35	193	316	2	126	127	1	Cofilin_ADF	Cofilin/tropomyosin-type actin-binding protein	TZ	Multiple classes
RSOL_090080	PF02714	2.2e-102	371	698	1	325	325	1	DUF221	Domain of unknown function DUF221	U	Intracellular trafficking, secretion, and vesicular transport
RSOL_090080	PF12621	4.4e-14	833	902	25	92	95	0	DUF3779	Phosphate metabolism protein	S	Function unknown
RSOL_389330	PF08241	2.4e-10	579	689	1	93	95	1	Methyltransf_11	Methyltransferase domain	U	Intracellular trafficking, secretion, and vesicular transport
RSOL_389330	PF01209	2.5e-06	572	696	45	156	233	0	Ubie_methyltran	ubiE/COQ5 methyltransferase family	O	Posttranslational modification, protein turnover, chaperones
RSOL_248570	PF03051	7e-150	47	478	2	437	438	1	Peptidase_C1_2	Peptidase C1-like family	U	Intracellular trafficking, secretion, and vesicular transport
RSOL_165940	PF00450	9.8e-103	44	456	9	413	414	1	Peptidase_S10	Serine carboxypeptidase	Z	Cytoskeleton
RSOL_183330	PF01425	1.3e-91	82	547	2	435	435	1	Amidase	Amidase	C	Energy production and conversion
RSOL_488400	PF00043	1.1e-11	140	212	25	95	95	1	GST_C	Glutathione S-transferase, C-terminal domain	O	Posttranslational modification, protein turnover, chaperones
RSOL_488400	PF02798	4.8e-11	16	86	11	75	75	0	GST_N	Glutathione S-transferase, N-terminal domain	U	Intracellular trafficking, secretion, and vesicular transport
RSOL_429720	PF04389	4.4e-33	271	464	2	174	176	1	Peptidase_M28	Peptidase family M28	S	Function unknown
RSOL_429720	PF02225	3e-19	132	231	5	99	100	0	PA	PA domain	O	Posttranslational modification, protein turnover, chaperones
RSOL_429720	PF01546	2.3e-08	274	425	2	140	171	0	Peptidase_M20	Peptidase family M20/M25/M40	R	General function prediction only
RSOL_511040	PF01717	8.5e-140	436	758	1	323	324	0	Meth_synt_2	Cobalamin-independent synthase, Catalytic domain	T	Signal transduction mechanisms
RSOL_511040	PF08267	4.5e-111	4	314	2	306	311	0	Meth_synt_1	Cobalamin-independent synthase, N-terminal domain	U	Intracellular trafficking, secretion, and vesicular transport
RSOL_511040	PF08267	2e-05	555	688	147	271	311	0	Meth_synt_1	Cobalamin-independent synthase, N-terminal domain	P	Inorganic ion transport and metabolism
RSOL_517590	PF04573	8.1e-41	6	167	6	164	174	1	SPC22	Signal peptidase subunit	J	Translation, ribosomal structure and biogenesis
RSOL_030210	PF00793	2.2e-96	53	353	8	270	272	1	DAHP_synth_1	DAHP synthetase I family	R	General function prediction only
RSOL_171010	PF03947	3.3e-41	96	228	2	128	130	1	Ribosomal_L2_C	Ribosomal Proteins L2, C-terminal domain	T	Signal transduction mechanisms
RSOL_171010	PF00181	6.4e-14	10	89	2	77	77	0	Ribosomal_L2	Ribosomal Proteins L2, RNA binding domain	R	General function prediction only
RSOL_504240	PF00071	5.4e-42	160	324	1	161	162	1	Ras	Ras family	S	Function unknown
RSOL_504240	PF08477	1e-13	160	278	1	119	119	0	Miro	Miro-like protein	S	Function unknown
RSOL_504240	PF00025	3.3e-07	158	322	14	174	175	0	Arf	ADP-ribosylation factor family	S	Function unknown
RSOL_494520	PF00501	7.8e-92	127	569	25	418	418	1	AMP-binding	AMP-binding enzyme	I	Lipid transport and metabolism
RSOL_480740	PF03271	6.7e-16	184	230	1	42	42	1	EB1	EB1-like C-terminal motif	G	Carbohydrate transport and metabolism
RSOL_480740	PF00307	1.1e-07	5	103	2	108	109	0	CH	Calponin homology (CH) domain	TG	Multiple classes
RSOL_282270	PF02518	1.7e-30	955	1069	1	110	111	0	HATPase_c	Histidine kinase-, DNA gyrase B-, and HSP90-like ATPase	S	Function unknown
RSOL_282270	PF00072	3.7e-24	1131	1244	1	111	112	0	Response_reg	Response regulator receiver domain	BK	Multiple classes
RSOL_282270	PF00512	4.5e-19	844	907	2	67	68	0	HisKA	His Kinase A (phosphoacceptor) domain	I	Lipid transport and metabolism
RSOL_282270	PF00989	3.8e-05	14	76	10	77	113	0	PAS	PAS fold	R	General function prediction only
RSOL_282270	PF00989	3.9e-06	525	633	4	113	113	0	PAS	PAS fold	M	Cell wall/membrane/envelope biogenesis
RSOL_282270	PF08447	4.5e-14	546	629	3	90	91	0	PAS_3	PAS fold	T	Signal transduction mechanisms
RSOL_457190	PF09830	2.2e-16	268	336	1	61	62	1	ATP_transf	ATP adenylyltransferase	D	Cell cycle control, cell division, chromosome partitioning
RSOL_383840	PF01728	3.2e-10	84	248	23	168	181	1	FtsJ	FtsJ-like methyltransferase	J	Translation, ribosomal structure and biogenesis
RSAG8_07865	PF00076	3.5e-06	641	711	1	66	70	1	RRM_1	RNA recognition motif. (a.k.a. RRM, RBD, or RNP domain)	R	General function prediction only
RSAG8_00598	PF12257	6e-62	64	336	1	265	281	1	DUF3608	Protein of unknown function (DUF3608)	O	Posttranslational modification, protein turnover, chaperones
RSAG8_00598	PF12257	3.6e-17	342	459	168	281	281	0	DUF3608	Protein of unknown function (DUF3608)	R	General function prediction only
RSAG8_00598	PF00610	3.1e-20	1135	1204	1	74	74	0	DEP	Domain found in Dishevelled, Egl-10, and Pleckstrin (DEP)	R	General function prediction only
RSAG8_00696	PF08241	8.5e-09	66	161	1	94	95	1	Methyltransf_11	Methyltransferase domain	G	Carbohydrate transport and metabolism
RSAG8_00891	PF08216	6.5e-15	113	184	15	85	108	1	DUF1716	Eukaryotic domain of unknown function (DUF1716)	OE	Multiple classes
RSAG8_10419	PF07933	7.4e-56	5	166	1	159	160	1	DUF1681	Protein of unknown function (DUF1681)	M	Cell wall/membrane/envelope biogenesis
RSAG8_03763	PF06472	1.3e-72	115	394	2	281	282	1	ABC_membrane_2	ABC transporter transmembrane region 2	U	Intracellular trafficking, secretion, and vesicular transport
RSAG8_03763	PF00005	1.4e-08	546	640	37	118	118	0	ABC_tran	ABC transporter	GO	Multiple classes
RSAG8_07498	PF02878	7.6e-39	45	183	2	134	138	1	PGM_PMM_I	Phosphoglucomutase/phosphomannomutase, alpha/beta/alpha domain I	I	Lipid transport and metabolism
RSAG8_07498	PF02879	2.1e-19	212	315	3	103	105	0	PGM_PMM_II	Phosphoglucomutase/phosphomannomutase, alpha/beta/alpha domain II	T	Signal transduction mechanisms
RSAG8_07498	PF02880	5.5e-16	326	432	2	95	111	0	PGM_PMM_III	Phosphoglucomutase/phosphomannomutase, alpha/beta/alpha domain III	E	Amino acid transport and metabolism
RSAG8_02318	PF09729	2e-27	18	111	5	96	164	1	Gti1_Pac2	Gti1/Pac2 family	R	General function prediction only
RSAG8_07013	PF00622	6.4e-10	207	290	2	79	127	1	SPRY	SPRY domain	Q	Secondary metabolites biosynthesis, transport and catabolism
RSAG8_00232	PF01734	3.2e-24	43	254	3	200	204	0	Patatin	Patatin-like phospholipase	I	Lipid transport and metabolism
RSAG8_00337	PF04101	2.7e-25	8	159	2	146	167	1	Glyco_tran_28_C	Glycosyltransferase family 28 C-terminal domain	E	Amino acid transport and metabolism
RSAG8_00337	PF03168	2.7e-06	306	399	4	85	101	0	LEA_2	Late embryogenesis abundant protein	U	Intracellular trafficking, secretion, and vesicular transport
RSAG8_02131	PF01062	6.6e-34	44	333	80	274	275	1	Bestrophin	Bestrophin	G	Carbohydrate transport and metabolism
RSAG8_07136	PF02364	1.8e-27	557	619	1	63	817	1	Glucan_synthase	1,3-beta-glucan synthase component	E	Amino acid transport and metabolism
RSAG8_07136	PF02364	0	640	1355	109	807	817	0	Glucan_synthase	1,3-beta-glucan synthase component	C	Energy production and conversion
RSAG8_00088	PF00069	1.1e-65	1057	1337	1	260	260	1	Pkinase	Protein kinase domain	F	Nucleotide transport and metabolism
RSAG8_00088	PF07714	6.3e-37	1060	1333	4	257	259	0	Pkinase_Tyr	Protein tyrosine kinase	F	Nucleotide transport and metabolism
RSAG8_08280	PF00134	8.5e-38	66	202	1	125	127	1	Cyclin_N	Cyclin, N-terminal domain	A	RNA processing and modification
RSAG8_08280	PF02984	3.4e-27	206	316	1	114	118	0	Cyclin_C	Cyclin, C-terminal domain	T	Signal transduction mechanisms
RSAG8_03708	PF00295	2.3e-33	11	211	120	310	326	1	Glyco_hydro_28	Glycosyl hydrolases family 28	S	Function unknown
RSAG8_06139	PF08740	3.5e-27	23	215	2	187	187	1	BCS1_N	BCS1 N terminal	T	Signal transduction mechanisms
RSAG8_06139	PF00004	1.2e-14	251	388	2	128	130	0	AAA	ATPase family associated with various cellular activities (AAA)	A	RNA processing and modification
RSAG8_00446	PF07690	8.7e-11	107	326	12	184	353	1	MFS_1	Major Facilitator Superfamily	U	Intracellular trafficking, secretion, and vesicular transport
RSAG8_00446	PF07690	7.7e-15	541	727	6	188	353	0	MFS_1	Major Facilitator Superfamily	K	Transcription
RSAG8_00446	PF00083	8.3e-12	124	341	43	215	451	0	Sugar_tr	Sugar (and other) transporter	Z	Cytoskeleton
RSAG8_02054	PF00450	2.4e-94	79	468	9	399	414	1	Peptidase_S10	Serine carboxypeptidase	R	General function prediction only
RSAG8_08003	PF00534	3.7e-07	228	282	5	55	172	1	Glycos_transf_1	Glycosyl transferases group 1	G	Carbohydrate transport and metabolism
RSAG8_08003	PF00534	1.8e-14	341	434	89	172	172	0	Glycos_transf_1	Glycosyl transferases group 1	PQ	Multiple classes
RSAG8_11908	PF00787	5.1e-24	34	132	17	112	113	1	PX	PX domain	L	Replication, recombination and repair
RSAG8_06537	PF07250	5.8e-49	161	394	29	243	243	1	Glyoxal_oxid_N	Glyoxal oxidase N-terminus	A	RNA processing and modification
RSAG8_06537	PF09118	2.9e-21	574	671	1	97	97	0	DUF1929	Domain of unknown function (DUF1929)	I	Lipid transport and metabolism
RSAG8_06537	PF01822	6.4e-18	38	114	4	82	82	0	WSC	WSC domain	I	Lipid transport and metabolism
RSAG8_13204	PF08386	6.6e-19	463	569	5	103	103	1	Abhydrolase_4	TAP-like protein	R	General function prediction only
RSAG8_13204	PF00561	6.1e-16	135	315	1	114	231	0	Abhydrolase_1	alpha/beta hydrolase fold	F	Nucleotide transport and metabolism
RSAG8_06093	PF01738	1.2e-25	29	250	7	213	217	1	DLH	Dienelactone hydrolase family	R	General function prediction only
RSAG8_01571	PF00106	8.4e-29	93	250	1	166	167	1	adh_short	short chain dehydrogenase	S	Function unknown
RSAG8_01571	PF08659	1.6e-12	94	244	2	161	181	0	KR	KR domain	R	General function prediction only
RSAG8_12405	PF00501	1.8e-105	120	558	1	418	418	1	AMP-binding	AMP-binding enzyme	G	Carbohydrate transport and metabolism
RSAG8_12405	PF11930	5.5e-22	32	113	4	82	82	0	DUF3448	Domain of unknown function (DUF3448)	E	Amino acid transport and metabolism
RSAG8_03375	PF00291	1.9e-19	88	339	5	212	297	1	PALP	Pyridoxal-phosphate dependent enzyme	S	Function unknown
RSAG8_08116	PF00128	2.4e-30	47	391	12	314	316	1	Alpha-amylase	Alpha amylase, catalytic domain	O	Posttranslational modification, protein turnover, chaperones
RSAG8_05076	PF00202	1e-54	56	263	2	211	339	1	Aminotran_3	Aminotransferase class-III	R	General function prediction only
RSAG8_04441	PF00248	1.6e-69	28	336	2	281	284	1	Aldo_ket_red	Aldo/keto reductase family	E	Amino acid transport and metabolism
RSAG8_09131	PF00117	9.5e-13	69	223	38	177	192	1	GATase	Glutamine amidotransferase class-I	Z	Cytoskeleton
RSAG8_07737	PF02867	1.7e-142	157	533	1	379	533	1	Ribonuc_red_lgC	Ribonucleotide reductase, barrel domain	R	General function prediction only
RSAG8_07737	PF02867	4.5e-20	531	603	461	533	533	0	Ribonuc_red_lgC	Ribonucleotide reductase, barrel domain	R	General function prediction only
RSAG8_07737	PF00317	3.7e-23	85	154	3	82	83	0	Ribonuc_red_lgN	Ribonucleotide reductase, all-alpha domain	E	Amino acid transport and metabolism
RSAG8_07737	PF03477	4.7e-07	3	74	2	72	89	0	ATP-cone	ATP cone domain	OE	Multiple classes
RSAG8_06816	PF00445	5.2e-26	1	115	70	176	189	1	Ribonuclease_T2	Ribonuclease T2 family	JIT	Multiple classes
RSAG8_03297	PF07714	1.2e-29	694	963	10	257	259	1	Pkinase_Tyr	Protein tyrosine kinase	O	Posttranslational modification, protein turnover, chaperones
RSAG8_03297	PF00069	5.7e-23	694	961	10	254	260	0	Pkinase	Protein kinase domain	OPR	Multiple classes
RSAG8_12723	PF09736	1.2e-46	189	328	1	144	144	0	Bud13	Pre-mRNA-splicing factor of RES complex	E	Amino acid transport and metabolism
RSAG8_01349	PF01722	6.1e-15	45	109	1	71	75	1	BolA	BolA-like protein	U	Intracellular trafficking, secretion, and vesicular transport
RSAG8_01453	PF05026	4.8e-35	6	91	2	85	85	1	DCP2	Dcp2, box A domain	J	Translation, ribosomal structure and biogenesis
RSAG8_01453	PF00293	6.8e-15	97	206	5	120	135	0	NUDIX	NUDIX domain	U	Intracellular trafficking, secretion, and vesicular transport
RSAG8_01567	PF09949	4.2e-13	294	375	1	100	100	1	DUF2183	Uncharacterized conserved protein (DUF2183)	I	Lipid transport and metabolism
RSAG8_08762	PF00022	1.5e-17	295	415	251	379	381	1	Actin	Actin	DZ	Multiple classes
RSAG8_11009	PF05832	4.5e-54	61	200	1	141	142	1	DUF846	Eukaryotic protein of unknown function (DUF846)	T	Signal transduction mechanisms
RSAG8_13851	PF00459	2.6e-36	13	147	7	137	272	1	Inositol_P	Inositol monophosphatase family	U	Intracellular trafficking, secretion, and vesicular transport
RSAG8_10223	PF03834	4e-30	33	100	1	68	69	1	Rad10	Binding domain of DNA repair protein Ercc1 (rad10/Swi10)	A	RNA processing and modification
RSAG8_02811	PF00106	6.1e-32	10	173	2	167	167	1	adh_short	short chain dehydrogenase	A	RNA processing and modification
RSAG8_02811	PF00106	2.4e-27	311	474	2	166	167	0	adh_short	short chain dehydrogenase	U	Intracellular trafficking, secretion, and vesicular transport
RSAG8_02811	PF01575	4.1e-27	771	879	5	119	123	0	MaoC_dehydratas	MaoC like domain	UZ	Multiple classes
RSAG8_02811	PF08659	1.6e-15	10	173	2	168	181	0	KR	KR domain	I	Lipid transport and metabolism
RSAG8_02811	PF08659	6.6e-11	311	469	2	162	181	0	KR	KR domain	K	Transcription
RSAG8_02708	PF01156	1.3e-54	10	356	3	296	313	1	IU_nuc_hydro	Inosine-uridine preferring nucleoside hydrolase	R	General function prediction only
RSAG8_01092	PF07910	9.4e-35	1	168	33	189	219	1	Peptidase_C78	Peptidase family C78	F	Nucleotide transport and metabolism
RSAG8_00983	PF01408	1.7e-18	10	125	4	115	120	1	GFO_IDH_MocA	Oxidoreductase family, NAD-binding Rossmann fold	R	General function prediction only
RSAG8_00983	PF02894	1.1e-09	142	230	1	92	115	0	GFO_IDH_MocA_C	Oxidoreductase family, C-terminal alpha/beta domain	L	Replication, recombination and repair
RSAG8_05291	PF01872	2.2e-30	33	256	3	199	200	1	RibD_C	RibD C-terminal domain	I	Lipid transport and metabolism
RSAG8_10879	PF00343	7.4e-87	155	371	1	215	713	1	Phosphorylase	Carbohydrate phosphorylase	O	Posttranslational modification, protein turnover, chaperones
RSAG8_10879	PF00343	1.4e-63	370	524	238	391	713	0	Phosphorylase	Carbohydrate phosphorylase	TO	Multiple classes
RSAG8_10879	PF00343	2.5e-67	524	716	518	713	713	0	Phosphorylase	Carbohydrate phosphorylase	R	General function prediction only
RSAG8_12765	PF06417	2.9e-47	40	162	3	123	126	1	DUF1077	Protein of unknown function (DUF1077)	R	General function prediction only
RSAG8_09232	PF00264	1.5e-31	75	259	3	227	228	1	Tyrosinase	Common central domain of tyrosinase	D	Cell cycle control, cell division, chromosome partitioning
RSAG8_06127	PF00254	1.9e-35	34	128	2	96	96	1	FKBP_C	FKBP-type peptidyl-prolyl cis-trans isomerase	T	Signal transduction mechanisms
RSAG8_07821	PF01338	5.1e-15	55	183	75	206	230	1	Bac_thur_toxin	Bacillus thuringiensis toxin	Z	Cytoskeleton
RSAG8_09301	PF00291	3.6e-10	26	73	4	53	297	1	PALP	Pyridoxal-phosphate dependent enzyme	O	Posttranslational modification, protein turnover, chaperones
RSAG8_09301	PF00291	3.8e-26	91	272	115	297	297	0	PALP	Pyridoxal-phosphate dependent enzyme	I	Lipid transport and metabolism
RSAG8_12035	PF01522	4.4e-31	80	199	4	118	124	1	Polysacc_deac_1	Polysaccharide deacetylase	A	RNA processing and modification
RSAG8_12122	PF02714	5.5e-95	277	580	1	301	325	1	DUF221	Domain of unknown function DUF221	R	General function prediction only
RSAG8_12122	PF12621	1.9e-12	628	693	27	92	95	0	DUF3779	Phosphate metabolism protein	R	General function prediction only
RSAG8_04168	PF08241	2.1e-10	584	694	1	93	95	1	Methyltransf_11	Methyltransferase domain	K	Transcription
RSAG8_04168	PF01209	0.00016	577	701	45	156	233	0	Ubie_methyltran	ubiE/COQ5 methyltransferase family	I	Lipid transport and metabolism
RSAG8_09370	PF03051	9.6e-154	48	488	2	438	438	1	Peptidase_C1_2	Peptidase C1-like family	C	Energy production and conversion
RSAG8_11383	PF00450	2.2e-101	42	453	10	413	414	1	Peptidase_S10	Serine carboxypeptidase	K	Transcription
RSAG8_10586	PF01425	3.6e-87	404	837	8	435	435	1	Amidase	Amidase	OU	Multiple classes
RSAG8_10586	PF00743	6.5e-29	18	242	3	214	532	0	FMO-like	Flavin-binding monooxygenase-like	IT	Multiple classes
RSAG8_13345	PF00043	2.5e-11	140	215	25	95	95	1	GST_C	Glutathione S-transferase, C-terminal domain	R	General function prediction only
RSAG8_13345	PF02798	3.6e-11	20	86	15	75	75	0	GST_N	Glutathione S-transferase, N-terminal domain	S	Function unknown
RSAG8_08039	PF02225	7.8e-19	127	229	2	99	100	1	PA	PA domain	E	Amino acid transport and metabolism
RSAG8_08039	PF04389	4.1e-16	269	334	2	71	176	0	Peptidase_M28	Peptidase family M28	C	Energy production and conversion
RSAG8_08039	PF01546	5.2e-06	272	339	2	79	171	0	Peptidase_M20	Peptidase family M20/M25/M40	O	Posttranslational modification, protein turnover, chaperones
RSAG8_03123	PF01717	8.2e-140	409	731	1	323	324	0	Meth_synt_2	Cobalamin-independent synthase, Catalytic domain	K	Transcription
RSAG8_03123	PF08267	3.1e-82	4	215	2	206	311	0	Meth_synt_1	Cobalamin-independent synthase, N-terminal domain	IT	Multiple classes
RSAG8_03123	PF08267	1.4e-15	213	287	232	306	311	0	Meth_synt_1	Cobalamin-independent synthase, N-terminal domain	QR	Multiple classes
RSAG8_03123	PF08267	1.5e-05	528	662	147	272	311	0	Meth_synt_1	Cobalamin-independent synthase, N-terminal domain	S	Function unknown
RSAG8_04867	PF04573	1.4e-41	6	166	6	162	174	1	SPC22	Signal peptidase subunit	I	Lipid transport and metabolism
RSAG8_05154	PF00793	3.1e-93	55	352	9	270	272	1	DAHP_synth_1	DAHP synthetase I family	J	Translation, ribosomal structure and biogenesis
RSAG8_08076	PF03947	3.6e-41	96	228	2	128	130	1	Ribosomal_L2_C	Ribosomal Proteins L2, C-terminal domain	A	RNA processing and modification
RSAG8_08076	PF00181	6.3e-14	10	89	2	77	77	0	Ribosomal_L2	Ribosomal Proteins L2, RNA binding domain	Q	Secondary metabolites biosynthesis, transport and catabolism
RSAG8_07608	PF00071	1.2e-41	162	326	1	161	162	1	Ras	Ras family	Q	Secondary metabolites biosynthesis, transport and catabolism
RSAG8_07608	PF08477	9e-15	162	280	1	119	119	0	Miro	Miro-like protein	KIT	Multiple classes
RSAG8_07608	PF00025	6.3e-09	160	324	14	174	175	0	Arf	ADP-ribosylation factor family	D	Cell cycle control, cell division, chromosome partitioning
RSAG8_01132	PF00501	2.8e-53	126	463	24	315	418	1	AMP-binding	AMP-binding enzyme	O	Posttranslational modification, protein turnover, chaperones
RSAG8_01132	PF00501	4.6e-19	509	580	346	418	418	0	AMP-binding	AMP-binding enzyme	V	Defense mechanisms
RSAG8_11656	PF03271	7.7e-16	197	243	1	42	42	1	EB1	EB1-like C-terminal motif	J	Translation, ribosomal structure and biogenesis
RSAG8_11656	PF00307	1.1e-08	4	102	2	108	109	0	CH	Calponin homology (CH) domain	S	Function unknown
RSAG8_07659	PF02518	5e-31	535	649	1	110	111	0	HATPase_c	Histidine kinase-, DNA gyrase B-, and HSP90-like ATPase	V	Defense mechanisms
RSAG8_07659	PF08448	7e-10	93	198	4	108	110	0	PAS_4	PAS fold	K	Transcription
RSAG8_07659	PF08447	3e-17	107	191	2	90	91	0	PAS_3	PAS fold	J	Translation, ribosomal structure and biogenesis
RSAG8_07659	PF00989	9.5e-07	86	195	3	113	113	0	PAS	PAS fold	MW	Multiple classes
RSAG8_07659	PF00512	3.9e-07	439	487	17	67	68	0	HisKA	His Kinase A (phosphoacceptor) domain	F	Nucleotide transport and metabolism
RSAG8_07659	PF00072	6.3e-08	736	789	1	55	112	0	Response_reg	Response regulator receiver domain	D	Cell cycle control, cell division, chromosome partitioning
RSAG8_04783	PF01728	4.4e-10	82	256	19	176	181	1	FtsJ	FtsJ-like methyltransferase	MU	Multiple classes
RSOLAG1IB_3404	PF00076	7.7e-07	736	805	1	66	70	0	RRM_1	RNA recognition motif. (a.k.a. RRM, RBD, or RNP domain)	I	Lipid transport and metabolism
RSOLAG1IB_3488	PF12257	1.4e-70	138	426	1	281	281	1	DUF3608	Protein of unknown function (DUF3608)	I	Lipid transport and metabolism
RSOLAG1IB_3488	PF00610	6.8e-19	1187	1257	1	74	74	0	DEP	Domain found in Dishevelled, Egl-10, and Pleckstrin (DEP)	U	Intracellular trafficking, secretion, and vesicular transport
RSOLAG1IB_3578	PF08241	3.3e-07	66	145	1	81	95	1	Methyltransf_11	Methyltransferase domain	O	Posttranslational modification, protein turnover, chaperones
RSOLAG1IB_3740	PF08216	8.1e-25	113	207	15	108	108	1	DUF1716	Eukaryotic domain of unknown function (DUF1716)	K	Transcription
RSOLAG1IB_5550	PF07933	3.1e-56	5	167	1	159	160	1	DUF1681	Protein of unknown function (DUF1681)	U	Intracellular trafficking, secretion, and vesicular transport
RSOLAG1IB_5304	PF06472	2.7e-73	115	394	2	281	282	1	ABC_membrane_2	ABC transporter transmembrane region 2	R	General function prediction only
RSOLAG1IB_5304	PF00005	1.5e-08	546	640	37	118	118	0	ABC_tran	ABC transporter	O	Posttranslational modification, protein turnover, chaperones
RSOLAG1IB_10077	PF02879	3.7e-19	67	171	2	103	105	1	PGM_PMM_II	Phosphoglucomutase/phosphomannomutase, alpha/beta/alpha domain II	K	Transcription
RSOLAG1IB_10077	PF02880	7.3e-16	182	307	2	111	111	0	PGM_PMM_III	Phosphoglucomutase/phosphomannomutase, alpha/beta/alpha domain III	I	Lipid transport and metabolism
RSOLAG1IB_10077	PF02878	2.5e-10	1	39	96	134	138	0	PGM_PMM_I	Phosphoglucomutase/phosphomannomutase, alpha/beta/alpha domain I	T	Signal transduction mechanisms
RSOLAG1IB_10077	PF00408	3.6e-05	397	430	32	61	73	0	PGM_PMM_IV	Phosphoglucomutase/phosphomannomutase, C-terminal domain	G	Carbohydrate transport and metabolism
RSOLAG1IB_147	PF09729	5.4e-26	18	99	5	84	164	1	Gti1_Pac2	Gti1/Pac2 family	U	Intracellular trafficking, secretion, and vesicular transport
RSOLAG1IB_250	PF00622	6.9e-10	245	328	2	79	127	1	SPRY	SPRY domain	U	Intracellular trafficking, secretion, and vesicular transport
RSOLAG1IB_364	PF01734	1.8e-28	19	226	1	203	204	1	Patatin	Patatin-like phospholipase	U	Intracellular trafficking, secretion, and vesicular transport
RSOLAG1IB_459	PF04101	3.7e-28	7	160	2	149	167	1	Glyco_tran_28_C	Glycosyltransferase family 28 C-terminal domain	U	Intracellular trafficking, secretion, and vesicular transport
RSOLAG1IB_459	PF03168	4.1e-06	402	499	4	89	101	0	LEA_2	Late embryogenesis abundant protein	E	Amino acid transport and metabolism
RSOLAG1IB_900	PF01062	2.7e-52	33	440	4	274	275	1	Bestrophin	Bestrophin	O	Posttranslational modification, protein turnover, chaperones
RSOLAG1IB_829	PF02364	0	767	1587	1	816	817	1	Glucan_synthase	1,3-beta-glucan synthase component	S	Function unknown
RSOLAG1IB_720	PF00069	1.8e-65	1079	1359	1	260	260	1	Pkinase	Protein kinase domain	IR	Multiple classes
RSOLAG1IB_720	PF07714	2.6e-36	1082	1354	4	256	259	0	Pkinase_Tyr	Protein tyrosine kinase	P	Inorganic ion transport and metabolism
RSOLAG1IB_5233	PF00134	7.4e-42	282	408	1	125	127	1	Cyclin_N	Cyclin, N-terminal domain	QI	Multiple classes
RSOLAG1IB_5233	PF02984	1.8e-26	412	522	1	114	118	0	Cyclin_C	Cyclin, C-terminal domain	S	Function unknown
RSOLAG1IB_6818	PF00295	6.4e-44	65	400	14	310	326	1	Glyco_hydro_28	Glycosyl hydrolases family 28	TZ	Multiple classes
RSOLAG1IB_7772	PF08740	9.6e-27	23	214	2	187	187	1	BCS1_N	BCS1 N terminal	U	Intracellular trafficking, secretion, and vesicular transport
RSOLAG1IB_7772	PF00004	1.1e-14	250	387	2	128	130	0	AAA	ATPase family associated with various cellular activities (AAA)	E	Amino acid transport and metabolism
RSOLAG1IB_556	PF07690	4.4e-12	63	287	14	188	353	1	MFS_1	Major Facilitator Superfamily	E	Amino acid transport and metabolism
RSOLAG1IB_556	PF07690	5e-14	502	686	6	185	353	0	MFS_1	Major Facilitator Superfamily	Q	Secondary metabolites biosynthesis, transport and catabolism
RSOLAG1IB_556	PF00083	1.4e-07	83	196	44	161	451	0	Sugar_tr	Sugar (and other) transporter	G	Carbohydrate transport and metabolism
RSOLAG1IB_556	PF00083	5.1e-05	244	298	163	215	451	0	Sugar_tr	Sugar (and other) transporter	AD	Multiple classes
RSOLAG1IB_556	PF00083	1.8e-05	551	671	302	435	451	0	Sugar_tr	Sugar (and other) transporter	E	Amino acid transport and metabolism
RSOLAG1IB_973	PF00450	2.4e-93	78	468	8	399	414	1	Peptidase_S10	Serine carboxypeptidase	U	Intracellular trafficking, secretion, and vesicular transport
RSOLAG1IB_7190	PF00534	2.3e-08	233	302	11	75	172	1	Glycos_transf_1	Glycosyl transferases group 1	F	Nucleotide transport and metabolism
RSOLAG1IB_7190	PF00534	9.9e-16	318	442	65	172	172	0	Glycos_transf_1	Glycosyl transferases group 1	R	General function prediction only
RSOLAG1IB_4635	PF00787	1.8e-24	59	168	6	112	113	1	PX	PX domain	J	Translation, ribosomal structure and biogenesis
RSOLAG1IB_4635	PF09325	7.6e-05	217	363	21	168	236	0	Vps5	Vps5 C terminal like	A	RNA processing and modification
RSOLAG1IB_4562	PF07250	1.4e-50	319	552	29	243	243	1	Glyoxal_oxid_N	Glyoxal oxidase N-terminus	OE	Multiple classes
RSOLAG1IB_4562	PF01822	3.8e-14	1	62	25	82	82	0	WSC	WSC domain	J	Translation, ribosomal structure and biogenesis
RSOLAG1IB_4562	PF01822	9.8e-17	90	171	3	82	82	0	WSC	WSC domain	U	Intracellular trafficking, secretion, and vesicular transport
RSOLAG1IB_4562	PF01822	2.4e-17	196	272	4	82	82	0	WSC	WSC domain	P	Inorganic ion transport and metabolism
RSOLAG1IB_4562	PF09118	2.1e-19	716	810	1	94	97	0	DUF1929	Domain of unknown function (DUF1929)	A	RNA processing and modification
RSOLAG1IB_4688	PF00561	3e-20	139	556	1	229	231	1	Abhydrolase_1	alpha/beta hydrolase fold	U	Intracellular trafficking, secretion, and vesicular transport
RSOLAG1IB_4688	PF08386	1e-20	467	572	6	103	103	0	Abhydrolase_4	TAP-like protein	B	Chromatin structure and dynamics
RSOLAG1IB_3020	PF01063	4.5e-25	97	362	1	228	232	1	Aminotran_4	Aminotransferase class IV	P	Inorganic ion transport and metabolism
RSOLAG1IB_2840	PF01738	8.6e-25	29	250	7	213	217	1	DLH	Dienelactone hydrolase family	O	Posttranslational modification, protein turnover, chaperones
RSOLAG1IB_2410	PF00106	1.4e-28	93	250	1	166	167	1	adh_short	short chain dehydrogenase	U	Intracellular trafficking, secretion, and vesicular transport
RSOLAG1IB_2410	PF08659	3.9e-12	94	244	2	161	181	0	KR	KR domain	T	Signal transduction mechanisms
RSOLAG1IB_6238	PF00501	5.4e-107	120	558	1	418	418	1	AMP-binding	AMP-binding enzyme	Z	Cytoskeleton
RSOLAG1IB_6238	PF11930	9.7e-23	32	113	4	82	82	0	DUF3448	Domain of unknown function (DUF3448)	U	Intracellular trafficking, secretion, and vesicular transport
RSOLAG1IB_7445	PF00291	5.3e-23	89	451	5	287	297	1	PALP	Pyridoxal-phosphate dependent enzyme	T	Signal transduction mechanisms
RSOLAG1IB_4033	PF00128	1.1e-30	38	391	3	313	316	1	Alpha-amylase	Alpha amylase, catalytic domain	O	Posttranslational modification, protein turnover, chaperones
RSOLAG1IB_4033	PF09154	4.8e-05	442	495	5	57	57	0	DUF1939	Domain of unknown function (DUF1939)	DO	Multiple classes
RSOLAG1IB_4033	PF02806	0.00076	420	494	7	90	93	0	Alpha-amylase_C	Alpha amylase, C-terminal all-beta domain	F	Nucleotide transport and metabolism
RSOLAG1IB_4132	PF00202	1e-106	57	389	3	338	339	1	Aminotran_3	Aminotransferase class-III	L	Replication, recombination and repair
RSOLAG1IB_4132	PF00155	0.00025	214	435	130	345	363	0	Aminotran_1_2	Aminotransferase class I and II	C	Energy production and conversion
RSOLAG1IB_4205	PF00248	1.1e-67	29	335	3	280	284	1	Aldo_ket_red	Aldo/keto reductase family	Z	Cytoskeleton
RSOLAG1IB_6349	PF00117	7.2e-14	68	222	38	177	192	1	GATase	Glutamine amidotransferase class-I	DZ	Multiple classes
RSOLAG1IB_8581	PF02867	2.3e-199	506	1036	1	533	533	1	Ribonuc_red_lgC	Ribonucleotide reductase, barrel domain	A	RNA processing and modification
RSOLAG1IB_8581	PF00317	6.3e-22	434	503	3	82	83	0	Ribonuc_red_lgN	Ribonucleotide reductase, all-alpha domain	A	RNA processing and modification
RSOLAG1IB_8581	PF03477	6.1e-13	298	380	7	89	89	0	ATP-cone	ATP cone domain	J	Translation, ribosomal structure and biogenesis
RSOLAG1IB_8581	PF00732	4.2e-13	11	67	239	296	298	0	GMC_oxred_N	GMC oxidoreductase	G	Carbohydrate transport and metabolism
RSOLAG1IB_7892	PF00445	1.6e-42	64	251	4	188	189	1	Ribonuclease_T2	Ribonuclease T2 family	J	Translation, ribosomal structure and biogenesis
RSOLAG1IB_5832	PF07714	1.4e-26	570	840	10	258	259	0	Pkinase_Tyr	Protein tyrosine kinase	J	Translation, ribosomal structure and biogenesis
RSOLAG1IB_5832	PF00069	4.5e-22	570	837	10	254	260	0	Pkinase	Protein kinase domain	E	Amino acid transport and metabolism
RSOLAG1IB_2724	PF09736	6.4e-38	153	276	1	128	144	0	Bud13	Pre-mRNA-splicing factor of RES complex	G	Carbohydrate transport and metabolism
RSOLAG1IB_2600	PF01722	1.7e-14	45	109	1	71	75	1	BolA	BolA-like protein	I	Lipid transport and metabolism
RSOLAG1IB_2517	PF05026	3.5e-35	39	124	2	85	85	1	DCP2	Dcp2, box A domain	R	General function prediction only
RSOLAG1IB_2517	PF00293	9.5e-15	130	241	5	122	135	0	NUDIX	NUDIX domain	R	General function prediction only
RSOLAG1IB_2415	PF09949	2.1e-18	291	386	1	100	100	1	DUF2183	Uncharacterized conserved protein (DUF2183)	PT	Multiple classes
RSOLAG1IB_2296	PF00022	2.2e-26	29	366	4	295	381	1	Actin	Actin	S	Function unknown
RSOLAG1IB_2296	PF00022	8.5e-16	600	720	251	379	381	0	Actin	Actin	CR	Multiple classes
RSOLAG1IB_2762	PF05832	1.8e-54	61	200	1	141	142	1	DUF846	Eukaryotic protein of unknown function (DUF846)	F	Nucleotide transport and metabolism
RSOLAG1IB_7523	PF00459	2.6e-61	17	285	11	243	272	1	Inositol_P	Inositol monophosphatase family	O	Posttranslational modification, protein turnover, chaperones
RSOLAG1IB_10212	PF03834	2.3e-30	33	99	2	68	69	1	Rad10	Binding domain of DNA repair protein Ercc1 (rad10/Swi10)	F	Nucleotide transport and metabolism
RSOLAG1IB_1475	PF00098	3.1e-05	335	349	2	16	18	0	zf-CCHC	Zinc knuckle	R	General function prediction only
RSOLAG1IB_1475	PF00013	0.00012	205	271	12	57	57	0	KH_1	KH domain	A	RNA processing and modification
RSOLAG1IB_1583	PF00106	3.9e-31	9	173	1	167	167	1	adh_short	short chain dehydrogenase	R	General function prediction only
RSOLAG1IB_1583	PF00106	3.4e-29	310	474	1	166	167	0	adh_short	short chain dehydrogenase	U	Intracellular trafficking, secretion, and vesicular transport
RSOLAG1IB_1583	PF08659	3.1e-15	10	169	2	164	181	0	KR	KR domain	B	Chromatin structure and dynamics
RSOLAG1IB_1583	PF08659	5e-12	311	468	2	161	181	0	KR	KR domain	O	Posttranslational modification, protein turnover, chaperones
RSOLAG1IB_1583	PF01575	4.2e-27	771	879	5	119	123	0	MaoC_dehydratas	MaoC like domain	S	Function unknown
RSOLAG1IB_1658	PF01156	1.2e-52	10	352	3	294	313	1	IU_nuc_hydro	Inosine-uridine preferring nucleoside hydrolase	B	Chromatin structure and dynamics
RSOLAG1IB_8252	PF03109	2.1e-21	239	373	3	110	119	1	ABC1	ABC1 family	O	Posttranslational modification, protein turnover, chaperones
RSOLAG1IB_1324	PF07910	4.2e-47	132	330	7	194	219	1	Peptidase_C78	Peptidase family C78	T	Signal transduction mechanisms
RSOLAG1IB_1413	PF01408	1.7e-20	9	127	3	117	120	1	GFO_IDH_MocA	Oxidoreductase family, NAD-binding Rossmann fold	G	Carbohydrate transport and metabolism
RSOLAG1IB_1413	PF02894	6.2e-09	142	226	1	88	115	0	GFO_IDH_MocA_C	Oxidoreductase family, C-terminal alpha/beta domain	S	Function unknown
RSOLAG1IB_6896	PF01872	8.1e-23	1	190	37	199	200	1	RibD_C	RibD C-terminal domain	E	Amino acid transport and metabolism
RSOLAG1IB_10372	PF00343	0	154	871	1	712	713	1	Phosphorylase	Carbohydrate phosphorylase	P	Inorganic ion transport and metabolism
RSOLAG1IB_6719	PF06417	3.4e-47	40	162	3	123	126	1	DUF1077	Protein of unknown function (DUF1077)	J	Translation, ribosomal structure and biogenesis
RSOLAG1IB_6626	PF00264	1.5e-34	75	259	3	227	228	1	Tyrosinase	Common central domain of tyrosinase	S	Function unknown
RSOLAG1IB_8696	PF00254	2.1e-34	34	127	2	96	96	1	FKBP_C	FKBP-type peptidyl-prolyl cis-trans isomerase	L	Replication, recombination and repair
RSOLAG1IB_4284	PF00291	1.5e-59	26	325	4	297	297	1	PALP	Pyridoxal-phosphate dependent enzyme	DT	Multiple classes
RSOLAG1IB_10743	PF01522	9.2e-30	45	165	5	120	124	1	Polysacc_deac_1	Polysaccharide deacetylase	U	Intracellular trafficking, secretion, and vesicular transport
RSOLAG1IB_10466	PF02714	8.4e-104	367	694	1	325	325	1	DUF221	Domain of unknown function DUF221	DZ	Multiple classes
RSOLAG1IB_10466	PF12621	1.8e-13	835	897	30	92	95	0	DUF3779	Phosphate metabolism protein	K	Transcription
RSOLAG1IB_8989	PF08241	1.4e-11	310	420	1	93	95	1	Methyltransf_11	Methyltransferase domain	V	Defense mechanisms
RSOLAG1IB_8989	PF01209	6.1e-07	303	427	45	156	233	0	Ubie_methyltran	ubiE/COQ5 methyltransferase family	U	Intracellular trafficking, secretion, and vesicular transport
RSOLAG1IB_8893	PF03051	8.3e-155	48	488	2	438	438	1	Peptidase_C1_2	Peptidase C1-like family	T	Signal transduction mechanisms
RSOLAG1IB_3195	PF00450	2.2e-103	45	456	10	413	414	1	Peptidase_S10	Serine carboxypeptidase	K	Transcription
RSOLAG1IB_9075	PF01425	1e-99	90	564	2	435	435	1	Amidase	Amidase	R	General function prediction only
RSOLAG1IB_5056	PF00043	3.2e-13	125	212	7	95	95	1	GST_C	Glutathione S-transferase, C-terminal domain	O	Posttranslational modification, protein turnover, chaperones
RSOLAG1IB_5056	PF02798	5.4e-10	30	86	21	75	75	0	GST_N	Glutathione S-transferase, N-terminal domain	J	Translation, ribosomal structure and biogenesis
RSOLAG1IB_8045	PF04389	8.9e-33	269	462	2	174	176	1	Peptidase_M28	Peptidase family M28	O	Posttranslational modification, protein turnover, chaperones
RSOLAG1IB_8045	PF02225	2.5e-17	130	228	5	98	100	0	PA	PA domain	J	Translation, ribosomal structure and biogenesis
RSOLAG1IB_8045	PF01546	1.4e-07	272	500	2	129	171	0	Peptidase_M20	Peptidase family M20/M25/M40	CD	Multiple classes
RSOLAG1IB_3314	PF01717	4.5e-139	436	758	1	323	324	0	Meth_synt_2	Cobalamin-independent synthase, Catalytic domain	O	Posttranslational modification, protein turnover, chaperones
RSOLAG1IB_3314	PF08267	4.3e-110	4	315	2	307	311	0	Meth_synt_1	Cobalamin-independent synthase, N-terminal domain	L	Replication, recombination and repair
RSOLAG1IB_3314	PF08267	4.4e-05	555	617	147	209	311	0	Meth_synt_1	Cobalamin-independent synthase, N-terminal domain	O	Posttranslational modification, protein turnover, chaperones
RSOLAG1IB_3870	PF04573	2e-40	6	166	6	162	174	1	SPC22	Signal peptidase subunit	O	Posttranslational modification, protein turnover, chaperones
RSOLAG1IB_9144	PF00793	2.1e-96	56	353	8	270	272	1	DAHP_synth_1	DAHP synthetase I family	A	RNA processing and modification
RSOLAG1IB_10309	PF03947	3e-41	96	228	2	128	130	1	Ribosomal_L2_C	Ribosomal Proteins L2, C-terminal domain	S	Function unknown
RSOLAG1IB_10309	PF00181	5.9e-13	10	89	2	77	77	0	Ribosomal_L2	Ribosomal Proteins L2, RNA binding domain	Z	Cytoskeleton
RSOLAG1IB_7101	PF00071	4.7e-41	163	327	1	161	162	1	Ras	Ras family	U	Intracellular trafficking, secretion, and vesicular transport
RSOLAG1IB_7101	PF08477	1.8e-15	163	281	1	119	119	0	Miro	Miro-like protein	T	Signal transduction mechanisms
RSOLAG1IB_7101	PF00025	1.4e-08	161	325	14	174	175	0	Arf	ADP-ribosylation factor family	T	Signal transduction mechanisms
RSOLAG1IB_1288	PF00501	1.8e-92	95	569	1	418	418	1	AMP-binding	AMP-binding enzyme	J	Translation, ribosomal structure and biogenesis
RSOLAG1IB_8147	PF03271	1.1e-15	218	263	1	42	42	0	EB1	EB1-like C-terminal motif	R	General function prediction only
RSOLAG1IB_11212	PF02518	2.6e-30	928	1042	1	110	111	0	HATPase_c	Histidine kinase-, DNA gyrase B-, and HSP90-like ATPase	L	Replication, recombination and repair
RSOLAG1IB_11212	PF08448	2.3e-07	15	72	5	62	110	0	PAS_4	PAS fold	U	Intracellular trafficking, secretion, and vesicular transport
RSOLAG1IB_11212	PF08448	3.8e-08	506	611	4	108	110	0	PAS_4	PAS fold	J	Translation, ribosomal structure and biogenesis
RSOLAG1IB_11212	PF08447	6.1e-18	520	604	2	90	91	0	PAS_3	PAS fold	U	Intracellular trafficking, secretion, and vesicular transport
RSOLAG1IB_11212	PF00072	4.1e-19	1129	1227	1	96	112	0	Response_reg	Response regulator receiver domain	ODR	Multiple classes
RSOLAG1IB_11212	PF00512	4.7e-19	817	880	2	67	68	0	HisKA	His Kinase A (phosphoacceptor) domain	U	Intracellular trafficking, secretion, and vesicular transport
RSOLAG1IB_11212	PF00989	3.2e-07	498	608	2	113	113	0	PAS	PAS fold	BD	Multiple classes
RSOLAG1IB_10776	PF09830	7e-18	276	356	1	62	62	1	ATP_transf	ATP adenylyltransferase	I	Lipid transport and metabolism
RSOLAG1IB_5173	PF01728	2.3e-08	81	261	18	179	181	1	FtsJ	FtsJ-like methyltransferase	E	Amino acid transport and metabolism
AG1IA_00074	PF04802	9.1e-37	191	368	64	193	193	0	SMK-1	Component of IIS longevity pathway SMK-1	L	Replication, recombination and repair
AG1IA_00146	PF08699	1.2e-12	619	666	4	50	52	1	DUF1785	Domain of unknown function (DUF1785)	R	General function prediction only
AG1IA_00146	PF02170	6.6e-11	676	790	3	116	134	0	PAZ	PAZ domain	U	Intracellular trafficking, secretion, and vesicular transport
AG1IA_00220	PF08576	1.8e-07	83	140	27	89	102	0	DUF1764	Eukaryotic protein of unknown function (DUF1764)	K	Transcription
AG1IA_00368	PF09384	7.6e-46	377	516	9	148	148	1	UTP15_C	UTP15 C terminal	U	Intracellular trafficking, secretion, and vesicular transport
AG1IA_00368	PF00400	2e-06	115	151	4	39	39	0	WD40	WD domain, G-beta repeat	C	Energy production and conversion
AG1IA_00368	PF00400	2.3e-05	157	194	3	39	39	0	WD40	WD domain, G-beta repeat	J	Translation, ribosomal structure and biogenesis
AG1IA_00368	PF00400	9.3e-06	243	281	1	39	39	0	WD40	WD domain, G-beta repeat	G	Carbohydrate transport and metabolism
AG1IA_00554	PF08646	2.4e-48	925	1069	1	146	146	0	Rep_fac-A_C	Replication factor-A C terminal domain	F	Nucleotide transport and metabolism
AG1IA_00554	PF04057	8.7e-16	489	575	1	84	102	0	Rep-A_N	Replication factor-A protein 1, N-terminal domain	R	General function prediction only
AG1IA_00554	PF01336	2.5e-09	654	733	1	66	76	0	tRNA_anti	OB-fold nucleic acid binding domain	K	Transcription
AG1IA_00669	PF03443	1.3e-51	3	225	3	224	236	1	Glyco_hydro_61	Glycosyl hydrolase family 61	TE	Multiple classes
AG1IA_00782	PF00135	7e-20	789	892	5	114	537	1	COesterase	Carboxylesterase	R	General function prediction only
AG1IA_00782	PF00135	1.2e-08	984	1012	182	210	537	0	COesterase	Carboxylesterase	U	Intracellular trafficking, secretion, and vesicular transport
AG1IA_00782	PF00135	2.1e-11	1073	1357	241	515	537	0	COesterase	Carboxylesterase	EI	Multiple classes
AG1IA_00782	PF08159	1.4e-12	484	513	1	30	30	0	NUC153	NUC153 domain	G	Carbohydrate transport and metabolism
AG1IA_01071	PF02902	1.9e-19	349	448	1	118	216	1	Peptidase_C48	Ulp1 protease family, C-terminal catalytic domain	D	Cell cycle control, cell division, chromosome partitioning
AG1IA_01071	PF02902	5.7e-09	453	499	157	207	216	0	Peptidase_C48	Ulp1 protease family, C-terminal catalytic domain	U	Intracellular trafficking, secretion, and vesicular transport
AG1IA_01260	PF09439	7.3e-24	517	687	2	175	181	1	SRPRB	Signal recognition particle receptor beta subunit	S	Function unknown
AG1IA_01260	PF00069	3.4e-23	29	252	1	228	260	0	Pkinase	Protein kinase domain	E	Amino acid transport and metabolism
AG1IA_01260	PF00025	1e-12	510	650	6	146	175	0	Arf	ADP-ribosylation factor family	A	RNA processing and modification
AG1IA_01260	PF04670	8e-07	521	644	2	136	231	0	Gtr1_RagA	Gtr1/RagA G protein conserved region	R	General function prediction only
AG1IA_01341	PF00632	4.5e-87	521	821	2	306	308	1	HECT	HECT-domain (ubiquitin-transferase)	M	Cell wall/membrane/envelope biogenesis
AG1IA_01341	PF00397	7e-13	241	270	1	30	30	0	WW	WW domain	O	Posttranslational modification, protein turnover, chaperones
AG1IA_01341	PF00397	5.1e-14	346	375	1	30	30	0	WW	WW domain	U	Intracellular trafficking, secretion, and vesicular transport
AG1IA_01341	PF00397	1.5e-13	404	433	1	30	30	0	WW	WW domain	K	Transcription
AG1IA_01341	PF00168	1.4e-14	20	97	5	84	85	0	C2	C2 domain	Z	Cytoskeleton
AG1IA_01406	PF03033	1.4e-18	978	1094	3	138	139	1	Glyco_transf_28	Glycosyltransferase family 28 N-terminal domain	A	RNA processing and modification
AG1IA_01406	PF02893	1e-10	798	863	1	68	69	0	GRAM	GRAM domain	U	Intracellular trafficking, secretion, and vesicular transport
AG1IA_01406	PF00169	8.3e-13	427	521	2	103	104	0	PH	PH domain	Q	Secondary metabolites biosynthesis, transport and catabolism
AG1IA_01406	PF00201	9.8e-06	1207	1348	273	407	501	0	UDPGT	UDP-glucoronosyl and UDP-glucosyl transferase	Z	Cytoskeleton
AG1IA_01498	PF00153	9.5e-10	2	60	34	94	96	1	Mito_carr	Mitochondrial carrier protein	Q	Secondary metabolites biosynthesis, transport and catabolism
AG1IA_01498	PF00153	5.6e-08	86	151	3	65	96	0	Mito_carr	Mitochondrial carrier protein	L	Replication, recombination and repair
AG1IA_01677	PF00572	1.5e-27	32	146	2	126	128	1	Ribosomal_L13	Ribosomal protein L13	O	Posttranslational modification, protein turnover, chaperones
AG1IA_02025	PF07065	4.1e-29	47	246	1	176	298	1	D123	D123	C	Energy production and conversion
AG1IA_02099	PF00300	3.9e-14	5	177	2	157	158	1	PGAM	Phosphoglycerate mutase family	R	General function prediction only
AG1IA_02173	PF12455	1.2e-74	1	289	2	273	273	1	Dynactin	Dynein associated protein	G	Carbohydrate transport and metabolism
AG1IA_02700	PF00043	1.6e-07	198	282	20	91	95	1	GST_C	Glutathione S-transferase, C-terminal domain	T	Signal transduction mechanisms
AG1IA_02765	PF04034	1.9e-47	953	1077	1	124	127	1	DUF367	Domain of unknown function (DUF367)	BK	Multiple classes
AG1IA_02765	PF04068	4e-15	915	949	1	35	35	0	RLI	Possible metal-binding domain in RNase L inhibitor, RLI	U	Intracellular trafficking, secretion, and vesicular transport
AG1IA_02844	PF00013	1.2e-10	45	103	3	55	57	1	KH_1	KH domain	O	Posttranslational modification, protein turnover, chaperones
AG1IA_02844	PF00013	4.2e-11	144	206	2	57	57	0	KH_1	KH domain	R	General function prediction only
AG1IA_02844	PF00013	2.4e-15	304	367	1	57	57	0	KH_1	KH domain	U	Intracellular trafficking, secretion, and vesicular transport
AG1IA_02921	PF01569	1.7e-10	8	122	12	122	129	1	PAP2	PAP2 superfamily	Q	Secondary metabolites biosynthesis, transport and catabolism
AG1IA_03257	PF03114	9.2e-25	191	327	1	144	230	1	BAR	BAR domain	D	Cell cycle control, cell division, chromosome partitioning
AG1IA_03396	PF03949	2.5e-78	286	548	1	255	255	1	Malic_M	Malic enzyme, NAD binding domain	J	Translation, ribosomal structure and biogenesis
AG1IA_03396	PF00390	5.8e-36	100	276	2	182	182	0	malic	Malic enzyme, N-terminal domain	R	General function prediction only
AG1IA_03464	PF00152	2.1e-80	232	584	2	321	323	1	tRNA-synt_2	tRNA synthetases class II (D, K and N)	R	General function prediction only
AG1IA_03464	PF01409	7.8e-05	324	384	105	164	247	0	tRNA-synt_2d	tRNA synthetases class II core domain (F)	O	Posttranslational modification, protein turnover, chaperones
AG1IA_03464	PF01336	3.2e-05	177	215	38	76	76	0	tRNA_anti	OB-fold nucleic acid binding domain	A	RNA processing and modification
AG1IA_03692	PF10602	1.4e-42	15	158	1	144	177	1	RPN7	26S proteasome subunit RPN7	R	General function prediction only
AG1IA_03692	PF01399	1.2e-10	225	343	4	103	105	0	PCI	PCI domain	W	Extracellular structures
AG1IA_03839	PF07690	3.8e-13	107	427	50	338	353	1	MFS_1	Major Facilitator Superfamily	I	Lipid transport and metabolism
AG1IA_03968	PF00324	2.3e-11	260	523	199	463	479	0	AA_permease	Amino acid permease	U	Intracellular trafficking, secretion, and vesicular transport
AG1IA_04038	PF00152	1.2e-56	169	482	44	321	323	1	tRNA-synt_2	tRNA synthetases class II (D, K and N)	O	Posttranslational modification, protein turnover, chaperones
AG1IA_04038	PF01336	0.00014	45	121	2	75	76	0	tRNA_anti	OB-fold nucleic acid binding domain	R	General function prediction only
AG1IA_04232	PF00180	3.2e-20	23	126	2	104	347	1	Iso_dh	Isocitrate/isopropylmalate dehydrogenase	J	Translation, ribosomal structure and biogenesis
AG1IA_04383	PF03330	5.4e-07	210	280	4	75	78	1	DPBB_1	Rare lipoprotein A (RlpA)-like double-psi beta-barrel	QI	Multiple classes
AG1IA_04452	PF06201	1.6e-26	54	165	1	113	114	1	PITH	C-terminal proteasome-interacting domain of thioredoxin-like	KL	Multiple classes
AG1IA_04508	PF08712	3.2e-33	72	158	1	87	87	1	Nfu_N	Scaffold protein Nfu/NifU N terminal	R	General function prediction only
AG1IA_04508	PF01106	2.2e-22	189	259	1	68	68	0	NifU	NifU-like domain	Q	Secondary metabolites biosynthesis, transport and catabolism
AG1IA_04724	PF00705	4.6e-54	1	124	1	124	127	1	PCNA_N	Proliferating cell nuclear antigen, N-terminal domain	IR	Multiple classes
AG1IA_04724	PF02747	7.7e-20	127	186	1	60	128	0	PCNA_C	Proliferating cell nuclear antigen, C-terminal domain	O	Posttranslational modification, protein turnover, chaperones
AG1IA_04724	PF02747	5.1e-13	290	337	65	112	128	0	PCNA_C	Proliferating cell nuclear antigen, C-terminal domain	E	Amino acid transport and metabolism
AG1IA_04821	PF00995	4.4e-11	72	147	2	75	563	1	Sec1	Sec1 family	QI	Multiple classes
AG1IA_04821	PF00995	4.8e-71	146	582	128	553	563	0	Sec1	Sec1 family	C	Energy production and conversion
AG1IA_04821	PF06441	1.7e-33	628	744	1	111	112	0	EHN	Epoxide hydrolase N terminus	E	Amino acid transport and metabolism
AG1IA_04972	PF07250	1.8e-35	65	312	38	243	243	1	Glyoxal_oxid_N	Glyoxal oxidase N-terminus	R	General function prediction only
AG1IA_04972	PF09118	7.3e-20	493	602	1	97	97	0	DUF1929	Domain of unknown function (DUF1929)	I	Lipid transport and metabolism
AG1IA_05186	PF00118	5.4e-124	84	548	11	455	488	1	Cpn60_TCP1	TCP-1/cpn60 chaperonin family	IE	Multiple classes
AG1IA_05256	PF01699	1.6e-16	347	427	2	82	139	0	Na_Ca_ex	Sodium/calcium exchanger protein	R	General function prediction only
AG1IA_05423	PF12542	1.3e-19	1	84	10	94	94	1	CWC25	Pre-mRNA splicing factor	L	Replication, recombination and repair
AG1IA_05505	PF08547	2.8e-19	43	216	1	162	162	1	CIA30	Complex I intermediate-associated protein 30 (CIA30)	DO	Multiple classes
AG1IA_05664	PF00085	2.5e-09	17	68	14	67	104	1	Thioredoxin	Thioredoxin	Y	Nuclear structure
AG1IA_05664	PF00085	6.3e-10	151	197	25	72	104	0	Thioredoxin	Thioredoxin	A	RNA processing and modification
AG1IA_05756	PF00648	6.2e-41	110	381	28	294	298	1	Peptidase_C2	Calpain family cysteine protease	S	Function unknown
AG1IA_05756	PF00569	0.00011	735	770	2	35	46	0	ZZ	Zinc finger, ZZ type	U	Intracellular trafficking, secretion, and vesicular transport
AG1IA_05862	PF00122	9.7e-59	314	569	2	228	228	1	E1-E2_ATPase	E1-E2 ATPase	O	Posttranslational modification, protein turnover, chaperones
AG1IA_05862	PF00689	2.5e-38	1019	1177	2	181	183	0	Cation_ATPase_C	Cation transporting ATPase, C-terminus	L	Replication, recombination and repair
AG1IA_05862	PF00702	3.7e-19	574	946	2	192	192	0	Hydrolase	haloacid dehalogenase-like hydrolase	R	General function prediction only
AG1IA_05862	PF00690	9e-08	231	276	24	69	69	0	Cation_ATPase_N	Cation transporter/ATPase, N-terminus	C	Energy production and conversion
AG1IA_06144	PF00046	6.8e-05	197	224	25	52	57	0	Homeobox	Homeobox domain	BD	Multiple classes
AG1IA_06330	PF03443	3.3e-62	2	227	3	221	236	1	Glyco_hydro_61	Glycosyl hydrolase family 61	R	General function prediction only
AG1IA_06651	PF01644	4.9e-75	498	668	1	163	163	1	Chitin_synth_1	Chitin synthase	DT	Multiple classes
AG1IA_06651	PF08407	2.6e-24	424	497	1	78	78	0	Chitin_synth_1N	Chitin synthase N-terminal	AJ	Multiple classes
AG1IA_06651	PF03142	1.8e-12	711	903	247	438	537	0	Chitin_synth_2	Chitin synthase	GC	Multiple classes
AG1IA_06787	PF00397	6.1e-06	68	91	1	23	30	1	WW	WW domain	K	Transcription
AG1IA_06920	PF01758	2.2e-33	288	444	2	149	187	1	SBF	Sodium Bile acid symporter family	H	Coenzyme transport and metabolism
AG1IA_06920	PF00581	2.4e-07	31	127	9	110	113	0	Rhodanese	Rhodanese-like domain	A	RNA processing and modification
AG1IA_07009	PF00735	2.6e-18	98	218	4	125	281	1	Septin	Septin	C	Energy production and conversion
AG1IA_07009	PF00735	3e-08	262	321	128	187	281	0	Septin	Septin	S	Function unknown
AG1IA_07009	PF00735	1.7e-09	510	575	222	278	281	0	Septin	Septin	U	Intracellular trafficking, secretion, and vesicular transport
AG1IA_07219	PF00069	2.9e-36	223	470	9	256	260	1	Pkinase	Protein kinase domain	UO	Multiple classes
AG1IA_07219	PF07714	8.4e-35	223	471	9	258	259	0	Pkinase_Tyr	Protein tyrosine kinase	C	Energy production and conversion
AG1IA_07353	PF00410	1e-26	15	137	4	129	129	1	Ribosomal_S8	Ribosomal protein S8	MOT	Multiple classes
AG1IA_07499	PF01255	3e-65	31	218	1	188	223	1	Prenyltransf	Putative undecaprenyl diphosphate synthase	M	Cell wall/membrane/envelope biogenesis
AG1IA_07499	PF06588	1.3e-20	279	457	26	199	199	0	Muskelin_N	Muskelin N-terminus	S	Function unknown
AG1IA_07499	PF01344	9.2e-07	529	558	11	41	47	0	Kelch_1	Kelch motif	J	Translation, ribosomal structure and biogenesis
AG1IA_07586	PF04130	8.2e-55	409	1124	31	533	533	1	Spc97_Spc98	Spc97 / Spc98 family	J	Translation, ribosomal structure and biogenesis
AG1IA_07663	PF00270	7.8e-49	120	286	1	167	167	1	DEAD	DEAD/DEAH box helicase	R	General function prediction only
AG1IA_07663	PF00271	4.1e-22	354	428	3	78	78	0	Helicase_C	Helicase conserved C-terminal domain	DL	Multiple classes
AG1IA_07772	PF00270	1.7e-15	2	179	13	165	167	1	DEAD	DEAD/DEAH box helicase	E	Amino acid transport and metabolism
AG1IA_08056	PF00264	1.8e-13	101	264	55	227	228	1	Tyrosinase	Common central domain of tyrosinase	KD	Multiple classes
AG1IA_08193	PF03062	7.4e-42	154	439	10	287	321	1	MBOAT	MBOAT family	C	Energy production and conversion
AG1IA_08286	PF04099	2.1e-20	3	195	1	126	143	1	Sybindin	Sybindin-like family	FP	Multiple classes
AG1IA_08610	PF07731	1.4e-20	448	568	20	123	130	0	Cu-oxidase_2	Multicopper oxidase	O	Posttranslational modification, protein turnover, chaperones
AG1IA_08610	PF07732	4.4e-13	30	86	3	60	120	0	Cu-oxidase_3	Multicopper oxidase	C	Energy production and conversion
AG1IA_08610	PF00394	3.2e-12	247	355	53	153	155	0	Cu-oxidase	Multicopper oxidase	QI	Multiple classes
AG1IA_08760	PF03345	1.8e-102	14	441	5	435	440	1	DDOST_48kD	Oligosaccharyltransferase 48 kDa subunit beta	G	Carbohydrate transport and metabolism
AG1IA_09094	PF00179	7.2e-05	7	54	1	49	140	1	UQ_con	Ubiquitin-conjugating enzyme	O	Posttranslational modification, protein turnover, chaperones
AG1IA_09094	PF00179	4.9e-21	55	124	70	139	140	0	UQ_con	Ubiquitin-conjugating enzyme	J	Translation, ribosomal structure and biogenesis
AG1IA_09094	PF09288	1.2e-06	171	198	1	28	55	0	UBA_3	Fungal ubiquitin-associated domain	U	Intracellular trafficking, secretion, and vesicular transport
AG1IA_09237	PF00201	3.6e-18	392	528	258	383	501	1	UDPGT	UDP-glucoronosyl and UDP-glucosyl transferase	T	Signal transduction mechanisms
AG1IA_09374	PF03239	1.7e-11	21	179	3	83	306	1	FTR1	Iron permease FTR1 family	S	Function unknown
AG1IA_09374	PF03239	4.8e-08	206	336	165	296	306	0	FTR1	Iron permease FTR1 family	E	Amino acid transport and metabolism
AG1IA_09878	PF00071	1.7e-06	32	78	118	161	162	1	Ras	Ras family	TZ	Multiple classes
RSOL_229990	PF04802	1.7e-61	292	531	3	193	193	1	SMK-1	Component of IIS longevity pathway SMK-1	Z	Cytoskeleton
RSOL_230760	PF02171	7.5e-79	524	818	2	301	304	1	Piwi	Piwi domain	C	Energy production and conversion
RSOL_230760	PF08699	4.2e-13	176	225	4	52	52	0	DUF1785	Domain of unknown function (DUF1785)	S	Function unknown
RSOL_230760	PF02170	1.9e-11	227	342	2	116	134	0	PAZ	PAZ domain	A	RNA processing and modification
RSOL_231830	PF08576	2.1e-08	81	141	25	88	102	0	DUF1764	Eukaryotic protein of unknown function (DUF1764)	T	Signal transduction mechanisms
RSOL_477460	PF09384	8.3e-48	377	516	9	148	148	1	UTP15_C	UTP15 C terminal	A	RNA processing and modification
RSOL_477460	PF00400	1.4e-06	115	151	4	39	39	0	WD40	WD domain, G-beta repeat	D	Cell cycle control, cell division, chromosome partitioning
RSOL_477460	PF00400	4.5e-05	156	194	2	39	39	0	WD40	WD domain, G-beta repeat	LD	Multiple classes
RSOL_477460	PF00400	8.9e-06	243	281	1	39	39	0	WD40	WD domain, G-beta repeat	I	Lipid transport and metabolism
RSOL_474300	PF08646	2.6e-48	452	595	1	145	146	0	Rep_fac-A_C	Replication factor-A C terminal domain	I	Lipid transport and metabolism
RSOL_474300	PF04057	6.8e-18	5	105	2	100	102	0	Rep-A_N	Replication factor-A protein 1, N-terminal domain	S	Function unknown
RSOL_474300	PF01336	3.8e-09	180	251	1	64	76	0	tRNA_anti	OB-fold nucleic acid binding domain	C	Energy production and conversion
RSOL_472870	PF03443	3.9e-53	3	223	3	224	236	1	Glyco_hydro_61	Glycosyl hydrolase family 61	O	Posttranslational modification, protein turnover, chaperones
RSOL_380210	PF08159	2.2e-11	484	512	1	29	30	1	NUC153	NUC153 domain	G	Carbohydrate transport and metabolism
RSOL_405840	PF02902	1.4e-40	344	523	1	207	216	1	Peptidase_C48	Ulp1 protease family, C-terminal catalytic domain	CR	Multiple classes
RSOL_414290	PF01363	9.1e-18	447	541	2	65	69	1	FYVE	FYVE zinc finger	E	Amino acid transport and metabolism
RSOL_413340	PF00069	1.4e-35	29	264	1	228	260	1	Pkinase	Protein kinase domain	H	Coenzyme transport and metabolism
RSOL_413340	PF07714	1.8e-13	31	258	3	225	259	0	Pkinase_Tyr	Protein tyrosine kinase	J	Translation, ribosomal structure and biogenesis
RSOL_499470	PF00632	1.5e-87	521	822	2	306	308	1	HECT	HECT-domain (ubiquitin-transferase)	PD	Multiple classes
RSOL_499470	PF00397	1.2e-13	240	269	1	30	30	0	WW	WW domain	F	Nucleotide transport and metabolism
RSOL_499470	PF00397	5.1e-14	346	375	1	30	30	0	WW	WW domain	RTU	Multiple classes
RSOL_499470	PF00397	1.5e-13	404	433	1	30	30	0	WW	WW domain	T	Signal transduction mechanisms
RSOL_499470	PF00168	8.5e-16	14	94	2	84	85	0	C2	C2 domain	O	Posttranslational modification, protein turnover, chaperones
RSOL_500090	PF03033	2.3e-24	865	980	3	138	139	1	Glyco_transf_28	Glycosyltransferase family 28 N-terminal domain	J	Translation, ribosomal structure and biogenesis
RSOL_500090	PF02893	7.2e-06	304	347	2	46	69	0	GRAM	GRAM domain	R	General function prediction only
RSOL_500090	PF02893	1.7e-10	685	750	1	68	69	0	GRAM	GRAM domain	R	General function prediction only
RSOL_500090	PF00169	1e-12	356	444	2	102	104	0	PH	PH domain	J	Translation, ribosomal structure and biogenesis
RSOL_500090	PF00201	2.2e-05	1088	1234	266	407	501	0	UDPGT	UDP-glucoronosyl and UDP-glucosyl transferase	O	Posttranslational modification, protein turnover, chaperones
RSOL_501150	PF00153	8.2e-19	12	94	9	93	96	1	Mito_carr	Mitochondrial carrier protein	J	Translation, ribosomal structure and biogenesis
RSOL_501150	PF00153	4.1e-10	102	174	4	73	96	0	Mito_carr	Mitochondrial carrier protein	Q	Secondary metabolites biosynthesis, transport and catabolism
RSOL_501150	PF00153	1.7e-16	220	299	3	87	96	0	Mito_carr	Mitochondrial carrier protein	L	Replication, recombination and repair
RSOL_381290	PF04055	1.8e-12	132	291	5	165	166	1	Radical_SAM	Radical SAM superfamily	O	Posttranslational modification, protein turnover, chaperones
RSOL_384530	PF00572	1.3e-26	9	123	2	126	128	1	Ribosomal_L13	Ribosomal protein L13	O	Posttranslational modification, protein turnover, chaperones
RSOL_412240	PF07065	5.7e-73	30	333	1	258	298	1	D123	D123	A	RNA processing and modification
RSOL_507010	PF00300	2.8e-17	5	176	2	157	158	1	PGAM	Phosphoglycerate mutase family	S	Function unknown
RSOL_506160	PF12455	3.7e-74	658	943	1	273	273	0	Dynactin	Dynein associated protein	U	Intracellular trafficking, secretion, and vesicular transport
RSOL_506160	PF01302	1.1e-21	13	71	7	69	69	0	CAP_GLY	CAP-Gly domain	T	Signal transduction mechanisms
RSOL_322450	PF00789	1.2e-12	249	327	2	77	80	1	UBX	UBX domain	T	Signal transduction mechanisms
RSOL_296050	PF08242	3e-14	123	228	1	98	99	1	Methyltransf_12	Methyltransferase domain	J	Translation, ribosomal structure and biogenesis
RSOL_296050	PF08241	4e-11	124	230	2	94	95	0	Methyltransf_11	Methyltransferase domain	R	General function prediction only
RSOL_296050	PF01209	3.3e-06	103	241	32	161	233	0	Ubie_methyltran	ubiE/COQ5 methyltransferase family	L	Replication, recombination and repair
RSOL_297110	PF08583	3.3e-17	15	77	4	67	69	1	Cmc1	Cytochrome c oxidase biogenesis protein Cmc1 like	J	Translation, ribosomal structure and biogenesis
RSOL_445070	PF00013	6e-11	46	106	3	57	57	1	KH_1	KH domain	U	Intracellular trafficking, secretion, and vesicular transport
RSOL_445070	PF00013	4e-11	132	194	2	57	57	0	KH_1	KH domain	ODR	Multiple classes
RSOL_445070	PF00013	2.2e-15	292	355	1	57	57	0	KH_1	KH domain	BD	Multiple classes
RSOL_160560	PF01569	4.2e-14	63	173	10	122	129	1	PAP2	PAP2 superfamily	I	Lipid transport and metabolism
RSOL_392390	PF03669	4.1e-06	3	89	4	94	103	1	UPF0139	Uncharacterised protein family (UPF0139)	E	Amino acid transport and metabolism
RSOL_434900	PF03114	1.4e-46	1	214	13	228	230	1	BAR	BAR domain	L	Replication, recombination and repair
RSOL_435730	PF04892	2.1e-08	82	150	75	130	133	1	VanZ	VanZ like family	R	General function prediction only
RSOL_437450	PF03949	8.3e-79	295	557	1	255	255	1	Malic_M	Malic enzyme, NAD binding domain	U	Intracellular trafficking, secretion, and vesicular transport
RSOL_437450	PF00390	3.5e-62	105	285	2	182	182	0	malic	Malic enzyme, N-terminal domain	K	Transcription
RSOL_438940	PF00152	7.7e-85	251	608	2	322	323	1	tRNA-synt_2	tRNA synthetases class II (D, K and N)	K	Transcription
RSOL_438940	PF01336	1.2e-12	155	234	2	76	76	0	tRNA_anti	OB-fold nucleic acid binding domain	C	Energy production and conversion
RSOL_438940	PF01409	4.2e-05	343	403	105	164	247	0	tRNA-synt_2d	tRNA synthetases class II core domain (F)	J	Translation, ribosomal structure and biogenesis
RSOL_056490	PF10602	5e-54	60	232	1	176	177	1	RPN7	26S proteasome subunit RPN7	G	Carbohydrate transport and metabolism
RSOL_056490	PF01399	1.3e-14	252	351	5	103	105	0	PCI	PCI domain	F	Nucleotide transport and metabolism
RSOL_423130	PF07690	5.5e-30	54	420	2	352	353	1	MFS_1	Major Facilitator Superfamily	R	General function prediction only
RSOL_419570	PF00324	7.8e-21	66	501	24	464	479	1	AA_permease	Amino acid permease	K	Transcription
RSOL_444010	PF00152	1.8e-67	140	493	3	321	323	1	tRNA-synt_2	tRNA synthetases class II (D, K and N)	TE	Multiple classes
RSOL_444010	PF01336	2.1e-05	45	121	2	75	76	0	tRNA_anti	OB-fold nucleic acid binding domain	U	Intracellular trafficking, secretion, and vesicular transport
RSOL_508710	PF00180	1.9e-54	22	267	1	245	347	1	Iso_dh	Isocitrate/isopropylmalate dehydrogenase	EI	Multiple classes
RSOL_015610	PF03330	6.4e-10	179	273	4	74	78	1	DPBB_1	Rare lipoprotein A (RlpA)-like double-psi beta-barrel	G	Carbohydrate transport and metabolism
RSOL_017360	PF06201	1.2e-25	54	165	1	113	114	1	PITH	C-terminal proteasome-interacting domain of thioredoxin-like	U	Intracellular trafficking, secretion, and vesicular transport
RSOL_018620	PF08712	6.3e-33	68	154	1	87	87	1	Nfu_N	Scaffold protein Nfu/NifU N terminal	S	Function unknown
RSOL_018620	PF01106	1e-22	185	254	1	67	68	0	NifU	NifU-like domain	E	Amino acid transport and metabolism
RSOL_444360	PF00412	0.00024	239	294	1	53	58	0	LIM	LIM domain	TZ	Multiple classes
RSOL_143720	PF00705	1.9e-53	1	124	1	124	127	1	PCNA_N	Proliferating cell nuclear antigen, N-terminal domain	R	General function prediction only
RSOL_143720	PF02747	1.2e-19	127	186	1	60	128	0	PCNA_C	Proliferating cell nuclear antigen, C-terminal domain	M	Cell wall/membrane/envelope biogenesis
RSOL_143720	PF02747	1.2e-18	288	354	61	128	128	0	PCNA_C	Proliferating cell nuclear antigen, C-terminal domain	O	Posttranslational modification, protein turnover, chaperones
RSOL_518520	PF00995	3e-114	72	634	2	536	563	1	Sec1	Sec1 family	U	Intracellular trafficking, secretion, and vesicular transport
RSOL_207360	PF07250	4.9e-36	65	312	38	243	243	1	Glyoxal_oxid_N	Glyoxal oxidase N-terminus	C	Energy production and conversion
RSOL_207360	PF09118	6.2e-21	493	602	1	97	97	0	DUF1929	Domain of unknown function (DUF1929)	Z	Cytoskeleton
RSOL_359050	PF00483	7.1e-07	20	150	4	129	248	1	NTP_transferase	Nucleotidyl transferase	A	RNA processing and modification
RSOL_062970	PF00118	4.4e-146	46	539	1	487	488	1	Cpn60_TCP1	TCP-1/cpn60 chaperonin family	U	Intracellular trafficking, secretion, and vesicular transport
RSOL_209810	PF01699	1.1e-19	132	279	1	138	139	1	Na_Ca_ex	Sodium/calcium exchanger protein	T	Signal transduction mechanisms
RSOL_209810	PF01699	7.9e-21	361	492	2	138	139	0	Na_Ca_ex	Sodium/calcium exchanger protein	Q	Secondary metabolites biosynthesis, transport and catabolism
RSOL_118160	PF12542	9.6e-25	63	155	1	94	94	0	CWC25	Pre-mRNA splicing factor	Q	Secondary metabolites biosynthesis, transport and catabolism
RSOL_118160	PF10197	4.1e-15	11	47	1	37	37	0	Cir_N	N-terminal domain of CBF1 interacting co-repressor CIR	U	Intracellular trafficking, secretion, and vesicular transport
RSOL_493890	PF08547	1.3e-30	39	223	1	162	162	1	CIA30	Complex I intermediate-associated protein 30 (CIA30)	L	Replication, recombination and repair
RSOL_218930	PF00085	6.5e-29	11	104	9	103	104	1	Thioredoxin	Thioredoxin	T	Signal transduction mechanisms
RSOL_362320	PF00648	2.6e-19	113	194	27	112	298	1	Peptidase_C2	Calpain family cysteine protease	O	Posttranslational modification, protein turnover, chaperones
RSOL_362320	PF00648	2.6e-40	225	394	114	293	298	0	Peptidase_C2	Calpain family cysteine protease	C	Energy production and conversion
RSOL_362320	PF00569	0.00012	681	719	2	40	46	0	ZZ	Zinc finger, ZZ type	R	General function prediction only
RSOL_495860	PF00122	1.9e-47	324	567	2	228	228	1	E1-E2_ATPase	E1-E2 ATPase	G	Carbohydrate transport and metabolism
RSOL_495860	PF00690	4.3e-08	240	286	23	69	69	0	Cation_ATPase_N	Cation transporter/ATPase, N-terminus	BK	Multiple classes
RSOL_434340	PF00046	7.5e-13	72	123	2	53	57	1	Homeobox	Homeobox domain	K	Transcription
RSOL_432730	PF00046	4.4e-06	198	238	12	52	57	1	Homeobox	Homeobox domain	O	Posttranslational modification, protein turnover, chaperones
RSOL_356140	PF07885	5e-16	74	146	2	77	79	0	Ion_trans_2	Ion channel	R	General function prediction only
RSOL_356140	PF07885	1.8e-14	190	256	2	72	79	0	Ion_trans_2	Ion channel	U	Intracellular trafficking, secretion, and vesicular transport
RSOL_440430	PF01644	6.5e-74	504	674	1	163	163	1	Chitin_synth_1	Chitin synthase	Q	Secondary metabolites biosynthesis, transport and catabolism
RSOL_440430	PF08407	5.6e-25	430	503	1	78	78	0	Chitin_synth_1N	Chitin synthase N-terminal	D	Cell cycle control, cell division, chromosome partitioning
RSOL_440430	PF03142	4.1e-21	652	911	204	450	537	0	Chitin_synth_2	Chitin synthase	R	General function prediction only
RSOL_440430	PF00628	8.6e-10	1267	1315	1	50	51	0	PHD	PHD-finger	R	General function prediction only
RSOL_223180	PF00397	5.3e-05	68	91	1	23	30	1	WW	WW domain	O	Posttranslational modification, protein turnover, chaperones
RSOL_043830	PF01758	4.7e-43	97	293	2	186	187	0	SBF	Sodium Bile acid symporter family	R	General function prediction only
RSOL_491180	PF00735	1.4e-09	98	204	4	111	281	1	Septin	Septin	W	Extracellular structures
RSOL_491180	PF00735	3.9e-08	238	298	127	187	281	0	Septin	Septin	R	General function prediction only
RSOL_491180	PF00735	3.6e-13	478	534	222	278	281	0	Septin	Septin	R	General function prediction only
RSOL_029740	PF00069	2.4e-43	176	435	9	255	260	1	Pkinase	Protein kinase domain	K	Transcription
RSOL_029740	PF07714	4.3e-41	176	436	9	257	259	0	Pkinase_Tyr	Protein tyrosine kinase	Z	Cytoskeleton
RSOL_316460	PF00410	3.7e-26	6	130	2	129	129	1	Ribosomal_S8	Ribosomal protein S8	S	Function unknown
RSOL_248590	PF06588	6.3e-51	14	216	3	199	199	1	Muskelin_N	Muskelin N-terminus	R	General function prediction only
RSOL_248590	PF01344	3.3e-05	288	317	11	41	47	0	Kelch_1	Kelch motif	R	General function prediction only
RSOL_165910	PF04130	5.9e-55	202	950	1	533	533	1	Spc97_Spc98	Spc97 / Spc98 family	Q	Secondary metabolites biosynthesis, transport and catabolism
RSOL_183280	PF00270	1.1e-49	115	282	1	167	167	1	DEAD	DEAD/DEAH box helicase	R	General function prediction only
RSOL_183280	PF00271	5.1e-26	350	425	3	78	78	0	Helicase_C	Helicase conserved C-terminal domain	C	Energy production and conversion
RSOL_488380	PF00270	8.2e-17	143	327	3	165	167	1	DEAD	DEAD/DEAH box helicase	Q	Secondary metabolites biosynthesis, transport and catabolism
RSOL_488380	PF00271	9.2e-13	414	487	5	78	78	0	Helicase_C	Helicase conserved C-terminal domain	R	General function prediction only
RSOL_452510	PF00753	5.3e-09	21	78	3	64	194	1	Lactamase_B	Metallo-beta-lactamase superfamily	T	Signal transduction mechanisms
RSOL_429600	PF00264	6.5e-36	80	286	3	227	228	1	Tyrosinase	Common central domain of tyrosinase	C	Energy production and conversion
RSOL_511050	PF03062	1.2e-40	116	410	10	290	321	0	MBOAT	MBOAT family	P	Inorganic ion transport and metabolism
RSOL_517580	PF04099	3.6e-20	39	231	1	126	143	1	Sybindin	Sybindin-like family	R	General function prediction only
RSOL_171550	PF07732	1.4e-37	30	142	3	118	120	1	Cu-oxidase_3	Multicopper oxidase	G	Carbohydrate transport and metabolism
RSOL_171550	PF07731	1.6e-19	457	554	44	127	130	0	Cu-oxidase_2	Multicopper oxidase	J	Translation, ribosomal structure and biogenesis
RSOL_171550	PF00394	1.6e-12	198	363	35	153	155	0	Cu-oxidase	Multicopper oxidase	U	Intracellular trafficking, secretion, and vesicular transport
RSOL_504210	PF03345	1.2e-107	14	441	5	435	440	1	DDOST_48kD	Oligosaccharyltransferase 48 kDa subunit beta	C	Energy production and conversion
RSOL_481470	PF00179	9.4e-43	7	144	1	139	140	1	UQ_con	Ubiquitin-conjugating enzyme	K	Transcription
RSOL_481470	PF09288	1.8e-17	169	222	1	55	55	0	UBA_3	Fungal ubiquitin-associated domain	S	Function unknown
RSOL_106320	PF00201	3.3e-19	279	414	258	382	501	1	UDPGT	UDP-glucoronosyl and UDP-glucosyl transferase	U	Intracellular trafficking, secretion, and vesicular transport
RSOL_280170	PF03239	1.3e-67	8	383	2	301	306	1	FTR1	Iron permease FTR1 family	J	Translation, ribosomal structure and biogenesis
RSOL_208640	PF00071	6.9e-53	11	192	1	161	162	1	Ras	Ras family	T	Signal transduction mechanisms
RSOL_208640	PF08477	4.4e-17	11	127	1	119	119	0	Miro	Miro-like protein	T	Signal transduction mechanisms
RSOL_208640	PF00025	8.6e-12	10	132	15	131	175	0	Arf	ADP-ribosylation factor family	V	Defense mechanisms
RSOL_208640	PF00009	3.3e-06	11	187	5	183	189	0	GTP_EFTU	Elongation factor Tu GTP binding domain	J	Translation, ribosomal structure and biogenesis
RSAG8_00508	PF04802	2.8e-32	289	389	3	103	193	1	SMK-1	Component of IIS longevity pathway SMK-1	EJ	Multiple classes
RSAG8_00518	PF08699	1.1e-13	175	224	4	52	52	1	DUF1785	Domain of unknown function (DUF1785)	J	Translation, ribosomal structure and biogenesis
RSAG8_00518	PF02170	8.5e-12	226	339	2	114	134	0	PAZ	PAZ domain	R	General function prediction only
RSAG8_00697	PF08576	1.3e-19	86	153	34	102	102	0	DUF1764	Eukaryotic protein of unknown function (DUF1764)	OKT	Multiple classes
RSAG8_00892	PF09384	4.5e-33	166	261	10	105	148	1	UTP15_C	UTP15 C terminal	R	General function prediction only
RSAG8_00892	PF00400	3.6e-06	31	69	1	39	39	0	WD40	WD domain, G-beta repeat	A	RNA processing and modification
RSAG8_10417	PF08646	6.3e-48	422	565	1	145	146	0	Rep_fac-A_C	Replication factor-A C terminal domain	K	Transcription
RSAG8_10417	PF04057	1.5e-18	40	141	1	100	102	0	Rep-A_N	Replication factor-A protein 1, N-terminal domain	U	Intracellular trafficking, secretion, and vesicular transport
RSAG8_10417	PF01336	1.1e-06	169	222	12	64	76	0	tRNA_anti	OB-fold nucleic acid binding domain	R	General function prediction only
RSAG8_03540	PF03443	4.8e-31	24	126	122	224	236	1	Glyco_hydro_61	Glycosyl hydrolase family 61	T	Signal transduction mechanisms
RSAG8_03768	PF08159	2.5e-12	472	501	1	30	30	1	NUC153	NUC153 domain	R	General function prediction only
RSAG8_07015	PF02902	3.5e-42	122	301	1	207	216	1	Peptidase_C48	Ulp1 protease family, C-terminal catalytic domain	S	Function unknown
RSAG8_00235	PF01363	1.3e-17	391	487	2	67	69	1	FYVE	FYVE zinc finger	Z	Cytoskeleton
RSAG8_00339	PF09439	9.8e-26	58	235	4	177	181	1	SRPRB	Signal recognition particle receptor beta subunit	GO	Multiple classes
RSAG8_00339	PF00025	3.4e-13	49	198	6	149	175	0	Arf	ADP-ribosylation factor family	J	Translation, ribosomal structure and biogenesis
RSAG8_00339	PF04670	5.9e-08	60	190	2	136	231	0	Gtr1_RagA	Gtr1/RagA G protein conserved region	T	Signal transduction mechanisms
RSAG8_00339	PF08477	8.1e-05	60	137	2	85	119	0	Miro	Miro-like protein	T	Signal transduction mechanisms
RSAG8_02132	PF00632	8.1e-87	603	904	2	306	308	0	HECT	HECT-domain (ubiquitin-transferase)	DZ	Multiple classes
RSAG8_02132	PF00168	9.6e-16	14	94	2	84	85	0	C2	C2 domain	R	General function prediction only
RSAG8_07138	PF03033	3.3e-24	847	980	3	138	139	1	Glyco_transf_28	Glycosyltransferase family 28 N-terminal domain	A	RNA processing and modification
RSAG8_07138	PF02893	7.4e-06	292	334	2	45	69	0	GRAM	GRAM domain	U	Intracellular trafficking, secretion, and vesicular transport
RSAG8_07138	PF02893	1.2e-10	667	732	1	68	69	0	GRAM	GRAM domain	R	General function prediction only
RSAG8_07138	PF00169	7.2e-13	344	433	2	103	104	0	PH	PH domain	Q	Secondary metabolites biosynthesis, transport and catabolism
RSAG8_00095	PF00153	4.9e-09	3	59	37	93	96	1	Mito_carr	Mitochondrial carrier protein	S	Function unknown
RSAG8_00095	PF00153	2.9e-15	67	160	4	94	96	0	Mito_carr	Mitochondrial carrier protein	I	Lipid transport and metabolism
RSAG8_00095	PF00153	4.3e-18	170	253	5	93	96	0	Mito_carr	Mitochondrial carrier protein	G	Carbohydrate transport and metabolism
RSAG8_08282	PF04055	8.4e-13	133	292	5	165	166	1	Radical_SAM	Radical SAM superfamily	O	Posttranslational modification, protein turnover, chaperones
RSAG8_02901	PF00572	9.9e-27	31	145	2	126	128	1	Ribosomal_L13	Ribosomal protein L13	J	Translation, ribosomal structure and biogenesis
RSAG8_00443	PF07065	2.1e-32	30	195	1	176	298	1	D123	D123	H	Coenzyme transport and metabolism
RSAG8_00443	PF07065	1.2e-19	213	297	175	254	298	0	D123	D123	U	Intracellular trafficking, secretion, and vesicular transport
RSAG8_02051	PF00300	1.1e-21	4	177	1	157	158	1	PGAM	Phosphoglycerate mutase family	J	Translation, ribosomal structure and biogenesis
RSAG8_08002	PF12455	6.2e-74	647	932	1	273	273	0	Dynactin	Dynein associated protein	O	Posttranslational modification, protein turnover, chaperones
RSAG8_08002	PF01302	2.8e-21	13	71	7	69	69	0	CAP_GLY	CAP-Gly domain	G	Carbohydrate transport and metabolism
RSAG8_06536	PF00789	2.4e-11	262	341	2	77	80	1	UBX	UBX domain	O	Posttranslational modification, protein turnover, chaperones
RSAG8_03904	PF08242	2.7e-14	123	229	1	99	99	1	Methyltransf_12	Methyltransferase domain	S	Function unknown
RSAG8_03904	PF08241	5e-11	124	230	2	94	95	0	Methyltransf_11	Methyltransferase domain	K	Transcription
RSAG8_03904	PF01209	7.5e-05	113	241	42	161	233	0	Ubie_methyltran	ubiE/COQ5 methyltransferase family	E	Amino acid transport and metabolism
RSAG8_03817	PF08583	1.8e-17	15	77	4	67	69	1	Cmc1	Cytochrome c oxidase biogenesis protein Cmc1 like	TBLD	Multiple classes
RSAG8_04525	PF00172	1.1e-06	24	62	1	38	40	1	Zn_clus	Fungal Zn(2)-Cys(6) binuclear cluster domain	N	Cell motility
RSAG8_06091	PF00013	7.2e-11	46	106	3	57	57	1	KH_1	KH domain	R	General function prediction only
RSAG8_06091	PF00013	4.8e-11	132	194	2	57	57	0	KH_1	KH domain	S	Function unknown
RSAG8_06091	PF00013	2.2e-13	292	350	1	52	57	0	KH_1	KH domain	J	Translation, ribosomal structure and biogenesis
RSAG8_09764	PF01569	1.5e-08	63	149	10	98	129	0	PAP2	PAP2 superfamily	I	Lipid transport and metabolism
RSAG8_01785	PF03114	1.8e-50	6	231	1	228	230	1	BAR	BAR domain	O	Posttranslational modification, protein turnover, chaperones
RSAG8_05079	PF03949	5.6e-78	251	513	1	255	255	1	Malic_M	Malic enzyme, NAD binding domain	S	Function unknown
RSAG8_05079	PF00390	5.6e-60	59	241	2	182	182	0	malic	Malic enzyme, N-terminal domain	P	Inorganic ion transport and metabolism
RSAG8_04436	PF00152	1.7e-32	253	364	2	112	323	1	tRNA-synt_2	tRNA synthetases class II (D, K and N)	R	General function prediction only
RSAG8_04436	PF00152	2.1e-33	400	547	190	322	323	0	tRNA-synt_2	tRNA synthetases class II (D, K and N)	T	Signal transduction mechanisms
RSAG8_04436	PF01336	3.9e-13	156	236	1	76	76	0	tRNA_anti	OB-fold nucleic acid binding domain	Z	Cytoskeleton
RSAG8_07741	PF10602	2.1e-54	15	187	1	176	177	1	RPN7	26S proteasome subunit RPN7	Z	Cytoskeleton
RSAG8_07741	PF01399	8.5e-15	207	306	5	103	105	0	PCI	PCI domain	A	RNA processing and modification
RSAG8_06806	PF07690	4.1e-28	54	420	2	352	353	1	MFS_1	Major Facilitator Superfamily	UZ	Multiple classes
RSAG8_03306	PF00324	8.3e-17	6	401	59	463	479	1	AA_permease	Amino acid permease	I	Lipid transport and metabolism
RSAG8_12724	PF00152	7.2e-64	145	494	4	321	323	1	tRNA-synt_2	tRNA synthetases class II (D, K and N)	R	General function prediction only
RSAG8_12724	PF01336	2.5e-06	49	125	2	75	76	0	tRNA_anti	OB-fold nucleic acid binding domain	F	Nucleotide transport and metabolism
RSAG8_01456	PF00180	3.5e-95	22	364	1	347	347	1	Iso_dh	Isocitrate/isopropylmalate dehydrogenase	R	General function prediction only
RSAG8_06491	PF06201	2.6e-25	43	149	6	113	114	1	PITH	C-terminal proteasome-interacting domain of thioredoxin-like	I	Lipid transport and metabolism
RSAG8_01677	PF08712	1e-32	79	165	1	87	87	1	Nfu_N	Scaffold protein Nfu/NifU N terminal	O	Posttranslational modification, protein turnover, chaperones
RSAG8_01677	PF01106	1.1e-22	196	265	1	67	68	0	NifU	NifU-like domain	TO	Multiple classes
RSAG8_11008	PF00412	3.8e-05	230	286	1	54	58	0	LIM	LIM domain	R	General function prediction only
RSAG8_09256	PF02747	8.2e-20	12	71	1	60	128	1	PCNA_C	Proliferating cell nuclear antigen, C-terminal domain	S	Function unknown
RSAG8_09256	PF02747	4.1e-19	174	241	60	128	128	0	PCNA_C	Proliferating cell nuclear antigen, C-terminal domain	D	Cell cycle control, cell division, chromosome partitioning
RSAG8_05340	PF06441	1.6e-34	7	124	1	112	112	1	EHN	Epoxide hydrolase N terminus	OT	Multiple classes
RSAG8_02659	PF07250	9.4e-20	59	181	37	139	243	1	Glyoxal_oxid_N	Glyoxal oxidase N-terminus	Z	Cytoskeleton
RSAG8_02659	PF09118	7.1e-21	424	533	1	97	97	0	DUF1929	Domain of unknown function (DUF1929)	O	Posttranslational modification, protein turnover, chaperones
RSAG8_10221	PF00483	7.3e-08	19	155	2	134	248	1	NTP_transferase	Nucleotidyl transferase	I	Lipid transport and metabolism
RSAG8_04748	PF00118	6.7e-38	46	145	1	100	488	1	Cpn60_TCP1	TCP-1/cpn60 chaperonin family	A	RNA processing and modification
RSAG8_04748	PF00118	6.3e-45	146	346	122	319	488	0	Cpn60_TCP1	TCP-1/cpn60 chaperonin family	A	RNA processing and modification
RSAG8_02805	PF01699	2e-19	128	275	1	138	139	1	Na_Ca_ex	Sodium/calcium exchanger protein	R	General function prediction only
RSAG8_02805	PF01699	1.9e-20	357	488	2	138	139	0	Na_Ca_ex	Sodium/calcium exchanger protein	R	General function prediction only
RSAG8_04273	PF12542	1.9e-24	63	155	1	94	94	0	CWC25	Pre-mRNA splicing factor	K	Transcription
RSAG8_04273	PF10197	7.2e-05	21	47	11	37	37	0	Cir_N	N-terminal domain of CBF1 interacting co-repressor CIR	I	Lipid transport and metabolism
RSAG8_01090	PF08547	1.5e-31	39	221	1	162	162	1	CIA30	Complex I intermediate-associated protein 30 (CIA30)	C	Energy production and conversion
RSAG8_05289	PF00085	1.2e-28	13	104	11	103	104	1	Thioredoxin	Thioredoxin	IT	Multiple classes
RSAG8_08903	PF00648	1.9e-19	113	194	27	112	298	1	Peptidase_C2	Calpain family cysteine protease	R	General function prediction only
RSAG8_08903	PF00648	1.8e-40	225	394	114	293	298	0	Peptidase_C2	Calpain family cysteine protease	S	Function unknown
RSAG8_10694	PF00702	5.2e-19	164	581	2	192	192	1	Hydrolase	haloacid dehalogenase-like hydrolase	T	Signal transduction mechanisms
RSAG8_10694	PF00122	3.6e-15	59	159	142	228	228	0	E1-E2_ATPase	E1-E2 ATPase	E	Amino acid transport and metabolism
RSAG8_10694	PF00689	9.8e-08	654	681	2	29	183	0	Cation_ATPase_C	Cation transporting ATPase, C-terminus	C	Energy production and conversion
RSAG8_07457	PF00046	6.8e-13	67	118	2	53	57	1	Homeobox	Homeobox domain	O	Posttranslational modification, protein turnover, chaperones
RSAG8_07430	PF00046	4.4e-06	194	234	12	52	57	1	Homeobox	Homeobox domain	K	Transcription
RSAG8_10671	PF07885	5.6e-15	198	274	3	77	79	0	Ion_trans_2	Ion channel	IT	Multiple classes
RSAG8_09306	PF01644	1.4e-74	409	579	1	163	163	1	Chitin_synth_1	Chitin synthase	QR	Multiple classes
RSAG8_09306	PF08407	5.7e-25	335	408	1	78	78	0	Chitin_synth_1N	Chitin synthase N-terminal	S	Function unknown
RSAG8_09306	PF03142	9.5e-18	557	813	204	449	537	0	Chitin_synth_2	Chitin synthase	I	Lipid transport and metabolism
RSAG8_12883	PF00069	3e-37	396	650	7	254	260	1	Pkinase	Protein kinase domain	J	Translation, ribosomal structure and biogenesis
RSAG8_12883	PF07714	4.2e-33	396	652	7	257	259	0	Pkinase_Tyr	Protein tyrosine kinase	A	RNA processing and modification
RSAG8_12883	PF00397	2.5e-05	118	141	1	23	30	0	WW	WW domain	Q	Secondary metabolites biosynthesis, transport and catabolism
RSAG8_11802	PF01758	1.7e-43	112	308	2	186	187	0	SBF	Sodium Bile acid symporter family	RV	Multiple classes
RSAG8_04989	PF00735	1.6e-17	98	218	4	125	281	1	Septin	Septin	KIT	Multiple classes
RSAG8_04989	PF00735	1.8e-08	262	322	128	188	281	0	Septin	Septin	DKL	Multiple classes
RSAG8_04989	PF00735	7.3e-14	501	557	222	278	281	0	Septin	Septin	O	Posttranslational modification, protein turnover, chaperones
RSAG8_05392	PF07714	3.5e-39	190	411	9	233	259	1	Pkinase_Tyr	Protein tyrosine kinase	V	Defense mechanisms
RSAG8_05392	PF00069	6.4e-39	190	397	9	216	260	0	Pkinase	Protein kinase domain	J	Translation, ribosomal structure and biogenesis
RSAG8_04165	PF00410	2.3e-26	6	130	2	129	129	1	Ribosomal_S8	Ribosomal protein S8	T	Signal transduction mechanisms
RSAG8_12841	PF06588	2.9e-51	14	216	3	199	199	1	Muskelin_N	Muskelin N-terminus	S	Function unknown
RSAG8_12841	PF01344	1.1e-05	288	317	11	41	47	0	Kelch_1	Kelch motif	V	Defense mechanisms
RSAG8_11378	PF04130	4.6e-56	247	995	1	533	533	1	Spc97_Spc98	Spc97 / Spc98 family	K	Transcription
RSAG8_10577	PF00270	5.8e-49	123	289	1	166	167	1	DEAD	DEAD/DEAH box helicase	J	Translation, ribosomal structure and biogenesis
RSAG8_10577	PF00271	5.2e-26	358	433	3	78	78	0	Helicase_C	Helicase conserved C-terminal domain	MW	Multiple classes
RSAG8_13344	PF00270	1.3e-16	68	252	3	165	167	1	DEAD	DEAD/DEAH box helicase	F	Nucleotide transport and metabolism
RSAG8_13344	PF00270	4.2e-17	443	627	3	165	167	0	DEAD	DEAD/DEAH box helicase	D	Cell cycle control, cell division, chromosome partitioning
RSAG8_13344	PF00271	6.3e-11	339	409	5	75	78	0	Helicase_C	Helicase conserved C-terminal domain	PT	Multiple classes
RSAG8_13344	PF00271	4.6e-06	714	770	5	61	78	0	Helicase_C	Helicase conserved C-terminal domain	MU	Multiple classes
RSAG8_08677	PF00753	1.4e-08	21	79	3	65	194	1	Lactamase_B	Metallo-beta-lactamase superfamily	I	Lipid transport and metabolism
RSAG8_08049	PF00264	7.2e-37	80	287	3	227	228	1	Tyrosinase	Common central domain of tyrosinase	I	Lipid transport and metabolism
RSAG8_03121	PF03062	9.9e-45	116	397	10	290	321	0	MBOAT	MBOAT family	U	Intracellular trafficking, secretion, and vesicular transport
RSAG8_04866	PF04099	1.8e-11	11	89	65	140	143	1	Sybindin	Sybindin-like family	O	Posttranslational modification, protein turnover, chaperones
RSAG8_11633	PF07732	3.3e-37	30	142	3	118	120	1	Cu-oxidase_3	Multicopper oxidase	K	Transcription
RSAG8_11633	PF07731	5.7e-21	460	582	24	129	130	0	Cu-oxidase_2	Multicopper oxidase	U	Intracellular trafficking, secretion, and vesicular transport
RSAG8_11633	PF00394	5.1e-10	198	363	35	153	155	0	Cu-oxidase	Multicopper oxidase	R	General function prediction only
RSAG8_07611	PF03345	3.3e-80	14	363	5	374	440	1	DDOST_48kD	Oligosaccharyltransferase 48 kDa subunit beta	O	Posttranslational modification, protein turnover, chaperones
RSAG8_11665	PF00179	5.8e-24	1	76	64	139	140	1	UQ_con	Ubiquitin-conjugating enzyme	K	Transcription
RSAG8_11665	PF09288	2.6e-20	100	153	1	55	55	0	UBA_3	Fungal ubiquitin-associated domain	I	Lipid transport and metabolism
RSAG8_05890	PF00201	2e-18	273	422	244	382	501	1	UDPGT	UDP-glucoronosyl and UDP-glucosyl transferase	T	Signal transduction mechanisms
RSAG8_11210	PF03239	2.3e-62	8	383	2	301	306	1	FTR1	Iron permease FTR1 family	G	Carbohydrate transport and metabolism
RSAG8_02758	PF00071	6e-53	11	191	1	161	162	1	Ras	Ras family	U	Intracellular trafficking, secretion, and vesicular transport
RSAG8_02758	PF08477	1.1e-17	11	126	1	119	119	0	Miro	Miro-like protein	U	Intracellular trafficking, secretion, and vesicular transport
RSAG8_02758	PF00025	2.3e-12	10	130	15	130	175	0	Arf	ADP-ribosylation factor family	U	Intracellular trafficking, secretion, and vesicular transport
RSAG8_02758	PF00009	7e-07	11	186	5	183	189	0	GTP_EFTU	Elongation factor Tu GTP binding domain	Z	Cytoskeleton
RSOLAG1IB_3412	PF04802	6e-63	290	528	3	193	193	1	SMK-1	Component of IIS longevity pathway SMK-1	E	Amino acid transport and metabolism
RSOLAG1IB_3493	PF02171	7.1e-81	524	817	2	301	304	1	Piwi	Piwi domain	R	General function prediction only
RSOLAG1IB_3493	PF08699	1.7e-12	177	226	4	52	52	0	DUF1785	Domain of unknown function (DUF1785)	R	General function prediction only
RSOLAG1IB_3493	PF02170	1.1e-11	228	343	2	116	134	0	PAZ	PAZ domain	K	Transcription
RSOLAG1IB_3579	PF08576	1.6e-19	86	154	36	102	102	0	DUF1764	Eukaryotic protein of unknown function (DUF1764)	S	Function unknown
RSOLAG1IB_3741	PF09384	1.2e-44	377	516	9	148	148	1	UTP15_C	UTP15 C terminal	S	Function unknown
RSOLAG1IB_3741	PF00400	1.3e-06	115	151	4	39	39	0	WD40	WD domain, G-beta repeat	R	General function prediction only
RSOLAG1IB_3741	PF00400	9.1e-05	157	194	3	39	39	0	WD40	WD domain, G-beta repeat	R	General function prediction only
RSOLAG1IB_3741	PF00400	1e-05	243	281	1	39	39	0	WD40	WD domain, G-beta repeat	Q	Secondary metabolites biosynthesis, transport and catabolism
RSOLAG1IB_5552	PF08646	1.3e-48	449	591	1	144	146	0	Rep_fac-A_C	Replication factor-A C terminal domain	R	General function prediction only
RSOLAG1IB_5552	PF04057	2.8e-19	4	105	1	100	102	0	Rep-A_N	Replication factor-A protein 1, N-terminal domain	R	General function prediction only
RSOLAG1IB_5552	PF01336	3.4e-09	180	259	1	66	76	0	tRNA_anti	OB-fold nucleic acid binding domain	TZ	Multiple classes
RSOLAG1IB_5671	PF03443	2e-53	3	229	3	228	236	1	Glyco_hydro_61	Glycosyl hydrolase family 61	C	Energy production and conversion
RSOLAG1IB_5302	PF08159	6.6e-13	484	513	1	30	30	1	NUC153	NUC153 domain	Q	Secondary metabolites biosynthesis, transport and catabolism
RSOLAG1IB_253	PF02902	1.7e-41	307	486	1	207	216	1	Peptidase_C48	Ulp1 protease family, C-terminal catalytic domain	R	General function prediction only
RSOLAG1IB_366	PF01363	4.1e-18	459	555	2	67	69	1	FYVE	FYVE zinc finger	T	Signal transduction mechanisms
RSOLAG1IB_461	PF00069	7.1e-36	17	252	1	228	260	1	Pkinase	Protein kinase domain	C	Energy production and conversion
RSOLAG1IB_461	PF07714	1.1e-13	19	246	3	225	259	0	Pkinase_Tyr	Protein tyrosine kinase	P	Inorganic ion transport and metabolism
RSOLAG1IB_899	PF00632	3.2e-87	518	819	2	306	308	1	HECT	HECT-domain (ubiquitin-transferase)	R	General function prediction only
RSOLAG1IB_899	PF00397	6.9e-13	238	267	1	30	30	0	WW	WW domain	J	Translation, ribosomal structure and biogenesis
RSOLAG1IB_899	PF00397	5e-14	343	372	1	30	30	0	WW	WW domain	U	Intracellular trafficking, secretion, and vesicular transport
RSOLAG1IB_899	PF00397	1.4e-13	401	430	1	30	30	0	WW	WW domain	C	Energy production and conversion
RSOLAG1IB_899	PF00168	8.4e-16	14	94	2	84	85	0	C2	C2 domain	S	Function unknown
RSOLAG1IB_827	PF03033	1.6e-27	948	1080	3	138	139	1	Glyco_transf_28	Glycosyltransferase family 28 N-terminal domain	U	Intracellular trafficking, secretion, and vesicular transport
RSOLAG1IB_827	PF02893	4.6e-06	349	395	1	48	69	0	GRAM	GRAM domain	J	Translation, ribosomal structure and biogenesis
RSOLAG1IB_827	PF02893	7.7e-12	768	833	1	68	69	0	GRAM	GRAM domain	T	Signal transduction mechanisms
RSOLAG1IB_827	PF00169	1.9e-13	402	491	2	103	104	0	PH	PH domain	T	Signal transduction mechanisms
RSOLAG1IB_827	PF00201	6.9e-05	1194	1333	274	406	501	0	UDPGT	UDP-glucoronosyl and UDP-glucosyl transferase	V	Defense mechanisms
RSOLAG1IB_713	PF00153	6.2e-08	2	48	48	94	96	1	Mito_carr	Mitochondrial carrier protein	J	Translation, ribosomal structure and biogenesis
RSOLAG1IB_713	PF00153	6.2e-16	55	147	4	93	96	0	Mito_carr	Mitochondrial carrier protein	EJ	Multiple classes
RSOLAG1IB_713	PF00153	6e-19	157	240	4	92	96	0	Mito_carr	Mitochondrial carrier protein	J	Translation, ribosomal structure and biogenesis
RSOLAG1IB_5232	PF04055	2.9e-12	272	431	5	165	166	1	Radical_SAM	Radical SAM superfamily	R	General function prediction only
RSOLAG1IB_5138	PF00572	4.9e-28	9	123	2	126	128	1	Ribosomal_L13	Ribosomal protein L13	OKT	Multiple classes
RSOLAG1IB_552	PF07065	6.8e-72	43	360	1	279	298	1	D123	D123	R	General function prediction only
RSOLAG1IB_975	PF00300	2e-22	4	177	1	157	158	1	PGAM	Phosphoglycerate mutase family	A	RNA processing and modification
RSOLAG1IB_7189	PF12455	5e-74	660	945	1	273	273	0	Dynactin	Dynein associated protein	K	Transcription
RSOLAG1IB_7189	PF01302	1.1e-22	14	71	11	69	69	0	CAP_GLY	CAP-Gly domain	DZ	Multiple classes
RSOLAG1IB_4561	PF00789	1.6e-12	254	331	3	77	80	0	UBX	UBX domain	R	General function prediction only
RSOLAG1IB_4695	PF08242	1.2e-15	123	228	1	98	99	1	Methyltransf_12	Methyltransferase domain	T	Signal transduction mechanisms
RSOLAG1IB_4695	PF08241	1.5e-11	124	230	2	94	95	0	Methyltransf_11	Methyltransferase domain	U	Intracellular trafficking, secretion, and vesicular transport
RSOLAG1IB_4695	PF01209	7.5e-06	110	241	39	161	233	0	Ubie_methyltran	ubiE/COQ5 methyltransferase family	S	Function unknown
RSOLAG1IB_4770	PF08583	5.4e-15	14	77	3	67	69	1	Cmc1	Cytochrome c oxidase biogenesis protein Cmc1 like	Z	Cytoskeleton
RSOLAG1IB_3002	PF00172	2.8e-07	29	66	2	38	40	1	Zn_clus	Fungal Zn(2)-Cys(6) binuclear cluster domain	GO	Multiple classes
RSOLAG1IB_2837	PF00013	1.7e-10	45	105	3	57	57	1	KH_1	KH domain	J	Translation, ribosomal structure and biogenesis
RSOLAG1IB_2837	PF00013	4e-11	131	193	2	57	57	0	KH_1	KH domain	T	Signal transduction mechanisms
RSOLAG1IB_2837	PF00013	2.2e-15	290	353	1	57	57	0	KH_1	KH domain	T	Signal transduction mechanisms
RSOLAG1IB_7738	PF01569	2e-08	60	146	10	103	129	1	PAP2	PAP2 superfamily	G	Carbohydrate transport and metabolism
RSOLAG1IB_3968	PF03114	4.1e-52	6	231	1	228	230	1	BAR	BAR domain	Z	Cytoskeleton
RSOLAG1IB_4035	PF04892	2.5e-09	84	151	76	130	133	1	VanZ	VanZ like family	R	General function prediction only
RSOLAG1IB_4134	PF03949	1.3e-78	959	1221	1	255	255	1	Malic_M	Malic enzyme, NAD binding domain	A	RNA processing and modification
RSOLAG1IB_4134	PF00390	3.4e-62	769	949	2	182	182	0	malic	Malic enzyme, N-terminal domain	A	RNA processing and modification
RSOLAG1IB_4210	PF00152	8e-85	214	571	2	322	323	1	tRNA-synt_2	tRNA synthetases class II (D, K and N)	U	Intracellular trafficking, secretion, and vesicular transport
RSOLAG1IB_4210	PF01336	4e-13	117	197	1	76	76	0	tRNA_anti	OB-fold nucleic acid binding domain	R	General function prediction only
RSOLAG1IB_4210	PF01409	0.00017	306	365	105	163	247	0	tRNA-synt_2d	tRNA synthetases class II core domain (F)	Q	Secondary metabolites biosynthesis, transport and catabolism
RSOLAG1IB_8583	PF10602	1.3e-55	15	187	1	176	177	1	RPN7	26S proteasome subunit RPN7	I	Lipid transport and metabolism
RSOLAG1IB_8583	PF01399	3.2e-15	206	306	4	103	105	0	PCI	PCI domain	G	Carbohydrate transport and metabolism
RSOLAG1IB_7898	PF07690	4.4e-21	54	439	2	352	353	1	MFS_1	Major Facilitator Superfamily	O	Posttranslational modification, protein turnover, chaperones
RSOLAG1IB_5826	PF00324	2.7e-22	65	503	23	466	479	1	AA_permease	Amino acid permease	P	Inorganic ion transport and metabolism
RSOLAG1IB_2723	PF00152	8.7e-70	141	494	3	321	323	1	tRNA-synt_2	tRNA synthetases class II (D, K and N)	H	Coenzyme transport and metabolism
RSOLAG1IB_2515	PF00180	2.1e-94	23	364	2	347	347	1	Iso_dh	Isocitrate/isopropylmalate dehydrogenase	K	Transcription
RSOLAG1IB_2149	PF03330	3e-07	237	308	3	75	78	0	DPBB_1	Rare lipoprotein A (RlpA)-like double-psi beta-barrel	J	Translation, ribosomal structure and biogenesis
RSOLAG1IB_2228	PF06201	6.7e-27	55	165	2	113	114	1	PITH	C-terminal proteasome-interacting domain of thioredoxin-like	O	Posttranslational modification, protein turnover, chaperones
RSOLAG1IB_2303	PF08712	1.1e-32	72	158	1	87	87	1	Nfu_N	Scaffold protein Nfu/NifU N terminal	G	Carbohydrate transport and metabolism
RSOLAG1IB_2303	PF01106	2.7e-22	189	258	1	67	68	0	NifU	NifU-like domain	O	Posttranslational modification, protein turnover, chaperones
RSOLAG1IB_2761	PF00412	0.00011	248	304	1	54	58	0	LIM	LIM domain	S	Function unknown
RSOLAG1IB_8392	PF00705	7.2e-54	1	124	1	124	127	1	PCNA_N	Proliferating cell nuclear antigen, N-terminal domain	K	Transcription
RSOLAG1IB_8392	PF02747	1.2e-19	127	186	1	60	128	0	PCNA_C	Proliferating cell nuclear antigen, C-terminal domain	E	Amino acid transport and metabolism
RSOLAG1IB_8392	PF02747	3.8e-19	289	352	64	128	128	0	PCNA_C	Proliferating cell nuclear antigen, C-terminal domain	TBLD	Multiple classes
RSOLAG1IB_7520	PF00995	1.2e-121	72	661	2	561	563	1	Sec1	Sec1 family	N	Cell motility
RSOLAG1IB_1714	PF07250	7.5e-34	126	365	45	243	243	1	Glyoxal_oxid_N	Glyoxal oxidase N-terminus	R	General function prediction only
RSOLAG1IB_1714	PF09118	5.5e-20	546	655	1	97	97	0	DUF1929	Domain of unknown function (DUF1929)	S	Function unknown
RSOLAG1IB_10214	PF00483	1.3e-08	20	162	4	141	248	1	NTP_transferase	Nucleotidyl transferase	J	Translation, ribosomal structure and biogenesis
RSOLAG1IB_1480	PF00118	7.2e-146	46	539	1	487	488	1	Cpn60_TCP1	TCP-1/cpn60 chaperonin family	K	Transcription
RSOLAG1IB_1581	PF01699	3.1e-19	129	276	1	138	139	1	Na_Ca_ex	Sodium/calcium exchanger protein	I	Lipid transport and metabolism
RSOLAG1IB_1581	PF01699	8.3e-21	359	489	2	137	139	0	Na_Ca_ex	Sodium/calcium exchanger protein	O	Posttranslational modification, protein turnover, chaperones
RSOLAG1IB_8253	PF12542	7.7e-26	63	155	1	94	94	0	CWC25	Pre-mRNA splicing factor	S	Function unknown
RSOLAG1IB_8253	PF10197	4.1e-15	11	47	1	37	37	0	Cir_N	N-terminal domain of CBF1 interacting co-repressor CIR	P	Inorganic ion transport and metabolism
RSOLAG1IB_1327	PF08547	1.8e-30	14	196	1	162	162	1	CIA30	Complex I intermediate-associated protein 30 (CIA30)	R	General function prediction only
RSOLAG1IB_6899	PF00085	1e-28	14	104	12	103	104	1	Thioredoxin	Thioredoxin	T	Signal transduction mechanisms
RSOLAG1IB_10366	PF00648	1.1e-11	119	201	27	112	298	1	Peptidase_C2	Calpain family cysteine protease	Z	Cytoskeleton
RSOLAG1IB_10366	PF00648	2.9e-41	233	403	115	294	298	0	Peptidase_C2	Calpain family cysteine protease	GOT	Multiple classes
RSOLAG1IB_1183	PF00122	1.2e-57	350	605	2	228	228	1	E1-E2_ATPase	E1-E2 ATPase	U	Intracellular trafficking, secretion, and vesicular transport
RSOLAG1IB_1183	PF00689	4.8e-47	1055	1228	2	181	183	0	Cation_ATPase_C	Cation transporting ATPase, C-terminus	Z	Cytoskeleton
RSOLAG1IB_1183	PF00702	1.3e-19	610	982	2	192	192	0	Hydrolase	haloacid dehalogenase-like hydrolase	QR	Multiple classes
RSOLAG1IB_1183	PF00690	1.8e-06	270	312	27	69	69	0	Cation_ATPase_N	Cation transporter/ATPase, N-terminus	O	Posttranslational modification, protein turnover, chaperones
RSOLAG1IB_6714	PF00046	7.4e-13	70	121	2	53	57	1	Homeobox	Homeobox domain	EH	Multiple classes
RSOLAG1IB_6622	PF00046	6.7e-06	197	235	14	52	57	0	Homeobox	Homeobox domain	T	Signal transduction mechanisms
RSOLAG1IB_11549	PF07885	1.4e-14	226	299	2	78	79	0	Ion_trans_2	Ion channel	U	Intracellular trafficking, secretion, and vesicular transport
RSOLAG1IB_11549	PF07885	9.4e-15	359	427	2	74	79	0	Ion_trans_2	Ion channel	I	Lipid transport and metabolism
RSOLAG1IB_4287	PF01644	4.3e-75	505	675	1	163	163	1	Chitin_synth_1	Chitin synthase	T	Signal transduction mechanisms
RSOLAG1IB_4287	PF03142	1.4e-21	653	912	204	450	537	0	Chitin_synth_2	Chitin synthase	P	Inorganic ion transport and metabolism
RSOLAG1IB_4287	PF08407	1.3e-24	431	504	1	78	78	0	Chitin_synth_1N	Chitin synthase N-terminal	U	Intracellular trafficking, secretion, and vesicular transport
RSOLAG1IB_5748	PF02386	3e-67	3	282	88	339	339	1	TrkH	Cation transport protein	TZ	Multiple classes
RSOLAG1IB_5748	PF00397	7.6e-05	476	499	1	23	30	0	WW	WW domain	Z	Cytoskeleton
RSOLAG1IB_10734	PF01758	1.4e-41	123	319	2	186	187	0	SBF	Sodium Bile acid symporter family	J	Translation, ribosomal structure and biogenesis
RSOLAG1IB_4896	PF00735	5.7e-18	98	219	4	126	281	1	Septin	Septin	W	Extracellular structures
RSOLAG1IB_4896	PF00735	5.4e-08	262	321	128	187	281	0	Septin	Septin	R	General function prediction only
RSOLAG1IB_4896	PF00735	7.9e-14	508	564	222	278	281	0	Septin	Septin	Q	Secondary metabolites biosynthesis, transport and catabolism
RSOLAG1IB_9128	PF00069	5.6e-38	185	389	9	213	260	1	Pkinase	Protein kinase domain	J	Translation, ribosomal structure and biogenesis
RSOLAG1IB_9128	PF07714	1e-37	185	409	9	236	259	0	Pkinase_Tyr	Protein tyrosine kinase	R	General function prediction only
RSOLAG1IB_8986	PF00410	3.8e-27	6	130	2	129	129	1	Ribosomal_S8	Ribosomal protein S8	L	Replication, recombination and repair
RSOLAG1IB_8892	PF06588	9.7e-54	17	218	4	199	199	1	Muskelin_N	Muskelin N-terminus	G	Carbohydrate transport and metabolism
RSOLAG1IB_8892	PF01344	6.9e-07	290	319	11	41	47	0	Kelch_1	Kelch motif	K	Transcription
RSOLAG1IB_3199	PF04130	1.3e-56	348	1094	1	533	533	1	Spc97_Spc98	Spc97 / Spc98 family	A	RNA processing and modification
RSOLAG1IB_9080	PF00270	5.5e-49	123	290	1	167	167	1	DEAD	DEAD/DEAH box helicase	D	Cell cycle control, cell division, chromosome partitioning
RSOLAG1IB_9080	PF00271	1.4e-25	358	433	3	78	78	0	Helicase_C	Helicase conserved C-terminal domain	D	Cell cycle control, cell division, chromosome partitioning
RSOLAG1IB_5054	PF00270	2.3e-17	146	332	3	165	167	1	DEAD	DEAD/DEAH box helicase	O	Posttranslational modification, protein turnover, chaperones
RSOLAG1IB_5054	PF00271	1e-12	419	492	5	78	78	0	Helicase_C	Helicase conserved C-terminal domain	A	RNA processing and modification
RSOLAG1IB_11075	PF00753	2e-11	21	79	3	65	194	1	Lactamase_B	Metallo-beta-lactamase superfamily	T	Signal transduction mechanisms
RSOLAG1IB_8053	PF00264	6.7e-20	80	260	3	199	228	1	Tyrosinase	Common central domain of tyrosinase	T	Signal transduction mechanisms
RSOLAG1IB_3312	PF03062	3e-42	116	406	10	287	321	0	MBOAT	MBOAT family	U	Intracellular trafficking, secretion, and vesicular transport
RSOLAG1IB_3869	PF04099	7.8e-21	3	197	1	128	143	1	Sybindin	Sybindin-like family	D	Cell cycle control, cell division, chromosome partitioning
RSOLAG1IB_10312	PF07732	2e-37	30	142	3	118	120	1	Cu-oxidase_3	Multicopper oxidase	J	Translation, ribosomal structure and biogenesis
RSOLAG1IB_10312	PF07731	1.8e-21	458	582	22	129	130	0	Cu-oxidase_2	Multicopper oxidase	AT	Multiple classes
RSOLAG1IB_10312	PF00394	2e-12	199	363	36	153	155	0	Cu-oxidase	Multicopper oxidase	U	Intracellular trafficking, secretion, and vesicular transport
RSOLAG1IB_7099	PF03345	2.4e-108	14	447	5	438	440	1	DDOST_48kD	Oligosaccharyltransferase 48 kDa subunit beta	U	Intracellular trafficking, secretion, and vesicular transport
RSOLAG1IB_8153	PF00179	6e-43	7	144	1	139	140	1	UQ_con	Ubiquitin-conjugating enzyme	C	Energy production and conversion
RSOLAG1IB_8153	PF09288	1.2e-18	170	223	1	55	55	0	UBA_3	Fungal ubiquitin-associated domain	C	Energy production and conversion
RSOLAG1IB_6854	PF00201	7.3e-22	285	421	258	383	501	0	UDPGT	UDP-glucoronosyl and UDP-glucosyl transferase	K	Transcription
RSOLAG1IB_1061	PF03239	4.6e-65	8	385	2	301	306	1	FTR1	Iron permease FTR1 family	J	Translation, ribosomal structure and biogenesis
RSOLAG1IB_1614	PF00071	4e-53	11	192	1	161	162	1	Ras	Ras family	U	Intracellular trafficking, secretion, and vesicular transport
RSOLAG1IB_1614	PF08477	6.2e-17	11	127	1	119	119	0	Miro	Miro-like protein	R	General function prediction only
RSOLAG1IB_1614	PF00025	1.4e-12	10	137	15	136	175	0	Arf	ADP-ribosylation factor family	R	General function prediction only
RSOLAG1IB_1614	PF00009	1.2e-06	11	187	5	183	189	0	GTP_EFTU	Elongation factor Tu GTP binding domain	A	RNA processing and modification
AG1IA_00076	PF03171	9.3e-10	148	218	3	65	97	1	2OG-FeII_Oxy	2OG-Fe(II) oxygenase superfamily	O	Posttranslational modification, protein turnover, chaperones
AG1IA_00222	PF02776	2.5e-56	88	252	1	166	172	1	TPP_enzyme_N	Thiamine pyrophosphate enzyme, N-terminal TPP binding domain	KTDL	Multiple classes
AG1IA_00222	PF02775	1.3e-48	495	644	1	150	150	0	TPP_enzyme_C	Thiamine pyrophosphate enzyme, C-terminal TPP binding domain	L	Replication, recombination and repair
AG1IA_00222	PF00205	3.1e-38	288	433	1	137	137	0	TPP_enzyme_M	Thiamine pyrophosphate enzyme, central domain	J	Translation, ribosomal structure and biogenesis
AG1IA_00555	PF07883	3.8e-07	91	156	2	71	71	1	Cupin_2	Cupin domain	R	General function prediction only
AG1IA_00555	PF00378	2.6e-05	263	352	5	94	170	0	ECH	Enoyl-CoA hydratase/isomerase family	P	Inorganic ion transport and metabolism
AG1IA_00880	PF00005	4.5e-22	397	528	1	118	118	1	ABC_tran	ABC transporter	M	Cell wall/membrane/envelope biogenesis
AG1IA_00880	PF00664	5.4e-19	25	235	3	220	275	0	ABC_membrane	ABC transporter transmembrane region	S	Function unknown
AG1IA_00979	PF06371	1.7e-27	214	404	4	187	188	1	Drf_GBD	Diaphanous GTPase-binding Domain	J	Translation, ribosomal structure and biogenesis
AG1IA_00979	PF06367	2.4e-22	475	600	56	177	197	0	Drf_FH3	Diaphanous FH3 Domain	U	Intracellular trafficking, secretion, and vesicular transport
AG1IA_01072	PF00587	7.2e-66	186	510	1	170	173	1	tRNA-synt_2b	tRNA synthetase class II core domain (G, H, P, S and T)	O	Posttranslational modification, protein turnover, chaperones
AG1IA_01072	PF03129	7e-15	665	748	18	92	94	0	HGTP_anticodon	Anticodon binding domain	S	Function unknown
AG1IA_01172	PF00241	1.4e-09	49	113	36	107	127	1	Cofilin_ADF	Cofilin/tropomyosin-type actin-binding protein	C	Energy production and conversion
AG1IA_01172	PF00241	8e-08	208	288	7	94	127	0	Cofilin_ADF	Cofilin/tropomyosin-type actin-binding protein	S	Function unknown
AG1IA_01600	PF00252	3.6e-43	34	170	1	133	133	1	Ribosomal_L16	Ribosomal protein L16p/L10e	A	RNA processing and modification
AG1IA_01678	PF01554	3.3e-17	89	223	27	162	162	1	MatE	MatE	O	Posttranslational modification, protein turnover, chaperones
AG1IA_01678	PF01554	9e-27	292	436	7	160	162	0	MatE	MatE	I	Lipid transport and metabolism
AG1IA_01751	PF08423	1.3e-21	85	263	24	193	261	1	Rad51	Rad51	K	Transcription
AG1IA_01816	PF02782	3.4e-15	322	464	2	123	197	0	FGGY_C	FGGY family of carbohydrate kinases, C-terminal domain	G	Carbohydrate transport and metabolism
AG1IA_01816	PF00370	1.4e-07	53	171	8	112	245	0	FGGY_N	FGGY family of carbohydrate kinases, N-terminal domain	G	Carbohydrate transport and metabolism
AG1IA_02028	PF03637	1e-05	59	94	1	36	175	1	Mob1_phocein	Mob1/phocein family	P	Inorganic ion transport and metabolism
AG1IA_02028	PF03637	2e-37	93	207	58	172	175	0	Mob1_phocein	Mob1/phocein family	D	Cell cycle control, cell division, chromosome partitioning
AG1IA_02103	PF00069	6e-52	186	390	4	202	260	1	Pkinase	Protein kinase domain	P	Inorganic ion transport and metabolism
AG1IA_02103	PF07714	1.8e-24	185	380	3	198	259	0	Pkinase_Tyr	Protein tyrosine kinase	J	Translation, ribosomal structure and biogenesis
AG1IA_02174	PF00011	2.4e-09	173	237	27	101	102	0	HSP20	Hsp20/alpha crystallin family	O	Posttranslational modification, protein turnover, chaperones
AG1IA_02384	PF05011	7e-22	345	447	7	110	140	0	DBR1	Lariat debranching enzyme, C-terminal domain	L	Replication, recombination and repair
AG1IA_02503	PF00621	1.3e-33	645	832	1	176	180	1	RhoGEF	RhoGEF domain	DO	Multiple classes
AG1IA_02503	PF00621	2e-33	868	1055	1	179	180	0	RhoGEF	RhoGEF domain	S	Function unknown
AG1IA_02503	PF00780	1.1e-57	1294	1587	5	273	275	0	CNH	CNH domain	U	Intracellular trafficking, secretion, and vesicular transport
AG1IA_02584	PF10609	1.3e-35	175	256	1	79	81	1	ParA	ParA/MinD ATPase like	UZ	Multiple classes
AG1IA_02584	PF01656	8e-13	68	240	2	156	194	0	CbiA	CobQ/CobB/MinD/ParA nucleotide binding domain	B	Chromatin structure and dynamics
AG1IA_02703	PF11705	4e-25	1	211	1	204	234	1	RNA_pol_3_Rpc31	DNA-directed RNA polymerase III subunit Rpc31	C	Energy production and conversion
AG1IA_02766	PF03914	4.6e-30	425	577	3	165	165	1	CBF	CBF/Mak21 family	R	General function prediction only
AG1IA_03046	PF00544	9.8e-38	165	379	14	201	201	1	Pec_lyase_C	Pectate lyase	F	Nucleotide transport and metabolism
AG1IA_03259	PF03124	2.2e-95	226	667	2	346	346	1	EXS	EXS family	S	Function unknown
AG1IA_03316	PF01369	1.5e-29	1715	1898	8	190	190	1	Sec7	Sec7 domain	I	Lipid transport and metabolism
AG1IA_03397	PF00890	7.7e-90	76	512	2	421	421	1	FAD_binding_2	FAD binding domain	K	Transcription
AG1IA_03397	PF00173	1.6e-23	623	695	2	75	76	0	Cyt-b5	Cytochrome b5-like Heme/Steroid binding domain	B	Chromatin structure and dynamics
AG1IA_03397	PF01266	1.2e-13	76	274	2	210	358	0	DAO	FAD dependent oxidoreductase	U	Intracellular trafficking, secretion, and vesicular transport
AG1IA_03397	PF07992	6.6e-07	75	270	1	112	202	0	Pyr_redox_2	Pyridine nucleotide-disulphide oxidoreductase	F	Nucleotide transport and metabolism
AG1IA_03397	PF01134	0.0001	75	104	1	30	392	0	GIDA	Glucose inhibited division protein A	U	Intracellular trafficking, secretion, and vesicular transport
AG1IA_03397	PF01494	1.3e-05	75	109	3	37	356	0	FAD_binding_3	FAD binding domain	E	Amino acid transport and metabolism
AG1IA_03397	PF03486	6.2e-05	75	108	2	35	409	0	HI0933_like	HI0933-like protein	C	Energy production and conversion
AG1IA_03476	PF00447	1.3e-22	488	556	1	69	103	1	HSF_DNA-bind	HSF-type DNA-binding	S	Function unknown
AG1IA_03476	PF00567	1e-19	1	89	34	121	122	0	TUDOR	Tudor domain	R	General function prediction only
AG1IA_03695	PF02535	3.3e-30	7	298	11	285	319	1	Zip	ZIP Zinc transporter	TV	Multiple classes
AG1IA_03840	PF02786	9.3e-28	207	303	1	105	211	1	CPSase_L_D2	Carbamoyl-phosphate synthase L chain, ATP binding domain	I	Lipid transport and metabolism
AG1IA_03840	PF02786	3.1e-07	391	422	179	210	211	0	CPSase_L_D2	Carbamoyl-phosphate synthase L chain, ATP binding domain	T	Signal transduction mechanisms
AG1IA_03840	PF02786	4.1e-21	760	963	1	205	211	0	CPSase_L_D2	Carbamoyl-phosphate synthase L chain, ATP binding domain	J	Translation, ribosomal structure and biogenesis
AG1IA_03840	PF02787	7.9e-42	510	634	2	121	121	0	CPSase_L_D3	Carbamoyl-phosphate synthetase large chain, oligomerisation domain	R	General function prediction only
AG1IA_03840	PF00289	2.4e-15	86	201	2	109	110	0	CPSase_L_chain	Carbamoyl-phosphate synthase L chain, N-terminal domain	GOU	Multiple classes
AG1IA_03840	PF00289	6.5e-17	649	755	6	110	110	0	CPSase_L_chain	Carbamoyl-phosphate synthase L chain, N-terminal domain	A	RNA processing and modification
AG1IA_03840	PF02222	7.9e-09	769	922	2	149	172	0	ATP-grasp	ATP-grasp domain	R	General function prediction only
AG1IA_03840	PF07478	6.6e-06	768	922	2	164	203	0	Dala_Dala_lig_C	D-ala D-ala ligase C-terminus	R	General function prediction only
AG1IA_03975	PF00005	1.7e-06	347	479	1	115	118	0	ABC_tran	ABC transporter	R	General function prediction only
AG1IA_04039	PF01423	8.1e-20	6	70	2	68	68	1	LSM	LSM domain	A	RNA processing and modification
AG1IA_04155	PF02628	1.2e-76	123	523	2	300	301	1	COX15-CtaA	Cytochrome oxidase assembly protein	O	Posttranslational modification, protein turnover, chaperones
AG1IA_04239	PF00533	1.9e-06	767	828	16	78	78	0	BRCT	BRCA1 C Terminus (BRCT) domain	R	General function prediction only
AG1IA_04384	PF07470	1.6e-62	26	385	4	333	336	1	Glyco_hydro_88	Glycosyl Hydrolase Family 88	Z	Cytoskeleton
AG1IA_04453	PF00333	2.4e-16	127	183	8	64	67	1	Ribosomal_S5	Ribosomal protein S5, N-terminal domain	O	Posttranslational modification, protein turnover, chaperones
AG1IA_04453	PF03719	5.4e-13	197	258	2	58	74	0	Ribosomal_S5_C	Ribosomal protein S5, C-terminal domain	F	Nucleotide transport and metabolism
AG1IA_04509	PF00642	1.8e-06	202	227	2	27	27	1	zf-CCCH	Zinc finger C-x8-C-x5-C-x3-H type (and similar)	R	General function prediction only
AG1IA_04726	PF00083	1.3e-43	44	514	3	447	451	1	Sugar_tr	Sugar (and other) transporter	Z	Cytoskeleton
AG1IA_04726	PF07690	1.5e-14	48	350	3	239	353	0	MFS_1	Major Facilitator Superfamily	TU	Multiple classes
AG1IA_04823	PF01370	1.2e-33	99	364	4	229	238	1	Epimerase	NAD dependent epimerase/dehydratase family	U	Intracellular trafficking, secretion, and vesicular transport
AG1IA_04823	PF04321	1.6e-07	146	272	16	139	287	0	RmlD_sub_bind	RmlD substrate binding domain	U	Intracellular trafficking, secretion, and vesicular transport
AG1IA_04823	PF02719	6.1e-06	99	293	4	175	296	0	Polysacc_synt_2	Polysaccharide biosynthesis protein	P	Inorganic ion transport and metabolism
AG1IA_04823	PF01073	5.9e-06	99	269	3	157	280	0	3Beta_HSD	3-beta hydroxysteroid dehydrogenase/isomerase family	A	RNA processing and modification
AG1IA_04823	PF00106	6.1e-05	99	240	6	142	167	0	adh_short	short chain dehydrogenase	A	RNA processing and modification
AG1IA_04973	PF04479	3.6e-23	67	279	6	214	224	1	RTA1	RTA1 like protein	T	Signal transduction mechanisms
AG1IA_05187	PF06047	4.6e-42	273	364	14	105	105	1	SynMuv_product	Ras-induced vulval development antagonist	J	Translation, ribosomal structure and biogenesis
AG1IA_05258	PF11901	1.9e-12	31	128	5	100	119	1	DUF3421	Protein of unknown function (DUF3421)	KC	Multiple classes
AG1IA_05345	PF00009	2.1e-36	333	501	5	186	189	1	GTP_EFTU	Elongation factor Tu GTP binding domain	K	Transcription
AG1IA_05345	PF11987	2.6e-27	657	758	8	109	109	0	IF-2	Translation-initiation factor 2	C	Energy production and conversion
AG1IA_05345	PF03144	9.1e-07	529	590	1	72	74	0	GTP_EFTU_D2	Elongation factor Tu domain 2	Q	Secondary metabolites biosynthesis, transport and catabolism
AG1IA_05427	PF00035	1.4e-05	350	393	23	67	67	1	dsrm	Double-stranded RNA binding motif	T	Signal transduction mechanisms
AG1IA_05508	PF00160	4.7e-16	9	202	3	154	155	1	Pro_isomerase	Cyclophilin type peptidyl-prolyl cis-trans isomerase/CLD	M	Cell wall/membrane/envelope biogenesis
AG1IA_05586	PF03694	3.8e-23	11	80	2	72	111	1	Erg28	Erg28 like protein	F	Nucleotide transport and metabolism
AG1IA_05668	PF00719	3.8e-20	1	85	77	155	156	1	Pyrophosphatase	Inorganic pyrophosphatase	O	Posttranslational modification, protein turnover, chaperones
AG1IA_05761	PF00400	5.5e-10	978	1010	7	39	39	0	WD40	WD domain, G-beta repeat	HC	Multiple classes
AG1IA_05761	PF00400	6.5e-12	1021	1053	7	39	39	0	WD40	WD domain, G-beta repeat	A	RNA processing and modification
AG1IA_05761	PF00400	1.7e-09	1062	1095	5	38	39	0	WD40	WD domain, G-beta repeat	Z	Cytoskeleton
AG1IA_05761	PF00400	5.4e-11	1105	1139	5	39	39	0	WD40	WD domain, G-beta repeat	F	Nucleotide transport and metabolism
AG1IA_05761	PF00400	3.1e-06	1157	1184	12	39	39	0	WD40	WD domain, G-beta repeat	O	Posttranslational modification, protein turnover, chaperones
AG1IA_05761	PF00400	1.1e-09	1195	1227	7	39	39	0	WD40	WD domain, G-beta repeat	J	Translation, ribosomal structure and biogenesis
AG1IA_05761	PF00400	7e-11	1239	1270	8	39	39	0	WD40	WD domain, G-beta repeat	K	Transcription
AG1IA_05761	PF00400	1.2e-07	1277	1310	3	37	39	0	WD40	WD domain, G-beta repeat	O	Posttranslational modification, protein turnover, chaperones
AG1IA_05761	PF00400	2.5e-06	1324	1355	8	39	39	0	WD40	WD domain, G-beta repeat	R	General function prediction only
AG1IA_05761	PF00400	8.7e-12	1366	1401	4	39	39	0	WD40	WD domain, G-beta repeat	BK	Multiple classes
AG1IA_05761	PF00400	3e-13	1412	1444	7	39	39	0	WD40	WD domain, G-beta repeat	Q	Secondary metabolites biosynthesis, transport and catabolism
AG1IA_05761	PF05729	1.8e-07	310	489	1	159	166	0	NACHT	NACHT domain	QR	Multiple classes
AG1IA_05866	PF00270	4.2e-29	102	232	11	146	167	1	DEAD	DEAD/DEAH box helicase	O	Posttranslational modification, protein turnover, chaperones
AG1IA_05866	PF00271	1.3e-23	310	391	3	78	78	0	Helicase_C	Helicase conserved C-terminal domain	T	Signal transduction mechanisms
AG1IA_05953	PF00515	1.8e-05	274	306	2	34	34	0	TPR_1	Tetratricopeptide repeat	O	Posttranslational modification, protein turnover, chaperones
AG1IA_05953	PF00515	0.00013	364	395	2	33	34	0	TPR_1	Tetratricopeptide repeat	C	Energy production and conversion
AG1IA_05953	PF00226	2e-12	458	494	1	37	64	0	DnaJ	DnaJ domain	O	Posttranslational modification, protein turnover, chaperones
AG1IA_06059	PF01467	9.2e-13	118	233	13	155	157	1	CTP_transf_2	Cytidylyltransferase	T	Signal transduction mechanisms
AG1IA_06145	PF04998	4e-81	127	636	1	276	277	1	RNA_pol_Rpb1_5	RNA polymerase Rpb1, domain 5	KL	Multiple classes
AG1IA_06145	PF05000	2.5e-29	23	120	11	108	108	0	RNA_pol_Rpb1_4	RNA polymerase Rpb1, domain 4	U	Intracellular trafficking, secretion, and vesicular transport
AG1IA_06447	PF05208	1.5e-46	36	198	3	161	363	1	ALG3	ALG3 protein	R	General function prediction only
AG1IA_06447	PF05208	6.7e-28	334	414	281	363	363	0	ALG3	ALG3 protein	O	Posttranslational modification, protein turnover, chaperones
AG1IA_06549	PF00300	2.1e-21	216	366	18	158	158	1	PGAM	Phosphoglycerate mutase family	L	Replication, recombination and repair
AG1IA_06549	PF01591	2.5e-10	91	155	65	129	223	0	6PF2K	6-phosphofructo-2-kinase	H	Coenzyme transport and metabolism
AG1IA_06657	PF08719	1.5e-38	170	323	1	156	157	1	DUF1768	Domain of unknown function (DUF1768)	T	Signal transduction mechanisms
AG1IA_06657	PF08719	5e-34	341	493	1	155	157	0	DUF1768	Domain of unknown function (DUF1768)	R	General function prediction only
AG1IA_06921	PF00122	5.8e-44	410	649	2	219	228	1	E1-E2_ATPase	E1-E2 ATPase	O	Posttranslational modification, protein turnover, chaperones
AG1IA_06921	PF00702	1.2e-09	658	841	1	139	192	0	Hydrolase	haloacid dehalogenase-like hydrolase	DO	Multiple classes
AG1IA_06921	PF00403	9.7e-08	157	214	4	60	62	0	HMA	Heavy-metal-associated domain	Z	Cytoskeleton
AG1IA_07010	PF00069	6.3e-05	128	183	3	56	260	1	Pkinase	Protein kinase domain	O	Posttranslational modification, protein turnover, chaperones
AG1IA_07224	PF00122	2.2e-22	220	425	47	212	228	1	E1-E2_ATPase	E1-E2 ATPase	U	Intracellular trafficking, secretion, and vesicular transport
AG1IA_07224	PF00702	2.4e-10	453	855	5	191	192	0	Hydrolase	haloacid dehalogenase-like hydrolase	J	Translation, ribosomal structure and biogenesis
AG1IA_07354	PF00833	1.1e-34	17	98	38	118	122	1	Ribosomal_S17e	Ribosomal S17	K	Transcription
AG1IA_07587	PF06420	3.2e-72	94	262	71	224	241	1	Mgm101p	Mitochondrial genome maintenance MGM101	T	Signal transduction mechanisms
AG1IA_07664	PF00493	2.1e-131	414	731	2	324	326	1	MCM	MCM2/3/5 family	F	Nucleotide transport and metabolism
AG1IA_07664	PF01078	2.1e-06	520	614	93	197	207	0	Mg_chelatase	Magnesium chelatase, subunit ChlI	R	General function prediction only
AG1IA_07869	PF00097	0.00011	46	87	1	41	42	0	zf-C3HC4	Zinc finger, C3HC4 type (RING finger)	NI	Multiple classes
AG1IA_08057	PF04615	2.2e-140	208	903	13	723	735	0	Utp14	Utp14 protein	O	Posttranslational modification, protein turnover, chaperones
AG1IA_08196	PF00025	1.3e-42	98	217	53	173	175	1	Arf	ADP-ribosylation factor family	U	Intracellular trafficking, secretion, and vesicular transport
AG1IA_08196	PF00503	4.7e-05	102	173	189	270	351	0	G-alpha	G-protein alpha subunit	O	Posttranslational modification, protein turnover, chaperones
AG1IA_08287	PF04433	2.5e-10	422	499	3	82	84	0	SWIRM	SWIRM domain	U	Intracellular trafficking, secretion, and vesicular transport
AG1IA_08287	PF00569	1.2e-06	85	129	3	45	46	0	ZZ	Zinc finger, ZZ type	G	Carbohydrate transport and metabolism
AG1IA_08287	PF00249	9.3e-06	158	192	9	44	48	0	Myb_DNA-binding	Myb-like DNA-binding domain	S	Function unknown
AG1IA_08450	PF02866	2.5e-36	200	363	1	174	174	1	Ldh_1_C	lactate/malate dehydrogenase, alpha/beta C-terminal domain	R	General function prediction only
AG1IA_08450	PF00056	2.1e-27	67	164	2	99	142	0	Ldh_1_N	lactate/malate dehydrogenase, NAD binding domain	D	Cell cycle control, cell division, chromosome partitioning
AG1IA_08450	PF01073	4.6e-05	69	158	1	91	280	0	3Beta_HSD	3-beta hydroxysteroid dehydrogenase/isomerase family	O	Posttranslational modification, protein turnover, chaperones
AG1IA_08625	PF07973	5.8e-06	232	276	1	42	44	1	tRNA_SAD	Threonyl and Alanyl tRNA synthetase second additional domain	Z	Cytoskeleton
AG1IA_08765	PF00406	6.7e-61	44	230	1	150	151	1	ADK	Adenylate kinase	U	Intracellular trafficking, secretion, and vesicular transport
AG1IA_08765	PF05191	2.5e-13	167	202	1	36	36	0	ADK_lid	Adenylate kinase, active site lid	S	Function unknown
AG1IA_09096	PF00656	1.8e-10	374	505	12	139	243	1	Peptidase_C14	Caspase domain	K	Transcription
AG1IA_09533	PF05875	1.4e-52	14	274	2	261	262	1	aPHC	Alkaline phytoceramidase (aPHC)	U	Intracellular trafficking, secretion, and vesicular transport
AG1IA_09889	PF09748	7.9e-12	50	149	2	104	128	1	Med10	Transcription factor subunit Med10 of Mediator complex	K	Transcription
RSOL_230000	PF03171	3.5e-12	152	219	35	97	97	1	2OG-FeII_Oxy	2OG-Fe(II) oxygenase superfamily	GQ	Multiple classes
RSOL_231850	PF02776	6.4e-56	102	266	1	166	172	1	TPP_enzyme_N	Thiamine pyrophosphate enzyme, N-terminal TPP binding domain	D	Cell cycle control, cell division, chromosome partitioning
RSOL_231850	PF02775	3.4e-48	509	658	1	150	150	0	TPP_enzyme_C	Thiamine pyrophosphate enzyme, C-terminal TPP binding domain	T	Signal transduction mechanisms
RSOL_231850	PF00205	7.1e-37	303	447	2	137	137	0	TPP_enzyme_M	Thiamine pyrophosphate enzyme, central domain	F	Nucleotide transport and metabolism
RSOL_478170	PF00788	4.8e-11	607	685	4	80	93	1	RA	Ras association (RalGDS/AF-6) domain	Z	Cytoskeleton
RSOL_478170	PF00018	3e-05	98	131	15	48	48	0	SH3_1	SH3 domain	MU	Multiple classes
RSOL_474290	PF00378	2.5e-25	52	219	5	169	170	1	ECH	Enoyl-CoA hydratase/isomerase family	K	Transcription
RSOL_077060	PF00664	5.6e-22	321	594	4	274	275	0	ABC_membrane	ABC transporter transmembrane region	U	Intracellular trafficking, secretion, and vesicular transport
RSOL_077060	PF00005	1.5e-21	681	808	1	118	118	0	ABC_tran	ABC transporter	DZ	Multiple classes
RSOL_404630	PF02181	2.6e-78	1113	1483	8	370	371	1	FH2	Formin Homology 2 Domain	J	Translation, ribosomal structure and biogenesis
RSOL_404630	PF06367	1.8e-29	426	593	20	177	197	0	Drf_FH3	Diaphanous FH3 Domain	F	Nucleotide transport and metabolism
RSOL_404630	PF06371	1e-27	194	380	3	182	188	0	Drf_GBD	Diaphanous GTPase-binding Domain	O	Posttranslational modification, protein turnover, chaperones
RSOL_405850	PF00587	1.6e-65	55	379	1	170	173	1	tRNA-synt_2b	tRNA synthetase class II core domain (G, H, P, S and T)	G	Carbohydrate transport and metabolism
RSOL_405850	PF03129	4.9e-21	543	633	1	92	94	0	HGTP_anticodon	Anticodon binding domain	E	Amino acid transport and metabolism
RSOL_414280	PF00241	8.9e-12	14	129	4	121	127	1	Cofilin_ADF	Cofilin/tropomyosin-type actin-binding protein	O	Posttranslational modification, protein turnover, chaperones
RSOL_414280	PF00241	8.8e-14	188	306	5	125	127	0	Cofilin_ADF	Cofilin/tropomyosin-type actin-binding protein	D	Cell cycle control, cell division, chromosome partitioning
RSOL_413290	PF07690	1.6e-14	18	276	39	253	353	1	MFS_1	Major Facilitator Superfamily	R	General function prediction only
RSOL_500110	PF00106	2.5e-16	47	226	3	163	167	1	adh_short	short chain dehydrogenase	Z	Cytoskeleton
RSOL_500110	PF08659	5.3e-07	47	151	3	102	181	0	KR	KR domain	C	Energy production and conversion
RSOL_381320	PF00252	5.2e-43	34	169	1	132	133	1	Ribosomal_L16	Ribosomal protein L16p/L10e	C	Energy production and conversion
RSOL_384510	PF01554	6.9e-26	69	229	1	162	162	1	MatE	MatE	U	Intracellular trafficking, secretion, and vesicular transport
RSOL_384510	PF01554	6.9e-33	298	451	7	160	162	0	MatE	MatE	T	Signal transduction mechanisms
RSOL_206640	PF08423	4.9e-24	98	277	25	193	261	1	Rad51	Rad51	L	Replication, recombination and repair
RSOL_206640	PF00154	0.00011	65	141	4	78	323	0	RecA	recA bacterial DNA recombination protein	YU	Multiple classes
RSOL_074380	PF02782	6.7e-45	317	527	2	196	197	0	FGGY_C	FGGY family of carbohydrate kinases, C-terminal domain	T	Signal transduction mechanisms
RSOL_074380	PF00370	6.4e-19	6	184	1	167	245	0	FGGY_N	FGGY family of carbohydrate kinases, N-terminal domain	R	General function prediction only
RSOL_412350	PF03637	2.1e-66	62	232	1	171	175	1	Mob1_phocein	Mob1/phocein family	D	Cell cycle control, cell division, chromosome partitioning
RSOL_506950	PF00069	1.6e-52	392	596	4	202	260	1	Pkinase	Protein kinase domain	IE	Multiple classes
RSOL_506950	PF07714	6.1e-25	391	586	3	198	259	0	Pkinase_Tyr	Protein tyrosine kinase	BK	Multiple classes
RSOL_506150	PF00011	7.4e-10	124	186	27	99	102	0	HSP20	Hsp20/alpha crystallin family	TU	Multiple classes
RSOL_322550	PF05011	1.1e-28	300	436	4	140	140	1	DBR1	Lariat debranching enzyme, C-terminal domain	MU	Multiple classes
RSOL_322550	PF00149	5.3e-06	22	177	63	199	200	0	Metallophos	Calcineurin-like phosphoesterase	G	Carbohydrate transport and metabolism
RSOL_296060	PF00621	4.9e-36	632	813	1	176	180	1	RhoGEF	RhoGEF domain	S	Function unknown
RSOL_296060	PF00621	1.5e-33	856	1041	1	179	180	0	RhoGEF	RhoGEF domain	S	Function unknown
RSOL_296060	PF00780	7.6e-58	1270	1563	5	273	275	0	CNH	CNH domain	K	Transcription
RSOL_296060	PF00610	2.6e-05	454	534	2	74	74	0	DEP	Domain found in Dishevelled, Egl-10, and Pleckstrin (DEP)	Q	Secondary metabolites biosynthesis, transport and catabolism
RSOL_297130	PF10609	9.5e-36	181	262	1	79	81	1	ParA	ParA/MinD ATPase like	R	General function prediction only
RSOL_297130	PF01656	1.6e-13	74	246	2	156	194	0	CbiA	CobQ/CobB/MinD/ParA nucleotide binding domain	K	Transcription
RSOL_446970	PF11705	6.9e-27	6	179	23	231	234	1	RNA_pol_3_Rpc31	DNA-directed RNA polymerase III subunit Rpc31	T	Signal transduction mechanisms
RSOL_445990	PF03914	7.8e-39	259	407	2	165	165	1	CBF	CBF/Mak21 family	D	Cell cycle control, cell division, chromosome partitioning
RSOL_445040	PF00172	2.4e-07	16	40	1	25	40	1	Zn_clus	Fungal Zn(2)-Cys(6) binuclear cluster domain	GE	Multiple classes
RSOL_396370	PF00544	4.4e-37	146	360	14	201	201	1	Pec_lyase_C	Pectate lyase	K	Transcription
RSOL_434920	PF03124	2.2e-95	20	461	2	346	346	1	EXS	EXS family	LA	Multiple classes
RSOL_435760	PF01369	8.8e-30	1294	1478	7	190	190	1	Sec7	Sec7 domain	R	General function prediction only
RSOL_437460	PF00890	2.6e-88	21	457	2	421	421	1	FAD_binding_2	FAD binding domain	MO	Multiple classes
RSOL_437460	PF00173	2.3e-23	562	634	2	75	76	0	Cyt-b5	Cytochrome b5-like Heme/Steroid binding domain	K	Transcription
RSOL_437460	PF01266	9e-14	21	220	2	211	358	0	DAO	FAD dependent oxidoreductase	C	Energy production and conversion
RSOL_437460	PF07992	5.8e-08	20	217	1	114	202	0	Pyr_redox_2	Pyridine nucleotide-disulphide oxidoreductase	H	Coenzyme transport and metabolism
RSOL_437460	PF01134	8.3e-05	20	49	1	30	392	0	GIDA	Glucose inhibited division protein A	P	Inorganic ion transport and metabolism
RSOL_437460	PF01494	1.5e-05	20	54	3	37	356	0	FAD_binding_3	FAD binding domain	C	Energy production and conversion
RSOL_437460	PF03486	4.7e-05	20	53	2	35	409	0	HI0933_like	HI0933-like protein	K	Transcription
RSOL_439040	PF00447	1.7e-26	202	324	1	102	103	1	HSF_DNA-bind	HSF-type DNA-binding	IO	Multiple classes
RSOL_055760	PF02535	2.3e-30	15	327	13	310	319	1	Zip	ZIP Zinc transporter	D	Cell cycle control, cell division, chromosome partitioning
RSOL_423120	PF02786	1.1e-81	208	411	1	210	211	1	CPSase_L_D2	Carbamoyl-phosphate synthase L chain, ATP binding domain	C	Energy production and conversion
RSOL_423120	PF02786	8.6e-22	749	952	1	205	211	0	CPSase_L_D2	Carbamoyl-phosphate synthase L chain, ATP binding domain	O	Posttranslational modification, protein turnover, chaperones
RSOL_423120	PF02787	2.6e-40	499	623	2	121	121	0	CPSase_L_D3	Carbamoyl-phosphate synthetase large chain, oligomerisation domain	S	Function unknown
RSOL_423120	PF00289	2.1e-15	87	202	2	109	110	0	CPSase_L_chain	Carbamoyl-phosphate synthase L chain, N-terminal domain	R	General function prediction only
RSOL_423120	PF00289	8.4e-17	638	744	6	110	110	0	CPSase_L_chain	Carbamoyl-phosphate synthase L chain, N-terminal domain	R	General function prediction only
RSOL_423120	PF02222	3.2e-07	217	380	2	160	172	0	ATP-grasp	ATP-grasp domain	V	Defense mechanisms
RSOL_423120	PF02222	1.2e-08	758	908	2	146	172	0	ATP-grasp	ATP-grasp domain	F	Nucleotide transport and metabolism
RSOL_423120	PF07478	1.9e-05	759	901	4	154	203	0	Dala_Dala_lig_C	D-ala D-ala ligase C-terminus	R	General function prediction only
RSOL_444000	PF01423	9.1e-20	6	70	2	68	68	1	LSM	LSM domain	E	Amino acid transport and metabolism
RSOL_507740	PF02628	5.9e-83	122	507	2	301	301	1	COX15-CtaA	Cytochrome oxidase assembly protein	L	Replication, recombination and repair
RSOL_508780	PF00533	5.4e-09	367	443	6	78	78	0	BRCT	BRCA1 C Terminus (BRCT) domain	Z	Cytoskeleton
RSOL_508780	PF00533	1.1e-06	813	878	10	78	78	0	BRCT	BRCA1 C Terminus (BRCT) domain	S	Function unknown
RSOL_015630	PF07470	7.1e-64	25	384	4	333	336	1	Glyco_hydro_88	Glycosyl Hydrolase Family 88	R	General function prediction only
RSOL_017370	PF00333	8.5e-17	126	185	7	66	67	1	Ribosomal_S5	Ribosomal protein S5, N-terminal domain	QR	Multiple classes
RSOL_017370	PF03719	5.9e-16	197	255	2	60	74	0	Ribosomal_S5_C	Ribosomal protein S5, C-terminal domain	T	Signal transduction mechanisms
RSOL_018630	PF01480	7.6e-09	11	77	3	70	77	1	PWI	PWI domain	F	Nucleotide transport and metabolism
RSOL_018630	PF00642	9.1e-07	203	228	2	27	27	0	zf-CCCH	Zinc finger C-x8-C-x5-C-x3-H type (and similar)	E	Amino acid transport and metabolism
RSOL_143690	PF00083	8.9e-47	44	514	3	447	451	1	Sugar_tr	Sugar (and other) transporter	O	Posttranslational modification, protein turnover, chaperones
RSOL_143690	PF07690	1.1e-14	48	345	3	238	353	0	MFS_1	Major Facilitator Superfamily	O	Posttranslational modification, protein turnover, chaperones
RSOL_518510	PF01370	1.4e-38	10	278	1	229	238	1	Epimerase	NAD dependent epimerase/dehydratase family	U	Intracellular trafficking, secretion, and vesicular transport
RSOL_518510	PF04321	6.7e-12	9	188	2	140	287	0	RmlD_sub_bind	RmlD substrate binding domain	O	Posttranslational modification, protein turnover, chaperones
RSOL_518510	PF02719	4.3e-10	10	206	1	174	296	0	Polysacc_synt_2	Polysaccharide biosynthesis protein	L	Replication, recombination and repair
RSOL_518510	PF01073	1.2e-09	11	184	1	157	280	0	3Beta_HSD	3-beta hydroxysteroid dehydrogenase/isomerase family	BT	Multiple classes
RSOL_518510	PF00106	6.3e-09	10	155	3	142	167	0	adh_short	short chain dehydrogenase	O	Posttranslational modification, protein turnover, chaperones
RSOL_518510	PF07993	1.6e-06	12	189	1	184	249	0	NAD_binding_4	Male sterility protein	U	Intracellular trafficking, secretion, and vesicular transport
RSOL_518510	PF08659	4.6e-06	10	150	3	138	181	0	KR	KR domain	TZ	Multiple classes
RSOL_207370	PF04479	4.1e-47	64	281	5	214	224	1	RTA1	RTA1 like protein	C	Energy production and conversion
RSOL_359040	PF08241	2.5e-08	152	207	41	95	95	1	Methyltransf_11	Methyltransferase domain	J	Translation, ribosomal structure and biogenesis
RSOL_062960	PF06047	2.9e-47	296	397	3	104	105	0	SynMuv_product	Ras-induced vulval development antagonist	U	Intracellular trafficking, secretion, and vesicular transport
RSOL_209780	PF11901	5.2e-15	31	146	5	118	119	1	DUF3421	Protein of unknown function (DUF3421)	R	General function prediction only
RSOL_208080	PF00009	9.2e-37	113	281	5	186	189	1	GTP_EFTU	Elongation factor Tu GTP binding domain	M	Cell wall/membrane/envelope biogenesis
RSOL_208080	PF11987	5.1e-28	437	538	8	109	109	0	IF-2	Translation-initiation factor 2	R	General function prediction only
RSOL_208080	PF03144	7.3e-07	309	370	1	72	74	0	GTP_EFTU_D2	Elongation factor Tu domain 2	K	Transcription
RSOL_208080	PF03144	5.7e-05	574	638	3	72	74	0	GTP_EFTU_D2	Elongation factor Tu domain 2	H	Coenzyme transport and metabolism
RSOL_208080	PF04760	7e-05	33	83	2	53	54	0	IF2_N	Translation initiation factor IF-2, N-terminal region	O	Posttranslational modification, protein turnover, chaperones
RSOL_118420	PF00035	4e-07	327	391	1	67	67	1	dsrm	Double-stranded RNA binding motif	P	Inorganic ion transport and metabolism
RSOL_493870	PF00160	1.4e-45	9	171	3	154	155	1	Pro_isomerase	Cyclophilin type peptidyl-prolyl cis-trans isomerase/CLD	O	Posttranslational modification, protein turnover, chaperones
RSOL_492710	PF03694	1.2e-42	10	119	2	111	111	1	Erg28	Erg28 like protein	KL	Multiple classes
RSOL_218960	PF00719	1.1e-53	69	252	1	155	156	1	Pyrophosphatase	Inorganic pyrophosphatase	F	Nucleotide transport and metabolism
RSOL_211190	PF00400	2.1e-09	933	964	8	39	39	0	WD40	WD domain, G-beta repeat	C	Energy production and conversion
RSOL_211190	PF00400	1e-11	975	1007	7	39	39	0	WD40	WD domain, G-beta repeat	O	Posttranslational modification, protein turnover, chaperones
RSOL_211190	PF00400	1.4e-10	1016	1050	5	39	39	0	WD40	WD domain, G-beta repeat	Q	Secondary metabolites biosynthesis, transport and catabolism
RSOL_211190	PF00400	6.4e-11	1060	1093	6	39	39	0	WD40	WD domain, G-beta repeat	T	Signal transduction mechanisms
RSOL_211190	PF00400	7.2e-08	1146	1178	7	39	39	0	WD40	WD domain, G-beta repeat	B	Chromatin structure and dynamics
RSOL_211190	PF00400	9.4e-10	1190	1221	8	39	39	0	WD40	WD domain, G-beta repeat	P	Inorganic ion transport and metabolism
RSOL_211190	PF00400	6e-12	1230	1264	5	39	39	0	WD40	WD domain, G-beta repeat	R	General function prediction only
RSOL_211190	PF00400	2.7e-09	1273	1307	5	39	39	0	WD40	WD domain, G-beta repeat	YU	Multiple classes
RSOL_211190	PF00400	2e-08	1317	1349	7	39	39	0	WD40	WD domain, G-beta repeat	DKT	Multiple classes
RSOL_211190	PF00400	5.8e-11	1355	1391	3	39	39	0	WD40	WD domain, G-beta repeat	R	General function prediction only
RSOL_211190	PF05729	3.7e-06	272	437	1	151	166	0	NACHT	NACHT domain	TZ	Multiple classes
RSOL_495940	PF00270	2.9e-39	98	258	2	164	167	1	DEAD	DEAD/DEAH box helicase	T	Signal transduction mechanisms
RSOL_495940	PF00271	1.2e-23	330	411	3	78	78	0	Helicase_C	Helicase conserved C-terminal domain	O	Posttranslational modification, protein turnover, chaperones
RSOL_156290	PF00515	2.9e-06	62	93	2	33	34	1	TPR_1	Tetratricopeptide repeat	R	General function prediction only
RSOL_156290	PF00515	0.00013	335	366	2	33	34	0	TPR_1	Tetratricopeptide repeat	R	General function prediction only
RSOL_156290	PF00226	2.6e-22	429	487	1	64	64	0	DnaJ	DnaJ domain	CR	Multiple classes
RSOL_434320	PF01467	1.8e-19	231	357	1	154	157	1	CTP_transf_2	Cytidylyltransferase	K	Transcription
RSOL_166350	PF04998	5e-93	788	1285	1	276	277	1	RNA_pol_Rpb1_5	RNA polymerase Rpb1, domain 5	O	Posttranslational modification, protein turnover, chaperones
RSOL_166350	PF04997	1.1e-76	7	315	8	313	338	0	RNA_pol_Rpb1_1	RNA polymerase Rpb1, domain 1	OT	Multiple classes
RSOL_166350	PF00623	7.9e-49	313	464	20	166	166	0	RNA_pol_Rpb1_2	RNA polymerase Rpb1, domain 2	R	General function prediction only
RSOL_166350	PF04983	7.6e-36	467	650	1	157	157	0	RNA_pol_Rpb1_3	RNA polymerase Rpb1, domain 3	S	Function unknown
RSOL_166350	PF05000	1e-30	677	781	3	108	108	0	RNA_pol_Rpb1_4	RNA polymerase Rpb1, domain 4	L	Replication, recombination and repair
RSOL_349850	PF05208	5.1e-125	35	395	2	363	363	1	ALG3	ALG3 protein	RT	Multiple classes
RSOL_190550	PF01591	1.5e-66	14	228	9	222	223	1	6PF2K	6-phosphofructo-2-kinase	W	Extracellular structures
RSOL_190550	PF00300	9e-26	231	396	1	158	158	0	PGAM	Phosphoglycerate mutase family	R	General function prediction only
RSOL_440600	PF08719	3.2e-43	16	174	1	156	157	1	DUF1768	Domain of unknown function (DUF1768)	J	Translation, ribosomal structure and biogenesis
RSOL_440600	PF08719	7.2e-35	192	344	1	155	157	0	DUF1768	Domain of unknown function (DUF1768)	I	Lipid transport and metabolism
RSOL_043800	PF00122	3.7e-48	250	494	2	227	228	1	E1-E2_ATPase	E1-E2 ATPase	J	Translation, ribosomal structure and biogenesis
RSOL_043800	PF00702	6.3e-12	500	726	2	191	192	0	Hydrolase	haloacid dehalogenase-like hydrolase	S	Function unknown
RSOL_043800	PF00403	3.4e-05	1	48	7	54	62	0	HMA	Heavy-metal-associated domain	E	Amino acid transport and metabolism
RSOL_491170	PF00069	1.2e-66	128	378	3	260	260	1	Pkinase	Protein kinase domain	R	General function prediction only
RSOL_491170	PF07714	3.6e-42	128	373	3	256	259	0	Pkinase_Tyr	Protein tyrosine kinase	R	General function prediction only
RSOL_029720	PF00122	2.3e-18	173	386	47	212	228	1	E1-E2_ATPase	E1-E2 ATPase	G	Carbohydrate transport and metabolism
RSOL_029720	PF00702	1.4e-11	413	816	4	192	192	0	Hydrolase	haloacid dehalogenase-like hydrolase	O	Posttranslational modification, protein turnover, chaperones
RSOL_029720	PF08282	9.9e-05	675	820	81	226	254	0	Hydrolase_3	haloacid dehalogenase-like hydrolase	OE	Multiple classes
RSOL_316470	PF00833	3.8e-58	1	118	1	117	122	1	Ribosomal_S17e	Ribosomal S17	OU	Multiple classes
RSOL_165900	PF06420	1e-93	88	262	67	241	241	1	Mgm101p	Mitochondrial genome maintenance MGM101	A	RNA processing and modification
RSOL_183270	PF00493	1e-134	25	347	2	325	326	1	MCM	MCM2/3/5 family	S	Function unknown
RSOL_183270	PF01078	1.2e-06	132	225	94	197	207	0	Mg_chelatase	Magnesium chelatase, subunit ChlI	R	General function prediction only
RSOL_489390	PF00076	2.7e-08	23	83	3	69	70	1	RRM_1	RNA recognition motif. (a.k.a. RRM, RBD, or RNP domain)	E	Amino acid transport and metabolism
RSOL_452550	PF00097	5.6e-05	46	87	1	41	42	0	zf-C3HC4	Zinc finger, C3HC4 type (RING finger)	QI	Multiple classes
RSOL_429630	PF04615	4.2e-163	214	937	2	733	735	0	Utp14	Utp14 protein	C	Energy production and conversion
RSOL_511120	PF00025	1.6e-69	4	174	2	173	175	1	Arf	ADP-ribosylation factor family	C	Energy production and conversion
RSOL_511120	PF04670	1.4e-11	18	141	1	135	231	0	Gtr1_RagA	Gtr1/RagA G protein conserved region	D	Cell cycle control, cell division, chromosome partitioning
RSOL_511120	PF00503	8.6e-06	40	130	169	270	351	0	G-alpha	G-protein alpha subunit	Z	Cytoskeleton
RSOL_511120	PF09439	1.4e-09	16	143	3	138	181	0	SRPRB	Signal recognition particle receptor beta subunit	C	Energy production and conversion
RSOL_511120	PF00071	2.7e-09	19	176	2	160	162	0	Ras	Ras family	C	Energy production and conversion
RSOL_511120	PF08477	1.3e-06	18	128	1	119	119	0	Miro	Miro-like protein	P	Inorganic ion transport and metabolism
RSOL_511120	PF00009	0.00016	56	171	66	182	189	0	GTP_EFTU	Elongation factor Tu GTP binding domain	R	General function prediction only
RSOL_517570	PF04433	3.1e-09	432	509	3	82	84	0	SWIRM	SWIRM domain	K	Transcription
RSOL_517570	PF00249	7.1e-09	87	127	3	44	48	0	Myb_DNA-binding	Myb-like DNA-binding domain	I	Lipid transport and metabolism
RSOL_517570	PF00569	5.6e-07	23	68	2	45	46	0	ZZ	Zinc finger, ZZ type	J	Translation, ribosomal structure and biogenesis
RSOL_030230	PF00056	4.1e-45	4	146	2	141	142	1	Ldh_1_N	lactate/malate dehydrogenase, NAD binding domain	DO	Multiple classes
RSOL_030230	PF02866	3.4e-38	149	329	1	174	174	0	Ldh_1_C	lactate/malate dehydrogenase, alpha/beta C-terminal domain	E	Amino acid transport and metabolism
RSOL_030230	PF01073	1e-05	6	97	1	93	280	0	3Beta_HSD	3-beta hydroxysteroid dehydrogenase/isomerase family	RD	Multiple classes
RSOL_168520	PF07973	1.3e-08	233	275	1	43	44	1	tRNA_SAD	Threonyl and Alanyl tRNA synthetase second additional domain	T	Signal transduction mechanisms
RSOL_504110	PF00406	1.4e-60	44	230	1	150	151	1	ADK	Adenylate kinase	YU	Multiple classes
RSOL_504110	PF05191	2.5e-13	167	202	1	36	36	0	ADK_lid	Adenylate kinase, active site lid	R	General function prediction only
RSOL_481490	PF00656	5.7e-08	374	506	11	138	243	1	Peptidase_C14	Caspase domain	G	Carbohydrate transport and metabolism
RSOL_212550	PF05875	2.6e-64	14	295	2	261	262	1	aPHC	Alkaline phytoceramidase (aPHC)	G	Carbohydrate transport and metabolism
RSOL_431050	PF09748	1.1e-17	50	169	2	124	128	1	Med10	Transcription factor subunit Med10 of Mediator complex	K	Transcription
RSOLAG1IB_3342	PF00069	1.5e-41	1102	1259	1	150	260	1	Pkinase	Protein kinase domain	L	Replication, recombination and repair
RSOLAG1IB_3342	PF00069	5e-17	1372	1480	153	260	260	0	Pkinase	Protein kinase domain	R	General function prediction only
RSOLAG1IB_3342	PF07714	3.2e-25	1103	1251	2	153	259	0	Pkinase_Tyr	Protein tyrosine kinase	T	Signal transduction mechanisms
RSOLAG1IB_3436	PF01008	3.5e-85	149	444	1	280	281	1	IF-2B	Initiation factor 2 subunit family	E	Amino acid transport and metabolism
RSOLAG1IB_3521	PF00557	1e-44	118	354	3	203	203	1	Peptidase_M24	Metallopeptidase family M24	L	Replication, recombination and repair
RSOLAG1IB_3599	PF01409	1.4e-90	215	490	1	242	247	1	tRNA-synt_2d	tRNA synthetases class II core domain (F)	U	Intracellular trafficking, secretion, and vesicular transport
RSOLAG1IB_3599	PF00587	3.3e-07	314	413	57	149	173	0	tRNA-synt_2b	tRNA synthetase class II core domain (G, H, P, S and T)	U	Intracellular trafficking, secretion, and vesicular transport
RSOLAG1IB_3691	PF06212	1.5e-28	410	513	4	107	130	1	GRIM-19	GRIM-19 protein	J	Translation, ribosomal structure and biogenesis
RSOLAG1IB_3776	PF00026	1e-111	89	400	1	313	314	1	Asp	Eukaryotic aspartyl protease	J	Translation, ribosomal structure and biogenesis
RSOLAG1IB_5696	PF00244	6.8e-118	56	289	1	234	236	1	2003-03-14	14-3-3 protein	S	Function unknown
RSOLAG1IB_5282	PF02798	4.9e-08	10	88	2	74	75	1	GST_N	Glutathione S-transferase, N-terminal domain	S	Function unknown
RSOLAG1IB_6863	PF11718	1.3e-51	488	693	2	206	216	1	CPSF73-100_C	Pre-mRNA 3'-end-processing endonuclease polyadenylation factor C-term	V	Defense mechanisms
RSOLAG1IB_6863	PF10996	1e-30	246	372	1	125	125	0	Beta-Casp	Beta-Casp domain	QI	Multiple classes
RSOLAG1IB_6863	PF00753	1.7e-13	18	201	2	159	194	0	Lactamase_B	Metallo-beta-lactamase superfamily	D	Cell cycle control, cell division, chromosome partitioning
RSOLAG1IB_6863	PF07521	4e-10	391	432	1	42	43	0	RMMBL	RNA-metabolising metallo-beta-lactamase	K	Transcription
RSOLAG1IB_185	PF09745	2.7e-37	64	185	2	124	128	1	DUF2040	Coiled-coil domain-containing protein 55 (DUF2040)	GMW	Multiple classes
RSOLAG1IB_279	PF01602	2.1e-132	19	536	5	534	536	1	Adaptin_N	Adaptin N terminal region	R	General function prediction only
RSOLAG1IB_279	PF02985	0.00049	128	156	1	29	31	0	HEAT	HEAT repeat	YU	Multiple classes
RSOLAG1IB_393	PF07714	7.1e-42	219	480	6	258	259	0	Pkinase_Tyr	Protein tyrosine kinase	U	Intracellular trafficking, secretion, and vesicular transport
RSOLAG1IB_393	PF00069	1.3e-39	219	477	6	254	260	0	Pkinase	Protein kinase domain	A	RNA processing and modification
RSOLAG1IB_393	PF00617	7.3e-27	804	988	2	187	188	0	RasGEF	RasGEF domain	L	Replication, recombination and repair
RSOLAG1IB_493	PF00828	1.4e-22	31	158	4	127	129	1	Ribosomal_L18e	Ribosomal protein L18e/L15	Q	Secondary metabolites biosynthesis, transport and catabolism
RSOLAG1IB_881	PF04142	5.2e-09	113	247	22	135	238	1	Nuc_sug_transp	Nucleotide-sugar transporter	O	Posttranslational modification, protein turnover, chaperones
RSOLAG1IB_881	PF08449	9.2e-07	109	374	65	297	303	0	UAA	UAA transporter family	IR	Multiple classes
RSOLAG1IB_881	PF00892	3.9e-05	107	178	53	124	126	0	EamA	EamA-like transporter family	K	Transcription
RSOLAG1IB_688	PF04082	1.1e-22	380	594	2	225	260	1	Fungal_trans	Fungal specific transcription factor domain	IOVE	Multiple classes
RSOLAG1IB_688	PF00172	5.2e-07	111	153	1	39	40	0	Zn_clus	Fungal Zn(2)-Cys(6) binuclear cluster domain	R	General function prediction only
RSOLAG1IB_7629	PF01780	4.6e-41	2	90	1	89	90	1	Ribosomal_L37ae	Ribosomal L37ae protein family	DZ	Multiple classes
RSOLAG1IB_7009	PF11701	1.4e-06	7	115	49	157	157	0	UNC45-central	Myosin-binding striated muscle assembly central	H	Coenzyme transport and metabolism
RSOLAG1IB_533	PF03221	8.1e-17	236	301	1	68	71	1	Transposase_Tc5	Tc5 transposase DNA-binding domain	R	General function prediction only
RSOLAG1IB_988	PF00668	1.1e-24	894	1177	2	297	301	0	Condensation	Condensation domain	U	Intracellular trafficking, secretion, and vesicular transport
RSOLAG1IB_988	PF00668	3.1e-27	1447	1720	7	300	301	0	Condensation	Condensation domain	K	Transcription
RSOLAG1IB_988	PF00668	1.3e-30	2024	2210	26	218	301	0	Condensation	Condensation domain	R	General function prediction only
RSOLAG1IB_988	PF00501	2.7e-91	274	658	1	409	418	0	AMP-binding	AMP-binding enzyme	G	Carbohydrate transport and metabolism
RSOLAG1IB_988	PF00550	4.1e-08	1893	1956	2	66	67	0	PP-binding	Phosphopantetheine attachment site	G	Carbohydrate transport and metabolism
RSOLAG1IB_7164	PF00696	5.9e-29	11	176	73	242	243	1	AA_kinase	Amino acid kinase family	Q	Secondary metabolites biosynthesis, transport and catabolism
RSOLAG1IB_4529	PF00136	1.4e-108	796	1249	1	463	467	1	DNA_pol_B	DNA polymerase family B	F	Nucleotide transport and metabolism
RSOLAG1IB_4529	PF08996	8.1e-55	1268	1453	1	187	187	0	zf-DNA_Pol	DNA Polymerase alpha zinc finger	U	Intracellular trafficking, secretion, and vesicular transport
RSOLAG1IB_4529	PF03104	2.1e-31	384	720	6	317	317	0	DNA_pol_B_exo	DNA polymerase family B, exonuclease domain	T	Signal transduction mechanisms
RSOLAG1IB_4529	PF12254	3.1e-20	13	77	1	66	67	0	DNA_pol_alpha_N	DNA polymerase alpha subunit p180 N terminal	T	Signal transduction mechanisms
RSOLAG1IB_4717	PF03367	5.4e-45	62	196	2	139	161	1	zf-ZPR1	ZPR1 zinc-finger domain	C	Energy production and conversion
RSOLAG1IB_4717	PF03367	9.9e-52	317	476	3	161	161	0	zf-ZPR1	ZPR1 zinc-finger domain	G	Carbohydrate transport and metabolism
RSOLAG1IB_8450	PF04048	1.4e-34	192	329	2	141	142	1	Sec8_exocyst	Sec8 exocyst complex component specific domain	MW	Multiple classes
RSOLAG1IB_8450	PF10475	9.4e-08	208	366	10	171	291	0	DUF2450	Protein of unknown function N-terminal domain (DUF2450)	J	Translation, ribosomal structure and biogenesis
RSOLAG1IB_2985	PF00447	5.8e-20	114	216	1	99	103	1	HSF_DNA-bind	HSF-type DNA-binding	Z	Cytoskeleton
RSOLAG1IB_2908	PF00018	3.2e-10	43	89	1	48	48	1	SH3_1	SH3 domain	Z	Cytoskeleton
RSOLAG1IB_2908	PF00018	3e-10	149	197	1	48	48	0	SH3_1	SH3 domain	M	Cell wall/membrane/envelope biogenesis
RSOLAG1IB_2908	PF07653	5.1e-11	42	94	2	54	55	0	SH3_2	Variant SH3 domain	Z	Cytoskeleton
RSOLAG1IB_2818	PF00009	4.9e-61	64	256	1	187	189	1	GTP_EFTU	Elongation factor Tu GTP binding domain	T	Signal transduction mechanisms
RSOLAG1IB_2818	PF03143	8.7e-34	355	453	2	100	101	0	GTP_EFTU_D3	Elongation factor Tu C-terminal domain	T	Signal transduction mechanisms
RSOLAG1IB_2818	PF03144	1.3e-16	281	350	1	74	74	0	GTP_EFTU_D2	Elongation factor Tu domain 2	O	Posttranslational modification, protein turnover, chaperones
RSOLAG1IB_11750	PF01419	1.5e-06	483	543	41	104	130	0	Jacalin	Jacalin-like lectin domain	C	Energy production and conversion
RSOLAG1IB_6295	PF00232	2.1e-158	56	519	2	450	455	1	Glyco_hydro_1	Glycosyl hydrolase family 1	U	Intracellular trafficking, secretion, and vesicular transport
RSOLAG1IB_8195	PF00962	2e-48	235	555	37	329	330	0	A_deaminase	Adenosine/AMP deaminase	O	Posttranslational modification, protein turnover, chaperones
RSOLAG1IB_3984	PF12171	4e-07	38	61	4	27	27	1	zf-C2H2_jaz	Zinc-finger double-stranded RNA-binding	Z	Cytoskeleton
RSOLAG1IB_4067	PF00076	4e-06	318	372	12	69	70	0	RRM_1	RNA recognition motif. (a.k.a. RRM, RBD, or RNP domain)	TU	Multiple classes
RSOLAG1IB_4147	PF00291	1.9e-61	434	736	2	283	297	1	PALP	Pyridoxal-phosphate dependent enzyme	DT	Multiple classes
RSOLAG1IB_7921	PF03248	4.7e-75	22	208	5	174	175	1	Rer1	Rer1 family	A	RNA processing and modification
RSOLAG1IB_5805	PF01039	2.3e-146	77	540	3	483	493	1	Carboxyl_trans	Carboxyl transferase domain	L	Replication, recombination and repair
RSOLAG1IB_2586	PF03727	1.8e-69	222	467	2	243	243	1	Hexokinase_2	Hexokinase	S	Function unknown
RSOLAG1IB_2586	PF00349	4.3e-65	21	218	5	205	206	0	Hexokinase_1	Hexokinase	DZU	Multiple classes
RSOLAG1IB_2492	PF04825	9.7e-17	1	76	19	90	112	1	Rad21_Rec8_N	N terminus of Rad21 / Rec8 like protein	C	Energy production and conversion
RSOLAG1IB_2492	PF10250	1.1e-09	691	1154	8	349	357	0	O-FucT	GDP-fucose protein O-fucosyltransferase	OPR	Multiple classes
RSOLAG1IB_2175	PF05131	8.4e-35	365	483	35	146	147	1	Pep3_Vps18	Pep3/Vps18/deep orange family	Z	Cytoskeleton
RSOLAG1IB_2242	PF08159	4.6e-12	601	629	1	29	30	0	NUC153	NUC153 domain	O	Posttranslational modification, protein turnover, chaperones
RSOLAG1IB_2334	PF01062	2.3e-24	14	150	4	124	275	1	Bestrophin	Bestrophin	R	General function prediction only
RSOLAG1IB_2334	PF01062	4.5e-29	297	418	153	274	275	0	Bestrophin	Bestrophin	S	Function unknown
RSOLAG1IB_6074	PF02729	1.6e-42	7	159	2	142	142	1	OTCace_N	Aspartate/ornithine carbamoyltransferase, carbamoyl-P binding domain	DA	Multiple classes
RSOLAG1IB_6074	PF00185	1.2e-39	181	334	3	157	158	0	OTCace	Aspartate/ornithine carbamoyltransferase, Asp/Orn binding domain	V	Defense mechanisms
RSOLAG1IB_2061	PF00076	1.7e-15	72	140	1	69	70	1	RRM_1	RNA recognition motif. (a.k.a. RRM, RBD, or RNP domain)	L	Replication, recombination and repair
RSOLAG1IB_2061	PF00076	1.1e-17	234	302	1	69	70	0	RRM_1	RNA recognition motif. (a.k.a. RRM, RBD, or RNP domain)	U	Intracellular trafficking, secretion, and vesicular transport
RSOLAG1IB_6350	PF06283	7.3e-46	31	264	1	211	212	1	ThuA	Trehalose utilisation	T	Signal transduction mechanisms
RSOLAG1IB_1696	PF00723	2.1e-103	42	458	3	446	448	1	Glyco_hydro_15	Glycosyl hydrolases family 15	G	Carbohydrate transport and metabolism
RSOLAG1IB_1696	PF00686	1.5e-29	494	581	2	94	97	0	CBM_20	Starch binding domain	A	RNA processing and modification
RSOLAG1IB_9522	PF04909	6e-28	9	316	30	270	270	1	Amidohydro_2	Amidohydrolase	H	Coenzyme transport and metabolism
RSOLAG1IB_1602	PF00443	2.6e-51	606	1008	2	271	271	1	UCH	Ubiquitin carboxyl-terminal hydrolase	R	General function prediction only
RSOLAG1IB_1675	PF00145	4e-22	721	861	1	115	335	1	DNA_methylase	C-5 cytosine-specific DNA methylase	R	General function prediction only
RSOLAG1IB_1675	PF00145	4.8e-23	902	1206	132	335	335	0	DNA_methylase	C-5 cytosine-specific DNA methylase	E	Amino acid transport and metabolism
RSOLAG1IB_1675	PF12047	3.9e-10	17	170	6	142	146	0	DN-RFD	Cytosine specific DNA methyltransferase replication foci domain	J	Translation, ribosomal structure and biogenesis
RSOLAG1IB_8290	PF00443	4.9e-28	97	428	2	261	271	1	UCH	Ubiquitin carboxyl-terminal hydrolase	H	Coenzyme transport and metabolism
RSOLAG1IB_8290	PF02148	4.7e-11	3	58	8	63	64	0	zf-UBP	Zn-finger in ubiquitin-hydrolases and other protein	Z	Cytoskeleton
RSOLAG1IB_1438	PF04408	2.5e-20	500	590	2	100	101	0	HA2	Helicase associated domain (HA2)	U	Intracellular trafficking, secretion, and vesicular transport
RSOLAG1IB_1438	PF00271	6.8e-17	347	440	5	78	78	0	Helicase_C	Helicase conserved C-terminal domain	C	Energy production and conversion
RSOLAG1IB_1438	PF07717	1.4e-13	629	726	1	101	105	0	DUF1605	Domain of unknown function (DUF1605)	R	General function prediction only
RSOLAG1IB_1438	PF00270	8.8e-07	96	267	7	162	167	0	DEAD	DEAD/DEAH box helicase	J	Translation, ribosomal structure and biogenesis
RSOLAG1IB_1438	PF00437	0.00018	92	140	127	175	282	0	GSPII_E	Type II/IV secretion system protein	R	General function prediction only
RSOLAG1IB_1250	PF01602	1.1e-100	47	631	6	532	536	1	Adaptin_N	Adaptin N terminal region	G	Carbohydrate transport and metabolism
RSOLAG1IB_1160	PF01179	4.4e-152	281	700	1	409	411	1	Cu_amine_oxid	Copper amine oxidase, enzyme domain	R	General function prediction only
RSOLAG1IB_1160	PF02728	1.7e-15	134	224	2	93	101	0	Cu_amine_oxidN3	Copper amine oxidase, N3 domain	U	Intracellular trafficking, secretion, and vesicular transport
RSOLAG1IB_1160	PF02727	1e-05	26	113	1	76	86	0	Cu_amine_oxidN2	Copper amine oxidase, N2 domain	Q	Secondary metabolites biosynthesis, transport and catabolism
RSOLAG1IB_6687	PF00664	1e-20	476	654	94	275	275	0	ABC_membrane	ABC transporter transmembrane region	ABO	Multiple classes
RSOLAG1IB_6687	PF00664	2.1e-24	1064	1333	5	263	275	0	ABC_membrane	ABC transporter transmembrane region	O	Posttranslational modification, protein turnover, chaperones
RSOLAG1IB_6687	PF00005	5.8e-14	804	925	1	115	118	0	ABC_tran	ABC transporter	G	Carbohydrate transport and metabolism
RSOLAG1IB_6687	PF00005	2e-11	1414	1630	1	118	118	0	ABC_tran	ABC transporter	R	General function prediction only
RSOLAG1IB_3142	PF06068	9.3e-174	23	424	1	397	398	1	TIP49	TIP49 C-terminus	JT	Multiple classes
RSOLAG1IB_3142	PF00004	2.3e-06	75	126	1	51	130	0	AAA	ATPase family associated with various cellular activities (AAA)	L	Replication, recombination and repair
RSOLAG1IB_3142	PF05496	1.4e-07	47	100	25	78	234	0	RuvB_N	Holliday junction DNA helicase ruvB N-terminus	J	Translation, ribosomal structure and biogenesis
RSOLAG1IB_9638	PF01419	6.3e-05	357	443	42	128	130	1	Jacalin	Jacalin-like lectin domain	O	Posttranslational modification, protein turnover, chaperones
RSOLAG1IB_7579	PF00076	1.7e-16	69	137	2	69	70	1	RRM_1	RNA recognition motif. (a.k.a. RRM, RBD, or RNP domain)	C	Energy production and conversion
RSOLAG1IB_4319	PF00153	3.6e-22	129	217	4	95	96	1	Mito_carr	Mitochondrial carrier protein	R	General function prediction only
RSOLAG1IB_4319	PF00153	1.6e-19	237	316	9	89	96	0	Mito_carr	Mitochondrial carrier protein	R	General function prediction only
RSOLAG1IB_4319	PF00153	1.6e-16	331	424	4	95	96	0	Mito_carr	Mitochondrial carrier protein	K	Transcription
RSOLAG1IB_5719	PF00122	4e-19	253	520	3	208	228	1	E1-E2_ATPase	E1-E2 ATPase	T	Signal transduction mechanisms
RSOLAG1IB_5719	PF00702	1.9e-07	556	855	3	130	192	0	Hydrolase	haloacid dehalogenase-like hydrolase	C	Energy production and conversion
RSOLAG1IB_4835	PF00871	1.2e-79	6	433	2	387	388	1	Acetate_kinase	Acetokinase family	S	Function unknown
RSOLAG1IB_10625	PF00704	1.3e-56	53	419	7	342	342	1	Glyco_hydro_18	Glycosyl hydrolases family 18	O	Posttranslational modification, protein turnover, chaperones
RSOLAG1IB_8865	PF00439	3.1e-21	567	647	2	82	84	1	Bromodomain	Bromodomain	K	Transcription
RSOLAG1IB_8865	PF00583	3.3e-05	384	458	4	83	83	0	Acetyltransf_1	Acetyltransferase (GNAT) family	Z	Cytoskeleton
RSOLAG1IB_12355	PF02458	1.8e-14	127	388	132	378	432	1	Transferase	Transferase family	S	Function unknown
RSOLAG1IB_5023	PF00326	3.5e-49	529	743	1	212	213	1	Peptidase_S9	Prolyl oligopeptidase family	R	General function prediction only
RSOLAG1IB_8076	PF00083	7.7e-95	93	535	3	451	451	1	Sugar_tr	Sugar (and other) transporter	K	Transcription
RSOLAG1IB_8076	PF07690	2.4e-32	125	478	27	344	353	0	MFS_1	Major Facilitator Superfamily	R	General function prediction only
RSOLAG1IB_3292	PF07393	3.3e-222	103	812	2	705	709	1	Sec10	Exocyst complex component Sec10	U	Intracellular trafficking, secretion, and vesicular transport
RSOLAG1IB_5983	PF00067	1.1e-41	21	278	149	405	458	1	p450	Cytochrome P450	O	Posttranslational modification, protein turnover, chaperones
RSOLAG1IB_9157	PF03637	2.2e-27	36	206	1	165	175	1	Mob1_phocein	Mob1/phocein family	K	Transcription
RSOLAG1IB_4342	PF00328	7.3e-37	117	467	3	349	349	1	Acid_phosphat_A	Histidine acid phosphatase	T	Signal transduction mechanisms
RSOLAG1IB_1301	PF00009	6.2e-24	75	317	4	187	189	1	GTP_EFTU	Elongation factor Tu GTP binding domain	K	Transcription
RSOLAG1IB_1301	PF03143	1.1e-09	425	508	2	92	101	0	GTP_EFTU_D3	Elongation factor Tu C-terminal domain	J	Translation, ribosomal structure and biogenesis
RSOLAG1IB_1301	PF03144	2e-05	347	417	1	73	74	0	GTP_EFTU_D2	Elongation factor Tu domain 2	J	Translation, ribosomal structure and biogenesis
RSOLAG1IB_10641	PF08783	1.1e-25	5	79	1	74	74	1	DWNN	DWNN domain	F	Nucleotide transport and metabolism
RSOLAG1IB_10641	PF00098	0.00067	197	211	3	17	18	0	zf-CCHC	Zinc knuckle	J	Translation, ribosomal structure and biogenesis
RSOLAG1IB_22	PF00732	5.9e-71	14	318	1	297	298	1	GMC_oxred_N	GMC oxidoreductase	O	Posttranslational modification, protein turnover, chaperones
RSOLAG1IB_22	PF05199	2.4e-35	431	622	1	145	145	0	GMC_oxred_C	GMC oxidoreductase	OU	Multiple classes
RSOLAG1IB_22	PF05834	1.1e-05	15	49	1	35	374	0	Lycopene_cycl	Lycopene cyclase protein	TZ	Multiple classes
RSOLAG1IB_5017	PF07470	6.8e-20	114	328	66	276	336	1	Glyco_hydro_88	Glycosyl Hydrolase Family 88	C	Energy production and conversion
RSOLAG1IB_3241	PF07699	7.2e-07	166	208	1	44	48	0	GCC2_GCC3	GCC2 and GCC3	S	Function unknown
RSAG8_00604	PF12171	7.2e-06	103	129	1	27	27	0	zf-C2H2_jaz	Zinc-finger double-stranded RNA-binding	TR	Multiple classes
RSAG8_00700	PF02776	3e-57	52	214	1	164	172	1	TPP_enzyme_N	Thiamine pyrophosphate enzyme, N-terminal TPP binding domain	R	General function prediction only
RSAG8_00809	PF00788	4.8e-11	611	689	4	80	93	1	RA	Ras association (RalGDS/AF-6) domain	D	Cell cycle control, cell division, chromosome partitioning
RSAG8_00809	PF00018	3.1e-05	98	131	15	48	48	0	SH3_1	SH3 domain	O	Posttranslational modification, protein turnover, chaperones
RSAG8_10415	PF00378	2e-20	52	220	5	169	170	1	ECH	Enoyl-CoA hydratase/isomerase family	R	General function prediction only
RSAG8_04371	PF00005	4.3e-21	561	688	1	118	118	1	ABC_tran	ABC transporter	R	General function prediction only
RSAG8_04371	PF00664	1.2e-17	299	524	3	222	275	0	ABC_membrane	ABC transporter transmembrane region	KC	Multiple classes
RSAG8_02303	PF02181	2.1e-54	751	985	137	370	371	1	FH2	Formin Homology 2 Domain	Z	Cytoskeleton
RSAG8_02303	PF06367	1.2e-29	88	255	20	177	197	0	Drf_FH3	Diaphanous FH3 Domain	Z	Cytoskeleton
RSAG8_07016	PF03129	2.2e-20	235	325	1	92	94	0	HGTP_anticodon	Anticodon binding domain	U	Intracellular trafficking, secretion, and vesicular transport
RSAG8_07016	PF00587	9.9e-12	22	71	123	170	173	0	tRNA-synt_2b	tRNA synthetase class II core domain (G, H, P, S and T)	DZU	Multiple classes
RSAG8_00236	PF00241	8.4e-12	12	129	2	121	127	1	Cofilin_ADF	Cofilin/tropomyosin-type actin-binding protein	I	Lipid transport and metabolism
RSAG8_00236	PF00241	1.4e-13	188	306	5	125	127	0	Cofilin_ADF	Cofilin/tropomyosin-type actin-binding protein	R	General function prediction only
RSAG8_07140	PF00106	2.8e-15	47	226	3	163	167	1	adh_short	short chain dehydrogenase	DO	Multiple classes
RSAG8_07140	PF08659	1.7e-06	47	149	3	100	181	0	KR	KR domain	A	RNA processing and modification
RSAG8_08284	PF00252	3e-43	34	169	1	132	133	1	Ribosomal_L16	Ribosomal protein L16p/L10e	U	Intracellular trafficking, secretion, and vesicular transport
RSAG8_02899	PF01554	8.4e-33	75	228	7	160	162	1	MatE	MatE	D	Cell cycle control, cell division, chromosome partitioning
RSAG8_02570	PF08423	5.5e-14	94	188	25	115	261	1	Rad51	Rad51	R	General function prediction only
RSAG8_02570	PF00154	1.6e-05	58	137	4	78	323	0	RecA	recA bacterial DNA recombination protein	QI	Multiple classes
RSAG8_03711	PF02782	1e-44	320	507	2	196	197	0	FGGY_C	FGGY family of carbohydrate kinases, C-terminal domain	O	Posttranslational modification, protein turnover, chaperones
RSAG8_03711	PF00370	9.3e-19	9	187	1	167	245	0	FGGY_N	FGGY family of carbohydrate kinases, N-terminal domain	G	Carbohydrate transport and metabolism
RSAG8_00434	PF03637	1.5e-21	115	177	1	63	175	1	Mob1_phocein	Mob1/phocein family	G	Carbohydrate transport and metabolism
RSAG8_00434	PF03637	3.4e-42	178	294	55	171	175	0	Mob1_phocein	Mob1/phocein family	I	Lipid transport and metabolism
RSAG8_02045	PF00069	8.5e-49	388	611	4	210	260	1	Pkinase	Protein kinase domain	C	Energy production and conversion
RSAG8_02045	PF07714	8.7e-21	387	593	3	199	259	0	Pkinase_Tyr	Protein tyrosine kinase	R	General function prediction only
RSAG8_08000	PF00011	4.4e-10	122	183	28	99	102	0	HSP20	Hsp20/alpha crystallin family	H	Coenzyme transport and metabolism
RSAG8_06524	PF00149	2.5e-13	1	228	1	199	200	1	Metallophos	Calcineurin-like phosphoesterase	S	Function unknown
RSAG8_03902	PF00621	4e-28	309	490	1	176	180	1	RhoGEF	RhoGEF domain	T	Signal transduction mechanisms
RSAG8_03902	PF00621	6.1e-34	533	718	1	179	180	0	RhoGEF	RhoGEF domain	Z	Cytoskeleton
RSAG8_03902	PF00780	9e-59	947	1240	5	273	275	0	CNH	CNH domain	O	Posttranslational modification, protein turnover, chaperones
RSAG8_03902	PF00610	2e-05	119	199	2	74	74	0	DEP	Domain found in Dishevelled, Egl-10, and Pleckstrin (DEP)	S	Function unknown
RSAG8_03815	PF01656	9.8e-06	74	112	2	39	194	1	CbiA	CobQ/CobB/MinD/ParA nucleotide binding domain	O	Posttranslational modification, protein turnover, chaperones
RSAG8_04519	PF11705	5.3e-19	33	200	30	234	234	1	RNA_pol_3_Rpc31	DNA-directed RNA polymerase III subunit Rpc31	G	Carbohydrate transport and metabolism
RSAG8_06088	PF04082	5.8e-06	116	295	3	201	260	1	Fungal_trans	Fungal specific transcription factor domain	T	Signal transduction mechanisms
RSAG8_12412	PF00544	1.4e-36	146	360	14	201	201	1	Pec_lyase_C	Pectate lyase	K	Transcription
RSAG8_01787	PF03124	6e-69	20	425	2	317	346	1	EXS	EXS family	O	Posttranslational modification, protein turnover, chaperones
RSAG8_01860	PF01369	6.7e-25	1166	1325	8	166	190	1	Sec7	Sec7 domain	S	Function unknown
RSAG8_05080	PF00890	1.4e-87	5	441	2	421	421	1	FAD_binding_2	FAD binding domain	D	Cell cycle control, cell division, chromosome partitioning
RSAG8_05080	PF00173	1.8e-23	546	618	2	75	76	0	Cyt-b5	Cytochrome b5-like Heme/Steroid binding domain	D	Cell cycle control, cell division, chromosome partitioning
RSAG8_05080	PF01266	1.5e-14	5	203	2	210	358	0	DAO	FAD dependent oxidoreductase	T	Signal transduction mechanisms
RSAG8_05080	PF07992	8.1e-08	4	199	1	112	202	0	Pyr_redox_2	Pyridine nucleotide-disulphide oxidoreductase	R	General function prediction only
RSAG8_05080	PF01134	6.6e-05	4	33	1	30	392	0	GIDA	Glucose inhibited division protein A	O	Posttranslational modification, protein turnover, chaperones
RSAG8_05080	PF01494	2.4e-05	4	35	3	34	356	0	FAD_binding_3	FAD binding domain	Z	Cytoskeleton
RSAG8_05080	PF03486	5.9e-05	4	37	2	35	409	0	HI0933_like	HI0933-like protein	U	Intracellular trafficking, secretion, and vesicular transport
RSAG8_04427	PF00447	7e-27	93	215	1	102	103	1	HSF_DNA-bind	HSF-type DNA-binding	G	Carbohydrate transport and metabolism
RSAG8_07747	PF02535	1.1e-28	8	326	6	311	319	1	Zip	ZIP Zinc transporter	A	RNA processing and modification
RSAG8_06807	PF02786	5.1e-28	208	304	1	105	211	1	CPSase_L_D2	Carbamoyl-phosphate synthase L chain, ATP binding domain	I	Lipid transport and metabolism
RSAG8_06807	PF02786	1.8e-22	580	784	1	206	211	0	CPSase_L_D2	Carbamoyl-phosphate synthase L chain, ATP binding domain	K	Transcription
RSAG8_06807	PF02787	1.3e-41	325	449	2	121	121	0	CPSase_L_D3	Carbamoyl-phosphate synthetase large chain, oligomerisation domain	U	Intracellular trafficking, secretion, and vesicular transport
RSAG8_06807	PF00289	1.7e-15	87	202	2	109	110	0	CPSase_L_chain	Carbamoyl-phosphate synthase L chain, N-terminal domain	R	General function prediction only
RSAG8_06807	PF00289	1.7e-16	464	575	6	110	110	0	CPSase_L_chain	Carbamoyl-phosphate synthase L chain, N-terminal domain	T	Signal transduction mechanisms
RSAG8_06807	PF02222	1e-08	589	741	2	148	172	0	ATP-grasp	ATP-grasp domain	R	General function prediction only
RSAG8_06807	PF07478	9.3e-06	590	739	4	161	203	0	Dala_Dala_lig_C	D-ala D-ala ligase C-terminus	O	Posttranslational modification, protein turnover, chaperones
RSAG8_03314	PF00005	1.8e-06	252	306	65	118	118	0	ABC_tran	ABC transporter	J	Translation, ribosomal structure and biogenesis
RSAG8_12725	PF01423	6.6e-06	1	35	32	68	68	1	LSM	LSM domain	K	Transcription
RSAG8_01354	PF02628	5.7e-84	175	560	2	301	301	1	COX15-CtaA	Cytochrome oxidase assembly protein	R	General function prediction only
RSAG8_01468	PF00533	1.7e-05	13	82	4	77	78	1	BRCT	BRCA1 C Terminus (BRCT) domain	O	Posttranslational modification, protein turnover, chaperones
RSAG8_01468	PF00533	1.9e-10	367	449	6	78	78	0	BRCT	BRCA1 C Terminus (BRCT) domain	S	Function unknown
RSAG8_01468	PF00533	8.4e-06	797	847	27	78	78	0	BRCT	BRCA1 C Terminus (BRCT) domain	K	Transcription
RSAG8_06408	PF07470	3.9e-65	25	384	4	333	336	1	Glyco_hydro_88	Glycosyl Hydrolase Family 88	R	General function prediction only
RSAG8_06492	PF00333	3.9e-17	127	186	7	66	67	1	Ribosomal_S5	Ribosomal protein S5, N-terminal domain	S	Function unknown
RSAG8_06492	PF03719	6e-16	198	256	2	60	74	0	Ribosomal_S5_C	Ribosomal protein S5, C-terminal domain	O	Posttranslational modification, protein turnover, chaperones
RSAG8_01676	PF01480	2e-08	10	77	2	70	77	1	PWI	PWI domain	R	General function prediction only
RSAG8_01676	PF00642	1.7e-06	204	229	2	27	27	0	zf-CCCH	Zinc finger C-x8-C-x5-C-x3-H type (and similar)	V	Defense mechanisms
RSAG8_11103	PF00083	1.3e-06	43	130	3	97	451	1	Sugar_tr	Sugar (and other) transporter	LA	Multiple classes
RSAG8_11103	PF00083	2.2e-31	179	529	123	443	451	0	Sugar_tr	Sugar (and other) transporter	K	Transcription
RSAG8_05338	PF01370	5.9e-38	8	276	1	229	238	1	Epimerase	NAD dependent epimerase/dehydratase family	GT	Multiple classes
RSAG8_05338	PF04321	3.9e-12	7	186	2	140	287	0	RmlD_sub_bind	RmlD substrate binding domain	L	Replication, recombination and repair
RSAG8_05338	PF02719	1.2e-10	8	204	1	174	296	0	Polysacc_synt_2	Polysaccharide biosynthesis protein	L	Replication, recombination and repair
RSAG8_05338	PF00106	7.6e-10	8	153	3	142	167	0	adh_short	short chain dehydrogenase	S	Function unknown
RSAG8_05338	PF01073	3.5e-09	9	182	1	157	280	0	3Beta_HSD	3-beta hydroxysteroid dehydrogenase/isomerase family	HC	Multiple classes
RSAG8_05338	PF08659	3.3e-07	8	148	3	138	181	0	KR	KR domain	K	Transcription
RSAG8_05338	PF07993	5.8e-06	10	187	1	184	249	0	NAD_binding_4	Male sterility protein	R	General function prediction only
RSAG8_02630	PF04479	4.6e-33	64	279	5	214	224	1	RTA1	RTA1 like protein	R	General function prediction only
RSAG8_10220	PF08241	4.8e-08	150	204	42	95	95	1	Methyltransf_11	Methyltransferase domain	T	Signal transduction mechanisms
RSAG8_04747	PF06047	3.2e-46	303	404	3	104	105	0	SynMuv_product	Ras-induced vulval development antagonist	G	Carbohydrate transport and metabolism
RSAG8_02803	PF11901	1.7e-18	28	143	5	118	119	1	DUF3421	Protein of unknown function (DUF3421)	R	General function prediction only
RSAG8_02703	PF00009	4.2e-29	341	461	5	135	189	1	GTP_EFTU	Elongation factor Tu GTP binding domain	K	Transcription
RSAG8_04267	PF00035	1.9e-06	326	390	1	67	67	0	dsrm	Double-stranded RNA binding motif	D	Cell cycle control, cell division, chromosome partitioning
RSAG8_01087	PF00160	1.1e-45	9	171	3	154	155	1	Pro_isomerase	Cyclophilin type peptidyl-prolyl cis-trans isomerase/CLD	R	General function prediction only
RSAG8_00977	PF03694	2.6e-42	10	119	2	111	111	1	Erg28	Erg28 like protein	O	Posttranslational modification, protein turnover, chaperones
RSAG8_05282	PF00719	2.5e-53	69	252	1	155	156	1	Pyrophosphatase	Inorganic pyrophosphatase	A	RNA processing and modification
RSAG8_11026	PF00400	3.4e-12	908	940	7	39	39	0	WD40	WD domain, G-beta repeat	L	Replication, recombination and repair
RSAG8_11026	PF00400	1.2e-10	951	983	7	39	39	0	WD40	WD domain, G-beta repeat	R	General function prediction only
RSAG8_11026	PF00400	5.2e-09	993	1025	7	39	39	0	WD40	WD domain, G-beta repeat	R	General function prediction only
RSAG8_11026	PF00400	1.8e-06	1036	1068	7	39	39	0	WD40	WD domain, G-beta repeat	Z	Cytoskeleton
RSAG8_11026	PF00400	7e-11	1122	1154	7	39	39	0	WD40	WD domain, G-beta repeat	R	General function prediction only
RSAG8_11026	PF00400	8.4e-11	1166	1197	8	39	39	0	WD40	WD domain, G-beta repeat	S	Function unknown
RSAG8_11026	PF00400	3.5e-13	1208	1240	7	39	39	0	WD40	WD domain, G-beta repeat	TZ	Multiple classes
RSAG8_11026	PF00400	6.3e-09	1249	1283	5	39	39	0	WD40	WD domain, G-beta repeat	R	General function prediction only
RSAG8_11026	PF00400	2.5e-08	1299	1325	13	39	39	0	WD40	WD domain, G-beta repeat	S	Function unknown
RSAG8_11026	PF00400	4.8e-13	1330	1367	2	39	39	0	WD40	WD domain, G-beta repeat	U	Intracellular trafficking, secretion, and vesicular transport
RSAG8_11026	PF05729	9.8e-07	246	401	1	142	166	0	NACHT	NACHT domain	R	General function prediction only
RSAG8_01267	PF00270	3.4e-38	98	257	2	163	167	1	DEAD	DEAD/DEAH box helicase	U	Intracellular trafficking, secretion, and vesicular transport
RSAG8_01267	PF00271	1.1e-23	330	411	3	78	78	0	Helicase_C	Helicase conserved C-terminal domain	Z	Cytoskeleton
RSAG8_08846	PF00515	2e-07	59	90	2	33	34	1	TPR_1	Tetratricopeptide repeat	QI	Multiple classes
RSAG8_08846	PF07719	5.1e-06	58	90	1	33	34	0	TPR_2	Tetratricopeptide repeat	S	Function unknown
RSAG8_07455	PF01467	6.4e-19	231	359	1	156	157	1	CTP_transf_2	Cytidylyltransferase	S	Function unknown
RSAG8_09180	PF04998	2e-26	67	179	163	276	277	1	RNA_pol_Rpb1_5	RNA polymerase Rpb1, domain 5	A	RNA processing and modification
RSAG8_09793	PF05208	3.4e-124	35	395	2	363	363	1	ALG3	ALG3 protein	Q	Secondary metabolites biosynthesis, transport and catabolism
RSAG8_02476	PF01591	3.6e-51	2	184	41	222	223	1	6PF2K	6-phosphofructo-2-kinase	QR	Multiple classes
RSAG8_02476	PF00300	9.2e-22	232	382	18	158	158	0	PGAM	Phosphoglycerate mutase family	C	Energy production and conversion
RSAG8_09317	PF08719	5.8e-44	35	193	1	156	157	1	DUF1768	Domain of unknown function (DUF1768)	I	Lipid transport and metabolism
RSAG8_09317	PF08719	1.9e-30	211	375	1	155	157	0	DUF1768	Domain of unknown function (DUF1768)	C	Energy production and conversion
RSAG8_11737	PF00122	5e-30	513	742	2	228	228	1	E1-E2_ATPase	E1-E2 ATPase	G	Carbohydrate transport and metabolism
RSAG8_11737	PF00702	1.9e-14	747	984	2	191	192	0	Hydrolase	haloacid dehalogenase-like hydrolase	C	Energy production and conversion
RSAG8_11737	PF00403	3.5e-07	254	300	1	47	62	0	HMA	Heavy-metal-associated domain	S	Function unknown
RSAG8_04987	PF00069	1.6e-67	117	367	3	260	260	1	Pkinase	Protein kinase domain	U	Intracellular trafficking, secretion, and vesicular transport
RSAG8_04987	PF07714	6.7e-43	117	362	3	256	259	0	Pkinase_Tyr	Protein tyrosine kinase	Q	Secondary metabolites biosynthesis, transport and catabolism
RSAG8_05394	PF00702	5.4e-10	570	747	76	192	192	1	Hydrolase	haloacid dehalogenase-like hydrolase	V	Defense mechanisms
RSAG8_05394	PF00122	1.3e-07	223	351	47	116	228	0	E1-E2_ATPase	E1-E2 ATPase	T	Signal transduction mechanisms
RSAG8_05394	PF08282	0.0001	606	751	81	226	254	0	Hydrolase_3	haloacid dehalogenase-like hydrolase	O	Posttranslational modification, protein turnover, chaperones
RSAG8_04164	PF00833	2.7e-57	1	118	1	117	122	1	Ribosomal_S17e	Ribosomal S17	A	RNA processing and modification
RSAG8_11377	PF06420	1.6e-96	91	265	67	241	241	1	Mgm101p	Mitochondrial genome maintenance MGM101	I	Lipid transport and metabolism
RSAG8_07242	PF00076	1e-08	8	69	2	69	70	1	RRM_1	RNA recognition motif. (a.k.a. RRM, RBD, or RNP domain)	I	Lipid transport and metabolism
RSAG8_08673	PF00097	0.00011	91	132	1	41	42	0	zf-C3HC4	Zinc finger, C3HC4 type (RING finger)	AYT	Multiple classes
RSAG8_08046	PF04615	4.3e-08	223	332	13	109	735	0	Utp14	Utp14 protein	T	Signal transduction mechanisms
RSAG8_08046	PF04615	7.9e-134	338	923	135	733	735	0	Utp14	Utp14 protein	E	Amino acid transport and metabolism
RSAG8_03115	PF00025	2.2e-69	4	174	2	173	175	1	Arf	ADP-ribosylation factor family	R	General function prediction only
RSAG8_03115	PF00503	3.5e-07	39	132	168	272	351	0	G-alpha	G-protein alpha subunit	O	Posttranslational modification, protein turnover, chaperones
RSAG8_03115	PF04670	5.4e-12	18	141	1	135	231	0	Gtr1_RagA	Gtr1/RagA G protein conserved region	J	Translation, ribosomal structure and biogenesis
RSAG8_03115	PF00071	1e-09	19	176	2	160	162	0	Ras	Ras family	G	Carbohydrate transport and metabolism
RSAG8_03115	PF09439	3.1e-09	16	143	3	138	181	0	SRPRB	Signal recognition particle receptor beta subunit	E	Amino acid transport and metabolism
RSAG8_03115	PF00009	2.5e-05	56	172	66	183	189	0	GTP_EFTU	Elongation factor Tu GTP binding domain	Z	Cytoskeleton
RSAG8_03115	PF08477	1.1e-06	18	128	1	119	119	0	Miro	Miro-like protein	TZ	Multiple classes
RSAG8_04865	PF00249	3.6e-08	87	127	3	44	48	1	Myb_DNA-binding	Myb-like DNA-binding domain	U	Intracellular trafficking, secretion, and vesicular transport
RSAG8_04865	PF00569	7e-08	23	68	2	45	46	0	ZZ	Zinc finger, ZZ type	YU	Multiple classes
RSAG8_05359	PF00056	1.1e-43	4	146	2	141	142	1	Ldh_1_N	lactate/malate dehydrogenase, NAD binding domain	C	Energy production and conversion
RSAG8_05359	PF02866	2e-39	149	329	1	174	174	0	Ldh_1_C	lactate/malate dehydrogenase, alpha/beta C-terminal domain	O	Posttranslational modification, protein turnover, chaperones
RSAG8_05359	PF01073	5e-05	6	96	1	92	280	0	3Beta_HSD	3-beta hydroxysteroid dehydrogenase/isomerase family	S	Function unknown
RSAG8_11648	PF07973	2.8e-07	233	260	1	28	44	1	tRNA_SAD	Threonyl and Alanyl tRNA synthetase second additional domain	W	Extracellular structures
RSAG8_07619	PF00406	2e-52	44	212	1	132	151	1	ADK	Adenylate kinase	MW	Multiple classes
RSAG8_07619	PF05191	1.9e-13	167	202	1	36	36	0	ADK_lid	Adenylate kinase, active site lid	Q	Secondary metabolites biosynthesis, transport and catabolism
RSAG8_11668	PF00656	2.5e-06	278	406	12	136	243	1	Peptidase_C14	Caspase domain	I	Lipid transport and metabolism
RSAG8_06368	PF05875	2e-64	14	294	2	260	262	1	aPHC	Alkaline phytoceramidase (aPHC)	P	Inorganic ion transport and metabolism
RSAG8_08018	PF09748	1.2e-17	50	168	2	123	128	1	Med10	Transcription factor subunit Med10 of Mediator complex	K	Transcription
RSOLAG1IB_3413	PF03171	1.1e-19	163	269	3	97	97	1	2OG-FeII_Oxy	2OG-Fe(II) oxygenase superfamily	R	General function prediction only
RSOLAG1IB_3495	PF12171	4e-06	102	127	2	27	27	0	zf-C2H2_jaz	Zinc-finger double-stranded RNA-binding	T	Signal transduction mechanisms
RSOLAG1IB_3582	PF02776	4.5e-56	102	266	1	166	172	1	TPP_enzyme_N	Thiamine pyrophosphate enzyme, N-terminal TPP binding domain	M	Cell wall/membrane/envelope biogenesis
RSOLAG1IB_3582	PF02775	1.4e-48	509	658	1	150	150	0	TPP_enzyme_C	Thiamine pyrophosphate enzyme, C-terminal TPP binding domain	U	Intracellular trafficking, secretion, and vesicular transport
RSOLAG1IB_3582	PF00205	1e-37	302	447	1	137	137	0	TPP_enzyme_M	Thiamine pyrophosphate enzyme, central domain	A	RNA processing and modification
RSOLAG1IB_3677	PF00788	3.2e-11	603	681	4	80	93	1	RA	Ras association (RalGDS/AF-6) domain	R	General function prediction only
RSOLAG1IB_3677	PF00018	2.4e-05	99	132	15	48	48	0	SH3_1	SH3 domain	R	General function prediction only
RSOLAG1IB_5554	PF00378	5.9e-25	52	220	5	170	170	1	ECH	Enoyl-CoA hydratase/isomerase family	K	Transcription
RSOLAG1IB_6873	PF00005	1.4e-22	211	338	1	118	118	1	ABC_tran	ABC transporter	Z	Cytoskeleton
RSOLAG1IB_6873	PF00664	4.7e-10	2	125	152	275	275	0	ABC_membrane	ABC transporter transmembrane region	S	Function unknown
RSOLAG1IB_162	PF02181	6.8e-76	1113	1483	8	370	371	0	FH2	Formin Homology 2 Domain	R	General function prediction only
RSOLAG1IB_162	PF06371	2.7e-28	198	388	4	187	188	0	Drf_GBD	Diaphanous GTPase-binding Domain	R	General function prediction only
RSOLAG1IB_162	PF06367	2.6e-28	429	596	20	177	197	0	Drf_FH3	Diaphanous FH3 Domain	Q	Secondary metabolites biosynthesis, transport and catabolism
RSOLAG1IB_254	PF00587	8.7e-66	55	379	1	170	173	1	tRNA-synt_2b	tRNA synthetase class II core domain (G, H, P, S and T)	R	General function prediction only
RSOLAG1IB_254	PF03129	1.9e-21	543	633	1	92	94	0	HGTP_anticodon	Anticodon binding domain	C	Energy production and conversion
RSOLAG1IB_367	PF00241	3.5e-11	12	128	2	120	127	1	Cofilin_ADF	Cofilin/tropomyosin-type actin-binding protein	Q	Secondary metabolites biosynthesis, transport and catabolism
RSOLAG1IB_367	PF00241	5.1e-13	197	306	17	125	127	0	Cofilin_ADF	Cofilin/tropomyosin-type actin-binding protein	R	General function prediction only
RSOLAG1IB_465	PF07690	9.3e-19	184	534	39	336	353	0	MFS_1	Major Facilitator Superfamily	T	Signal transduction mechanisms
RSOLAG1IB_825	PF00106	3.2e-17	92	271	3	163	167	1	adh_short	short chain dehydrogenase	C	Energy production and conversion
RSOLAG1IB_825	PF08659	2.5e-08	92	196	3	102	181	0	KR	KR domain	P	Inorganic ion transport and metabolism
RSOLAG1IB_5227	PF00252	2.2e-33	2	97	40	133	133	1	Ribosomal_L16	Ribosomal protein L16p/L10e	R	General function prediction only
RSOLAG1IB_5140	PF01554	3.1e-24	69	229	1	162	162	1	MatE	MatE	J	Translation, ribosomal structure and biogenesis
RSOLAG1IB_5140	PF01554	5.5e-33	298	451	7	160	162	0	MatE	MatE	U	Intracellular trafficking, secretion, and vesicular transport
RSOLAG1IB_1767	PF08423	2.7e-25	85	266	24	194	261	1	Rad51	Rad51	C	Energy production and conversion
RSOLAG1IB_1767	PF00154	3.6e-06	51	129	4	78	323	0	RecA	recA bacterial DNA recombination protein	T	Signal transduction mechanisms
RSOLAG1IB_6815	PF02782	1.9e-44	320	530	2	196	197	1	FGGY_C	FGGY family of carbohydrate kinases, C-terminal domain	S	Function unknown
RSOLAG1IB_6815	PF00370	6e-18	9	187	1	167	245	0	FGGY_N	FGGY family of carbohydrate kinases, N-terminal domain	K	Transcription
RSOLAG1IB_546	PF03637	5.4e-67	3	174	1	172	175	1	Mob1_phocein	Mob1/phocein family	T	Signal transduction mechanisms
RSOLAG1IB_980	PF00069	8.8e-52	409	613	4	202	260	1	Pkinase	Protein kinase domain	T	Signal transduction mechanisms
RSOLAG1IB_980	PF07714	2.4e-24	408	603	3	198	259	0	Pkinase_Tyr	Protein tyrosine kinase	V	Defense mechanisms
RSOLAG1IB_7188	PF00011	2.8e-10	121	185	27	101	102	0	HSP20	Hsp20/alpha crystallin family	J	Translation, ribosomal structure and biogenesis
RSOLAG1IB_4554	PF05011	9.1e-31	349	482	7	140	140	1	DBR1	Lariat debranching enzyme, C-terminal domain	EJ	Multiple classes
RSOLAG1IB_4554	PF00149	7.8e-12	1	228	1	199	200	0	Metallophos	Calcineurin-like phosphoesterase	J	Translation, ribosomal structure and biogenesis
RSOLAG1IB_4696	PF00621	8.5e-37	638	819	1	176	180	1	RhoGEF	RhoGEF domain	R	General function prediction only
RSOLAG1IB_4696	PF00621	3.8e-33	862	1047	1	179	180	0	RhoGEF	RhoGEF domain	OKT	Multiple classes
RSOLAG1IB_4696	PF00780	4.2e-58	1276	1568	5	272	275	0	CNH	CNH domain	R	General function prediction only
RSOLAG1IB_4696	PF00610	6.1e-05	460	533	2	67	74	0	DEP	Domain found in Dishevelled, Egl-10, and Pleckstrin (DEP)	A	RNA processing and modification
RSOLAG1IB_4772	PF10609	2e-35	218	299	1	79	81	1	ParA	ParA/MinD ATPase like	K	Transcription
RSOLAG1IB_4772	PF01656	2.6e-09	90	283	2	156	194	0	CbiA	CobQ/CobB/MinD/ParA nucleotide binding domain	U	Intracellular trafficking, secretion, and vesicular transport
RSOLAG1IB_2998	PF11705	2.5e-34	1	202	1	231	234	1	RNA_pol_3_Rpc31	DNA-directed RNA polymerase III subunit Rpc31	R	General function prediction only
RSOLAG1IB_2927	PF03914	2.7e-38	375	523	2	165	165	0	CBF	CBF/Mak21 family	S	Function unknown
RSOLAG1IB_2834	PF00172	2.3e-07	16	40	1	25	40	1	Zn_clus	Fungal Zn(2)-Cys(6) binuclear cluster domain	Z	Cytoskeleton
RSOLAG1IB_6243	PF00544	2e-36	146	360	14	201	201	1	Pec_lyase_C	Pectate lyase	GO	Multiple classes
RSOLAG1IB_3969	PF03124	7.3e-95	632	1073	2	346	346	1	EXS	EXS family	J	Translation, ribosomal structure and biogenesis
RSOLAG1IB_3969	PF07173	1.1e-09	376	452	57	137	137	0	DUF1399	Protein of unknown function (DUF1399)	T	Signal transduction mechanisms
RSOLAG1IB_4039	PF01369	6.2e-28	1303	1485	9	190	190	1	Sec7	Sec7 domain	T	Signal transduction mechanisms
RSOLAG1IB_4135	PF00890	3.2e-89	5	441	2	421	421	1	FAD_binding_2	FAD binding domain	G	Carbohydrate transport and metabolism
RSOLAG1IB_4135	PF00173	6.8e-24	552	624	2	75	76	0	Cyt-b5	Cytochrome b5-like Heme/Steroid binding domain	Z	Cytoskeleton
RSOLAG1IB_4135	PF01266	5.1e-13	5	203	2	210	358	0	DAO	FAD dependent oxidoreductase	R	General function prediction only
RSOLAG1IB_4135	PF07992	1.9e-07	4	199	1	112	202	0	Pyr_redox_2	Pyridine nucleotide-disulphide oxidoreductase	A	RNA processing and modification
RSOLAG1IB_4135	PF01134	8.1e-05	4	33	1	30	392	0	GIDA	Glucose inhibited division protein A	U	Intracellular trafficking, secretion, and vesicular transport
RSOLAG1IB_4135	PF01494	1e-05	4	36	3	35	356	0	FAD_binding_3	FAD binding domain	R	General function prediction only
RSOLAG1IB_4135	PF03486	4.7e-05	4	37	2	35	409	0	HI0933_like	HI0933-like protein	Q	Secondary metabolites biosynthesis, transport and catabolism
RSOLAG1IB_4220	PF00447	1.7e-26	204	326	1	102	103	1	HSF_DNA-bind	HSF-type DNA-binding	J	Translation, ribosomal structure and biogenesis
RSOLAG1IB_8586	PF02535	3e-30	7	299	5	285	319	1	Zip	ZIP Zinc transporter	I	Lipid transport and metabolism
RSOLAG1IB_7897	PF02786	4.7e-82	207	410	1	210	211	1	CPSase_L_D2	Carbamoyl-phosphate synthase L chain, ATP binding domain	G	Carbohydrate transport and metabolism
RSOLAG1IB_7897	PF02786	4.8e-21	748	951	1	205	211	0	CPSase_L_D2	Carbamoyl-phosphate synthase L chain, ATP binding domain	O	Posttranslational modification, protein turnover, chaperones
RSOLAG1IB_7897	PF02787	2.5e-41	498	622	2	121	121	0	CPSase_L_D3	Carbamoyl-phosphate synthetase large chain, oligomerisation domain	U	Intracellular trafficking, secretion, and vesicular transport
RSOLAG1IB_7897	PF00289	2.4e-15	86	201	2	109	110	0	CPSase_L_chain	Carbamoyl-phosphate synthase L chain, N-terminal domain	H	Coenzyme transport and metabolism
RSOLAG1IB_7897	PF00289	8.8e-17	637	743	6	110	110	0	CPSase_L_chain	Carbamoyl-phosphate synthase L chain, N-terminal domain	U	Intracellular trafficking, secretion, and vesicular transport
RSOLAG1IB_7897	PF02222	1e-07	216	377	2	158	172	0	ATP-grasp	ATP-grasp domain	J	Translation, ribosomal structure and biogenesis
RSOLAG1IB_7897	PF02222	3.6e-08	757	909	2	148	172	0	ATP-grasp	ATP-grasp domain	O	Posttranslational modification, protein turnover, chaperones
RSOLAG1IB_7897	PF07478	7.9e-06	757	906	3	160	203	0	Dala_Dala_lig_C	D-ala D-ala ligase C-terminus	J	Translation, ribosomal structure and biogenesis
RSOLAG1IB_5819	PF00005	9.6e-08	327	462	1	118	118	0	ABC_tran	ABC transporter	O	Posttranslational modification, protein turnover, chaperones
RSOLAG1IB_2722	PF01423	8.1e-20	6	70	2	68	68	1	LSM	LSM domain	S	Function unknown
RSOLAG1IB_2597	PF02628	6.2e-84	123	508	2	301	301	1	COX15-CtaA	Cytochrome oxidase assembly protein	K	Transcription
RSOLAG1IB_2506	PF00533	2.1e-10	368	445	6	78	78	0	BRCT	BRCA1 C Terminus (BRCT) domain	E	Amino acid transport and metabolism
RSOLAG1IB_2506	PF00533	4.2e-05	805	866	16	78	78	0	BRCT	BRCA1 C Terminus (BRCT) domain	TBLD	Multiple classes
RSOLAG1IB_2151	PF07470	4.4e-63	25	384	4	333	336	1	Glyco_hydro_88	Glycosyl Hydrolase Family 88	N	Cell motility
RSOLAG1IB_2229	PF00333	1.3e-16	127	184	8	65	67	1	Ribosomal_S5	Ribosomal protein S5, N-terminal domain	R	General function prediction only
RSOLAG1IB_2229	PF03719	3.9e-16	197	256	2	61	74	0	Ribosomal_S5_C	Ribosomal protein S5, C-terminal domain	G	Carbohydrate transport and metabolism
RSOLAG1IB_2304	PF01480	8.8e-09	11	78	3	71	77	1	PWI	PWI domain	S	Function unknown
RSOLAG1IB_2304	PF00642	6.5e-06	206	230	3	27	27	0	zf-CCCH	Zinc finger C-x8-C-x5-C-x3-H type (and similar)	J	Translation, ribosomal structure and biogenesis
RSOLAG1IB_8395	PF00083	1.6e-46	42	512	3	447	451	1	Sugar_tr	Sugar (and other) transporter	I	Lipid transport and metabolism
RSOLAG1IB_8395	PF07690	5.8e-14	46	346	3	241	353	0	MFS_1	Major Facilitator Superfamily	O	Posttranslational modification, protein turnover, chaperones
RSOLAG1IB_7518	PF01370	5.1e-40	10	277	1	229	238	1	Epimerase	NAD dependent epimerase/dehydratase family	S	Function unknown
RSOLAG1IB_7518	PF04321	1.3e-11	9	188	2	140	287	0	RmlD_sub_bind	RmlD substrate binding domain	P	Inorganic ion transport and metabolism
RSOLAG1IB_7518	PF02719	1.2e-10	10	203	1	172	296	0	Polysacc_synt_2	Polysaccharide biosynthesis protein	R	General function prediction only
RSOLAG1IB_7518	PF01073	4.2e-10	11	184	1	157	280	0	3Beta_HSD	3-beta hydroxysteroid dehydrogenase/isomerase family	T	Signal transduction mechanisms
RSOLAG1IB_7518	PF00106	1.8e-09	10	156	3	143	167	0	adh_short	short chain dehydrogenase	Z	Cytoskeleton
RSOLAG1IB_7518	PF07993	9e-07	12	189	1	184	249	0	NAD_binding_4	Male sterility protein	Z	Cytoskeleton
RSOLAG1IB_7518	PF08659	2.3e-06	10	110	3	93	181	0	KR	KR domain	O	Posttranslational modification, protein turnover, chaperones
RSOLAG1IB_1713	PF04479	1.2e-39	10	207	27	214	224	1	RTA1	RTA1 like protein	S	Function unknown
RSOLAG1IB_10215	PF08241	2.2e-08	154	207	43	95	95	1	Methyltransf_11	Methyltransferase domain	IR	Multiple classes
RSOLAG1IB_1481	PF06047	1.4e-47	305	407	3	105	105	0	SynMuv_product	Ras-induced vulval development antagonist	Q	Secondary metabolites biosynthesis, transport and catabolism
RSOLAG1IB_1579	PF11901	6.8e-16	31	146	5	118	119	1	DUF3421	Protein of unknown function (DUF3421)	QI	Multiple classes
RSOLAG1IB_1663	PF00009	2.4e-36	359	527	5	186	189	1	GTP_EFTU	Elongation factor Tu GTP binding domain	S	Function unknown
RSOLAG1IB_1663	PF11987	6.4e-27	682	784	7	109	109	0	IF-2	Translation-initiation factor 2	S	Function unknown
RSOLAG1IB_1663	PF03144	1.2e-06	555	616	1	72	74	0	GTP_EFTU_D2	Elongation factor Tu domain 2	Z	Cytoskeleton
RSOLAG1IB_1663	PF04760	1.5e-05	280	329	3	53	54	0	IF2_N	Translation initiation factor IF-2, N-terminal region	K	Transcription
RSOLAG1IB_8257	PF00035	7.7e-06	284	347	2	67	67	0	dsrm	Double-stranded RNA binding motif	E	Amino acid transport and metabolism
RSOLAG1IB_1330	PF00160	5e-46	10	171	4	154	155	1	Pro_isomerase	Cyclophilin type peptidyl-prolyl cis-trans isomerase/CLD	E	Amino acid transport and metabolism
RSOLAG1IB_1417	PF03694	6.1e-42	12	120	2	110	111	1	Erg28	Erg28 like protein	Q	Secondary metabolites biosynthesis, transport and catabolism
RSOLAG1IB_6903	PF00719	1.1e-53	69	252	1	155	156	1	Pyrophosphatase	Inorganic pyrophosphatase	G	Carbohydrate transport and metabolism
RSOLAG1IB_12004	PF00400	8.3e-12	943	979	3	39	39	0	WD40	WD domain, G-beta repeat	AD	Multiple classes
RSOLAG1IB_12004	PF00400	2.1e-11	990	1022	7	39	39	0	WD40	WD domain, G-beta repeat	E	Amino acid transport and metabolism
RSOLAG1IB_12004	PF00400	2.8e-11	1033	1065	7	39	39	0	WD40	WD domain, G-beta repeat	U	Intracellular trafficking, secretion, and vesicular transport
RSOLAG1IB_12004	PF00400	1.9e-09	1075	1108	6	39	39	0	WD40	WD domain, G-beta repeat	F	Nucleotide transport and metabolism
RSOLAG1IB_12004	PF00400	2.3e-07	1126	1153	12	39	39	0	WD40	WD domain, G-beta repeat	T	Signal transduction mechanisms
RSOLAG1IB_12004	PF00400	1.5e-09	1164	1196	7	39	39	0	WD40	WD domain, G-beta repeat	Z	Cytoskeleton
RSOLAG1IB_12004	PF00400	5.3e-10	1208	1239	8	39	39	0	WD40	WD domain, G-beta repeat	J	Translation, ribosomal structure and biogenesis
RSOLAG1IB_12004	PF00400	5.3e-07	1292	1324	7	39	39	0	WD40	WD domain, G-beta repeat	A	RNA processing and modification
RSOLAG1IB_12004	PF00400	5.3e-05	1341	1370	10	39	39	0	WD40	WD domain, G-beta repeat	OE	Multiple classes
RSOLAG1IB_12004	PF00400	3.4e-11	1381	1413	7	39	39	0	WD40	WD domain, G-beta repeat	J	Translation, ribosomal structure and biogenesis
RSOLAG1IB_12004	PF05729	8.8e-05	273	434	2	139	166	0	NACHT	NACHT domain	U	Intracellular trafficking, secretion, and vesicular transport
RSOLAG1IB_1177	PF00270	1.3e-39	98	258	2	164	167	1	DEAD	DEAD/DEAH box helicase	P	Inorganic ion transport and metabolism
RSOLAG1IB_1177	PF00271	1.4e-23	330	411	3	78	78	0	Helicase_C	Helicase conserved C-terminal domain	A	RNA processing and modification
RSOLAG1IB_7708	PF00515	8.6e-06	61	91	3	33	34	1	TPR_1	Tetratricopeptide repeat	U	Intracellular trafficking, secretion, and vesicular transport
[truncated: 23,622 more rows]
