# Supplementary material for: Development of a Rhizoctonia solani AG1-IB Specific Gene Model Enables Comparative Genome Analyses between Phytopathogenic R. solani AG1-IA, AG1-IB, AG3 and AG8 Isolates
Source: PLoS One. 2015 Dec 21;10(12):e0144769. doi: 10.1371/journal.pone.0144769 (PMC4686921; doi:10.1371/journal.pone.0144769)
Supplement: S3 Table — The table provides information on KOG and PFAM assignments for all R. solani AG1-IA singleton genes. (XLS) [file pone.0144769.s003.xls]

## Sheet: Tabelle1
PFAM
#Query	Hit	E-value	Query-start	Query-end	Hit-start	Hit-end	Hit-length	Redundant	Name	Description
AG1IA_00524	PF01423	4.4e-11	8	59	2	55	68	1	LSM	LSM domain
AG1IA_06262	PF00933	8.9e-36	148	251	27	130	227	0	Glyco_hydro_3	Glycosyl hydrolase family 3 N terminal domain
AG1IA_09697	PF05729	6.1e-07	261	407	1	132	166	1	NACHT	NACHT domain
AG1IA_10015	PF00793	4.8e-26	44	143	8	101	272	1	DAHP_synth_1	DAHP synthetase I family
AG1IA_10015	PF00793	3.6e-07	156	186	97	127	272	0	DAHP_synth_1	DAHP synthetase I family
AG1IA_10292	PF00266	1.5e-14	4	104	76	168	371	1	Aminotran_5	Aminotransferase class-V
AG1IA_03548	PF00067	2.1e-47	6	460	18	441	458	1	p450	Cytochrome P450
AG1IA_04230	PF05026	2.6e-11	57	88	2	33	85	1	DCP2	Dcp2, box A domain
AG1IA_09505	PF00206	1e-25	68	186	14	113	312	1	Lyase_1	Lyase
AG1IA_09699	PF00083	3.6e-29	253	641	53	394	451	1	Sugar_tr	Sugar (and other) transporter
AG1IA_09699	PF07690	1.7e-16	220	638	3	342	353	0	MFS_1	Major Facilitator Superfamily
AG1IA_10293	PF01679	1.4e-05	1	21	28	48	51	1	UPF0057	Uncharacterized protein family UPF0057
AG1IA_00551	PF00069	1.8e-06	241	278	163	200	260	0	Pkinase	Protein kinase domain
AG1IA_00861	PF04912	2.2e-16	195	394	204	386	387	0	Dynamitin	Dynamitin
AG1IA_01241	PF00004	1.1e-14	86	142	1	56	130	1	AAA	ATPase family associated with various cellular activities (AAA)
AG1IA_04657	PF00646	0.00024	119	159	6	46	48	0	F-box	F-box domain
AG1IA_06829	PF02854	4.4e-46	310	555	4	207	209	0	MIF4G	MIF4G domain
AG1IA_06829	PF03388	2e-22	847	1039	37	227	231	0	Lectin_leg-like	Legume-like lectin family
AG1IA_08280	PF00069	1.4e-06	25	102	7	84	260	1	Pkinase	Protein kinase domain
AG1IA_00766	PF02798	2.7e-06	230	280	21	72	75	1	GST_N	Glutathione S-transferase, N-terminal domain
AG1IA_00766	PF02798	9.8e-05	547	613	4	67	75	0	GST_N	Glutathione S-transferase, N-terminal domain
AG1IA_01537	PF09994	2.9e-24	17	223	1	229	276	1	DUF2235	Uncharacterized conserved protein (DUF2235)
AG1IA_05147	PF00069	4.3e-14	80	283	19	189	260	1	Pkinase	Protein kinase domain
AG1IA_05147	PF07714	9.9e-05	158	194	101	137	259	0	Pkinase_Tyr	Protein tyrosine kinase
AG1IA_06209	PF02518	4.6e-20	30	169	2	108	111	1	HATPase_c	Histidine kinase-, DNA gyrase B-, and HSP90-like ATPase
AG1IA_07623	PF07699	2.1e-07	262	298	1	38	48	0	GCC2_GCC3	GCC2 and GCC3
AG1IA_09458	PF04389	4.1e-13	141	200	3	67	176	1	Peptidase_M28	Peptidase family M28
AG1IA_03100	PF03443	1.8e-24	87	203	124	236	236	0	Glyco_hydro_61	Glycosyl hydrolase family 61
AG1IA_03483	PF05739	1.2e-16	11	72	2	63	63	1	SNARE	SNARE domain
AG1IA_04146	PF00436	2.6e-09	25	114	3	88	104	1	SSB	Single-strand binding protein family
AG1IA_05149	PF09127	5.6e-31	460	616	1	141	143	1	Leuk-A4-hydro_C	Leukotriene A4 hydrolase, C-terminal
AG1IA_06474	PF01301	9e-24	118	203	1	88	319	1	Glyco_hydro_35	Glycosyl hydrolases family 35
AG1IA_07310	PF00081	4.6e-31	107	189	3	82	82	1	Sod_Fe_N	Iron/manganese superoxide dismutases, alpha-hairpin domain
AG1IA_07310	PF02777	8.1e-28	201	285	5	89	106	0	Sod_Fe_C	Iron/manganese superoxide dismutases, C-terminal domain
AG1IA_07954	PF08596	2.9e-12	2	161	101	252	395	1	Lgl_C	Lethal giant larvae(Lgl) like, C-terminal
AG1IA_08704	PF00067	1.9e-26	1	111	286	405	458	1	p450	Cytochrome P450
AG1IA_08938	PF00069	2.5e-25	184	451	6	254	260	1	Pkinase	Protein kinase domain
AG1IA_08938	PF07714	2.2e-21	185	451	7	255	259	0	Pkinase_Tyr	Protein tyrosine kinase
AG1IA_10127	PF00651	3.2e-06	41	108	13	75	111	1	BTB	BTB/POZ domain
AG1IA_08465	PF00153	3.7e-08	57	113	27	85	96	0	Mito_carr	Mitochondrial carrier protein
AG1IA_08465	PF00153	5.2e-05	188	229	31	76	96	0	Mito_carr	Mitochondrial carrier protein
AG1IA_09215	PF00106	2.8e-10	88	193	2	115	167	1	adh_short	short chain dehydrogenase
AG1IA_09215	PF08659	2.2e-05	89	163	3	79	181	0	KR	KR domain
AG1IA_04866	PF09994	1.3e-18	264	360	38	132	276	1	DUF2235	Uncharacterized conserved protein (DUF2235)
AG1IA_04866	PF09994	8e-19	410	484	207	275	276	0	DUF2235	Uncharacterized conserved protein (DUF2235)
AG1IA_04866	PF08881	2.5e-10	120	194	18	94	102	0	CVNH	CVNH domain
AG1IA_07312	PF05729	9.1e-10	311	494	2	162	166	1	NACHT	NACHT domain
AG1IA_07312	PF00004	0.00016	314	470	3	123	130	0	AAA	ATPase family associated with various cellular activities (AAA)
AG1IA_09216	PF00264	8.1e-08	6	72	30	93	228	1	Tyrosinase	Common central domain of tyrosinase
AG1IA_09466	PF03443	5.4e-14	69	141	63	131	236	1	Glyco_hydro_61	Glycosyl hydrolase family 61
AG1IA_09833	PF01053	6.1e-86	4	259	163	385	386	1	Cys_Met_Meta_PP	Cys/Met metabolism PLP-dependent enzyme
AG1IA_03775	PF00176	3.8e-13	428	530	1	113	297	1	SNF2_N	SNF2 family N-terminal domain
AG1IA_04867	PF00067	1.3e-46	51	478	7	405	458	1	p450	Cytochrome P450
AG1IA_07053	PF08240	1.7e-28	45	169	1	106	109	1	ADH_N	Alcohol dehydrogenase GroES-like domain
AG1IA_05906	PF00083	3.5e-65	895	1272	13	383	451	0	Sugar_tr	Sugar (and other) transporter
AG1IA_05906	PF04427	1.1e-44	194	467	2	191	191	0	Brix	Brix domain
AG1IA_05906	PF07690	4e-15	931	1257	30	320	353	0	MFS_1	Major Facilitator Superfamily
AG1IA_05906	PF01040	3.6e-12	1397	1615	7	193	258	0	UbiA	UbiA prenyltransferase family
AG1IA_10132	PF00450	1.1e-18	4	139	288	412	414	1	Peptidase_S10	Serine carboxypeptidase
AG1IA_01554	PF00106	1.2e-08	733	824	80	166	167	0	adh_short	short chain dehydrogenase
AG1IA_03114	PF00172	3.3e-08	122	158	1	37	40	1	Zn_clus	Fungal Zn(2)-Cys(6) binuclear cluster domain
AG1IA_03781	PF08241	4.2e-16	46	145	1	94	95	1	Methyltransf_11	Methyltransferase domain
AG1IA_03781	PF08242	2.1e-14	46	144	1	99	99	0	Methyltransf_12	Methyltransferase domain
AG1IA_03781	PF01209	6.3e-11	29	144	35	149	233	0	Ubie_methyltran	ubiE/COQ5 methyltransferase family
AG1IA_03781	PF05175	6e-10	27	144	17	136	170	0	MTS	Methyltransferase small domain
AG1IA_03781	PF01135	3.4e-08	33	85	65	117	210	0	PCMT	Protein-L-isoaspartate(D-aspartate) O-methyltransferase (PCMT)
AG1IA_03781	PF08704	1.1e-05	33	117	94	182	309	0	GCD14	tRNA methyltransferase complex GCD14 subunit
AG1IA_03781	PF01269	2.7e-05	36	144	68	174	229	0	Fibrillarin	Fibrillarin
AG1IA_03781	PF06325	5.5e-05	39	145	159	256	295	0	PrmA	Ribosomal protein L11 methyltransferase (PrmA)
AG1IA_04163	PF00928	5.1e-13	27	114	168	262	263	1	Adap_comp_sub	Adaptor complexes medium subunit family
AG1IA_07058	PF09805	2.7e-16	124	179	2	57	136	1	Nop25	Nucleolar protein 12 (25kDa)
AG1IA_03115	PF00172	6.7e-05	153	188	1	37	40	1	Zn_clus	Fungal Zn(2)-Cys(6) binuclear cluster domain
AG1IA_08967	PF11327	3e-06	5	35	77	107	185	1	DUF3129	Protein of unknown function (DUF3129)
AG1IA_07970	PF00072	8.4e-09	15	64	1	51	112	1	Response_reg	Response regulator receiver domain
AG1IA_08477	PF00400	2.8e-05	62	92	8	39	39	0	WD40	WD domain, G-beta repeat
AG1IA_08477	PF00400	1.4e-07	133	162	10	39	39	0	WD40	WD domain, G-beta repeat
AG1IA_08477	PF00400	1.8e-09	178	207	10	39	39	0	WD40	WD domain, G-beta repeat
AG1IA_08477	PF00400	0.0008	218	249	7	38	39	0	WD40	WD domain, G-beta repeat
AG1IA_01147	PF00658	1.5e-23	2	59	15	72	72	1	PABP	Poly-adenylate binding protein, unique domain
AG1IA_02785	PF00722	0.00019	59	160	12	103	185	1	Glyco_hydro_16	Glycosyl hydrolases family 16
AG1IA_05917	PF00503	4.4e-07	24	52	194	222	351	1	G-alpha	G-protein alpha subunit
AG1IA_05917	PF00503	6.3e-12	73	119	222	268	351	0	G-alpha	G-protein alpha subunit
AG1IA_07974	PF00614	1.5e-07	165	191	2	28	28	1	PLDc	Phospholipase D Active site motif
AG1IA_08720	PF02518	4.1e-09	519	573	12	67	111	1	HATPase_c	Histidine kinase-, DNA gyrase B-, and HSP90-like ATPase
AG1IA_08720	PF00512	2.9e-07	378	433	12	68	68	0	HisKA	His Kinase A (phosphoacceptor) domain
AG1IA_09672	PF09994	1.9e-06	100	163	2	70	276	1	DUF2235	Uncharacterized conserved protein (DUF2235)
AG1IA_09672	PF09994	9.6e-14	236	369	145	258	276	0	DUF2235	Uncharacterized conserved protein (DUF2235)
AG1IA_02449	PF04082	5.2e-08	26	85	136	194	260	1	Fungal_trans	Fungal specific transcription factor domain
AG1IA_04663	PF00331	7.5e-43	95	216	6	133	320	1	Glyco_hydro_10	Glycosyl hydrolase family 10
AG1IA_04663	PF00734	1.6e-11	27	57	1	29	29	0	CBM_1	Fungal cellulose binding domain
AG1IA_05271	PF00255	2.2e-06	202	235	75	108	108	1	GSHPx	Glutathione peroxidase
AG1IA_07124	PF01734	5.7e-10	14	117	1	108	204	1	Patatin	Patatin-like phospholipase
AG1IA_07750	PF00149	1.6e-11	18	245	50	197	200	1	Metallophos	Calcineurin-like phosphoesterase
AG1IA_09286	PF00544	5.4e-32	131	338	3	201	201	1	Pec_lyase_C	Pectate lyase
AG1IA_09523	PF00067	1.4e-29	261	408	281	445	458	0	p450	Cytochrome P450
AG1IA_01574	PF01636	3.5e-07	171	288	1	111	238	0	APH	Phosphotransferase enzyme family
AG1IA_08479	PF00069	8.1e-05	26	101	178	254	260	1	Pkinase	Protein kinase domain
AG1IA_08721	PF00072	5.9e-08	1	61	52	111	112	1	Response_reg	Response regulator receiver domain
AG1IA_09673	PF09994	2.8e-12	75	126	210	259	276	1	DUF2235	Uncharacterized conserved protein (DUF2235)
AG1IA_09996	PF02128	9.9e-07	197	269	2	61	378	1	Peptidase_M36	Fungalysin metallopeptidase (M36)
AG1IA_04182	PF03604	1.2e-16	109	140	1	32	32	1	DNA_RNApol_7kD	DNA directed RNA polymerase, 7 kDa subunit
AG1IA_05573	PF00067	3e-07	319	412	9	104	458	1	p450	Cytochrome P450
AG1IA_05573	PF00067	1.2e-07	506	560	292	346	458	0	p450	Cytochrome P450
AG1IA_07668	PF00069	3.3e-15	481	528	104	149	260	0	Pkinase	Protein kinase domain
AG1IA_07668	PF07714	1.7e-10	408	545	81	172	259	0	Pkinase_Tyr	Protein tyrosine kinase
AG1IA_07668	PF07646	0.00011	195	239	2	48	49	0	Kelch_2	Kelch motif
AG1IA_08480	PF00069	8.4e-06	43	136	10	101	260	1	Pkinase	Protein kinase domain
AG1IA_08480	PF07714	2e-06	55	128	27	96	259	0	Pkinase_Tyr	Protein tyrosine kinase
AG1IA_08722	PF02518	8.1e-09	1	119	14	109	111	1	HATPase_c	Histidine kinase-, DNA gyrase B-, and HSP90-like ATPase
AG1IA_09997	PF00118	5.4e-39	2	226	89	327	488	1	Cpn60_TCP1	TCP-1/cpn60 chaperonin family
AG1IA_10138	PF00743	8.5e-11	91	183	51	143	532	0	FMO-like	Flavin-binding monooxygenase-like
AG1IA_05932	PF00854	1.5e-05	3	79	300	371	373	1	PTR2	POT family
AG1IA_08201	PF01535	0.00012	241	270	2	31	31	0	PPR	PPR repeat
AG1IA_08201	PF01535	0.00035	275	302	1	28	31	0	PPR	PPR repeat
AG1IA_08481	PF07714	9.3e-06	92	178	7	95	259	1	Pkinase_Tyr	Protein tyrosine kinase
AG1IA_09843	PF00067	7.8e-10	32	168	1	131	458	1	p450	Cytochrome P450
AG1IA_00465	PF00615	6.1e-20	26	130	41	118	118	1	RGS	Regulator of G protein signaling domain
AG1IA_03795	PF05922	6e-07	160	229	1	86	87	1	Inhibitor_I9	Peptidase inhibitor I9
AG1IA_08726	PF00072	7.9e-07	154	214	49	103	112	1	Response_reg	Response regulator receiver domain
AG1IA_01580	PF02582	3.1e-08	18	82	88	144	175	1	DUF155	Uncharacterised ACR, YagE family COG1723
AG1IA_03142	PF10374	7.2e-12	63	209	3	128	131	1	EST1	Telomerase activating protein Est1
AG1IA_08727	PF00072	6.6e-14	5	100	14	111	112	1	Response_reg	Response regulator receiver domain
AG1IA_01178	PF00085	1.8e-17	10	61	15	67	104	1	Thioredoxin	Thioredoxin
AG1IA_07673	PF00503	7.4e-06	17	49	223	255	351	1	G-alpha	G-protein alpha subunit
AG1IA_07673	PF00503	2.8e-10	90	175	253	335	351	0	G-alpha	G-protein alpha subunit
AG1IA_08491	PF02207	8.1e-09	28	92	2	60	71	1	zf-UBR	Putative zinc finger in N-recognin (UBR box)
AG1IA_09684	PF00082	3.7e-34	376	607	19	291	307	1	Peptidase_S8	Subtilase family
AG1IA_09849	PF00171	8e-07	44	80	10	45	462	1	Aldedh	Aldehyde dehydrogenase family
AG1IA_08223	PF10281	1e-07	108	141	4	38	38	1	Ish1	Putative stress-responsive nuclear envelope protein
AG1IA_10416	PF00732	1.4e-17	23	83	228	290	298	1	GMC_oxred_N	GMC oxidoreductase
AG1IA_04593	PF00412	6.1e-05	248	304	1	54	58	0	LIM	LIM domain
AG1IA_05942	PF08240	9.3e-12	29	87	2	61	109	1	ADH_N	Alcohol dehydrogenase GroES-like domain
AG1IA_07675	PF10193	2.8e-13	2	60	56	114	114	1	Telomere_reg-2	Telomere length regulation protein
AG1IA_10004	PF00505	1.1e-14	102	167	1	63	69	1	HMG_box	HMG (high mobility group) box
AG1IA_10145	PF01544	1.2e-12	3	85	206	280	292	1	CorA	CorA-like Mg2+ transporter protein
AG1IA_07677	PF00067	1.9e-37	11	372	43	406	458	1	p450	Cytochrome P450
AG1IA_08995	PF08241	2e-07	11	66	46	94	95	1	Methyltransf_11	Methyltransferase domain
AG1IA_10282	PF03985	1.7e-08	1	114	59	167	436	1	Paf1	Paf1
AG1IA_00824	PF00069	1.4e-07	52	131	6	81	260	1	Pkinase	Protein kinase domain
AG1IA_00824	PF00069	3.7e-05	149	239	166	257	260	0	Pkinase	Protein kinase domain
AG1IA_00824	PF00069	4.9e-15	281	519	25	256	260	0	Pkinase	Protein kinase domain
AG1IA_00824	PF07714	7.5e-07	53	132	7	85	259	0	Pkinase_Tyr	Protein tyrosine kinase
AG1IA_00824	PF07714	4e-10	304	407	43	153	259	0	Pkinase_Tyr	Protein tyrosine kinase
AG1IA_01187	PF10607	6.9e-06	5	60	38	95	105	1	RanBPM_CRA	Ran binding protein in the microtubule-organising centre
AG1IA_05944	PF00389	8.1e-06	34	76	68	110	150	1	2-Hacid_dh	D-isomer specific 2-hydroxyacid dehydrogenase, catalytic domain
AG1IA_06514	PF01466	7.6e-11	93	131	1	39	78	1	Skp1	Skp1 family, dimerisation domain
AG1IA_06514	PF01466	2.1e-09	144	177	33	66	78	0	Skp1	Skp1 family, dimerisation domain
AG1IA_06514	PF03931	6.6e-07	10	67	5	64	64	0	Skp1_POZ	Skp1 family, tetramerisation domain
AG1IA_02451	PF00428	8.4e-10	4	60	36	84	88	1	Ribosomal_60s	60s Acidic ribosomal protein
AG1IA_03878	PF00082	2.2e-11	250	436	85	256	307	1	Peptidase_S8	Subtilase family
AG1IA_03878	PF05922	0.00022	35	105	2	85	87	0	Inhibitor_I9	Peptidase inhibitor I9
AG1IA_04664	PF00331	2e-50	20	170	156	319	320	1	Glyco_hydro_10	Glycosyl hydrolase family 10
AG1IA_05272	PF00004	1.1e-10	2	52	7	56	130	1	AAA	ATPase family associated with various cellular activities (AAA)
AG1IA_08030	PF00171	5.3e-54	2	141	322	462	462	1	Aldedh	Aldehyde dehydrogenase family
AG1IA_08542	PF00067	6.5e-59	936	1341	78	436	458	1	p450	Cytochrome P450
AG1IA_09527	PF00067	4.9e-10	1	54	286	338	458	1	p450	Cytochrome P450
AG1IA_09527	PF00067	2.2e-19	99	168	362	435	458	0	p450	Cytochrome P450
AG1IA_09527	PF00067	6.7e-19	974	1060	276	360	458	0	p450	Cytochrome P450
AG1IA_10027	PF02803	7.1e-24	20	87	54	121	123	1	Thiolase_C	Thiolase, C-terminal domain
AG1IA_10305	PF03370	4.8e-15	40	156	4	96	113	1	CBM_21	Putative phosphatase regulatory subunit
AG1IA_00825	PF12449	4.2e-29	2	177	784	946	1088	1	DUF3684	Protein of unknown function (DUF3684)
AG1IA_00825	PF12449	2e-17	201	278	1014	1088	1088	0	DUF3684	Protein of unknown function (DUF3684)
AG1IA_04890	PF01761	2.4e-64	35	204	12	174	313	1	DHQ_synthase	3-dehydroquinate synthase
AG1IA_09246	PF00069	4.1e-10	246	281	117	152	260	0	Pkinase	Protein kinase domain
AG1IA_09246	PF00069	7.5e-12	325	400	153	228	260	0	Pkinase	Protein kinase domain
AG1IA_09246	PF07714	1.4e-06	246	277	122	153	259	0	Pkinase_Tyr	Protein tyrosine kinase
AG1IA_10148	PF09994	5.2e-12	7	118	19	117	276	1	DUF2235	Uncharacterized conserved protein (DUF2235)
AG1IA_08232	PF00248	3.8e-67	46	378	2	281	284	1	Aldo_ket_red	Aldo/keto reductase family
AG1IA_09001	PF00067	1.1e-28	174	530	88	428	458	1	p450	Cytochrome P450
AG1IA_09247	PF01734	1.2e-08	14	202	1	193	204	1	Patatin	Patatin-like phospholipase
AG1IA_09690	PF00400	3.4e-10	37	69	7	39	39	0	WD40	WD domain, G-beta repeat
AG1IA_09690	PF00400	5.1e-06	77	113	3	39	39	0	WD40	WD domain, G-beta repeat
AG1IA_09859	PF00400	4.6e-12	28	59	8	39	39	1	WD40	WD domain, G-beta repeat
AG1IA_09859	PF00400	1.1e-12	70	102	7	39	39	0	WD40	WD domain, G-beta repeat
AG1IA_10008	PF00400	1.6e-05	12	47	4	39	39	1	WD40	WD domain, G-beta repeat
AG1IA_10008	PF00400	4.4e-09	59	89	8	39	39	0	WD40	WD domain, G-beta repeat
AG1IA_10008	PF00400	0.00059	105	135	12	39	39	0	WD40	WD domain, G-beta repeat
AG1IA_10008	PF00400	2.4e-05	150	179	10	39	39	0	WD40	WD domain, G-beta repeat
AG1IA_10008	PF00400	4e-09	194	224	9	39	39	0	WD40	WD domain, G-beta repeat
AG1IA_00828	PF00069	8.5e-06	65	104	96	135	260	1	Pkinase	Protein kinase domain
AG1IA_00828	PF07714	0.00012	65	101	101	137	259	0	Pkinase_Tyr	Protein tyrosine kinase
AG1IA_03818	PF02992	4.9e-10	416	507	80	168	226	1	Transposase_21	Transposase family tnp2
AG1IA_04892	PF00275	5.7e-74	11	304	150	419	419	1	EPSP_synthase	EPSP synthase (3-phosphoshikimate 1-carboxyvinyltransferase)
AG1IA_04892	PF01202	1.3e-27	339	435	1	91	158	0	SKI	Shikimate kinase
AG1IA_07692	PF00307	1.1e-09	74	173	11	108	109	1	CH	Calponin homology (CH) domain
AG1IA_09493	PF00400	5.3e-06	112	142	7	37	39	0	WD40	WD domain, G-beta repeat
AG1IA_09493	PF00400	9.5e-10	154	187	6	39	39	0	WD40	WD domain, G-beta repeat
AG1IA_09493	PF00400	2e-06	268	298	8	38	39	0	WD40	WD domain, G-beta repeat
AG1IA_09493	PF00400	5.8e-08	310	342	7	39	39	0	WD40	WD domain, G-beta repeat
AG1IA_09493	PF00400	2.6e-10	397	429	7	39	39	0	WD40	WD domain, G-beta repeat
AG1IA_09493	PF00400	7.7e-10	440	472	7	39	39	0	WD40	WD domain, G-beta repeat
AG1IA_09493	PF00400	4.1e-07	486	516	9	39	39	0	WD40	WD domain, G-beta repeat
AG1IA_09493	PF00400	1.3e-08	531	561	9	39	39	0	WD40	WD domain, G-beta repeat
AG1IA_09493	PF00400	5e-12	572	603	7	38	39	0	WD40	WD domain, G-beta repeat
AG1IA_09493	PF00400	1.4e-07	615	642	7	34	39	0	WD40	WD domain, G-beta repeat
AG1IA_09691	PF00400	5.2e-09	464	494	7	37	39	0	WD40	WD domain, G-beta repeat
AG1IA_09691	PF00400	8.2e-10	506	539	6	39	39	0	WD40	WD domain, G-beta repeat
AG1IA_09691	PF00400	0.00052	721	755	4	38	39	0	WD40	WD domain, G-beta repeat
AG1IA_09691	PF00400	3.8e-09	767	799	7	39	39	0	WD40	WD domain, G-beta repeat
AG1IA_09691	PF00400	8.5e-08	810	842	7	39	39	0	WD40	WD domain, G-beta repeat
AG1IA_09691	PF00400	7.5e-07	857	886	10	39	39	0	WD40	WD domain, G-beta repeat
AG1IA_09691	PF00400	0.00015	905	931	13	39	39	0	WD40	WD domain, G-beta repeat
AG1IA_09691	PF00400	0.00011	954	975	17	38	39	0	WD40	WD domain, G-beta repeat
AG1IA_10009	PF10435	2.3e-22	95	182	6	98	183	1	BetaGal_dom2	Beta-galactosidase, domain 2
AG1IA_10009	PF01301	8.5e-07	45	79	274	313	319	0	Glyco_hydro_35	Glycosyl hydrolases family 35
AG1IA_10286	PF02265	1.6e-15	12	102	4	94	254	1	S1-P1_nuclease	S1/P1 Nuclease
AG1IA_10422	PF02128	2.5e-24	3	63	92	152	378	1	Peptidase_M36	Fungalysin metallopeptidase (M36)
AG1IA_02835	PF02806	1e-17	167	243	1	75	93	1	Alpha-amylase_C	Alpha amylase, C-terminal all-beta domain
AG1IA_04893	PF01487	1.4e-28	12	118	114	223	223	1	DHquinase_I	Type I 3-dehydroquinase
AG1IA_04893	PF08501	1.2e-26	130	211	1	83	83	0	Shikimate_dh_N	Shikimate dehydrogenase substrate binding domain
AG1IA_04893	PF01488	3e-13	247	323	11	88	135	0	Shikimate_DH	Shikimate / quinate 5-dehydrogenase
AG1IA_08511	PF00067	5.5e-38	10	252	111	350	458	1	p450	Cytochrome P450
AG1IA_04208	PF00198	3.9e-15	19	101	152	219	231	1	2-oxoacid_dh	2-oxoacid dehydrogenases acyltransferase (catalytic domain)
AG1IA_05951	PF08211	1.6e-05	118	155	41	78	124	1	dCMP_cyt_deam_2	Cytidine and deoxycytidylate deaminase zinc-binding region
AG1IA_06255	PF00172	3.2e-08	943	976	1	34	40	0	Zn_clus	Fungal Zn(2)-Cys(6) binuclear cluster domain
AG1IA_07999	PF08953	1.4e-15	565	604	1	40	65	0	DUF1899	Domain of unknown function (DUF1899)
AG1IA_09258	PF00071	2.9e-14	7	52	1	47	162	1	Ras	Ras family
AG1IA_09693	PF05199	9.3e-12	340	448	35	145	145	0	GMC_oxred_C	GMC oxidoreductase
AG1IA_01205	PF01266	7.3e-08	14	102	249	339	358	1	DAO	FAD dependent oxidoreductase
AG1IA_01608	PF00400	3.1e-08	67	100	6	39	39	0	WD40	WD domain, G-beta repeat
AG1IA_01608	PF00400	2.9e-10	112	142	9	39	39	0	WD40	WD domain, G-beta repeat
AG1IA_01608	PF00400	3.3e-11	153	185	7	39	39	0	WD40	WD domain, G-beta repeat
AG1IA_01608	PF00400	1.7e-07	196	227	7	39	39	0	WD40	WD domain, G-beta repeat
AG1IA_01608	PF08662	2.6e-06	69	177	56	163	194	0	eIF2A	Eukaryotic translation initiation factor eIF2A
AG1IA_01958	PF02144	2.3e-16	4	78	175	247	283	1	Rad1	Repair protein Rad1/Rec1/Rad17
AG1IA_02846	PF08574	2.5e-07	37	69	45	77	77	1	DUF1762	Protein of unknown function (DUF1762)
AG1IA_03170	PF00069	1.8e-08	188	257	155	212	260	1	Pkinase	Protein kinase domain
AG1IA_03542	PF07714	9.8e-11	517	658	6	128	259	1	Pkinase_Tyr	Protein tyrosine kinase
AG1IA_03542	PF00069	4e-09	516	655	5	120	260	0	Pkinase	Protein kinase domain
AG1IA_03824	PF09262	6.1e-14	113	172	18	80	80	1	PEX-1N	Peroxisome biogenesis factor 1, N-terminal
AG1IA_04618	PF11717	2.4e-11	33	60	27	54	55	1	Tudor-knot	RNA binding activity-knot of a chromodomain
AG1IA_08746	PF05199	9.7e-30	5	144	8	145	145	1	GMC_oxred_C	GMC oxidoreductase
AG1IA_00834	PF00067	1.9e-07	3	78	19	97	458	1	p450	Cytochrome P450
AG1IA_01609	PF05729	5.8e-07	204	356	2	142	166	1	NACHT	NACHT domain
AG1IA_03172	PF00080	1.5e-14	365	491	1	118	142	1	Sod_Cu	Copper/zinc superoxide dismutase (SODC)
AG1IA_03172	PF00080	1.5e-43	584	736	1	142	142	0	Sod_Cu	Copper/zinc superoxide dismutase (SODC)
AG1IA_03543	PF02898	8.5e-27	2	79	73	150	372	1	NO_synthase	Nitric oxide synthase, oxygenase domain
AG1IA_06534	PF04410	1.1e-36	157	299	14	154	155	1	Gar1	Gar1/Naf1 RNA binding region
AG1IA_07089	PF12464	6.8e-06	12	58	2	50	55	1	Mac	Maltose acetyltransferase
AG1IA_10290	PF09759	5.7e-25	46	124	3	80	102	1	Atx10homo_assoc	Spinocerebellar ataxia type 10 protein domain
AG1IA_02395	PF07690	7.3e-28	43	266	38	252	353	1	MFS_1	Major Facilitator Superfamily
AG1IA_02395	PF01073	1.7e-21	511	789	1	264	280	0	3Beta_HSD	3-beta hydroxysteroid dehydrogenase/isomerase family
AG1IA_02395	PF01370	1.4e-11	511	708	2	169	238	0	Epimerase	NAD dependent epimerase/dehydratase family
AG1IA_02395	PF07993	1.2e-09	581	712	83	200	249	0	NAD_binding_4	Male sterility protein
AG1IA_02395	PF00083	1.3e-07	29	123	35	135	451	0	Sugar_tr	Sugar (and other) transporter
AG1IA_02395	PF00106	6.9e-08	508	645	1	142	167	0	adh_short	short chain dehydrogenase
AG1IA_04632	PF00892	2.9e-08	2	70	56	125	126	1	EamA	EamA-like transporter family
AG1IA_06261	PF01915	1.1e-14	100	166	2	66	211	1	Glyco_hydro_3_C	Glycosyl hydrolase family 3 C terminal domain
AG1IA_08254	PF12409	1e-19	224	319	1	96	117	1	P_ATPase	P-type ATPase transporter
AG1IA_08520	PF00400	4.7e-07	7	36	10	39	39	1	WD40	WD domain, G-beta repeat
AG1IA_08520	PF00400	1.8e-05	47	78	7	39	39	0	WD40	WD domain, G-beta repeat
AG1IA_08520	PF00400	0.00029	89	122	6	39	39	0	WD40	WD domain, G-beta repeat
AG1IA_08520	PF00400	3.1e-05	133	156	7	30	39	0	WD40	WD domain, G-beta repeat
AG1IA_08520	PF00400	2.2e-08	175	207	7	39	39	0	WD40	WD domain, G-beta repeat
AG1IA_08520	PF00400	1.8e-09	222	250	10	38	39	0	WD40	WD domain, G-beta repeat
AG1IA_08520	PF00400	2.4e-09	265	296	8	39	39	0	WD40	WD domain, G-beta repeat
AG1IA_08520	PF00400	6e-09	306	338	6	38	39	0	WD40	WD domain, G-beta repeat
AG1IA_08520	PF00400	8.5e-10	350	382	7	39	39	0	WD40	WD domain, G-beta repeat
AG1IA_09867	PF00400	0.00076	113	142	8	37	39	0	WD40	WD domain, G-beta repeat
AG1IA_10014	PF08241	1.4e-08	57	168	1	94	95	1	Methyltransf_11	Methyltransferase domain
AG1IA_00867	PF03211	6e-46	935	1054	11	130	215	1	Pectate_lyase	Pectate lyase
AG1IA_00867	PF11901	6e-14	262	359	23	116	119	0	DUF3421	Protein of unknown function (DUF3421)
AG1IA_04929	PF07970	4.6e-18	318	475	62	221	222	1	COPIIcoated_ERV	Endoplasmic reticulum vesicle transporter
AG1IA_05274	PF00248	1.9e-53	193	468	1	267	284	1	Aldo_ket_red	Aldo/keto reductase family
AG1IA_08547	PF01246	1.3e-05	332	360	36	64	71	1	Ribosomal_L24e	Ribosomal protein L24e
AG1IA_10173	PF02887	4.3e-07	21	65	71	116	117	1	PK_C	Pyruvate kinase, alpha/beta domain
AG1IA_05653	PF02018	4.3e-05	136	267	2	119	131	1	CBM_4_9	Carbohydrate binding domain
AG1IA_07129	PF00067	5e-10	32	168	1	131	458	1	p450	Cytochrome P450
AG1IA_08293	PF00067	3.2e-05	91	203	29	140	458	1	p450	Cytochrome P450
AG1IA_08293	PF00067	2.8e-13	243	373	219	340	458	0	p450	Cytochrome P450
AG1IA_10443	PF00400	0.00044	2	15	25	38	39	1	WD40	WD domain, G-beta repeat
AG1IA_10443	PF00400	1.9e-08	27	59	7	39	39	0	WD40	WD domain, G-beta repeat
AG1IA_05656	PF04135	1.2e-20	77	127	1	53	53	1	Nop10p	Nucleolar RNA-binding protein, Nop10p family
AG1IA_06294	PF00933	1.8e-35	230	384	2	165	227	1	Glyco_hydro_3	Glycosyl hydrolase family 3 N terminal domain
AG1IA_10030	PF00400	1.9e-06	41	71	7	37	39	0	WD40	WD domain, G-beta repeat
AG1IA_10030	PF00400	8.9e-11	84	116	7	39	39	0	WD40	WD domain, G-beta repeat
AG1IA_02029	PF00078	6.2e-08	2	55	131	189	214	1	RVT_1	Reverse transcriptase (RNA-dependent DNA polymerase)
AG1IA_04675	PF07714	7.3e-07	172	235	139	199	259	0	Pkinase_Tyr	Protein tyrosine kinase
AG1IA_08041	PF00172	1.4e-06	59	90	1	33	40	0	Zn_clus	Fungal Zn(2)-Cys(6) binuclear cluster domain
AG1IA_04676	PF00069	8.3e-30	97	328	39	256	260	1	Pkinase	Protein kinase domain
AG1IA_04676	PF07714	1.3e-21	97	329	42	258	259	0	Pkinase_Tyr	Protein tyrosine kinase
AG1IA_09048	PF00400	2.9e-10	169	201	7	39	39	0	WD40	WD domain, G-beta repeat
AG1IA_09048	PF00400	1.7e-09	211	244	6	39	39	0	WD40	WD domain, G-beta repeat
AG1IA_09048	PF00400	8.3e-12	253	286	5	38	39	0	WD40	WD domain, G-beta repeat
AG1IA_09048	PF00400	2.6e-10	296	330	5	39	39	0	WD40	WD domain, G-beta repeat
AG1IA_09048	PF00400	0.00012	348	374	12	38	39	0	WD40	WD domain, G-beta repeat
AG1IA_09048	PF00400	9.1e-11	386	418	7	39	39	0	WD40	WD domain, G-beta repeat
AG1IA_09048	PF00400	3.1e-12	430	461	8	39	39	0	WD40	WD domain, G-beta repeat
AG1IA_09048	PF00400	2.5e-06	514	546	7	39	39	0	WD40	WD domain, G-beta repeat
AG1IA_09048	PF00400	1.4e-11	559	592	6	39	39	0	WD40	WD domain, G-beta repeat
AG1IA_09048	PF00400	1.1e-11	603	635	7	39	39	0	WD40	WD domain, G-beta repeat
AG1IA_09537	PF07731	6.2e-20	13	124	28	122	130	1	Cu-oxidase_2	Multicopper oxidase
AG1IA_10310	PF03153	3.7e-07	74	107	1	34	358	1	TFIIA	Transcription factor IIA, alpha/beta subunit
AG1IA_03584	PF00248	5.4e-14	8	78	211	281	284	1	Aldo_ket_red	Aldo/keto reductase family
AG1IA_04277	PF01783	1e-05	62	113	1	53	56	1	Ribosomal_L32p	Ribosomal L32p protein family
AG1IA_07767	PF00385	5.5e-06	4	53	1	54	55	1	Chromo	chromo' (CHRromatin Organisation MOdifier) domain
AG1IA_08303	PF01328	3e-20	54	151	32	132	317	1	Peroxidase_2	Peroxidase, family 2
AG1IA_09049	PF04389	2.6e-13	147	252	2	130	176	1	Peptidase_M28	Peptidase family M28
AG1IA_04946	PF00642	1.2e-06	125	149	1	26	27	1	zf-CCCH	Zinc finger C-x8-C-x5-C-x3-H type (and similar)
AG1IA_06592	PF00400	0.0006	124	145	16	37	39	0	WD40	WD domain, G-beta repeat
AG1IA_06592	PF00400	4.5e-12	158	188	7	37	39	0	WD40	WD domain, G-beta repeat
AG1IA_06592	PF00400	3.3e-12	200	233	6	39	39	0	WD40	WD domain, G-beta repeat
AG1IA_09302	PF05922	1.5e-06	87	153	1	79	87	1	Inhibitor_I9	Peptidase inhibitor I9
AG1IA_09539	PF09994	2.9e-26	8	254	43	268	276	1	DUF2235	Uncharacterized conserved protein (DUF2235)
AG1IA_10312	PF03054	9.4e-11	14	66	118	169	356	1	tRNA_Me_trans	tRNA methyl transferase
AG1IA_02404	PF00071	1.3e-10	26	65	28	68	162	1	Ras	Ras family
AG1IA_05254	PF00106	1.3e-06	9	54	1	49	167	1	adh_short	short chain dehydrogenase
AG1IA_05254	PF02737	0.00015	10	54	1	44	180	0	3HCDH_N	3-hydroxyacyl-CoA dehydrogenase, NAD binding domain
AG1IA_08010	PF00067	5.2e-20	4	99	275	367	458	1	p450	Cytochrome P450
AG1IA_08010	PF00067	1.6e-09	110	188	361	443	458	0	p450	Cytochrome P450
AG1IA_10430	PF04525	1.2e-08	26	92	8	74	186	1	DUF567	Protein of unknown function (DUF567)
AG1IA_05284	PF00083	1.4e-06	114	175	44	108	451	1	Sugar_tr	Sugar (and other) transporter
AG1IA_06593	PF01055	4.2e-124	398	871	3	449	450	0	Glyco_hydro_31	Glycosyl hydrolases family 31
AG1IA_07138	PF09362	4.2e-24	70	209	11	147	230	1	DUF1996	Domain of unknown function (DUF1996)
AG1IA_09303	PF00082	3.5e-20	20	149	147	296	307	1	Peptidase_S8	Subtilase family
AG1IA_10450	PF03034	1.1e-07	12	72	1	64	281	1	PSS	Phosphatidyl serine synthase
AG1IA_01272	PF00787	1.9e-10	101	210	5	97	113	1	PX	PX domain
AG1IA_03903	PF00067	4.2e-49	36	483	2	443	458	1	p450	Cytochrome P450
AG1IA_08306	PF00360	8.5e-14	79	248	11	171	183	1	Phytochrome	Phytochrome region
AG1IA_08306	PF01590	4.6e-08	6	68	90	151	154	0	GAF	GAF domain
AG1IA_04689	PF00520	1.1e-07	439	501	26	86	201	0	Ion_trans	Ion transport protein
AG1IA_06302	PF01120	3.2e-36	47	276	113	347	347	1	Alpha_L_fucos	Alpha-L-fucosidase
AG1IA_07774	PF03939	1e-21	23	72	4	53	54	1	Ribosomal_L23eN	Ribosomal protein L23, N-terminal domain
AG1IA_07774	PF00400	7.6e-05	429	462	1	34	39	0	WD40	WD domain, G-beta repeat
AG1IA_07774	PF00400	0.00018	632	666	4	39	39	0	WD40	WD domain, G-beta repeat
AG1IA_07774	PF00276	1.1e-18	80	157	2	91	92	0	Ribosomal_L23	Ribosomal protein L23
AG1IA_08307	PF02518	3.5e-26	90	211	1	110	111	1	HATPase_c	Histidine kinase-, DNA gyrase B-, and HSP90-like ATPase
AG1IA_08307	PF00072	4.5e-06	396	442	28	70	112	0	Response_reg	Response regulator receiver domain
AG1IA_09056	PF08540	2.1e-30	2	128	149	282	282	1	HMG_CoA_synt_C	Hydroxymethylglutaryl-coenzyme A synthase C terminal
AG1IA_09732	PF00172	9.6e-11	11	49	1	39	40	1	Zn_clus	Fungal Zn(2)-Cys(6) binuclear cluster domain
AG1IA_00591	PF00694	3.9e-31	2	103	17	130	131	1	Aconitase_C	Aconitase C-terminal domain
AG1IA_03217	PF00400	1.7e-09	145	175	7	37	39	0	WD40	WD domain, G-beta repeat
AG1IA_03217	PF00400	4.8e-12	187	220	6	39	39	0	WD40	WD domain, G-beta repeat
AG1IA_03217	PF00400	4.8e-06	276	308	7	39	39	0	WD40	WD domain, G-beta repeat
AG1IA_03217	PF00400	3.1e-05	325	351	13	39	39	0	WD40	WD domain, G-beta repeat
AG1IA_03217	PF00400	9.7e-10	362	394	7	39	39	0	WD40	WD domain, G-beta repeat
AG1IA_03217	PF00400	0.00032	408	437	9	38	39	0	WD40	WD domain, G-beta repeat
AG1IA_03217	PF00400	0.00028	449	481	7	39	39	0	WD40	WD domain, G-beta repeat
AG1IA_03217	PF00400	3.8e-09	494	523	9	38	39	0	WD40	WD domain, G-beta repeat
AG1IA_03217	PF00400	1.2e-08	539	568	10	39	39	0	WD40	WD domain, G-beta repeat
AG1IA_03217	PF00400	2.8e-08	584	613	10	39	39	0	WD40	WD domain, G-beta repeat
AG1IA_03217	PF00400	1.9e-09	624	655	7	38	39	0	WD40	WD domain, G-beta repeat
AG1IA_03217	PF00400	9.3e-12	665	699	5	39	39	0	WD40	WD domain, G-beta repeat
AG1IA_03908	PF00324	9.7e-05	90	122	10	42	479	1	AA_permease	Amino acid permease
AG1IA_06015	PF07690	2.4e-08	306	501	146	345	353	0	MFS_1	Major Facilitator Superfamily
AG1IA_09057	PF01154	2.2e-59	1	131	44	174	174	1	HMG_CoA_synt_N	Hydroxymethylglutaryl-coenzyme A synthase N terminal
AG1IA_09057	PF08540	2.3e-31	133	221	2	91	282	0	HMG_CoA_synt_C	Hydroxymethylglutaryl-coenzyme A synthase C terminal
AG1IA_00079	PF08022	1.5e-15	672	769	7	104	105	1	FAD_binding_8	FAD-binding domain
AG1IA_00079	PF08030	1.2e-11	779	930	5	153	158	0	NAD_binding_6	Ferric reductase NAD binding domain
AG1IA_00079	PF01794	1.8e-11	511	620	3	122	125	0	Ferric_reduct	Ferric reductase like transmembrane component
AG1IA_03218	PF05199	8.1e-17	107	241	1	145	145	0	GMC_oxred_C	GMC oxidoreductase
AG1IA_09308	PF00067	2.4e-09	63	218	1	161	458	1	p450	Cytochrome P450
AG1IA_00614	PF04082	4.6e-05	282	382	1	113	260	1	Fungal_trans	Fungal specific transcription factor domain
AG1IA_02054	PF11779	8.4e-10	231	295	3	56	58	0	DUF3317	Protein of unknown function (DUF3317)
AG1IA_03219	PF00732	1.3e-05	59	116	200	258	298	1	GMC_oxred_N	GMC oxidoreductase
AG1IA_03604	PF08569	1.3e-07	1	22	258	279	335	1	2015-02-25	Mo25-like
AG1IA_07431	PF04699	7.2e-42	391	540	2	153	153	0	P16-Arc	ARP2/3 complex 16 kDa subunit (p16-Arc)
AG1IA_08060	PF00076	6e-08	40	92	4	56	70	1	RRM_1	RNA recognition motif. (a.k.a. RRM, RBD, or RNP domain)
AG1IA_09309	PF00067	7.5e-09	105	240	1	137	458	1	p450	Cytochrome P450
AG1IA_09309	PF00067	1.1e-14	339	405	271	337	458	0	p450	Cytochrome P450
AG1IA_09309	PF00067	6.5e-15	447	511	365	433	458	0	p450	Cytochrome P450
AG1IA_09898	PF04100	2.1e-24	79	194	4	119	383	1	Vps53_N	Vps53-like, N-terminal
AG1IA_10455	PF00067	1.8e-27	1	85	286	370	458	1	p450	Cytochrome P450
AG1IA_00890	PF11718	2.7e-29	1	221	57	213	216	1	CPSF73-100_C	Pre-mRNA 3'-end-processing endonuclease polyadenylation factor C-term
AG1IA_07435	PF01095	2.5e-07	32	70	238	275	298	1	Pectinesterase	Pectinesterase
AG1IA_07786	PF01055	3.6e-85	2	271	198	450	450	1	Glyco_hydro_31	Glycosyl hydrolases family 31
AG1IA_08317	PF05199	9.2e-09	398	455	91	144	145	0	GMC_oxred_C	GMC oxidoreductase
AG1IA_09549	PF00664	7.4e-06	32	95	47	106	275	1	ABC_membrane	ABC transporter transmembrane region
AG1IA_10044	PF01419	2.4e-06	6	77	38	107	130	1	Jacalin	Jacalin-like lectin domain
AG1IA_02517	PF01545	1.3e-06	113	254	153	279	285	1	Cation_efflux	Cation efflux family
AG1IA_03609	PF00172	0.00015	52	77	9	34	40	1	Zn_clus	Fungal Zn(2)-Cys(6) binuclear cluster domain
AG1IA_04969	PF03061	5.6e-06	84	145	1	63	79	1	4HBT	Thioesterase superfamily
AG1IA_07156	PF00732	1.5e-13	68	143	1	75	298	1	GMC_oxred_N	GMC oxidoreductase
AG1IA_07156	PF00732	0.00011	163	231	83	143	298	0	GMC_oxred_N	GMC oxidoreductase
AG1IA_07787	PF01055	5.7e-07	421	475	96	152	450	1	Glyco_hydro_31	Glycosyl hydrolases family 31
AG1IA_08575	PF00078	4e-12	62	151	118	214	214	0	RVT_1	Reverse transcriptase (RNA-dependent DNA polymerase)
AG1IA_09065	PF00069	3.5e-11	14	140	127	254	260	1	Pkinase	Protein kinase domain
AG1IA_09065	PF07714	4.3e-07	14	141	132	256	259	0	Pkinase_Tyr	Protein tyrosine kinase
AG1IA_10187	PF00075	4.6e-10	19	89	56	127	131	1	RnaseH	RNase H
AG1IA_04974	PF05046	1.4e-08	95	132	1	38	87	1	Img2	Mitochondrial large subunit ribosomal protein (Img2)
AG1IA_05691	PF08240	4.8e-11	9	79	41	108	109	1	ADH_N	Alcohol dehydrogenase GroES-like domain
AG1IA_06031	PF08386	9.1e-15	98	190	14	103	103	1	Abhydrolase_4	TAP-like protein
AG1IA_09066	PF07732	1.5e-29	162	274	2	118	120	1	Cu-oxidase_3	Multicopper oxidase
AG1IA_09551	PF00400	2.9e-08	2	26	14	38	39	1	WD40	WD domain, G-beta repeat
AG1IA_09551	PF00400	1.1e-10	40	71	8	39	39	0	WD40	WD domain, G-beta repeat
AG1IA_09551	PF00400	5.6e-10	86	116	9	39	39	0	WD40	WD domain, G-beta repeat
AG1IA_09551	PF00400	1.8e-11	127	158	7	38	39	0	WD40	WD domain, G-beta repeat
AG1IA_09551	PF00400	4.5e-11	170	202	7	39	39	0	WD40	WD domain, G-beta repeat
AG1IA_10046	PF05057	1.2e-19	12	114	4	100	224	1	DUF676	Putative serine esterase (DUF676)
AG1IA_01299	PF00085	4.9e-21	41	137	6	97	104	1	Thioredoxin	Thioredoxin
AG1IA_02065	PF00248	6.8e-23	150	291	151	282	284	1	Aldo_ket_red	Aldo/keto reductase family
AG1IA_07439	PF00083	2.1e-15	190	306	170	271	451	1	Sugar_tr	Sugar (and other) transporter
AG1IA_00528	PF12519	4e-34	1	133	19	146	261	1	DUF3722	Protein of unknown function (DUF3722)
AG1IA_05963	PF07714	1.6e-06	443	561	133	251	259	0	Pkinase_Tyr	Protein tyrosine kinase
AG1IA_06266	PF00646	4e-05	3	45	5	47	48	0	F-box	F-box domain
AG1IA_08015	PF06422	4.1e-28	670	761	1	92	103	1	PDR_CDR	CDR ABC transporter
AG1IA_08015	PF01061	7.4e-18	573	661	124	208	208	0	ABC2_membrane	ABC-2 type transporter
AG1IA_08015	PF00005	1.6e-09	199	351	1	117	118	0	ABC_tran	ABC transporter
AG1IA_08015	PF03193	2.7e-05	808	859	9	59	161	0	DUF258	Protein of unknown function, DUF258
AG1IA_09271	PF00067	8.2e-26	106	350	95	310	458	0	p450	Cytochrome P450
AG1IA_10295	PF00067	2.9e-16	1	72	373	448	458	1	p450	Cytochrome P450
AG1IA_10431	PF03330	4.8e-05	4	26	56	78	78	1	DPBB_1	Rare lipoprotein A (RlpA)-like double-psi beta-barrel
AG1IA_00628	PF07690	1.1e-09	129	384	55	296	353	1	MFS_1	Major Facilitator Superfamily
AG1IA_04980	PF01975	1.2e-16	339	453	2	107	197	1	SurE	Survival protein SurE
AG1IA_06883	PF07714	2.7e-07	178	268	168	256	259	0	Pkinase_Tyr	Protein tyrosine kinase
AG1IA_06883	PF07714	1.9e-06	382	460	182	257	259	0	Pkinase_Tyr	Protein tyrosine kinase
AG1IA_06883	PF00069	1.4e-06	182	267	166	254	260	0	Pkinase	Protein kinase domain
AG1IA_06883	PF00069	7e-05	371	462	171	259	260	0	Pkinase	Protein kinase domain
AG1IA_07161	PF08797	0.00013	156	205	55	104	107	1	HIRAN	HIRAN domain
AG1IA_09068	PF00027	2.1e-18	11	97	2	88	91	1	cNMP_binding	Cyclic nucleotide-binding domain
AG1IA_09068	PF03443	2.1e-11	223	303	1	92	236	0	Glyco_hydro_61	Glycosyl hydrolase family 61
AG1IA_09553	PF00400	2.1e-09	18	48	9	39	39	1	WD40	WD domain, G-beta repeat
AG1IA_09553	PF00400	1.3e-07	59	90	7	38	39	0	WD40	WD domain, G-beta repeat
AG1IA_09553	PF00400	7.5e-09	102	134	7	39	39	0	WD40	WD domain, G-beta repeat
AG1IA_10461	PF03169	5e-15	10	64	208	262	617	1	OPT	OPT oligopeptide transporter protein
AG1IA_00634	PF00295	2e-35	177	309	140	270	326	1	Glyco_hydro_28	Glycosyl hydrolases family 28
AG1IA_00902	PF00400	4.7e-06	4	34	8	39	39	1	WD40	WD domain, G-beta repeat
AG1IA_00902	PF00400	4e-09	48	80	7	39	39	0	WD40	WD domain, G-beta repeat
AG1IA_00902	PF00400	5.6e-14	91	123	7	39	39	0	WD40	WD domain, G-beta repeat
AG1IA_03622	PF00428	1.5e-21	86	170	1	83	88	0	Ribosomal_60s	60s Acidic ribosomal protein
AG1IA_08329	PF01053	2.2e-31	13	112	1	100	386	1	Cys_Met_Meta_PP	Cys/Met metabolism PLP-dependent enzyme
AG1IA_00903	PF00400	9.6e-09	28	59	8	39	39	0	WD40	WD domain, G-beta repeat
AG1IA_00903	PF00400	0.00025	72	98	9	35	39	0	WD40	WD domain, G-beta repeat
AG1IA_01705	PF00083	1.1e-11	3	124	256	371	451	1	Sugar_tr	Sugar (and other) transporter
AG1IA_03627	PF00034	6.1e-05	111	224	2	87	91	1	Cytochrom_C	Cytochrome c
AG1IA_00116	PF03465	2.7e-09	2	47	8	53	113	1	eRF1_3	eRF1 domain 3
AG1IA_00909	PF00106	7.4e-09	54	126	2	75	167	1	adh_short	short chain dehydrogenase
AG1IA_04713	PF01035	2.3e-15	13	80	20	84	85	1	DNA_binding_1	6-O-methylguanine DNA methyltransferase, DNA binding domain
AG1IA_06888	PF07714	8e-09	53	151	29	125	259	1	Pkinase_Tyr	Protein tyrosine kinase
AG1IA_06888	PF00069	5.6e-07	52	151	24	120	260	0	Pkinase	Protein kinase domain
AG1IA_08812	PF02872	8.5e-20	515	691	11	147	151	1	5_nucleotid_C	5'-nucleotidase, C-terminal domain
AG1IA_04994	PF02666	1.2e-55	77	283	1	198	203	1	PS_Dcarbxylase	Phosphatidylserine decarboxylase
AG1IA_05708	PF04724	3.5e-73	525	817	25	312	357	1	Glyco_transf_17	Glycosyltransferase family 17
AG1IA_08583	PF00018	6.9e-07	136	181	3	47	48	1	SH3_1	SH3 domain
AG1IA_08583	PF00018	5.9e-12	186	224	1	39	48	0	SH3_1	SH3 domain
AG1IA_08583	PF00621	2e-18	509	640	24	149	180	0	RhoGEF	RhoGEF domain
AG1IA_08583	PF07653	0.00013	185	226	2	44	55	0	SH3_2	Variant SH3 domain
AG1IA_10053	PF09458	4.4e-17	113	180	3	70	72	0	H_lectin	H-type lectin domain
AG1IA_03634	PF00067	6.2e-75	6	462	1	454	458	1	p450	Cytochrome P450
AG1IA_04718	PF00097	2.6e-05	165	208	1	42	42	1	zf-C3HC4	Zinc finger, C3HC4 type (RING finger)
AG1IA_06619	PF09284	1.5e-49	104	256	88	249	249	0	RhgB_N	Rhamnogalacturonase B, N-terminal
AG1IA_06619	PF00240	7.2e-20	704	772	1	69	69	0	ubiquitin	Ubiquitin family
AG1IA_06619	PF00240	3e-24	945	1011	2	68	69	0	ubiquitin	Ubiquitin family
AG1IA_06619	PF11976	4.5e-11	700	769	2	72	72	0	Rad60-SLD	Ubiquitin-2 like Rad60 SUMO-like
AG1IA_06619	PF11976	5.7e-11	942	1008	4	71	72	0	Rad60-SLD	Ubiquitin-2 like Rad60 SUMO-like
AG1IA_07451	PF00956	4e-23	77	301	6	202	243	1	NAP	Nucleosome assembly protein (NAP)
AG1IA_09911	PF00069	4.2e-11	8	115	150	258	260	1	Pkinase	Protein kinase domain
AG1IA_09911	PF07714	1.4e-10	10	112	160	256	259	0	Pkinase_Tyr	Protein tyrosine kinase
AG1IA_10329	PF00181	4.6e-17	84	140	1	58	77	1	Ribosomal_L2	Ribosomal Proteins L2, RNA binding domain
AG1IA_00123	PF00759	4.1e-11	138	198	62	122	443	1	Glyco_hydro_9	Glycosyl hydrolase family 9
AG1IA_06334	PF00106	6.5e-06	3	82	95	165	167	1	adh_short	short chain dehydrogenase
AG1IA_09331	PF00172	9.5e-07	9	40	1	33	40	1	Zn_clus	Fungal Zn(2)-Cys(6) binuclear cluster domain
AG1IA_01729	PF00125	1.3e-12	13	73	9	74	75	1	Histone	Core histone H2A/H2B/H3/H4
AG1IA_01729	PF02969	6.7e-05	42	72	36	66	66	0	TAF	TATA box binding protein associated factor (TAF)
AG1IA_04335	PF00400	4.8e-13	703	737	5	39	39	0	WD40	WD domain, G-beta repeat
AG1IA_04335	PF00400	1.5e-06	748	778	7	37	39	0	WD40	WD domain, G-beta repeat
AG1IA_04335	PF00400	3.3e-05	794	823	10	39	39	0	WD40	WD domain, G-beta repeat
AG1IA_04335	PF00400	1e-09	834	866	7	39	39	0	WD40	WD domain, G-beta repeat
AG1IA_04335	PF00400	4.3e-07	884	911	12	39	39	0	WD40	WD domain, G-beta repeat
AG1IA_04335	PF00400	1.1e-08	922	954	7	39	39	0	WD40	WD domain, G-beta repeat
AG1IA_04335	PF00400	1.9e-09	966	997	8	39	39	0	WD40	WD domain, G-beta repeat
AG1IA_04335	PF00400	3.1e-05	1068	1095	12	39	39	0	WD40	WD domain, G-beta repeat
AG1IA_04335	PF00400	2.6e-08	1123	1154	8	39	39	0	WD40	WD domain, G-beta repeat
AG1IA_04335	PF00400	9e-13	1165	1197	7	39	39	0	WD40	WD domain, G-beta repeat
AG1IA_04335	PF05729	2.7e-08	45	199	1	140	166	0	NACHT	NACHT domain
AG1IA_06335	PF00067	6.9e-05	143	211	1	69	458	1	p450	Cytochrome P450
AG1IA_08586	PF00067	2.6e-14	1	71	367	441	458	1	p450	Cytochrome P450
AG1IA_08586	PF08226	9.4e-10	194	245	22	74	74	0	DUF1720	Domain of unknown function (DUF1720)
AG1IA_08586	PF08226	0.00043	217	301	2	73	74	0	DUF1720	Domain of unknown function (DUF1720)
AG1IA_10198	PF00400	1.5e-06	30	59	10	39	39	0	WD40	WD domain, G-beta repeat
AG1IA_01731	PF00018	1.6e-15	8	52	1	47	48	1	SH3_1	SH3 domain
AG1IA_01731	PF07653	3.6e-13	6	58	1	54	55	0	SH3_2	Variant SH3 domain
AG1IA_04336	PF10467	1.2e-05	57	176	6	124	149	1	Inhibitor_I48	Peptidase inhibitor clitocypin
AG1IA_06336	PF00067	3.3e-27	38	249	183	409	458	1	p450	Cytochrome P450
AG1IA_08342	PF02729	3.3e-40	10	119	33	141	142	1	OTCace_N	Aspartate/ornithine carbamoyltransferase, carbamoyl-P binding domain
AG1IA_08342	PF00185	8.7e-38	126	275	2	157	158	0	OTCace	Aspartate/ornithine carbamoyltransferase, Asp/Orn binding domain
AG1IA_10057	PF07717	4.3e-18	18	93	31	101	105	1	DUF1605	Domain of unknown function (DUF1605)
AG1IA_10199	PF00400	0.00015	6	28	15	37	39	1	WD40	WD domain, G-beta repeat
AG1IA_10199	PF00400	5.1e-11	41	71	7	37	39	0	WD40	WD domain, G-beta repeat
AG1IA_10199	PF00400	1.5e-12	85	116	8	39	39	0	WD40	WD domain, G-beta repeat
AG1IA_10469	PF08954	8.8e-24	12	82	45	115	136	1	DUF1900	Domain of unknown function (DUF1900)
AG1IA_05359	PF01648	5.7e-12	11	59	15	65	70	1	ACPS	4'-phosphopantetheinyl transferase superfamily
AG1IA_07821	PF11976	1.7e-11	338	399	9	70	72	1	Rad60-SLD	Ubiquitin-2 like Rad60 SUMO-like
AG1IA_09915	PF00172	2.5e-08	169	212	1	39	40	1	Zn_clus	Fungal Zn(2)-Cys(6) binuclear cluster domain
AG1IA_10058	PF00400	2.3e-09	2	30	9	37	39	1	WD40	WD domain, G-beta repeat
AG1IA_10058	PF00400	6e-13	42	75	6	39	39	0	WD40	WD domain, G-beta repeat
AG1IA_10058	PF00400	0.00019	86	108	7	29	39	0	WD40	WD domain, G-beta repeat
AG1IA_10058	PF00400	0.00022	131	153	7	29	39	0	WD40	WD domain, G-beta repeat
AG1IA_00843	PF00069	1.5e-25	60	184	75	173	260	1	Pkinase	Protein kinase domain
AG1IA_00843	PF07714	3.7e-12	59	131	77	151	259	0	Pkinase_Tyr	Protein tyrosine kinase
AG1IA_00843	PF06293	7.2e-05	80	131	115	169	206	0	Kdo	Lipopolysaccharide kinase (Kdo/WaaP) family
AG1IA_01628	PF03169	3.4e-15	118	206	1	92	617	1	OPT	OPT oligopeptide transporter protein
AG1IA_01986	PF07859	3e-12	77	139	31	90	211	1	Abhydrolase_3	alpha/beta hydrolase fold
AG1IA_01986	PF10340	1.3e-07	78	140	157	215	374	0	DUF2424	Protein of unknown function (DUF2424)
AG1IA_02418	PF10914	1.6e-08	43	110	5	63	150	1	DUF2781	Protein of unknown function (DUF2781)
AG1IA_08525	PF00400	9.8e-09	83	113	7	37	39	0	WD40	WD domain, G-beta repeat
AG1IA_08525	PF00400	5.4e-12	125	158	6	39	39	0	WD40	WD domain, G-beta repeat
AG1IA_08525	PF00400	3e-07	214	246	7	39	39	0	WD40	WD domain, G-beta repeat
AG1IA_08525	PF00400	1.1e-06	259	288	10	39	39	0	WD40	WD domain, G-beta repeat
AG1IA_08525	PF00400	6.1e-10	299	331	7	39	39	0	WD40	WD domain, G-beta repeat
AG1IA_08525	PF00400	9.1e-05	341	374	5	38	39	0	WD40	WD domain, G-beta repeat
AG1IA_08525	PF00400	3.1e-08	385	418	6	39	39	0	WD40	WD domain, G-beta repeat
AG1IA_08525	PF00400	6.1e-09	431	461	9	39	39	0	WD40	WD domain, G-beta repeat
AG1IA_08525	PF00400	8.7e-10	476	505	10	39	39	0	WD40	WD domain, G-beta repeat
AG1IA_08525	PF00400	7.5e-09	519	550	8	39	39	0	WD40	WD domain, G-beta repeat
AG1IA_08525	PF00400	5.3e-10	561	592	7	38	39	0	WD40	WD domain, G-beta repeat
AG1IA_08525	PF00400	2.5e-11	604	636	7	39	39	0	WD40	WD domain, G-beta repeat
AG1IA_09706	PF00400	0.00087	515	537	16	39	39	1	WD40	WD domain, G-beta repeat
AG1IA_09706	PF00400	1.6e-09	592	624	7	39	39	0	WD40	WD domain, G-beta repeat
AG1IA_09706	PF00400	4.1e-09	637	667	9	39	39	0	WD40	WD domain, G-beta repeat
AG1IA_09706	PF00400	2e-07	681	711	9	39	39	0	WD40	WD domain, G-beta repeat
AG1IA_09706	PF00400	1.7e-09	726	755	9	38	39	0	WD40	WD domain, G-beta repeat
AG1IA_09706	PF00400	1.1e-10	767	798	7	38	39	0	WD40	WD domain, G-beta repeat
AG1IA_09706	PF00400	2.9e-08	810	842	7	39	39	0	WD40	WD domain, G-beta repeat
AG1IA_09706	PF05729	8.3e-09	309	462	2	140	166	0	NACHT	NACHT domain
AG1IA_10163	PF00400	1.2e-08	25	55	9	39	39	0	WD40	WD domain, G-beta repeat
AG1IA_10163	PF00400	5.4e-11	66	97	7	38	39	0	WD40	WD domain, G-beta repeat
AG1IA_10163	PF00400	2.5e-07	111	140	8	37	39	0	WD40	WD domain, G-beta repeat
AG1IA_10163	PF00400	2.6e-09	157	187	9	39	39	0	WD40	WD domain, G-beta repeat
AG1IA_00942	PF06999	6.3e-15	12	59	180	228	230	1	Suc_Fer-like	Sucrase/ferredoxin-like
AG1IA_06629	PF07732	1.9e-24	231	310	2	82	120	1	Cu-oxidase_3	Multicopper oxidase
AG1IA_06629	PF00394	9.6e-10	448	524	76	153	155	0	Cu-oxidase	Multicopper oxidase
AG1IA_07466	PF00067	1.6e-26	176	333	279	418	458	0	p450	Cytochrome P450
AG1IA_09566	PF00172	1.4e-07	13	50	1	38	40	1	Zn_clus	Fungal Zn(2)-Cys(6) binuclear cluster domain
AG1IA_10060	PF00067	8.5e-06	33	106	1	75	458	1	p450	Cytochrome P450
AG1IA_04341	PF00172	8.4e-05	39	67	7	35	40	0	Zn_clus	Fungal Zn(2)-Cys(6) binuclear cluster domain
AG1IA_07467	PF03998	5.8e-08	12	173	124	240	242	1	Utp11	Utp11 protein
AG1IA_07828	PF08236	3.7e-12	3	79	12	87	89	1	SRI	SRI (Set2 Rpb1 interacting) domain
AG1IA_10335	PF00400	0.00028	18	36	21	39	39	1	WD40	WD domain, G-beta repeat
AG1IA_10335	PF00400	1.4e-11	46	78	6	38	39	0	WD40	WD domain, G-beta repeat
AG1IA_08595	PF07859	4.4e-16	22	100	130	204	211	1	Abhydrolase_3	alpha/beta hydrolase fold
AG1IA_09345	PF00385	1.7e-05	6	55	1	54	55	1	Chromo	chromo' (CHRromatin Organisation MOdifier) domain
AG1IA_10063	PF01301	3.3e-10	1	112	96	203	319	1	Glyco_hydro_35	Glycosyl hydrolases family 35
AG1IA_10337	PF03054	4.8e-15	2	101	184	296	356	1	tRNA_Me_trans	tRNA methyl transferase
AG1IA_03649	PF09340	5.7e-24	32	108	2	79	80	1	NuA4	Histone acetyltransferase subunit NuA4
AG1IA_08095	PF00656	1.1e-06	17	63	100	146	243	1	Peptidase_C14	Caspase domain
AG1IA_00950	PF02102	6e-09	16	189	171	354	359	1	Peptidase_M35	Deuterolysin metalloprotease (M35) family
AG1IA_02986	PF00704	1.2e-12	10	86	263	342	342	1	Glyco_hydro_18	Glycosyl hydrolases family 18
AG1IA_09922	PF00067	7.7e-25	12	116	251	355	458	1	p450	Cytochrome P450
AG1IA_10065	PF00106	4.2e-06	27	102	2	74	167	1	adh_short	short chain dehydrogenase
AG1IA_10206	PF05729	1.1e-07	2	151	6	140	166	1	NACHT	NACHT domain
AG1IA_10476	PF07876	0.0002	12	48	50	85	97	1	Dabb	Stress responsive A/B Barrel Domain
AG1IA_04738	PF00107	2.2e-17	195	262	1	67	130	1	ADH_zinc_N	Zinc-binding dehydrogenase
AG1IA_04738	PF08240	0.00012	39	117	2	61	109	0	ADH_N	Alcohol dehydrogenase GroES-like domain
AG1IA_05017	PF01532	2.9e-10	1	99	235	315	453	1	Glyco_hydro_47	Glycosyl hydrolase family 47
AG1IA_05017	PF01532	1.3e-18	103	168	356	420	453	0	Glyco_hydro_47	Glycosyl hydrolase family 47
AG1IA_06922	PF00656	6.8e-14	115	338	3	198	243	1	Peptidase_C14	Caspase domain
AG1IA_09762	PF00107	1.2e-18	124	255	1	128	130	1	ADH_zinc_N	Zinc-binding dehydrogenase
AG1IA_09762	PF08240	7.7e-09	16	74	55	108	109	0	ADH_N	Alcohol dehydrogenase GroES-like domain
AG1IA_09923	PF00067	2.8e-34	2	131	267	405	458	1	p450	Cytochrome P450
AG1IA_01389	PF00097	0.00016	265	294	1	32	42	0	zf-C3HC4	Zinc finger, C3HC4 type (RING finger)
AG1IA_02990	PF00005	4e-07	29	71	65	107	118	1	ABC_tran	ABC transporter
AG1IA_02990	PF00005	5.6e-15	306	482	4	109	118	0	ABC_tran	ABC transporter
AG1IA_02990	PF00385	1.2e-09	377	423	6	54	55	0	Chromo	chromo' (CHRromatin Organisation MOdifier) domain
AG1IA_05371	PF00664	5e-15	284	421	2	137	275	0	ABC_membrane	ABC transporter transmembrane region
AG1IA_05745	PF00400	1.7e-07	427	457	9	39	39	1	WD40	WD domain, G-beta repeat
AG1IA_05745	PF00400	6.7e-09	468	500	7	39	39	0	WD40	WD domain, G-beta repeat
AG1IA_05745	PF00400	5.3e-09	511	543	7	39	39	0	WD40	WD domain, G-beta repeat
AG1IA_05745	PF00400	7.8e-10	552	586	5	39	39	0	WD40	WD domain, G-beta repeat
AG1IA_05745	PF00400	1.3e-06	594	629	4	39	39	0	WD40	WD domain, G-beta repeat
AG1IA_05745	PF00400	3.6e-12	640	672	7	39	39	0	WD40	WD domain, G-beta repeat
AG1IA_05745	PF00400	2.2e-09	683	713	7	37	39	0	WD40	WD domain, G-beta repeat
AG1IA_05745	PF00400	4.8e-09	1151	1182	8	39	39	0	WD40	WD domain, G-beta repeat
AG1IA_05745	PF00400	4.7e-11	1194	1225	8	39	39	0	WD40	WD domain, G-beta repeat
AG1IA_05745	PF00400	6.8e-13	1319	1353	5	39	39	0	WD40	WD domain, G-beta repeat
AG1IA_05745	PF00400	5.3e-11	1364	1396	7	39	39	0	WD40	WD domain, G-beta repeat
AG1IA_05745	PF00400	2.7e-10	1407	1439	7	39	39	0	WD40	WD domain, G-beta repeat
AG1IA_05745	PF07714	9.4e-05	41	118	8	85	259	0	Pkinase_Tyr	Protein tyrosine kinase
AG1IA_05745	PF07714	8.8e-14	129	258	129	257	259	0	Pkinase_Tyr	Protein tyrosine kinase
AG1IA_05745	PF07714	9.6e-35	784	1027	9	259	259	0	Pkinase_Tyr	Protein tyrosine kinase
AG1IA_05745	PF07714	6.6e-28	1515	1750	9	257	259	0	Pkinase_Tyr	Protein tyrosine kinase
AG1IA_05745	PF00069	4.3e-14	132	259	127	257	260	0	Pkinase	Protein kinase domain
AG1IA_05745	PF00069	2e-32	784	1024	9	255	260	0	Pkinase	Protein kinase domain
AG1IA_05745	PF00069	5.6e-29	1515	1750	9	256	260	0	Pkinase	Protein kinase domain
AG1IA_07194	PF08148	5.6e-48	111	274	1	171	180	1	DSHCT	DSHCT (NUC185) domain
AG1IA_08353	PF00642	2.2e-05	64	87	2	26	27	1	zf-CCCH	Zinc finger C-x8-C-x5-C-x3-H type (and similar)
AG1IA_10208	PF01753	7.9e-06	22	61	4	40	40	1	zf-MYND	MYND finger
AG1IA_00157	PF01522	2.5e-07	38	100	3	61	124	1	Polysacc_deac_1	Polysaccharide deacetylase
AG1IA_03655	PF08386	1.5e-07	191	260	11	72	103	0	Abhydrolase_4	TAP-like protein
AG1IA_05746	PF00400	5.5e-10	2	34	7	39	39	1	WD40	WD domain, G-beta repeat
AG1IA_05746	PF00400	0.00049	36	55	20	39	39	0	WD40	WD domain, G-beta repeat
AG1IA_05746	PF00400	1.1e-11	66	98	7	39	39	0	WD40	WD domain, G-beta repeat
AG1IA_05746	PF00400	3.2e-12	109	141	7	39	39	0	WD40	WD domain, G-beta repeat
AG1IA_05746	PF00400	7.1e-13	152	184	7	39	39	0	WD40	WD domain, G-beta repeat
AG1IA_05746	PF00400	5.5e-12	196	227	8	39	39	0	WD40	WD domain, G-beta repeat
AG1IA_05746	PF00400	3.2e-08	238	270	7	39	39	0	WD40	WD domain, G-beta repeat
AG1IA_05746	PF11715	0.00017	202	237	217	259	547	0	Nup160	Nucleoporin Nup120/160
AG1IA_06658	PF03737	1.9e-21	458	631	16	153	154	1	Methyltransf_6	Demethylmenaquinone methyltransferase
AG1IA_07485	PF00583	0.00015	244	297	6	56	83	0	Acetyltransf_1	Acetyltransferase (GNAT) family
AG1IA_08099	PF00860	2.3e-07	3	56	334	388	389	1	Xan_ur_permease	Permease family
AG1IA_09765	PF04389	2.4e-05	199	248	2	56	176	1	Peptidase_M28	Peptidase family M28
AG1IA_09765	PF02225	2.6e-05	98	155	39	95	100	0	PA	PA domain
AG1IA_10068	PF00493	4.8e-18	10	90	252	325	326	1	MCM	MCM2/3/5 family
AG1IA_02590	PF01328	4.2e-20	54	152	32	133	317	1	Peroxidase_2	Peroxidase, family 2
AG1IA_06082	PF00664	1.9e-15	232	368	94	232	275	0	ABC_membrane	ABC transporter transmembrane region
AG1IA_08833	PF00106	8e-19	94	248	16	165	167	1	adh_short	short chain dehydrogenase
AG1IA_08833	PF00106	9.3e-16	367	555	1	165	167	0	adh_short	short chain dehydrogenase
AG1IA_08833	PF00106	7.7e-08	706	807	2	87	167	0	adh_short	short chain dehydrogenase
AG1IA_10069	PF00400	1.3e-05	27	55	11	39	39	1	WD40	WD domain, G-beta repeat
AG1IA_10069	PF00400	0.00053	71	98	12	39	39	0	WD40	WD domain, G-beta repeat
AG1IA_10069	PF00400	1.5e-07	109	139	7	37	39	0	WD40	WD domain, G-beta repeat
AG1IA_10069	PF00400	3e-11	152	184	7	39	39	0	WD40	WD domain, G-beta repeat
AG1IA_10210	PF00544	4.5e-11	9	87	126	201	201	1	Pec_lyase_C	Pectate lyase
AG1IA_05965	PF04548	1.3e-07	12	143	2	126	212	1	AIG1	AIG1 family
AG1IA_05965	PF00735	1.4e-05	12	98	6	99	281	0	Septin	Septin
AG1IA_05965	PF03193	2.9e-05	11	74	36	101	161	0	DUF258	Protein of unknown function, DUF258
AG1IA_07384	PF00022	9.2e-33	3	239	108	314	381	1	Actin	Actin
AG1IA_09874	PF00172	4.7e-08	49	80	1	33	40	1	Zn_clus	Fungal Zn(2)-Cys(6) binuclear cluster domain
AG1IA_01398	PF00515	0.0002	162	195	1	34	34	0	TPR_1	Tetratricopeptide repeat
AG1IA_04365	PF07687	6.2e-09	22	198	1	105	109	1	M20_dimer	Peptidase dimerisation domain
AG1IA_05388	PF01717	6.9e-05	4	64	2	63	324	1	Meth_synt_2	Cobalamin-independent synthase, Catalytic domain
AG1IA_06359	PF00172	4.1e-10	12	48	2	38	40	1	Zn_clus	Fungal Zn(2)-Cys(6) binuclear cluster domain
AG1IA_06359	PF04082	3.8e-05	233	306	21	116	260	0	Fungal_trans	Fungal specific transcription factor domain
AG1IA_06665	PF04111	2.2e-15	34	119	258	350	356	0	APG6	Autophagy protein Apg6
AG1IA_07850	PF00150	5e-06	736	865	23	137	287	0	Cellulase	Cellulase (glycosyl hydrolase family 5)
AG1IA_10070	PF01915	3.3e-22	66	195	68	158	211	1	Glyco_hydro_3_C	Glycosyl hydrolase family 3 C terminal domain
AG1IA_10070	PF07691	6.5e-13	1	72	50	119	145	0	PA14	PA14 domain
AG1IA_10344	PF00067	7e-07	8	56	330	379	458	1	p450	Cytochrome P450
AG1IA_04755	PF00125	4.7e-29	129	203	1	75	75	1	Histone	Core histone H2A/H2B/H3/H4
AG1IA_07851	PF01207	7.9e-13	68	160	25	117	310	1	Dus	Dihydrouridine synthase (Dus)
AG1IA_08102	PF00146	1.3e-44	8	129	3	124	311	1	NADHdh	NADH dehydrogenase
AG1IA_00671	PF00270	2.3e-19	348	515	2	166	167	1	DEAD	DEAD/DEAH box helicase
AG1IA_03327	PF00664	1.3e-21	196	426	46	269	275	1	ABC_membrane	ABC transporter transmembrane region
AG1IA_03327	PF00005	7e-13	490	618	1	118	118	0	ABC_tran	ABC transporter
AG1IA_03661	PF12400	4.6e-10	11	68	1	59	129	1	DUF3661	Vaculolar membrane protein
AG1IA_06928	PF00069	1.1e-07	399	489	5	92	260	0	Pkinase	Protein kinase domain
AG1IA_06928	PF00069	1.3e-15	495	626	124	255	260	0	Pkinase	Protein kinase domain
AG1IA_06928	PF07714	1.8e-07	399	489	5	95	259	0	Pkinase_Tyr	Protein tyrosine kinase
AG1IA_06928	PF07714	1.1e-09	497	624	131	254	259	0	Pkinase_Tyr	Protein tyrosine kinase
AG1IA_08103	PF03161	2e-29	56	153	53	152	179	1	LAGLIDADG_2	LAGLIDADG DNA endonuclease family
AG1IA_09583	PF00067	1.6e-42	9	178	264	426	458	1	p450	Cytochrome P450
AG1IA_09771	PF07714	8.4e-17	73	181	7	123	259	1	Pkinase_Tyr	Protein tyrosine kinase
AG1IA_09771	PF07714	5.1e-05	182	289	172	257	259	0	Pkinase_Tyr	Protein tyrosine kinase
AG1IA_09771	PF00069	1.5e-15	73	180	7	117	260	0	Pkinase	Protein kinase domain
AG1IA_09771	PF00069	8.1e-06	182	290	165	257	260	0	Pkinase	Protein kinase domain
AG1IA_10484	PF00400	1.1e-10	17	47	9	39	39	1	WD40	WD domain, G-beta repeat
AG1IA_10484	PF00400	1.6e-10	61	92	8	39	39	0	WD40	WD domain, G-beta repeat
AG1IA_00172	PF00069	2.5e-15	2	94	24	114	260	1	Pkinase	Protein kinase domain
AG1IA_00172	PF07714	2.5e-08	6	94	32	119	259	0	Pkinase_Tyr	Protein tyrosine kinase
AG1IA_00673	PF00270	1.6e-17	583	746	2	164	167	1	DEAD	DEAD/DEAH box helicase
AG1IA_00673	PF00270	2.5e-23	1331	1493	2	166	167	0	DEAD	DEAD/DEAH box helicase
AG1IA_00978	PF02181	7.6e-73	31	404	8	370	371	1	FH2	Formin Homology 2 Domain
AG1IA_06671	PF10334	1.1e-11	197	313	3	102	229	1	DUF2421	Protein of unknown function (DUF2421)
AG1IA_08619	PF07690	4.8e-12	29	346	86	352	353	1	MFS_1	Major Facilitator Superfamily
AG1IA_09584	PF00702	7.4e-16	21	261	2	191	192	1	Hydrolase	haloacid dehalogenase-like hydrolase
AG1IA_10073	PF00400	1e-12	42	75	6	39	39	0	WD40	WD domain, G-beta repeat
AG1IA_10073	PF00400	1.7e-06	88	120	7	39	39	0	WD40	WD domain, G-beta repeat
AG1IA_10073	PF00400	4e-10	131	163	7	39	39	0	WD40	WD domain, G-beta repeat
AG1IA_05758	PF00667	1.6e-26	698	886	5	197	219	1	FAD_binding_1	FAD binding domain
AG1IA_05758	PF00067	2.6e-15	328	407	313	385	458	0	p450	Cytochrome P450
AG1IA_05758	PF00258	1.2e-09	570	655	55	142	143	0	Flavodoxin_1	Flavodoxin
AG1IA_05758	PF00175	3.6e-08	945	1060	1	100	109	0	NAD_binding_1	Oxidoreductase NAD-binding domain
AG1IA_06672	PF10337	1.5e-05	112	153	3	43	455	1	DUF2422	Protein of unknown function (DUF2422)
AG1IA_06672	PF10337	1e-39	151	371	77	307	455	0	DUF2422	Protein of unknown function (DUF2422)
AG1IA_07501	PF04145	1.3e-13	492	603	19	153	153	1	Ctr	Ctr copper transporter family
AG1IA_08621	PF00153	6.5e-19	169	245	11	89	96	0	Mito_carr	Mitochondrial carrier protein
AG1IA_03005	PF00172	1.4e-06	15	46	2	31	40	1	Zn_clus	Fungal Zn(2)-Cys(6) binuclear cluster domain
AG1IA_04377	PF00400	8.3e-05	14	42	12	39	39	1	WD40	WD domain, G-beta repeat
AG1IA_06673	PF00665	5.4e-16	8	99	25	117	120	1	rve	Integrase core domain
AG1IA_08622	PF11274	1.1e-20	103	275	1	174	184	1	DUF3074	Protein of unknown function (DUF3074)
AG1IA_09126	PF05922	1.3e-07	126	179	30	86	87	1	Inhibitor_I9	Peptidase inhibitor I9
AG1IA_09126	PF00082	0.00011	202	268	13	110	307	0	Peptidase_S8	Subtilase family
AG1IA_00988	PF00710	2.4e-45	106	339	9	173	313	1	Asparaginase	Asparaginase
AG1IA_02157	PF00125	7.5e-29	316	390	1	75	75	1	Histone	Core histone H2A/H2B/H3/H4
AG1IA_02620	PF01595	3.4e-06	136	182	87	134	183	0	DUF21	Domain of unknown function DUF21
AG1IA_02620	PF01755	0.00019	1126	1205	60	130	200	0	Glyco_transf_25	Glycosyltransferase family 25 (LPS biosynthesis protein)
AG1IA_04010	PF00400	2.6e-07	810	847	2	39	39	0	WD40	WD domain, G-beta repeat
AG1IA_04010	PF00400	2.8e-05	866	897	8	39	39	0	WD40	WD domain, G-beta repeat
AG1IA_04010	PF00400	1.3e-07	993	1029	3	39	39	0	WD40	WD domain, G-beta repeat
AG1IA_04010	PF05729	0.00024	256	400	1	132	166	0	NACHT	NACHT domain
AG1IA_05039	PF02383	2.2e-15	57	167	1	123	314	1	Syja_N	SacI homology domain
AG1IA_08623	PF02897	1.7e-27	9	256	1	188	415	1	Peptidase_S9_N	Prolyl oligopeptidase, N-terminal beta-propeller domain
AG1IA_09129	PF07714	4.1e-05	693	766	181	259	259	0	Pkinase_Tyr	Protein tyrosine kinase
AG1IA_09129	PF07714	5.6e-08	844	919	15	95	259	0	Pkinase_Tyr	Protein tyrosine kinase
AG1IA_09129	PF07714	3.1e-07	1251	1352	47	153	259	0	Pkinase_Tyr	Protein tyrosine kinase
AG1IA_09129	PF01344	2.5e-05	161	199	2	41	47	0	Kelch_1	Kelch motif
AG1IA_09129	PF01344	2e-05	210	244	1	36	47	0	Kelch_1	Kelch motif
AG1IA_09129	PF00069	6.8e-06	505	627	7	97	260	0	Pkinase	Protein kinase domain
AG1IA_09129	PF00069	1.7e-05	846	920	18	93	260	0	Pkinase	Protein kinase domain
AG1IA_09129	PF00069	5.6e-05	1232	1326	47	118	260	0	Pkinase	Protein kinase domain
AG1IA_01789	PF07690	6.3e-09	305	408	43	147	353	0	MFS_1	Major Facilitator Superfamily
AG1IA_03361	PF00225	2e-09	2	42	42	82	333	1	Kinesin	Kinesin motor domain
AG1IA_03361	PF00225	1.9e-15	59	113	82	139	333	0	Kinesin	Kinesin motor domain
AG1IA_04386	PF06732	3e-21	5	82	1	91	282	1	Pescadillo_N	Pescadillo N-terminus
AG1IA_09131	PF00450	2.3e-12	34	189	259	409	414	1	Peptidase_S10	Serine carboxypeptidase
AG1IA_10077	PF00933	5.5e-07	83	121	165	204	227	0	Glyco_hydro_3	Glycosyl hydrolase family 3 N terminal domain
AG1IA_00227	PF01557	7.5e-32	548	706	62	206	217	0	FAA_hydrolase	Fumarylacetoacetate (FAA) hydrolase family
AG1IA_00227	PF01699	2.8e-07	368	453	40	130	139	0	Na_Ca_ex	Sodium/calcium exchanger protein
AG1IA_01790	PF01265	6.8e-71	1568	1780	44	258	259	0	Cyto_heme_lyase	Cytochrome c/c1 heme lyase
AG1IA_01790	PF07690	8.3e-09	588	764	2	167	353	0	MFS_1	Major Facilitator Superfamily
AG1IA_05766	PF00471	6.1e-06	10	50	2	44	48	1	Ribosomal_L33	Ribosomal protein L33
AG1IA_07864	PF01184	9.7e-32	34	104	10	80	211	1	Grp1_Fun34_YaaH	GPR1/FUN34/yaaH family
AG1IA_08109	PF03161	8e-08	89	145	3	59	179	1	LAGLIDADG_2	LAGLIDADG DNA endonuclease family
AG1IA_04014	PF03935	2.1e-81	34	327	245	504	504	1	SKN1	Beta-glucan synthesis-associated protein (SKN1)
AG1IA_04392	PF02779	4.4e-22	2	91	106	177	178	1	Transket_pyr	Transketolase, pyrimidine binding domain
AG1IA_05769	PF03595	1.8e-24	275	503	56	283	287	0	C4dic_mal_tran	C4-dicarboxylate transporter/malic acid transport protein
AG1IA_06113	PF00005	1.6e-09	5	45	77	118	118	1	ABC_tran	ABC transporter
AG1IA_06385	PF02128	1.3e-81	33	245	53	267	378	1	Peptidase_M36	Fungalysin metallopeptidase (M36)
AG1IA_07520	PF00389	2.3e-15	305	392	33	118	150	1	2-Hacid_dh	D-isomer specific 2-hydroxyacid dehydrogenase, catalytic domain
AG1IA_08378	PF05729	2e-10	437	588	2	138	166	1	NACHT	NACHT domain
AG1IA_09386	PF00400	5.8e-05	535	558	12	35	39	1	WD40	WD domain, G-beta repeat
AG1IA_09386	PF00400	1.7e-09	573	605	7	39	39	0	WD40	WD domain, G-beta repeat
AG1IA_09386	PF00400	1.9e-11	616	648	7	39	39	0	WD40	WD domain, G-beta repeat
AG1IA_09386	PF00400	8.2e-07	663	691	11	39	39	0	WD40	WD domain, G-beta repeat
AG1IA_09386	PF00400	4.9e-11	698	733	4	39	39	0	WD40	WD domain, G-beta repeat
AG1IA_09386	PF00400	7.6e-12	744	776	7	39	39	0	WD40	WD domain, G-beta repeat
AG1IA_09386	PF00400	4.7e-12	787	819	7	39	39	0	WD40	WD domain, G-beta repeat
AG1IA_09386	PF00400	1.3e-07	951	983	7	38	39	0	WD40	WD domain, G-beta repeat
AG1IA_09386	PF05729	0.0001	2	157	6	146	166	0	NACHT	NACHT domain
AG1IA_09592	PF00400	9.2e-12	890	923	6	39	39	0	WD40	WD domain, G-beta repeat
AG1IA_09592	PF00400	2.5e-08	938	966	11	39	39	0	WD40	WD domain, G-beta repeat
AG1IA_09592	PF00400	2.3e-07	976	1009	6	39	39	0	WD40	WD domain, G-beta repeat
AG1IA_09592	PF00400	6e-10	1020	1052	7	39	39	0	WD40	WD domain, G-beta repeat
AG1IA_09592	PF00400	3.9e-06	1067	1097	9	39	39	0	WD40	WD domain, G-beta repeat
AG1IA_09592	PF00400	4.8e-11	1108	1140	7	39	39	0	WD40	WD domain, G-beta repeat
AG1IA_09592	PF00400	7.3e-11	1152	1183	8	39	39	0	WD40	WD domain, G-beta repeat
AG1IA_09592	PF00400	4.3e-06	1187	1224	1	38	39	0	WD40	WD domain, G-beta repeat
AG1IA_09592	PF00400	5.6e-11	1237	1268	8	39	39	0	WD40	WD domain, G-beta repeat
AG1IA_09592	PF00400	4.8e-07	1283	1314	8	39	39	0	WD40	WD domain, G-beta repeat
AG1IA_09592	PF00400	7.5e-11	1325	1357	7	39	39	0	WD40	WD domain, G-beta repeat
AG1IA_09779	PF01095	2.9e-17	15	82	209	275	298	1	Pectinesterase	Pectinesterase
AG1IA_03187	PF00962	5.8e-36	442	619	165	329	330	0	A_deaminase	Adenosine/AMP deaminase
AG1IA_05966	PF07714	3.5e-05	365	574	51	257	259	1	Pkinase_Tyr	Protein tyrosine kinase
AG1IA_05966	PF07714	1.3e-07	697	785	9	99	259	0	Pkinase_Tyr	Protein tyrosine kinase
AG1IA_05966	PF00069	4.7e-05	696	795	8	104	260	0	Pkinase	Protein kinase domain
AG1IA_08023	PF12340	1.3e-85	1839	2065	5	227	229	0	DUF3638	Protein of unknown function (DUF3638)
AG1IA_08023	PF12359	6.1e-18	2183	2216	1	34	34	0	DUF3645	Protein of unknown function (DUF3645)
AG1IA_09277	PF03098	6.9e-70	111	587	1	504	525	1	An_peroxidase	Animal haem peroxidase
AG1IA_00230	PF08282	2.9e-05	2	24	205	227	254	1	Hydrolase_3	haloacid dehalogenase-like hydrolase
AG1IA_06691	PF00254	1.4e-30	22	113	2	96	96	1	FKBP_C	FKBP-type peptidyl-prolyl cis-trans isomerase
AG1IA_07222	PF08550	3.7e-08	65	81	12	28	29	1	DUF1752	Fungal protein of unknown function (DUF1752)
AG1IA_07522	PF00439	1.7e-06	64	99	2	37	84	1	Bromodomain	Bromodomain
AG1IA_07522	PF00439	1.7e-08	113	158	37	82	84	0	Bromodomain	Bromodomain
AG1IA_08111	PF00961	3.2e-12	39	104	2	66	103	1	LAGLIDADG_1	LAGLIDADG endonuclease
AG1IA_09593	PF00840	1.6e-13	1	45	353	397	435	1	Glyco_hydro_7	Glycosyl hydrolase family 7
AG1IA_09780	PF06441	4.6e-34	7	123	1	111	112	1	EHN	Epoxide hydrolase N terminus
AG1IA_01814	PF00620	6.4e-23	80	250	1	143	153	1	RhoGAP	RhoGAP domain
AG1IA_03368	PF00295	3.5e-15	59	150	228	321	326	1	Glyco_hydro_28	Glycosyl hydrolases family 28
AG1IA_04027	PF05050	3.1e-11	188	301	47	152	153	1	DUF672	Protein of unknown function (DUF672)
AG1IA_09940	PF00840	1.6e-95	18	208	1	189	435	1	Glyco_hydro_7	Glycosyl hydrolase family 7
AG1IA_10081	PF00075	2.3e-07	8	127	20	130	131	1	RnaseH	RNase H
AG1IA_01427	PF00069	2.5e-47	206	472	2	260	260	1	Pkinase	Protein kinase domain
AG1IA_01427	PF07714	2.8e-26	208	467	4	256	259	0	Pkinase_Tyr	Protein tyrosine kinase
AG1IA_05055	PF07690	1.5e-11	70	288	2	221	353	1	MFS_1	Major Facilitator Superfamily
AG1IA_05416	PF01485	4e-12	195	250	8	64	64	0	IBR	IBR domain
AG1IA_05416	PF01485	2.1e-08	272	311	15	58	64	0	IBR	IBR domain
AG1IA_07227	PF00484	3.1e-29	596	730	1	129	144	1	Pro_CA	Carbonic anhydrase
AG1IA_07227	PF00264	5.8e-10	104	264	42	206	228	0	Tyrosinase	Common central domain of tyrosinase
AG1IA_08860	PF00190	4.1e-05	12	107	45	140	144	1	Cupin_1	Cupin
AG1IA_09394	PF00400	3.3e-09	19	49	9	39	39	1	WD40	WD domain, G-beta repeat
AG1IA_09394	PF00400	9.4e-09	63	94	8	39	39	0	WD40	WD domain, G-beta repeat
AG1IA_09394	PF00400	2.6e-12	105	137	7	39	39	0	WD40	WD domain, G-beta repeat
AG1IA_09394	PF00400	0.00043	147	161	25	39	39	0	WD40	WD domain, G-beta repeat
AG1IA_09783	PF00172	1e-06	13	50	1	38	40	1	Zn_clus	Fungal Zn(2)-Cys(6) binuclear cluster domain
AG1IA_02636	PF03169	6.8e-84	2	342	295	616	617	1	OPT	OPT oligopeptide transporter protein
AG1IA_06695	PF00400	3.7e-11	169	201	7	39	39	0	WD40	WD domain, G-beta repeat
AG1IA_06695	PF00400	7e-12	212	244	7	39	39	0	WD40	WD domain, G-beta repeat
AG1IA_06695	PF00400	6e-07	253	287	5	39	39	0	WD40	WD domain, G-beta repeat
AG1IA_06695	PF00400	1.4e-10	295	330	4	39	39	0	WD40	WD domain, G-beta repeat
AG1IA_06695	PF00400	1e-05	344	375	8	39	39	0	WD40	WD domain, G-beta repeat
AG1IA_06695	PF00400	1.3e-10	386	418	7	39	39	0	WD40	WD domain, G-beta repeat
AG1IA_06695	PF00400	4.5e-12	430	461	8	39	39	0	WD40	WD domain, G-beta repeat
AG1IA_06695	PF00400	4.7e-09	471	501	6	37	39	0	WD40	WD domain, G-beta repeat
AG1IA_06695	PF00400	3.3e-10	515	546	8	39	39	0	WD40	WD domain, G-beta repeat
AG1IA_06695	PF00400	5e-08	562	592	9	39	39	0	WD40	WD domain, G-beta repeat
AG1IA_06695	PF00400	8.5e-12	603	635	7	39	39	0	WD40	WD domain, G-beta repeat
AG1IA_09600	PF03184	6.3e-31	679	868	1	201	217	1	DDE	DDE superfamily endonuclease
AG1IA_00248	PF08553	4.6e-10	1	55	738	788	788	1	VID27	VID27 cytoplasmic protein
AG1IA_01009	PF02383	4.7e-47	17	190	138	301	314	1	Syja_N	SacI homology domain
AG1IA_01822	PF02666	2.3e-09	8	88	113	188	203	1	PS_Dcarbxylase	Phosphatidylserine decarboxylase
AG1IA_04030	PF08581	1.7e-14	76	145	1	76	79	1	Tup_N	Tup N-terminal
AG1IA_05063	PF03193	1.3e-06	15	84	36	107	161	1	DUF258	Protein of unknown function, DUF258
AG1IA_05063	PF04548	5.1e-06	17	90	3	75	212	0	AIG1	AIG1 family
AG1IA_07881	PF07690	4.2e-09	131	208	63	141	353	0	MFS_1	Major Facilitator Superfamily
AG1IA_08115	PF00961	1.7e-07	13	59	55	102	103	1	LAGLIDADG_1	LAGLIDADG endonuclease
AG1IA_08385	PF00069	3.5e-06	764	853	108	189	260	1	Pkinase	Protein kinase domain
AG1IA_05068	PF07690	1.4e-08	1003	1141	39	175	353	0	MFS_1	Major Facilitator Superfamily
AG1IA_06697	PF08264	1.1e-14	9	96	47	145	152	1	Anticodon_1	Anticodon-binding domain
AG1IA_07233	PF00067	1.9e-07	76	265	65	246	458	1	p450	Cytochrome P450
AG1IA_07884	PF00067	6.2e-05	53	155	23	128	458	1	p450	Cytochrome P450
AG1IA_09604	PF00400	4.3e-10	25	55	9	39	39	0	WD40	WD domain, G-beta repeat
AG1IA_09604	PF00400	9.7e-05	63	95	4	37	39	0	WD40	WD domain, G-beta repeat
AG1IA_09604	PF00400	3.4e-10	108	140	7	39	39	0	WD40	WD domain, G-beta repeat
AG1IA_10086	PF03129	9.1e-07	160	218	1	51	94	0	HGTP_anticodon	Anticodon binding domain
AG1IA_10359	PF00400	2.1e-05	26	59	4	37	39	1	WD40	WD domain, G-beta repeat
AG1IA_01012	PF00324	5.1e-12	3	127	228	358	479	1	AA_permease	Amino acid permease
AG1IA_02172	PF01302	3.3e-21	14	68	11	66	69	1	CAP_GLY	CAP-Gly domain
AG1IA_06698	PF00133	7.2e-42	2	124	274	394	601	1	tRNA-synt_1	tRNA synthetases class I (I, L, M and V)
AG1IA_07234	PF00067	2.6e-22	1	127	286	405	458	1	p450	Cytochrome P450
AG1IA_08387	PF00400	8.1e-05	59	91	7	39	39	0	WD40	WD domain, G-beta repeat
AG1IA_00699	PF00069	1.4e-22	101	223	104	216	260	1	Pkinase	Protein kinase domain
AG1IA_00699	PF07714	5.6e-16	98	218	106	218	259	0	Pkinase_Tyr	Protein tyrosine kinase
AG1IA_04790	PF00076	8.2e-09	146	192	24	69	70	1	RRM_1	RNA recognition motif. (a.k.a. RRM, RBD, or RNP domain)
AG1IA_05073	PF00557	7.2e-15	2	64	145	203	203	1	Peptidase_M24	Metallopeptidase family M24
AG1IA_07887	PF09994	9.4e-07	151	279	25	148	276	1	DUF2235	Uncharacterized conserved protein (DUF2235)
AG1IA_07887	PF09994	1.7e-10	341	386	211	257	276	0	DUF2235	Uncharacterized conserved protein (DUF2235)
AG1IA_08118	PF03161	1.6e-32	21	136	2	118	179	1	LAGLIDADG_2	LAGLIDADG DNA endonuclease family
AG1IA_09401	PF07519	1e-17	7	104	57	154	475	1	Tannase	Tannase and feruloyl esterase
AG1IA_09789	PF00400	2.2e-09	13	47	5	39	39	1	WD40	WD domain, G-beta repeat
AG1IA_09789	PF00400	3.3e-12	58	90	7	39	39	0	WD40	WD domain, G-beta repeat
AG1IA_09789	PF00400	3.1e-11	95	132	2	39	39	0	WD40	WD domain, G-beta repeat
AG1IA_09946	PF01266	1.1e-10	56	199	139	277	358	1	DAO	FAD dependent oxidoreductase
AG1IA_10228	PF00067	1.2e-24	21	139	199	322	458	1	p450	Cytochrome P450
AG1IA_10361	PF00860	2.3e-11	2	64	247	306	389	1	Xan_ur_permease	Permease family
AG1IA_07237	PF00067	1.5e-29	1	139	286	434	458	1	p450	Cytochrome P450
AG1IA_08649	PF02515	1.8e-28	55	243	2	190	191	1	CoA_transf_3	CoA-transferase family III
AG1IA_05790	PF04082	1.1e-18	34	125	89	181	260	1	Fungal_trans	Fungal specific transcription factor domain
AG1IA_07239	PF00067	1.2e-13	1	54	286	339	458	1	p450	Cytochrome P450
AG1IA_08392	PF07646	1.1e-06	190	232	2	47	49	0	Kelch_2	Kelch motif
AG1IA_08392	PF07714	1.6e-08	475	563	7	95	259	0	Pkinase_Tyr	Protein tyrosine kinase
AG1IA_08392	PF00069	6e-08	475	563	7	92	260	0	Pkinase	Protein kinase domain
AG1IA_08392	PF01344	0.00018	190	232	2	45	47	0	Kelch_1	Kelch motif
AG1IA_10090	PF00929	4e-11	11	56	1	46	165	1	Exonuc_X-T	Exonuclease
AG1IA_00543	PF00160	1.1e-18	230	319	2	92	155	1	Pro_isomerase	Cyclophilin type peptidyl-prolyl cis-trans isomerase/CLD
AG1IA_01234	PF05743	7.5e-34	23	125	1	102	121	1	UEV	UEV domain
AG1IA_08528	PF01419	8.4e-06	69	161	14	114	130	1	Jacalin	Jacalin-like lectin domain
AG1IA_09278	PF03098	5.2e-66	268	724	1	505	525	1	An_peroxidase	Animal haem peroxidase
AG1IA_10022	PF00004	2.4e-34	83	207	2	119	130	1	AAA	ATPase family associated with various cellular activities (AAA)
AG1IA_10022	PF07728	8.2e-07	83	198	3	124	139	0	AAA_5	AAA domain (dynein-related subfamily)
AG1IA_10022	PF01695	6.5e-05	82	151	50	117	178	0	IstB	IstB-like ATP binding protein
AG1IA_10022	PF05496	0.00017	78	118	49	88	234	0	RuvB_N	Holliday junction DNA helicase ruvB N-terminus
AG1IA_10167	PF00400	5.3e-10	94	124	7	37	39	0	WD40	WD domain, G-beta repeat
AG1IA_10167	PF00400	1.9e-08	136	164	6	34	39	0	WD40	WD domain, G-beta repeat
AG1IA_00283	PF01926	2e-17	73	178	1	105	108	1	MMR_HSR1	GTPase of unknown function
AG1IA_00283	PF01679	9.7e-13	769	808	3	42	51	0	UPF0057	Uncharacterized protein family UPF0057
AG1IA_00283	PF02824	3.5e-09	267	312	1	38	60	0	TGS	TGS domain
AG1IA_00283	PF02421	1.6e-08	64	118	3	57	189	0	FeoB_N	Ferrous iron transport protein B
AG1IA_02646	PF04419	2.7e-09	1	52	1	47	60	1	4F5	4F5 protein family
AG1IA_03699	PF03935	3e-43	159	345	5	185	504	1	SKN1	Beta-glucan synthesis-associated protein (SKN1)
AG1IA_09611	PF07714	8.2e-08	1	55	78	137	259	1	Pkinase_Tyr	Protein tyrosine kinase
AG1IA_09611	PF00069	2e-07	1	55	75	132	260	0	Pkinase	Protein kinase domain
AG1IA_09951	PF01086	1.2e-11	38	101	167	225	225	1	Clathrin_lg_ch	Clathrin light chain
AG1IA_10092	PF00083	1.5e-16	23	123	54	151	451	1	Sugar_tr	Sugar (and other) transporter
AG1IA_10092	PF07690	5.5e-12	25	123	42	135	353	0	MFS_1	Major Facilitator Superfamily
AG1IA_02651	PF01562	1.3e-09	326	410	45	122	162	1	Pep_M12B_propep	Reprolysin family propeptide
AG1IA_07900	PF01546	9.7e-29	95	475	1	164	171	1	Peptidase_M20	Peptidase family M20/M25/M40
AG1IA_09406	PF00107	5.4e-16	208	283	1	75	130	1	ADH_zinc_N	Zinc-binding dehydrogenase
AG1IA_09406	PF08240	1e-05	39	101	2	64	109	0	ADH_N	Alcohol dehydrogenase GroES-like domain
AG1IA_03701	PF00545	3.4e-06	129	208	17	75	83	1	Ribonuclease	ribonuclease
AG1IA_06146	PF00623	1.1e-63	39	209	1	166	166	1	RNA_pol_Rpb1_2	RNA polymerase Rpb1, domain 2
AG1IA_06146	PF04983	1.8e-31	212	384	1	146	157	0	RNA_pol_Rpb1_3	RNA polymerase Rpb1, domain 3
AG1IA_06146	PF04997	4.1e-10	1	37	300	338	338	0	RNA_pol_Rpb1_1	RNA polymerase Rpb1, domain 1
AG1IA_09408	PF00441	4.8e-32	4	100	42	138	150	1	Acyl-CoA_dh_1	Acyl-CoA dehydrogenase, C-terminal domain
AG1IA_09408	PF08028	8.2e-15	5	98	30	131	134	0	Acyl-CoA_dh_2	Acyl-CoA dehydrogenase, C-terminal domain
AG1IA_09614	PF05922	1.7e-06	31	65	47	81	87	1	Inhibitor_I9	Peptidase inhibitor I9
AG1IA_10094	PF07714	0.00011	47	121	12	80	259	1	Pkinase_Tyr	Protein tyrosine kinase
AG1IA_10235	PF12353	4.6e-14	70	127	28	85	126	0	eIF3g	Eukaryotic translation initiation factor 3 subunit G
AG1IA_10366	PF00439	8e-07	2	37	2	37	84	1	Bromodomain	Bromodomain
AG1IA_10366	PF00439	7.3e-09	51	96	37	82	84	0	Bromodomain	Bromodomain
AG1IA_01030	PF10263	2.1e-23	365	490	3	99	159	1	SprT-like	SprT-like family
AG1IA_02212	PF12513	2.8e-13	152	199	1	48	49	1	SUV3_C	Mitochondrial degradasome RNA helicase subunit C terminal
AG1IA_02658	PF07992	6.6e-16	83	302	58	201	202	1	Pyr_redox_2	Pyridine nucleotide-disulphide oxidoreductase
AG1IA_02658	PF00070	6.9e-08	159	225	1	64	81	0	Pyr_redox	Pyridine nucleotide-disulphide oxidoreductase
AG1IA_04426	PF00271	2.3e-08	102	181	3	71	78	1	Helicase_C	Helicase conserved C-terminal domain
AG1IA_06149	PF05285	1.9e-28	104	213	216	324	325	0	SDA1	SDA1
AG1IA_07560	PF00723	1e-28	27	192	278	446	448	1	Glyco_hydro_15	Glycosyl hydrolases family 15
AG1IA_07560	PF00686	1.1e-21	223	307	1	93	97	0	CBM_20	Starch binding domain
AG1IA_07903	PF00069	5.6e-17	196	477	5	251	260	1	Pkinase	Protein kinase domain
AG1IA_07903	PF00069	3.7e-11	631	766	127	255	260	0	Pkinase	Protein kinase domain
AG1IA_07903	PF00069	2.1e-20	849	1097	45	255	260	0	Pkinase	Protein kinase domain
AG1IA_07903	PF07714	5.1e-12	196	478	5	253	259	0	Pkinase_Tyr	Protein tyrosine kinase
AG1IA_07903	PF07714	2.3e-08	560	765	59	255	259	0	Pkinase_Tyr	Protein tyrosine kinase
AG1IA_07903	PF07714	5.4e-10	820	1097	18	256	259	0	Pkinase_Tyr	Protein tyrosine kinase
AG1IA_08124	PF10695	3.9e-16	29	77	55	103	105	1	Cw-hydrolase	Cell wall-associated hydrolase
AG1IA_09409	PF00808	3.1e-22	128	192	2	65	65	1	CBFD_NFYB_HMF	Histone-like transcription factor (CBF/NF-Y) and archaeal histone
AG1IA_09409	PF02771	6.5e-11	335	439	24	111	113	0	Acyl-CoA_dh_N	Acyl-CoA dehydrogenase, N-terminal domain
AG1IA_09617	PF01679	4.9e-08	44	84	1	49	51	1	UPF0057	Uncharacterized protein family UPF0057
AG1IA_09796	PF07714	1.8e-33	162	374	51	259	259	1	Pkinase_Tyr	Protein tyrosine kinase
AG1IA_09796	PF00069	2.5e-31	116	372	26	256	260	0	Pkinase	Protein kinase domain
AG1IA_09411	PF07992	3.8e-15	10	162	137	201	202	1	Pyr_redox_2	Pyridine nucleotide-disulphide oxidoreductase
AG1IA_09411	PF00070	1.5e-13	12	83	1	69	81	0	Pyr_redox	Pyridine nucleotide-disulphide oxidoreductase
AG1IA_09797	PF00450	1.3e-57	33	330	36	330	414	1	Peptidase_S10	Serine carboxypeptidase
AG1IA_10096	PF00664	2e-07	39	108	149	218	275	1	ABC_membrane	ABC transporter transmembrane region
AG1IA_02214	PF08662	2.2e-56	1068	1246	1	194	194	0	eIF2A	Eukaryotic translation initiation factor eIF2A
AG1IA_02214	PF00156	7.8e-15	594	725	24	124	125	0	Pribosyltran	Phosphoribosyl transferase domain
AG1IA_03708	PF00083	1.9e-52	132	413	85	358	451	0	Sugar_tr	Sugar (and other) transporter
AG1IA_03708	PF07690	4.2e-22	132	415	71	304	353	0	MFS_1	Major Facilitator Superfamily
AG1IA_06719	PF06337	3.8e-15	100	181	2	95	99	1	DUSP	DUSP domain
AG1IA_08400	PF11816	1.1e-37	4	163	167	326	327	1	DUF3337	Domain of unknown function (DUF3337)
AG1IA_09619	PF00069	5.7e-09	17	93	80	148	260	1	Pkinase	Protein kinase domain
AG1IA_01039	PF00254	9.8e-07	52	87	23	58	96	1	FKBP_C	FKBP-type peptidyl-prolyl cis-trans isomerase
AG1IA_06420	PF03006	4.8e-14	18	96	138	216	221	1	HlyIII	Haemolysin-III related
AG1IA_06722	PF05970	3.6e-07	67	114	1	49	422	1	DUF889	PIF1 helicase
AG1IA_07254	PF01476	2.6e-07	43	84	1	42	44	1	LysM	LysM domain
AG1IA_07254	PF01476	1.3e-08	93	136	1	44	44	0	LysM	LysM domain
AG1IA_07254	PF01476	1.9e-06	183	223	3	43	44	0	LysM	LysM domain
AG1IA_07254	PF01476	2.5e-10	231	273	1	43	44	0	LysM	LysM domain
AG1IA_07565	PF07714	1.4e-31	1	184	78	258	259	1	Pkinase_Tyr	Protein tyrosine kinase
AG1IA_07565	PF07714	3.8e-11	451	565	6	125	259	0	Pkinase_Tyr	Protein tyrosine kinase
AG1IA_07565	PF00069	3.7e-27	1	183	75	256	260	0	Pkinase	Protein kinase domain
AG1IA_07565	PF00069	4.6e-11	451	567	6	122	260	0	Pkinase	Protein kinase domain
AG1IA_03060	PF05277	5.8e-08	9	78	279	346	347	1	DUF726	Protein of unknown function (DUF726)
AG1IA_09419	PF00295	2.5e-50	40	300	1	263	326	1	Glyco_hydro_28	Glycosyl hydrolases family 28
AG1IA_09801	PF00443	1.2e-31	25	319	10	165	271	1	UCH	Ubiquitin carboxyl-terminal hydrolase
AG1IA_01479	PF10609	9e-30	122	202	1	79	81	1	ParA	ParA/MinD ATPase like
AG1IA_01479	PF00400	8.4e-06	524	561	3	39	39	0	WD40	WD domain, G-beta repeat
AG1IA_01479	PF01656	1.4e-07	21	185	13	157	194	0	CbiA	CobQ/CobB/MinD/ParA nucleotide binding domain
AG1IA_02222	PF00069	1.6e-09	30	120	5	91	260	1	Pkinase	Protein kinase domain
AG1IA_02222	PF00069	2.9e-17	133	263	127	256	260	0	Pkinase	Protein kinase domain
AG1IA_02222	PF07714	1.2e-08	31	121	6	95	259	0	Pkinase_Tyr	Protein tyrosine kinase
AG1IA_02222	PF07714	2.2e-16	133	263	132	257	259	0	Pkinase_Tyr	Protein tyrosine kinase
AG1IA_03714	PF00067	3.2e-53	264	707	22	404	458	1	p450	Cytochrome P450
AG1IA_03714	PF00463	4e-21	1153	1246	142	235	526	0	ICL	Isocitrate lyase family
AG1IA_04468	PF00665	6.5e-17	89	202	2	117	120	1	rve	Integrase core domain
AG1IA_05096	PF01592	3e-31	38	133	16	107	127	1	NifU_N	NifU-like N terminal domain
AG1IA_05816	PF00557	1.6e-35	436	649	2	201	203	1	Peptidase_M24	Metallopeptidase family M24
AG1IA_06167	PF00004	1.6e-34	407	525	1	118	130	1	AAA	ATPase family associated with various cellular activities (AAA)
AG1IA_06167	PF07724	3.1e-05	407	501	6	105	171	0	AAA_2	AAA domain (Cdc48 subfamily)
AG1IA_06991	PF00018	1.7e-14	14	59	1	48	48	1	SH3_1	SH3 domain
AG1IA_06991	PF07653	3.9e-12	12	63	1	53	55	0	SH3_2	Variant SH3 domain
AG1IA_08129	PF01541	1.6e-14	61	145	1	80	80	1	GIY-YIG	GIY-YIG catalytic domain
AG1IA_08405	PF01144	6.1e-11	22	88	149	217	218	1	CoA_trans	Coenzyme A transferase
AG1IA_08885	PF00137	4.2e-07	83	122	4	43	66	0	ATP-synt_C	ATP synthase subunit C
AG1IA_09802	PF07714	2.7e-08	358	461	9	113	259	1	Pkinase_Tyr	Protein tyrosine kinase
AG1IA_09802	PF00069	1.5e-06	358	460	9	108	260	0	Pkinase	Protein kinase domain
AG1IA_09959	PF01419	2.9e-08	2	62	47	105	130	1	Jacalin	Jacalin-like lectin domain
AG1IA_01482	PF00488	8.1e-08	12	57	188	233	234	1	MutS_V	MutS domain V
AG1IA_02225	PF01061	1.4e-44	57	267	2	208	208	1	ABC2_membrane	ABC-2 type transporter
AG1IA_02225	PF06422	6.9e-05	329	365	41	77	103	0	PDR_CDR	CDR ABC transporter
AG1IA_05097	PF01764	1.5e-05	2	28	62	88	143	1	Lipase_3	Lipase (class 3)
AG1IA_09626	PF01565	7.1e-22	617	751	1	136	138	1	FAD_binding_4	FAD binding domain
AG1IA_02441	PF04616	1.1e-59	258	557	1	286	286	1	Glyco_hydro_43	Glycosyl hydrolases family 43
AG1IA_02441	PF07651	1.8e-11	1172	1335	46	180	279	0	ANTH	ANTH domain
AG1IA_02441	PF00650	5.5e-06	954	1019	16	82	139	0	CRAL_TRIO	CRAL/TRIO domain
AG1IA_02891	PF01095	9e-20	262	386	85	221	298	1	Pectinesterase	Pectinesterase
AG1IA_03565	PF00067	2.9e-44	593	879	137	442	458	1	p450	Cytochrome P450
AG1IA_03565	PF00248	2.2e-32	106	278	120	282	284	0	Aldo_ket_red	Aldo/keto reductase family
AG1IA_07119	PF00069	9.7e-12	369	471	155	255	260	1	Pkinase	Protein kinase domain
AG1IA_07119	PF07714	3.1e-11	370	473	163	258	259	0	Pkinase_Tyr	Protein tyrosine kinase
AG1IA_08529	PF01419	9.8e-07	318	386	19	87	130	0	Jacalin	Jacalin-like lectin domain
AG1IA_03716	PF00067	7.4e-21	279	468	191	383	458	1	p450	Cytochrome P450
AG1IA_03716	PF03178	4.5e-16	27	142	14	134	321	0	CPSF_A	CPSF A subunit region
AG1IA_07571	PF01485	2.1e-12	294	351	7	58	64	0	IBR	IBR domain
AG1IA_08408	PF09458	1.3e-16	230	297	3	70	72	0	H_lectin	H-type lectin domain
AG1IA_08408	PF09458	5.6e-15	323	392	2	71	72	0	H_lectin	H-type lectin domain
AG1IA_10375	PF00133	5e-32	1	115	517	594	601	1	tRNA-synt_1	tRNA synthetases class I (I, L, M and V)
AG1IA_05102	PF07859	1.2e-08	248	298	62	112	211	1	Abhydrolase_3	alpha/beta hydrolase fold
AG1IA_05102	PF08546	6e-06	81	153	12	95	125	0	ApbA_C	Ketopantoate reductase PanE/ApbA C terminal
AG1IA_07919	PF00240	1.5e-33	6	72	1	67	69	1	ubiquitin	Ubiquitin family
AG1IA_07919	PF11976	2.2e-19	1	71	1	72	72	0	Rad60-SLD	Ubiquitin-2 like Rad60 SUMO-like
AG1IA_09423	PF00069	6.1e-06	215	337	96	189	260	1	Pkinase	Protein kinase domain
AG1IA_09628	PF00067	2e-38	24	175	276	436	458	1	p450	Cytochrome P450
AG1IA_09805	PF00330	2e-26	232	332	1	99	465	1	Aconitase	Aconitase family (aconitate hydratase)
AG1IA_01876	PF10334	9.3e-06	32	217	7	190	229	1	DUF2421	Protein of unknown function (DUF2421)
AG1IA_03718	PF00067	8e-08	49	168	2	128	458	1	p450	Cytochrome P450
AG1IA_08412	PF02134	1.8e-28	418	483	1	66	67	1	UBACT	Repeat in ubiquitin-activating (UBA) protein
AG1IA_08412	PF00656	5.4e-17	921	1217	3	199	243	0	Peptidase_C14	Caspase domain
AG1IA_08412	PF00899	3.8e-10	124	196	59	130	136	0	ThiF	ThiF family
AG1IA_04828	PF00134	6.7e-36	317	420	25	127	127	1	Cyclin_N	Cyclin, N-terminal domain
AG1IA_04828	PF02984	5.8e-27	422	536	1	113	118	0	Cyclin_C	Cyclin, C-terminal domain
AG1IA_09633	PF00069	1.9e-10	355	444	7	92	260	1	Pkinase	Protein kinase domain
AG1IA_09633	PF00069	5.4e-13	453	579	127	252	260	0	Pkinase	Protein kinase domain
AG1IA_09633	PF07714	1.1e-08	355	444	7	95	259	0	Pkinase_Tyr	Protein tyrosine kinase
AG1IA_09633	PF07714	4.7e-12	451	579	130	253	259	0	Pkinase_Tyr	Protein tyrosine kinase
AG1IA_09633	PF01344	2.3e-12	162	202	2	43	47	0	Kelch_1	Kelch motif
AG1IA_09633	PF01344	6.2e-07	211	255	1	46	47	0	Kelch_1	Kelch motif
AG1IA_09633	PF07646	4.8e-07	161	204	1	47	49	0	Kelch_2	Kelch motif
AG1IA_09633	PF07646	6.5e-06	212	256	2	49	49	0	Kelch_2	Kelch motif
AG1IA_09807	PF00667	1.1e-19	94	258	38	219	219	1	FAD_binding_1	FAD binding domain
AG1IA_09807	PF00175	2.8e-08	292	369	2	75	109	0	NAD_binding_1	Oxidoreductase NAD-binding domain
AG1IA_04099	PF00069	8e-51	4	205	88	260	260	1	Pkinase	Protein kinase domain
AG1IA_04099	PF07714	2.5e-19	9	121	99	207	259	0	Pkinase_Tyr	Protein tyrosine kinase
AG1IA_05837	PF00782	9.6e-24	2	130	14	132	133	1	DSPc	Dual specificity phosphatase, catalytic domain
AG1IA_07923	PF00566	4.1e-10	228	285	156	213	214	0	TBC	TBC domain
AG1IA_09179	PF06283	4.4e-11	67	137	154	211	212	1	ThuA	Trehalose utilisation
AG1IA_09635	PF00083	3.7e-09	93	152	58	120	451	1	Sugar_tr	Sugar (and other) transporter
AG1IA_09967	PF00400	1e-05	41	68	12	39	39	0	WD40	WD domain, G-beta repeat
AG1IA_09967	PF00400	1.1e-07	76	111	4	39	39	0	WD40	WD domain, G-beta repeat
AG1IA_09967	PF00400	6.5e-11	165	196	7	38	39	0	WD40	WD domain, G-beta repeat
AG1IA_09967	PF00400	7.2e-08	255	284	7	36	39	0	WD40	WD domain, G-beta repeat
AG1IA_01495	PF01926	3.9e-10	78	130	1	55	108	0	MMR_HSR1	GTPase of unknown function
AG1IA_01495	PF02421	1.3e-08	68	123	2	57	189	0	FeoB_N	Ferrous iron transport protein B
AG1IA_03727	PF01328	8.3e-20	79	264	37	251	317	1	Peroxidase_2	Peroxidase, family 2
AG1IA_07273	PF00773	9.5e-41	4	189	143	322	326	1	RNB	RNB domain
AG1IA_09639	PF05199	3.2e-22	368	485	13	145	145	1	GMC_oxred_C	GMC oxidoreductase
AG1IA_09639	PF00732	2.8e-08	229	271	255	297	298	0	GMC_oxred_N	GMC oxidoreductase
AG1IA_09968	PF00400	7.5e-05	42	68	13	39	39	0	WD40	WD domain, G-beta repeat
AG1IA_09968	PF00400	6.3e-09	76	111	4	39	39	0	WD40	WD domain, G-beta repeat
AG1IA_09968	PF00400	1.5e-11	165	197	7	39	39	0	WD40	WD domain, G-beta repeat
AG1IA_09968	PF00400	3.5e-12	255	287	7	39	39	0	WD40	WD domain, G-beta repeat
AG1IA_10380	PF00400	7.2e-11	41	71	7	37	39	0	WD40	WD domain, G-beta repeat
AG1IA_10380	PF00400	5e-10	83	111	6	34	39	0	WD40	WD domain, G-beta repeat
AG1IA_01073	PF00179	6.6e-18	181	307	34	123	140	1	UQ_con	Ubiquitin-conjugating enzyme
AG1IA_01496	PF00270	1.1e-27	74	210	2	134	167	1	DEAD	DEAD/DEAH box helicase
AG1IA_01496	PF00271	3.6e-23	358	434	2	78	78	0	Helicase_C	Helicase conserved C-terminal domain
AG1IA_02240	PF05199	5.5e-23	3	106	35	145	145	1	GMC_oxred_C	GMC oxidoreductase
AG1IA_04489	PF01585	5.3e-10	89	116	2	29	45	1	G-patch	G-patch domain
AG1IA_07016	PF00920	1.4e-40	1	113	177	291	521	1	ILVD_EDD	Dehydratase family
AG1IA_07016	PF00920	9.9e-10	132	191	291	346	521	0	ILVD_EDD	Dehydratase family
AG1IA_09640	PF00400	0.00059	16	39	16	39	39	1	WD40	WD domain, G-beta repeat
AG1IA_09640	PF00400	2e-08	50	82	7	39	39	0	WD40	WD domain, G-beta repeat
AG1IA_09640	PF00400	0.00037	95	125	8	38	39	0	WD40	WD domain, G-beta repeat
AG1IA_09640	PF00400	3.9e-06	142	169	12	39	39	0	WD40	WD domain, G-beta repeat
AG1IA_09640	PF00400	5.5e-11	180	212	7	39	39	0	WD40	WD domain, G-beta repeat
AG1IA_09640	PF00400	2.4e-07	227	256	10	39	39	0	WD40	WD domain, G-beta repeat
AG1IA_09640	PF00400	1e-09	270	301	8	39	39	0	WD40	WD domain, G-beta repeat
AG1IA_09640	PF00400	1.1e-11	312	343	7	38	39	0	WD40	WD domain, G-beta repeat
AG1IA_09640	PF00400	3.6e-12	355	387	7	39	39	0	WD40	WD domain, G-beta repeat
AG1IA_03730	PF02149	1.1e-12	1	38	9	46	47	1	KA1	Kinase associated domain 1
AG1IA_04492	PF00439	3.8e-15	88	180	4	83	84	1	Bromodomain	Bromodomain
AG1IA_06181	PF00999	1.3e-37	5	433	23	381	383	1	Na_H_Exchanger	Sodium/hydrogen exchanger family
AG1IA_06181	PF00172	2.7e-05	1243	1265	10	33	40	0	Zn_clus	Fungal Zn(2)-Cys(6) binuclear cluster domain
AG1IA_06736	PF02806	7e-09	19	93	8	88	93	1	Alpha-amylase_C	Alpha amylase, C-terminal all-beta domain
AG1IA_06736	PF00686	6.2e-06	157	192	42	77	97	0	CBM_20	Starch binding domain
AG1IA_07280	PF00012	2.6e-41	41	150	1	111	602	1	HSP70	Hsp70 protein
AG1IA_09971	PF00400	1.6e-10	89	122	6	39	39	0	WD40	WD domain, G-beta repeat
AG1IA_09971	PF00400	8.8e-13	133	164	7	38	39	0	WD40	WD domain, G-beta repeat
AG1IA_09971	PF00400	9.6e-12	179	209	9	39	39	0	WD40	WD domain, G-beta repeat
AG1IA_09971	PF00400	3e-06	225	254	10	39	39	0	WD40	WD domain, G-beta repeat
AG1IA_00749	PF07714	1.3e-20	776	1030	7	258	259	0	Pkinase_Tyr	Protein tyrosine kinase
AG1IA_00749	PF00069	4.3e-18	776	1028	7	255	260	0	Pkinase	Protein kinase domain
AG1IA_01086	PF00664	1.3e-10	3	103	123	222	275	1	ABC_membrane	ABC transporter transmembrane region
AG1IA_01086	PF02456	0.00013	262	312	89	139	370	0	Adeno_IVa2	Adenovirus IVa2 protein
AG1IA_03078	PF00657	8.2e-08	23	172	123	235	235	1	Lipase_GDSL	GDSL-like Lipase/Acylhydrolase
AG1IA_04498	PF05739	2.7e-12	4	60	2	58	63	1	SNARE	SNARE domain
AG1IA_06737	PF00128	5.1e-07	105	212	61	172	316	1	Alpha-amylase	Alpha amylase, catalytic domain
AG1IA_08144	PF00022	8.7e-09	217	304	292	369	381	1	Actin	Actin
AG1IA_08422	PF00248	1.3e-05	46	106	3	69	284	1	Aldo_ket_red	Aldo/keto reductase family
AG1IA_08422	PF00248	1.4e-24	112	259	106	245	284	0	Aldo_ket_red	Aldo/keto reductase family
AG1IA_09644	PF08030	3.9e-19	76	199	21	157	158	1	NAD_binding_6	Ferric reductase NAD binding domain
AG1IA_09812	PF01565	2.2e-06	1	70	52	138	138	1	FAD_binding_4	FAD binding domain
AG1IA_09972	PF00400	2.4e-12	21	53	7	39	39	1	WD40	WD domain, G-beta repeat
AG1IA_09972	PF00400	1.3e-05	71	98	12	39	39	0	WD40	WD domain, G-beta repeat
AG1IA_09972	PF00400	4e-07	109	141	7	39	39	0	WD40	WD domain, G-beta repeat
AG1IA_09972	PF00400	7.4e-09	153	182	8	37	39	0	WD40	WD domain, G-beta repeat
AG1IA_09972	PF00400	3.2e-11	237	269	7	39	39	0	WD40	WD domain, G-beta repeat
AG1IA_02254	PF07304	5.4e-11	2	73	67	136	157	1	SRA1	Steroid receptor RNA activator (SRA1)
AG1IA_03444	PF03850	3.3e-14	572	686	3	113	275	1	Tfb4	Transcription factor Tfb4
AG1IA_03444	PF03850	1e-37	747	845	176	275	275	0	Tfb4	Transcription factor Tfb4
AG1IA_08911	PF00026	7.8e-07	40	118	229	313	314	1	Asp	Eukaryotic aspartyl protease
AG1IA_10385	PF10338	4.8e-14	1	46	1	45	45	1	DUF2423	Protein of unknown function (DUF2423)
AG1IA_00548	PF00675	1e-19	106	198	44	146	149	1	Peptidase_M16	Insulinase (Peptidase family M16)
AG1IA_01092	PF00734	0.00013	25	36	1	12	29	1	CBM_1	Fungal cellulose binding domain
AG1IA_09440	PF00067	6.8e-11	1	56	286	342	458	1	p450	Cytochrome P450
AG1IA_09440	PF00067	1.5e-18	73	187	336	455	458	0	p450	Cytochrome P450
AG1IA_10114	PF00106	3.1e-05	21	55	2	34	167	1	adh_short	short chain dehydrogenase
AG1IA_02725	PF01237	1.3e-82	9	272	79	353	354	1	Oxysterol_BP	Oxysterol-binding protein
AG1IA_03453	PF06888	0.00018	8	50	2	45	234	1	Put_Phosphatase	Putative Phosphatase
AG1IA_07028	PF06422	3.4e-19	630	691	8	69	103	1	PDR_CDR	CDR ABC transporter
AG1IA_07028	PF01061	1.1e-18	494	610	18	135	208	0	ABC2_membrane	ABC-2 type transporter
AG1IA_07028	PF00005	3.4e-07	223	313	44	117	118	0	ABC_tran	ABC transporter
AG1IA_08432	PF00067	2.5e-13	32	217	1	182	458	1	p450	Cytochrome P450
AG1IA_09816	PF00400	6.2e-12	23	57	5	39	39	1	WD40	WD domain, G-beta repeat
AG1IA_00351	PF08676	1.8e-06	566	652	16	94	142	1	MutL_C	MutL C terminal dimerisation domain
AG1IA_00351	PF02518	2.5e-06	28	154	5	104	111	0	HATPase_c	Histidine kinase-, DNA gyrase B-, and HSP90-like ATPase
AG1IA_01101	PF00664	1.8e-06	51	130	29	109	275	1	ABC_membrane	ABC transporter transmembrane region
AG1IA_01101	PF00664	7.7e-10	144	259	140	255	275	0	ABC_membrane	ABC transporter transmembrane region
AG1IA_02263	PF00566	1.5e-11	229	284	36	91	214	1	TBC	TBC domain
AG1IA_03084	PF03060	1.5e-50	8	226	2	231	323	1	NPD	2-nitropropane dioxygenase
AG1IA_07029	PF01061	1.3e-33	4	151	66	208	208	1	ABC2_membrane	ABC-2 type transporter
AG1IA_07029	PF06422	0.00015	214	250	40	76	103	0	PDR_CDR	CDR ABC transporter
AG1IA_07290	PF04548	1.1e-07	92	237	2	127	212	1	AIG1	AIG1 family
AG1IA_07290	PF00735	1.9e-05	90	169	4	76	281	0	Septin	Septin
AG1IA_07605	PF01485	1.4e-06	150	206	14	64	64	0	IBR	IBR domain
AG1IA_09442	PF02548	7.2e-53	169	326	1	158	261	1	Pantoate_transf	Ketopantoate hydroxymethyltransferase
AG1IA_09442	PF02548	1.5e-23	326	405	180	259	261	0	Pantoate_transf	Ketopantoate hydroxymethyltransferase
AG1IA_00357	PF00857	4.1e-06	4	38	101	135	174	1	Isochorismatase	Isochorismatase family
AG1IA_01102	PF00664	6e-21	14	194	94	275	275	1	ABC_membrane	ABC transporter transmembrane region
AG1IA_05129	PF00282	9.3e-12	347	559	144	331	373	0	Pyridoxal_deC	Pyridoxal-dependent decarboxylase conserved domain
AG1IA_09443	PF00400	8e-10	916	948	7	39	39	0	WD40	WD domain, G-beta repeat
AG1IA_09443	PF00400	2.6e-07	959	991	7	39	39	0	WD40	WD domain, G-beta repeat
AG1IA_09443	PF00400	3.8e-10	999	1033	4	38	39	0	WD40	WD domain, G-beta repeat
AG1IA_09443	PF00400	1.2e-10	1044	1077	6	39	39	0	WD40	WD domain, G-beta repeat
AG1IA_09443	PF00400	0.00034	1096	1122	13	39	39	0	WD40	WD domain, G-beta repeat
AG1IA_09443	PF00400	1e-05	1133	1164	7	39	39	0	WD40	WD domain, G-beta repeat
AG1IA_09443	PF00400	2e-12	1176	1207	8	39	39	0	WD40	WD domain, G-beta repeat
AG1IA_09443	PF00400	3.2e-09	1260	1292	7	39	39	0	WD40	WD domain, G-beta repeat
AG1IA_09443	PF00400	4.3e-10	1308	1338	9	39	39	0	WD40	WD domain, G-beta repeat
AG1IA_09443	PF00400	2.9e-13	1349	1381	7	39	39	0	WD40	WD domain, G-beta repeat
AG1IA_09443	PF05729	1e-08	284	435	2	138	166	0	NACHT	NACHT domain
AG1IA_09650	PF07732	1.5e-19	29	156	2	118	120	1	Cu-oxidase_3	Multicopper oxidase
AG1IA_00758	PF01775	3.8e-33	6	94	3	88	124	1	Ribosomal_L18ae	Ribosomal L18ae/LX protein domain
AG1IA_05860	PF00656	1.1e-09	63	191	71	201	243	1	Peptidase_C14	Caspase domain
AG1IA_08691	PF00400	6.8e-06	71	104	6	39	39	0	WD40	WD domain, G-beta repeat
AG1IA_08691	PF00400	7.4e-08	118	147	10	39	39	0	WD40	WD domain, G-beta repeat
AG1IA_08691	PF00400	4.5e-07	158	190	7	39	39	0	WD40	WD domain, G-beta repeat
AG1IA_08691	PF00400	0.00017	202	233	7	38	39	0	WD40	WD domain, G-beta repeat
AG1IA_08691	PF00400	4.1e-07	269	305	7	39	39	0	WD40	WD domain, G-beta repeat
AG1IA_08691	PF00400	2.7e-12	316	348	7	39	39	0	WD40	WD domain, G-beta repeat
AG1IA_08691	PF00400	9.9e-07	361	392	8	39	39	0	WD40	WD domain, G-beta repeat
AG1IA_08691	PF00400	1e-09	407	437	9	39	39	0	WD40	WD domain, G-beta repeat
AG1IA_09979	PF00400	0.00017	16	46	8	38	39	1	WD40	WD domain, G-beta repeat
AG1IA_09979	PF00400	1.7e-06	62	90	11	39	39	0	WD40	WD domain, G-beta repeat
AG1IA_09979	PF00400	2.6e-11	101	133	7	39	39	0	WD40	WD domain, G-beta repeat
AG1IA_09979	PF00400	1.1e-07	148	177	10	39	39	0	WD40	WD domain, G-beta repeat
AG1IA_09979	PF00400	4.9e-10	191	222	8	39	39	0	WD40	WD domain, G-beta repeat
AG1IA_09979	PF00400	5e-12	233	264	7	38	39	0	WD40	WD domain, G-beta repeat
AG1IA_01106	PF00005	9.2e-16	512	662	1	118	118	1	ABC_tran	ABC transporter
AG1IA_01106	PF00664	3.9e-06	104	253	9	136	275	0	ABC_membrane	ABC transporter transmembrane region
AG1IA_01890	PF00400	3.1e-11	18	50	7	39	39	0	WD40	WD domain, G-beta repeat
AG1IA_02741	PF00439	2.1e-12	1	46	39	84	84	1	Bromodomain	Bromodomain
AG1IA_05134	PF00172	3e-05	76	97	11	33	40	1	Zn_clus	Fungal Zn(2)-Cys(6) binuclear cluster domain
AG1IA_05510	PF00076	4.3e-12	48	114	2	70	70	1	RRM_1	RNA recognition motif. (a.k.a. RRM, RBD, or RNP domain)
AG1IA_05865	PF00153	0.00012	1135	1209	3	75	96	1	Mito_carr	Mitochondrial carrier protein
AG1IA_05865	PF00153	1.6e-15	1233	1323	3	92	96	0	Mito_carr	Mitochondrial carrier protein
AG1IA_05865	PF00153	1.5e-15	1332	1469	3	91	96	0	Mito_carr	Mitochondrial carrier protein
AG1IA_05865	PF00026	2.2e-07	793	981	99	278	314	0	Asp	Eukaryotic aspartyl protease
AG1IA_05865	PF08241	1.3e-08	1695	1785	1	94	95	0	Methyltransf_11	Methyltransferase domain
AG1IA_05865	PF01209	9.7e-05	1745	1794	110	159	233	0	Ubie_methyltran	ubiE/COQ5 methyltransferase family
AG1IA_07034	PF01061	1.8e-24	1	156	59	208	208	1	ABC2_membrane	ABC-2 type transporter
AG1IA_07034	PF06422	5.9e-05	228	269	33	75	103	0	PDR_CDR	CDR ABC transporter
AG1IA_07612	PF00004	7.5e-15	37	93	1	56	130	1	AAA	ATPase family associated with various cellular activities (AAA)
AG1IA_01891	PF00400	7.5e-08	716	746	7	37	39	0	WD40	WD domain, G-beta repeat
AG1IA_01891	PF00400	1.1e-07	759	789	7	37	39	0	WD40	WD domain, G-beta repeat
AG1IA_01891	PF00400	2.2e-06	803	834	8	39	39	0	WD40	WD domain, G-beta repeat
AG1IA_01891	PF00400	4.4e-10	845	877	7	39	39	0	WD40	WD domain, G-beta repeat
AG1IA_01891	PF00400	7.4e-10	933	965	7	39	39	0	WD40	WD domain, G-beta repeat
AG1IA_01891	PF00400	2.5e-11	976	1007	8	39	39	0	WD40	WD domain, G-beta repeat
AG1IA_01891	PF05729	2.1e-08	45	193	1	132	166	0	NACHT	NACHT domain
AG1IA_05136	PF00067	3.8e-06	54	201	25	180	458	1	p450	Cytochrome P450
AG1IA_05136	PF00067	7.3e-30	244	420	263	436	458	0	p450	Cytochrome P450
AG1IA_05872	PF09072	2e-14	1	52	11	62	63	1	TMA7	Translation machinery associated TMA7
AG1IA_06467	PF02171	2.8e-12	276	366	213	302	304	0	Piwi	Piwi domain
AG1IA_06759	PF00314	4.3e-05	14	47	99	135	214	1	Thaumatin	Thaumatin family
AG1IA_07299	PF00432	7.4e-10	8	49	2	42	44	1	Prenyltrans	Prenyltransferase and squalene oxidase repeat
AG1IA_09822	PF00246	1.5e-12	22	144	150	267	277	1	Peptidase_M14	Zinc carboxypeptidase
AG1IA_10259	PF00171	3.1e-46	2	116	205	318	462	1	Aldedh	Aldehyde dehydrogenase family
AG1IA_03474	PF00565	3.2e-08	36	142	3	107	108	1	SNase	Staphylococcal nuclease homologue
AG1IA_03758	PF00171	2.8e-21	16	137	6	129	462	1	Aldedh	Aldehyde dehydrogenase family
AG1IA_03758	PF00171	7.5e-55	138	418	161	461	462	0	Aldedh	Aldehyde dehydrogenase family
AG1IA_06760	PF03635	1.2e-76	1	227	518	729	744	1	Vps35	Vacuolar protein sorting-associated protein 35
AG1IA_07948	PF09994	4.3e-12	18	137	1	99	276	1	DUF2235	Uncharacterized conserved protein (DUF2235)
AG1IA_07948	PF09994	1.8e-28	153	265	154	276	276	0	DUF2235	Uncharacterized conserved protein (DUF2235)
AG1IA_09657	PF00400	3.7e-09	2	34	6	39	39	1	WD40	WD domain, G-beta repeat
AG1IA_09657	PF00400	6.2e-08	50	80	9	39	39	0	WD40	WD domain, G-beta repeat
AG1IA_09657	PF00400	4.7e-15	91	123	7	39	39	0	WD40	WD domain, G-beta repeat
AG1IA_09982	PF01866	2.8e-28	106	180	1	73	306	1	Diphthamide_syn	Putative diphthamide synthesis protein
AG1IA_10260	PF02128	3e-30	10	117	291	378	378	1	Peptidase_M36	Fungalysin metallopeptidase (M36)
AG1IA_10397	PF10338	5.7e-14	1	46	1	45	45	1	DUF2423	Protein of unknown function (DUF2423)
AG1IA_00386	PF00621	4.8e-15	126	299	3	180	180	1	RhoGEF	RhoGEF domain
AG1IA_01111	PF00664	1.6e-06	49	119	46	109	275	1	ABC_membrane	ABC transporter transmembrane region
AG1IA_01111	PF00664	1.1e-10	121	241	142	262	275	0	ABC_membrane	ABC transporter transmembrane region
AG1IA_03475	PF00565	1.2e-10	74	148	2	76	108	1	SNase	Staphylococcal nuclease homologue
AG1IA_03761	PF00171	3.9e-121	124	560	4	461	462	1	Aldedh	Aldehyde dehydrogenase family
AG1IA_06207	PF00072	9.2e-09	6	113	20	111	112	1	Response_reg	Response regulator receiver domain
AG1IA_08931	PF00920	2.1e-10	1	74	98	164	521	1	ILVD_EDD	Dehydratase family
AG1IA_09658	PF05729	3.5e-08	295	470	1	155	166	1	NACHT	NACHT domain
AG1IA_09983	PF00083	3.4e-13	29	141	4	127	451	1	Sugar_tr	Sugar (and other) transporter
AG1IA_09983	PF07690	9e-09	34	137	5	107	353	0	MFS_1	Major Facilitator Superfamily
AG1IA_10261	PF00400	3.3e-14	37	70	6	39	39	0	WD40	WD domain, G-beta repeat
AG1IA_10261	PF00400	1.2e-06	80	113	6	39	39	0	WD40	WD domain, G-beta repeat
AG1IA_10261	PF00400	4.7e-07	121	155	4	39	39	0	WD40	WD domain, G-beta repeat
AG1IA_03762	PF00171	2.6e-107	46	525	5	461	462	1	Aldedh	Aldehyde dehydrogenase family
AG1IA_07622	PF01485	3.4e-07	148	255	18	64	64	0	IBR	IBR domain
AG1IA_09211	PF00665	1.5e-05	5	71	2	70	120	1	rve	Integrase core domain
KOG
#Query	Hit	E-value	Identity	Score	Query-start	Query-end	Hit-start	Hit-end	Hit-length	description	class	class description
AG1IA_00828	KOG0659	0.0004	23	39.9	24	102	55	136	318	Cdk activating kinase (CAK)/RNA polymerase II transcription initiation/nucleotide excision repair factor TFIIH/TFIIK, kinase subunit CDK7	DKL	Multiple classes
AG1IA_04892	KOG0692	1e-86	40	315	15	362	261	595	595	Pentafunctional AROM protein	E	Amino acid transport and metabolism
AG1IA_07692	KOG0035	1e-23	37	104	48	205	16	161	890	Ca2+-binding actin-bundling protein (actinin), alpha chain (EF-Hand protein superfamily)	Z	Cytoskeleton
AG1IA_09253	KOG0943	1e-05	20	46.0	178	330	1644	1797	3015	Predicted ubiquitin-protein ligase/hyperplastic discs protein, HECT superfamily	O	Posttranslational modification, protein turnover, chaperones
AG1IA_09493	KOG0271	1e-43	28	172	112	515	111	478	480	Notchless-like WD40 repeat-containing protein	S	Function unknown
AG1IA_09493	KOG2394	3e-10	34	61.6	533	629	290	384	636	WD40 protein DMR-N9	R	General function prediction only
AG1IA_09691	KOG0266	2e-41	28	166	597	980	71	456	456	WD40 repeat-containing protein	R	General function prediction only
AG1IA_09691	KOG1310	8e-08	41	54.4	464	539	46	123	758	WD40 repeat protein	R	General function prediction only
AG1IA_00766	KOG0867	1e-08	24	57.0	546	703	4	172	226	Glutathione S-transferase	O	Posttranslational modification, protein turnover, chaperones
AG1IA_05147	KOG0667	4e-08	28	53.2	79	193	205	322	586	Dual-specificity tyrosine-phosphorylation regulated kinase	R	General function prediction only
AG1IA_06209	KOG0519	5e-06	25	45.8	25	182	326	499	786	Sensory transduction histidine kinase	T	Signal transduction mechanisms
AG1IA_07623	KOG0196	1e-07	40	51.5	176	241	261	328	996	Tyrosine kinase, EPH (ephrin) receptor family	T	Signal transduction mechanisms
AG1IA_09458	KOG2194	9e-37	24	148	22	316	19	346	834	Aminopeptidases of the M20 family	OR	Multiple classes
AG1IA_00398	KOG1820	8e-51	23	196	50	634	16	584	815	Microtubule-associated protein	Z	Cytoskeleton
AG1IA_03101	KOG1611	4e-17	38	79.9	1	70	180	249	249	Predicted short chain-type dehydrogenase	R	General function prediction only
AG1IA_06768	KOG0777	3e-06	44	44.3	21	58	15	52	322	Geranylgeranyl pyrophosphate synthase/Polyprenyl synthetase	H	Coenzyme transport and metabolism
AG1IA_08465	KOG0754	3e-28	23	121	7	308	1	233	294	Mitochondrial oxodicarboxylate carrier protein	C	Energy production and conversion
AG1IA_09215	KOG1208	3e-32	26	133	58	363	4	309	314	Dehydrogenases with different specificities (related to short-chain alcohol dehydrogenases)	Q	Secondary metabolites biosynthesis, transport and catabolism
AG1IA_09665	KOG0260	2e-06	32	48.1	138	288	1453	1601	1605	RNA polymerase II, large subunit	K	Transcription
AG1IA_09832	KOG4009	5e-05	37	42.8	39	86	63	110	156	NADH-ubiquinone oxidoreductase, subunit NDUFB10/PDSW	C	Energy production and conversion
AG1IA_09987	KOG4626	3e-06	22	47.0	2	197	339	490	966	O-linked N-acetylglucosamine transferase OGT	GOT	Multiple classes
AG1IA_10402	KOG2635	2e-09	34	54.2	2	86	302	380	512	Medium subunit of clathrin adaptor complex	U	Intracellular trafficking, secretion, and vesicular transport
AG1IA_01140	KOG1275	3e-43	26	170	7	425	39	438	1118	PAB-dependent poly(A) ribonuclease, subunit PAN2	L	Replication, recombination and repair
AG1IA_01914	KOG0614	0.0005	12	38.8	75	178	43	146	732	cGMP-dependent protein kinase	T	Signal transduction mechanisms
AG1IA_10134	KOG2533	6e-06	25	43.4	1	107	189	297	495	Permease of the major facilitator superfamily	G	Carbohydrate transport and metabolism
AG1IA_00154	KOG0971	1e-07	23	50.8	79	216	79	215	1243	Microtubule-associated protein dynactin DCTN1/Glued	DZ	Multiple classes
AG1IA_03653	KOG0161	5e-15	22	79.5	315	618	1021	1305	1930	Myosin class II heavy chain	Z	Cytoskeleton
AG1IA_04738	KOG1198	2e-25	37	110	26	262	20	234	347	Zinc-binding oxidoreductase	CR	Multiple classes
AG1IA_05017	KOG2431	8e-35	33	140	1	167	331	507	546	1, 2-alpha-mannosidase	G	Carbohydrate transport and metabolism
AG1IA_06922	KOG1546	2e-08	23	56.5	105	233	52	186	362	Metacaspase involved in regulation of apoptosis	DO	Multiple classes
AG1IA_09762	KOG0024	1e-59	40	224	17	300	86	351	354	Sorbitol dehydrogenase	Q	Secondary metabolites biosynthesis, transport and catabolism
AG1IA_09923	KOG0156	1e-29	37	122	2	131	294	433	489	Cytochrome P450 CYP2 subfamily	Q	Secondary metabolites biosynthesis, transport and catabolism
AG1IA_10066	KOG0393	4e-06	37	43.7	16	60	152	196	198	Ras-related small GTPase, Rho type	R	General function prediction only
AG1IA_10340	KOG2565	4e-07	30	47.2	7	75	398	466	469	Predicted hydrolases or acyltransferases (alpha/beta hydrolase superfamily)	R	General function prediction only
AG1IA_01731	KOG2199	3e-28	38	118	4	132	215	344	462	Signal transducing adaptor protein STAM/STAM2	T	Signal transduction mechanisms
AG1IA_06336	KOG0156	2e-27	25	117	1	258	175	446	489	Cytochrome P450 CYP2 subfamily	Q	Secondary metabolites biosynthesis, transport and catabolism
AG1IA_08342	KOG0370	2e-27	10	117	14	277	554	818	1435	Multifunctional pyrimidine synthesis protein CAD (includes carbamoyl-phophate synthetase, aspartate transcarbamylase, and glutamine amidotransferase)	R	General function prediction only
AG1IA_10057	KOG0925	3e-38	52	151	1	133	568	699	699	mRNA splicing factor ATP-dependent RNA helicase	A	RNA processing and modification
AG1IA_10199	KOG0266	2e-25	38	109	6	167	207	368	456	WD40 repeat-containing protein	R	General function prediction only
AG1IA_10469	KOG0303	1e-22	49	98.5	14	80	300	366	472	Actin-binding protein Coronin, contains WD40 repeats	Z	Cytoskeleton
AG1IA_00248	KOG2395	5e-05	32	40.0	2	54	594	644	644	Protein involved in vacuole import and degradation	U	Intracellular trafficking, secretion, and vesicular transport
AG1IA_01009	KOG1889	4e-45	33	175	15	295	175	443	579	Putative phosphoinositide phosphatase	I	Lipid transport and metabolism
AG1IA_01822	KOG2419	4e-06	38	45.9	18	79	870	930	975	Phosphatidylserine decarboxylase	I	Lipid transport and metabolism
AG1IA_04030	KOG2072	5e-05	22	42.7	75	264	725	915	988	Translation initiation factor 3, subunit a (eIF-3a)	J	Translation, ribosomal structure and biogenesis
AG1IA_05063	KOG1423	0.0002	29	38.5	16	73	74	129	379	Ras-like GTPase ERA	DT	Multiple classes
AG1IA_05785	KOG3979	0.0006	16	39.5	43	270	20	253	296	FGF receptor activating protein 1	T	Signal transduction mechanisms
AG1IA_07881	KOG2504	2e-12	24	67.7	69	211	40	192	509	Monocarboxylate transporter	G	Carbohydrate transport and metabolism
AG1IA_09943	KOG4626	8e-06	24	45.4	24	229	255	420	966	O-linked N-acetylglucosamine transferase OGT	GOT	Multiple classes
AG1IA_01389	KOG0317	1e-13	22	71.2	21	296	7	273	293	Predicted E3 ubiquitin ligase, integral peroxisomal membrane protein	O	Posttranslational modification, protein turnover, chaperones
AG1IA_02580	KOG0548	7e-12	43	63.1	27	102	40	115	539	Molecular co-chaperone STI1	O	Posttranslational modification, protein turnover, chaperones
AG1IA_02990	KOG0062	2e-57	27	218	153	525	229	558	582	ATPase component of ABC transporters with duplicated ATPase domains/Translation elongation factor EF-3b	EJ	Multiple classes
AG1IA_04739	KOG1198	8e-06	22	42.7	1	100	239	346	347	Zinc-binding oxidoreductase	CR	Multiple classes
AG1IA_05371	KOG0054	6e-59	29	223	86	504	4	421	1381	Multidrug resistance-associated protein/mitoxantrone resistance protein, ABC superfamily	Q	Secondary metabolites biosynthesis, transport and catabolism
AG1IA_05745	KOG0266	4e-50	27	195	349	716	9	408	456	WD40 repeat-containing protein	R	General function prediction only
AG1IA_05745	KOG0263	4e-40	28	162	1156	1488	380	688	707	Transcription initiation factor TFIID, subunit TAF5 (also component of histone acetyltransferase SAGA)	K	Transcription
AG1IA_05745	KOG0192	9e-33	29	137	785	1032	52	305	362	Tyrosine kinase specific for activated (GTP-bound) p21cdc42Hs	T	Signal transduction mechanisms
AG1IA_05745	KOG3653	2e-20	24	97.3	1512	1752	217	500	534	Transforming growth factor beta/activin receptor subfamily of serine/threonine kinases	T	Signal transduction mechanisms
AG1IA_05745	KOG0983	2e-09	22	60.8	35	265	95	355	391	Mitogen-activated protein kinase (MAPK) kinase MKK7/JNKK2	T	Signal transduction mechanisms
AG1IA_07194	KOG0947	2e-67	43	250	1	274	962	1239	1248	Cytoplasmic exosomal RNA helicase SKI2, DEAD-box superfamily	A	RNA processing and modification
AG1IA_03483	KOG0809	1e-22	40	99.3	2	99	207	304	305	SNARE protein TLG2/Syntaxin 16	U	Intracellular trafficking, secretion, and vesicular transport
AG1IA_04146	KOG1653	6e-05	30	45.0	20	107	52	139	175	Single-stranded DNA-binding protein	L	Replication, recombination and repair
AG1IA_04861	KOG3075	2e-05	53	41.4	1	30	227	256	261	Ribose 5-phosphate isomerase	G	Carbohydrate transport and metabolism
AG1IA_05149	KOG1047	1e-98	30	355	53	616	5	608	613	Bifunctional leukotriene A4 hydrolase/aminopeptidase LTA4H	IOVE	Multiple classes
AG1IA_06474	KOG0496	4e-17	34	83.4	108	203	16	113	649	Beta-galactosidase	G	Carbohydrate transport and metabolism
AG1IA_07310	KOG0876	6e-57	47	215	99	284	21	208	234	Manganese superoxide dismutase	P	Inorganic ion transport and metabolism
AG1IA_07632	KOG4626	8e-16	21	81.2	355	831	90	470	966	O-linked N-acetylglucosamine transferase OGT	GOT	Multiple classes
AG1IA_08704	KOG0156	1e-24	34	106	1	114	313	436	489	Cytochrome P450 CYP2 subfamily	Q	Secondary metabolites biosynthesis, transport and catabolism
AG1IA_08938	KOG0192	3e-22	22	101	188	517	52	361	362	Tyrosine kinase specific for activated (GTP-bound) p21cdc42Hs	T	Signal transduction mechanisms
AG1IA_09214	KOG1208	1e-11	28	63.8	11	192	163	314	314	Dehydrogenases with different specificities (related to short-chain alcohol dehydrogenases)	Q	Secondary metabolites biosynthesis, transport and catabolism
AG1IA_10265	KOG0947	9e-24	41	103	1	121	733	850	1248	Cytoplasmic exosomal RNA helicase SKI2, DEAD-box superfamily	A	RNA processing and modification
AG1IA_00843	KOG0592	5e-35	48	141	60	190	151	267	604	3-phosphoinositide-dependent protein kinase (PDK1)	T	Signal transduction mechanisms
AG1IA_01986	KOG1515	8e-11	37	60.3	76	141	124	187	336	Arylacetamide deacetylase	V	Defense mechanisms
AG1IA_08263	KOG3754	2e-19	66	88.1	1	51	1	51	640	Gamma-glutamylcysteine synthetase	H	Coenzyme transport and metabolism
AG1IA_08525	KOG0319	1e-47	22	185	93	670	25	661	775	WD40-repeat-containing subunit of the 18S rRNA processing complex	A	RNA processing and modification
AG1IA_09706	KOG0266	3e-44	32	175	542	845	148	455	456	WD40 repeat-containing protein	R	General function prediction only
AG1IA_10163	KOG0266	1e-25	34	111	24	201	200	375	456	WD40 repeat-containing protein	R	General function prediction only
AG1IA_01658	KOG1525	7e-10	21	59.6	18	373	905	1262	1266	Sister chromatid cohesion complex Cohesin, subunit PDS5	D	Cell cycle control, cell division, chromosome partitioning
AG1IA_04676	KOG0198	2e-24	28	108	101	328	59	275	313	MEKK and related serine/threonine protein kinases	T	Signal transduction mechanisms
AG1IA_09048	KOG0271	2e-51	31	198	211	634	110	478	480	Notchless-like WD40 repeat-containing protein	S	Function unknown
AG1IA_09537	KOG1263	2e-11	28	62.7	18	122	437	529	563	Multicopper oxidases	Q	Secondary metabolites biosynthesis, transport and catabolism
AG1IA_10310	KOG2652	7e-06	37	43.2	73	107	8	42	348	RNA polymerase II transcription initiation factor TFIIA, large chain	K	Transcription
AG1IA_05271	KOG1651	3e-26	53	113	204	283	91	169	171	Glutathione peroxidase	O	Posttranslational modification, protein turnover, chaperones
AG1IA_06830	KOG2023	2e-55	38	210	67	312	672	885	885	Nuclear transport receptor Karyopherin-beta2/Transportin (importin beta superfamily)	YU	Multiple classes
AG1IA_07124	KOG4231	2e-12	35	65.1	10	113	416	517	763	Intracellular membrane-bound Ca2+-independent phospholipase A2	I	Lipid transport and metabolism
AG1IA_07750	KOG0372	3e-68	40	253	17	308	87	298	303	Serine/threonine specific protein phosphatase involved in glycogen accumulation, PP2A-related	GT	Multiple classes
AG1IA_09523	KOG0156	4e-36	23	146	7	394	8	459	489	Cytochrome P450 CYP2 subfamily	Q	Secondary metabolites biosynthesis, transport and catabolism
AG1IA_00079	KOG0039	2e-42	21	170	506	931	195	625	646	Ferric reductase, NADH/NADPH oxidase and related proteins	PQ	Multiple classes
AG1IA_00079	KOG1208	3e-13	26	73.1	37	219	62	227	314	Dehydrogenases with different specificities (related to short-chain alcohol dehydrogenases)	Q	Secondary metabolites biosynthesis, transport and catabolism
AG1IA_03218	KOG1238	2e-17	18	83.8	7	253	369	620	623	Glucose dehydrogenase/choline dehydrogenase/mandelonitrile lyase (GMC oxidoreductase family)	R	General function prediction only
AG1IA_04293	KOG0157	5e-06	22	45.0	47	156	31	141	497	Cytochrome P450 CYP4/CYP19/CYP26 subfamilies	QI	Multiple classes
AG1IA_08572	KOG1359	2e-07	33	48.1	9	79	341	408	417	Glycine C-acetyltransferase/2-amino-3-ketobutyrate-CoA ligase	E	Amino acid transport and metabolism
AG1IA_09308	KOG0156	5e-17	22	82.6	37	242	6	214	489	Cytochrome P450 CYP2 subfamily	Q	Secondary metabolites biosynthesis, transport and catabolism
AG1IA_00551	KOG0583	3e-13	27	70.2	107	285	19	231	370	Serine/threonine protein kinase	T	Signal transduction mechanisms
AG1IA_00861	KOG3958	2e-14	17	76.3	21	394	8	369	371	Putative dynamitin	Z	Cytoskeleton
AG1IA_00861	KOG0307	1e-06	16	50.4	765	1107	702	1004	1049	Vesicle coat complex COPII, subunit SEC31	U	Intracellular trafficking, secretion, and vesicular transport
AG1IA_00861	KOG3771	0.0005	15	41.9	426	573	250	397	460	Amphiphysin	U	Intracellular trafficking, secretion, and vesicular transport
AG1IA_01241	KOG0741	4e-32	85	131	80	142	253	315	744	AAA+-type ATPase	O	Posttranslational modification, protein turnover, chaperones
AG1IA_06829	KOG0401	2e-31	31	132	313	634	356	663	970	Translation initiation factor 4F, ribosome/mRNA-bridging subunit (eIF-4G)	J	Translation, ribosomal structure and biogenesis
AG1IA_06829	KOG3839	7e-22	25	101	829	1079	57	336	351	Lectin VIP36, involved in the transport of glycoproteins carrying high mannose-type glycans	U	Intracellular trafficking, secretion, and vesicular transport
AG1IA_08280	KOG0032	7e-09	39	55.1	25	82	43	96	382	Ca2+/calmodulin-dependent protein kinase, EF-Hand protein superfamily	T	Signal transduction mechanisms
AG1IA_10303	KOG4626	1e-05	24	43.5	6	134	301	403	966	O-linked N-acetylglucosamine transferase OGT	GOT	Multiple classes
AG1IA_01327	KOG3016	5e-09	42	53.4	14	67	9	64	294	Acyl-CoA thioesterase	I	Lipid transport and metabolism
AG1IA_03245	KOG0591	3e-11	40	62.7	167	218	18	69	375	NIMA (never in mitosis)-related G2-specific serine/threonine protein kinase	D	Cell cycle control, cell division, chromosome partitioning
AG1IA_03634	KOG0157	1e-58	26	221	5	461	37	486	497	Cytochrome P450 CYP4/CYP19/CYP26 subfamilies	QI	Multiple classes
AG1IA_04718	KOG2164	3e-08	36	54.3	163	234	187	258	513	Predicted E3 ubiquitin ligase	O	Posttranslational modification, protein turnover, chaperones
AG1IA_06619	KOG0003	4e-21	64	99.0	942	1014	4	76	128	Ubiquitin/60s ribosomal protein L40 fusion	J	Translation, ribosomal structure and biogenesis
AG1IA_06619	KOG0001	3e-10	56	62.7	700	773	1	74	75	Ubiquitin and ubiquitin-like proteins	OR	Multiple classes
AG1IA_07451	KOG1507	3e-15	24	78.9	78	310	114	358	358	Nucleosome assembly protein NAP-1	BD	Multiple classes
AG1IA_09911	KOG0192	7e-12	31	64.0	12	109	200	294	362	Tyrosine kinase specific for activated (GTP-bound) p21cdc42Hs	T	Signal transduction mechanisms
AG1IA_10329	KOG0438	1e-15	44	76.6	32	136	12	122	312	Mitochondrial/chloroplast ribosomal protein L2	J	Translation, ribosomal structure and biogenesis
AG1IA_00543	KOG0881	3e-35	64	144	222	318	4	98	164	Cyclophilin type peptidyl-prolyl cis-trans isomerase	O	Posttranslational modification, protein turnover, chaperones
AG1IA_00543	KOG1922	0.0004	15	41.1	476	605	305	429	833	Rho GTPase effector BNI1 and related formins	TZ	Multiple classes
AG1IA_01234	KOG2391	5e-26	33	111	4	163	2	166	365	Vacuolar sorting protein/ubiquitin receptor VPS23	OU	Multiple classes
AG1IA_05969	KOG1389	7e-06	62	42.7	29	57	271	299	435	3-oxoacyl CoA thiolase	I	Lipid transport and metabolism
AG1IA_06822	KOG1177	1e-08	32	52.6	3	110	272	353	596	Long chain fatty acid acyl-CoA ligase	I	Lipid transport and metabolism
AG1IA_09278	KOG2408	9e-23	24	103	356	713	303	660	719	Peroxidase/oxygenase	R	General function prediction only
AG1IA_10022	KOG0737	2e-37	41	150	24	207	73	250	386	AAA+-type ATPase	O	Posttranslational modification, protein turnover, chaperones
AG1IA_10167	KOG0266	2e-15	40	76.0	60	189	251	381	456	WD40 repeat-containing protein	R	General function prediction only
AG1IA_10300	KOG0947	4e-35	78	140	29	99	614	684	1248	Cytoplasmic exosomal RNA helicase SKI2, DEAD-box superfamily	A	RNA processing and modification
AG1IA_00116	KOG2869	3e-12	50	63.8	2	53	278	329	379	Meiotic cell division protein Pelota/DOM34	J	Translation, ribosomal structure and biogenesis
AG1IA_00909	KOG1208	4e-20	36	92.7	43	134	26	117	314	Dehydrogenases with different specificities (related to short-chain alcohol dehydrogenases)	Q	Secondary metabolites biosynthesis, transport and catabolism
AG1IA_02956	KOG4626	6e-20	22	94.7	248	752	113	496	966	O-linked N-acetylglucosamine transferase OGT	GOT	Multiple classes
AG1IA_04713	KOG4062	6e-08	33	52.7	12	83	106	176	178	6-O-methylguanine-DNA methyltransferase MGMT/MGT1, involved in DNA repair	L	Replication, recombination and repair
AG1IA_06888	KOG1187	8e-07	28	50.1	45	146	92	191	361	Serine/threonine protein kinase	T	Signal transduction mechanisms
AG1IA_01147	KOG0943	0.0006	32	36.3	3	55	2607	2659	3015	Predicted ubiquitin-protein ligase/hyperplastic discs protein, HECT superfamily	O	Posttranslational modification, protein turnover, chaperones
AG1IA_04574	KOG0260	6e-08	23	52.3	54	238	1426	1602	1605	RNA polymerase II, large subunit	K	Transcription
AG1IA_05917	KOG0082	8e-20	37	90.6	24	117	199	271	354	G-protein alpha subunit (small G protein superfamily)	DT	Multiple classes
AG1IA_07974	KOG1329	1e-104	39	375	37	460	277	692	887	Phospholipase D1	I	Lipid transport and metabolism
AG1IA_08478	KOG0192	3e-05	24	41.3	42	115	240	306	362	Tyrosine kinase specific for activated (GTP-bound) p21cdc42Hs	T	Signal transduction mechanisms
AG1IA_10273	KOG4679	0.0002	31	38.2	10	85	406	492	572	Uncharacterized protein PSP1 (suppressor of DNA polymerase alpha mutations in yeast)	R	General function prediction only
AG1IA_01580	KOG2861	8e-10	40	56.9	14	82	256	316	399	Uncharacterized conserved protein	S	Function unknown
AG1IA_01929	KOG1192	3e-05	18	44.5	154	411	114	353	496	UDP-glucuronosyl and UDP-glucosyl transferase	GC	Multiple classes
AG1IA_03142	KOG2162	2e-11	25	64.6	185	322	119	234	862	Nonsense-mediated mRNA decay protein	A	RNA processing and modification
AG1IA_05181	KOG0346	8e-11	34	61.1	105	192	21	108	569	RNA helicase	A	RNA processing and modification
AG1IA_08727	KOG0519	0.0001	36	42.0	14	69	692	747	786	Sensory transduction histidine kinase	T	Signal transduction mechanisms
AG1IA_09846	KOG1577	3e-06	34	45.3	33	85	246	299	300	Aldo/keto reductase family proteins	R	General function prediction only
AG1IA_10141	KOG0263	0.0008	37	38.0	27	84	543	599	707	Transcription initiation factor TFIID, subunit TAF5 (also component of histone acetyltransferase SAGA)	K	Transcription
AG1IA_00699	KOG0198	4e-16	28	80.1	49	210	57	226	313	MEKK and related serine/threonine protein kinases	T	Signal transduction mechanisms
AG1IA_04790	KOG0148	8e-05	38	43.0	147	193	89	135	321	Apoptosis-promoting RNA-binding protein TIA-1/TIAR (RRM superfamily)	AJ	Multiple classes
AG1IA_05073	KOG2413	2e-53	53	202	2	139	471	606	606	Xaa-Pro aminopeptidase	E	Amino acid transport and metabolism
AG1IA_06700	KOG3048	8e-11	35	61.1	7	62	6	61	153	Molecular chaperone Prefoldin, subunit 5	O	Posttranslational modification, protein turnover, chaperones
AG1IA_07236	KOG0156	3e-06	18	47.9	438	586	78	245	489	Cytochrome P450 CYP2 subfamily	Q	Secondary metabolites biosynthesis, transport and catabolism
AG1IA_09789	KOG0272	9e-24	31	104	2	148	245	389	459	U4/U6 small nuclear ribonucleoprotein Prp4 (contains WD40 repeats)	A	RNA processing and modification
AG1IA_09946	KOG3923	2e-20	32	93.4	56	208	143	268	342	D-aspartate oxidase	E	Amino acid transport and metabolism
AG1IA_10228	KOG0158	5e-16	29	78.0	13	144	227	360	499	Cytochrome P450 CYP3/CYP5/CYP6/CYP9 subfamilies	Q	Secondary metabolites biosynthesis, transport and catabolism
AG1IA_05844	KOG1289	1e-28	27	121	6	230	279	521	550	Amino acid transporters	E	Amino acid transport and metabolism
AG1IA_09440	KOG0156	2e-23	32	103	1	158	313	459	489	Cytochrome P450 CYP2 subfamily	Q	Secondary metabolites biosynthesis, transport and catabolism
AG1IA_01789	KOG2504	9e-16	27	79.2	290	413	329	454	509	Monocarboxylate transporter	G	Carbohydrate transport and metabolism
AG1IA_03361	KOG0242	4e-31	48	127	2	113	55	148	675	Kinesin-like protein	Z	Cytoskeleton
AG1IA_04386	KOG2481	1e-23	50	101	5	80	4	92	570	Protein required for normal rRNA processing	A	RNA processing and modification
AG1IA_07518	KOG4231	5e-05	27	42.8	155	233	451	535	763	Intracellular membrane-bound Ca2+-independent phospholipase A2	I	Lipid transport and metabolism
AG1IA_07518	KOG0069	5e-05	23	42.7	1	42	293	329	336	Glyoxylate/hydroxypyruvate reductase (D-isomer-specific 2-hydroxy acid dehydrogenase superfamily)	C	Energy production and conversion
AG1IA_09131	KOG1282	0.0002	25	40.3	53	124	312	385	454	Serine carboxypeptidases (lysosomal cathepsin A)	OE	Multiple classes
AG1IA_09936	KOG2893	2e-10	53	58.2	58	96	21	59	341	Zn finger protein	R	General function prediction only
AG1IA_02559	KOG0335	1e-07	26	50.7	112	190	1	83	482	ATP-dependent RNA helicase	A	RNA processing and modification
AG1IA_04732	KOG1397	3e-20	27	93.8	103	348	65	305	441	Ca2+/H+ antiporter VCX1 and related proteins	P	Inorganic ion transport and metabolism
AG1IA_06062	KOG1078	1e-08	72	52.2	1	33	83	115	865	Vesicle coat complex COPI, gamma subunit	U	Intracellular trafficking, secretion, and vesicular transport
AG1IA_06629	KOG1263	3e-29	25	124	231	542	35	325	563	Multicopper oxidases	Q	Secondary metabolites biosynthesis, transport and catabolism
AG1IA_07466	KOG0158	2e-29	21	124	1	355	145	466	499	Cytochrome P450 CYP3/CYP5/CYP6/CYP9 subfamilies	Q	Secondary metabolites biosynthesis, transport and catabolism
AG1IA_08821	KOG4750	2e-16	40	80.5	170	263	168	255	269	Serine O-acetyltransferase	E	Amino acid transport and metabolism
AG1IA_10060	KOG0156	8e-12	27	62.9	7	99	3	94	489	Cytochrome P450 CYP2 subfamily	Q	Secondary metabolites biosynthesis, transport and catabolism
AG1IA_01030	KOG3854	3e-15	30	78.2	318	495	244	394	505	SPRT-like metalloprotease	S	Function unknown
AG1IA_02212	KOG0953	3e-07	22	50.0	43	218	539	670	700	Mitochondrial RNA helicase SUV3, DEAD-box superfamily	A	RNA processing and modification
AG1IA_02658	KOG1336	3e-20	23	94.2	108	341	159	392	478	Monodehydroascorbate/ferredoxin reductase	R	General function prediction only
AG1IA_04426	KOG0328	3e-21	33	95.8	62	219	246	388	400	Predicted ATP-dependent RNA helicase FAL1, involved in rRNA maturation, DEAD-box superfamily	J	Translation, ribosomal structure and biogenesis
AG1IA_05451	KOG0161	4e-09	20	58.3	422	633	845	1048	1930	Myosin class II heavy chain	Z	Cytoskeleton
AG1IA_06149	KOG2229	1e-18	42	88.1	96	214	502	616	616	Protein required for actin cytoskeleton organization and cell cycle progression	DZ	Multiple classes
AG1IA_07249	KOG2022	4e-14	18	73.9	59	382	644	931	982	Nuclear transport receptor LGL2 (importin beta superfamily)	YU	Multiple classes
AG1IA_07903	KOG0192	1e-18	19	90.6	151	534	1	344	362	Tyrosine kinase specific for activated (GTP-bound) p21cdc42Hs	T	Signal transduction mechanisms
AG1IA_07903	KOG0198	3e-16	25	82.8	850	1097	58	274	313	MEKK and related serine/threonine protein kinases	T	Signal transduction mechanisms
AG1IA_07903	KOG1094	2e-08	25	56.5	632	772	667	804	807	Discoidin domain receptor DDR1	T	Signal transduction mechanisms
AG1IA_09409	KOG0140	9e-57	38	215	264	580	4	261	408	Medium-chain acyl-CoA dehydrogenase	I	Lipid transport and metabolism
AG1IA_09409	KOG0869	7e-39	49	156	77	213	1	117	168	CCAAT-binding factor, subunit A (HAP3)	K	Transcription
AG1IA_09617	KOG1773	6e-07	41	48.6	44	92	6	63	63	Stress responsive protein	R	General function prediction only
AG1IA_09796	KOG0192	6e-28	26	119	173	432	100	362	362	Tyrosine kinase specific for activated (GTP-bound) p21cdc42Hs	T	Signal transduction mechanisms
AG1IA_02451	KOG3449	4e-11	72	62.2	6	59	54	106	112	60S acidic ribosomal protein P2	J	Translation, ribosomal structure and biogenesis
AG1IA_03878	KOG1153	7e-27	33	116	248	436	263	421	501	Subtilisin-related protease/Vacuolar protease B	O	Posttranslational modification, protein turnover, chaperones
AG1IA_05272	KOG0741	3e-31	92	130	2	52	265	315	744	AAA+-type ATPase	O	Posttranslational modification, protein turnover, chaperones
AG1IA_06831	KOG2023	3e-53	44	202	8	229	419	633	885	Nuclear transport receptor Karyopherin-beta2/Transportin (importin beta superfamily)	YU	Multiple classes
AG1IA_07396	KOG1546	0.0003	45	41.1	6	42	146	179	362	Metacaspase involved in regulation of apoptosis	DO	Multiple classes
AG1IA_08030	KOG2450	2e-55	57	208	1	150	355	501	501	Aldehyde dehydrogenase	C	Energy production and conversion
AG1IA_08542	KOG0157	2e-36	20	149	924	1340	99	471	497	Cytochrome P450 CYP4/CYP19/CYP26 subfamilies	QI	Multiple classes
AG1IA_08542	KOG2816	5e-10	24	62.3	217	388	49	208	463	Predicted transporter ADD1 (major facilitator superfamily)	R	General function prediction only
AG1IA_09527	KOG0156	1e-33	22	140	618	1060	6	387	489	Cytochrome P450 CYP2 subfamily	Q	Secondary metabolites biosynthesis, transport and catabolism
AG1IA_09527	KOG0158	8e-18	25	88.0	4	186	324	484	499	Cytochrome P450 CYP3/CYP5/CYP6/CYP9 subfamilies	Q	Secondary metabolites biosynthesis, transport and catabolism
AG1IA_10027	KOG1389	7e-25	63	107	15	87	343	421	435	3-oxoacyl CoA thiolase	I	Lipid transport and metabolism
AG1IA_10305	KOG3986	6e-08	27	51.0	55	138	379	452	526	Protein phosphatase, regulatory subunit PPP1R3C/D	OT	Multiple classes
AG1IA_02089	KOG1813	7e-05	22	39.6	3	80	216	310	313	Predicted E3 ubiquitin ligase	O	Posttranslational modification, protein turnover, chaperones
AG1IA_04994	KOG2419	1e-111	51	394	1	289	675	958	975	Phosphatidylserine decarboxylase	I	Lipid transport and metabolism
AG1IA_08583	KOG3523	3e-20	23	95.1	322	638	81	407	695	Putative guanine nucleotide exchange factor TIM	T	Signal transduction mechanisms
AG1IA_08583	KOG1029	3e-09	26	58.6	138	248	987	1116	1118	Endocytic adaptor protein intersectin	TU	Multiple classes
AG1IA_01663	KOG3532	1	21	38.6	78	109	533	564	1051	Predicted protein kinase	R	General function prediction only
AG1IA_04946	KOG1763	3e-16	38	79.0	1	168	1	133	343	Uncharacterized conserved protein, contains CCCH-type Zn-finger	R	General function prediction only
AG1IA_06592	KOG0266	4e-21	38	96.0	115	253	155	293	456	WD40 repeat-containing protein	R	General function prediction only
AG1IA_08304	KOG4620	6e-13	37	72.0	1358	1432	1	75	80	Uncharacterized conserved protein	S	Function unknown
AG1IA_10312	KOG2805	8e-07	44	46.1	15	65	124	174	377	tRNA (5-methylaminomethyl-2-thiouridylate)-methyltransferase	J	Translation, ribosomal structure and biogenesis
AG1IA_02316	KOG2163	1e-26	23	115	160	472	425	718	719	Centromere/kinetochore protein zw10 involved in mitotic chromosome segregation	D	Cell cycle control, cell division, chromosome partitioning
AG1IA_02316	KOG1445	0.0002	26	41.6	11	114	462	562	1012	Tumor-specific antigen (contains WD repeats)	Z	Cytoskeleton
AG1IA_04182	KOG3507	5e-13	56	69.3	107	143	19	55	62	DNA-directed RNA polymerase, subunit RPB7.0	K	Transcription
AG1IA_05573	KOG0156	9e-11	19	63.3	335	534	52	258	489	Cytochrome P450 CYP2 subfamily	Q	Secondary metabolites biosynthesis, transport and catabolism
AG1IA_06229	KOG0260	2e-10	31	61.9	89	272	1426	1597	1605	RNA polymerase II, large subunit	K	Transcription
AG1IA_07668	KOG0379	4e-23	19	104	38	436	52	410	482	Kelch repeat-containing proteins	R	General function prediction only
AG1IA_07668	KOG0194	9e-14	21	73.5	476	668	263	415	474	Protein tyrosine kinase	T	Signal transduction mechanisms
AG1IA_08480	KOG0192	2e-08	19	54.4	42	291	51	336	362	Tyrosine kinase specific for activated (GTP-bound) p21cdc42Hs	T	Signal transduction mechanisms
AG1IA_09997	KOG0356	4e-86	58	311	1	259	127	385	550	Mitochondrial chaperonin, Cpn60/Hsp60p	O	Posttranslational modification, protein turnover, chaperones
AG1IA_10138	KOG1399	2e-14	27	73.1	7	183	2	146	448	Flavin-containing monooxygenase	Q	Secondary metabolites biosynthesis, transport and catabolism
AG1IA_06486	KOG0266	5e-08	22	52.9	13	200	261	452	456	WD40 repeat-containing protein	R	General function prediction only
AG1IA_08479	KOG0192	2e-10	25	59.0	14	123	208	318	362	Tyrosine kinase specific for activated (GTP-bound) p21cdc42Hs	T	Signal transduction mechanisms
AG1IA_01727	KOG2134	7e-05	36	41.1	39	113	271	344	422	Polynucleotide kinase 3' phosphatase	L	Replication, recombination and repair
AG1IA_02542	KOG0260	4e-08	30	53.4	143	348	1417	1604	1605	RNA polymerase II, large subunit	K	Transcription
AG1IA_03251	KOG2914	3e-09	35	54.1	1	56	2	57	222	Predicted haloacid-halidohydrolase and related hydrolases	R	General function prediction only
AG1IA_03635	KOG1158	3e-05	32	40.7	17	82	576	645	645	NADP/FAD dependent oxidoreductase	C	Energy production and conversion
AG1IA_06334	KOG0725	3e-17	33	82.4	6	113	108	212	270	Reductases with broad range of substrate specificities	R	General function prediction only
AG1IA_01073	KOG0417	3e-12	31	66.8	186	306	42	124	148	Ubiquitin-protein ligase	O	Posttranslational modification, protein turnover, chaperones
AG1IA_01496	KOG0329	1e-159	57	557	8	475	5	384	387	ATP-dependent RNA helicase	A	RNA processing and modification
AG1IA_01496	KOG2914	4e-07	20	52.6	898	1098	15	220	222	Predicted haloacid-halidohydrolase and related hydrolases	R	General function prediction only
AG1IA_01496	KOG0307	0.0009	19	41.6	1518	1758	682	938	1049	Vesicle coat complex COPII, subunit SEC31	U	Intracellular trafficking, secretion, and vesicular transport
AG1IA_02240	KOG1238	1e-19	26	90.4	2	120	497	622	623	Glucose dehydrogenase/choline dehydrogenase/mandelonitrile lyase (GMC oxidoreductase family)	R	General function prediction only
AG1IA_02694	KOG0260	0.0006	28	38.4	8	143	1471	1592	1605	RNA polymerase II, large subunit	K	Transcription
AG1IA_04489	KOG0965	1e-06	65	47.1	85	113	902	930	988	Predicted RNA-binding protein, contains SWAP and G-patch domains	R	General function prediction only
AG1IA_07016	KOG2448	1e-64	59	240	1	191	248	417	596	Dihydroxy-acid dehydratase	E	Amino acid transport and metabolism
AG1IA_09640	KOG0266	8e-40	32	159	49	348	154	456	456	WD40 repeat-containing protein	R	General function prediction only
AG1IA_09810	KOG0054	1e-29	32	124	90	255	453	599	1381	Multidrug resistance-associated protein/mitoxantrone resistance protein, ABC superfamily	Q	Secondary metabolites biosynthesis, transport and catabolism
AG1IA_01814	KOG4269	2e-15	29	77.1	78	250	918	1064	1112	Rac GTPase-activating protein BCR/ABR	T	Signal transduction mechanisms
AG1IA_08636	KOG1200	3e-16	29	79.3	8	167	114	255	256	Mitochondrial/plastidial beta-ketoacyl-ACP reductase	I	Lipid transport and metabolism
AG1IA_09782	KOG0925	2e-19	71	87.7	1	52	67	116	699	mRNA splicing factor ATP-dependent RNA helicase	A	RNA processing and modification
AG1IA_10355	KOG0356	8e-13	43	66.1	15	81	2	66	550	Mitochondrial chaperonin, Cpn60/Hsp60p	O	Posttranslational modification, protein turnover, chaperones
AG1IA_00903	KOG0275	6e-11	29	61.6	5	98	280	372	508	Conserved WD40 repeat-containing protein	R	General function prediction only
AG1IA_01705	KOG0254	2e-06	27	46.3	3	144	298	437	513	Predicted transporter (major facilitator superfamily)	R	General function prediction only
AG1IA_03935	KOG0566	9e-06	24	46.5	328	437	965	1072	1080	Inositol-1,4,5-triphosphate 5-phosphatase (synaptojanin), INP51/INP52/INP53 family	U	Intracellular trafficking, secretion, and vesicular transport
AG1IA_03935	KOG0193	0.0007	19	40.0	135	259	259	383	678	Serine/threonine protein kinase RAF	T	Signal transduction mechanisms
AG1IA_06043	KOG1029	3e-15	30	78.2	445	595	316	466	1118	Endocytic adaptor protein intersectin	TU	Multiple classes
AG1IA_06043	KOG1984	2e-05	21	45.8	237	405	69	247	1007	Vesicle coat complex COPII, subunit SFB3	U	Intracellular trafficking, secretion, and vesicular transport
AG1IA_01012	KOG1287	1e-29	38	123	1	163	230	390	479	Amino acid transporters	E	Amino acid transport and metabolism
AG1IA_02172	KOG0971	2e-56	30	214	11	590	12	499	1243	Microtubule-associated protein dynactin DCTN1/Glued	DZ	Multiple classes
AG1IA_06698	KOG0432	1e-55	67	210	1	124	311	432	995	Valyl-tRNA synthetase	J	Translation, ribosomal structure and biogenesis
AG1IA_07234	KOG0156	1e-20	35	92.6	1	127	313	433	489	Cytochrome P450 CYP2 subfamily	Q	Secondary metabolites biosynthesis, transport and catabolism
AG1IA_08387	KOG0271	1e-08	25	52.3	13	112	152	254	480	Notchless-like WD40 repeat-containing protein	S	Function unknown
AG1IA_03584	KOG1575	2e-15	42	74.9	3	82	245	326	336	Voltage-gated shaker-like K+ channel, subunit beta/KCNAB	C	Energy production and conversion
AG1IA_07767	KOG2748	0.0001	29	39.3	4	64	11	71	369	Uncharacterized conserved protein, contains chromo domain	B	Chromatin structure and dynamics
AG1IA_09049	KOG2194	1e-37	30	150	2	257	15	272	834	Aminopeptidases of the M20 family	OR	Multiple classes
AG1IA_10178	KOG2121	9e-12	32	63.8	4	122	52	154	746	Predicted metal-dependent hydrolase (beta-lactamase superfamily)	R	General function prediction only
AG1IA_02605	KOG1725	7e-12	40	63.1	41	107	23	89	186	Protein involved in membrane traffic (YOP1/TB2/DP1/HVA22 family)	U	Intracellular trafficking, secretion, and vesicular transport
AG1IA_05758	KOG1159	1e-43	24	173	509	1060	3	530	574	NADP-dependent flavoprotein reductase	C	Energy production and conversion
AG1IA_05758	KOG0157	1e-16	32	83.9	330	454	348	474	497	Cytochrome P450 CYP4/CYP19/CYP26 subfamilies	QI	Multiple classes
AG1IA_07501	KOG3386	9e-20	26	93.5	461	607	1	142	155	Copper transporter	P	Inorganic ion transport and metabolism
AG1IA_08621	KOG0764	6e-26	31	112	135	244	116	287	299	Mitochondrial FAD carrier protein	C	Energy production and conversion
AG1IA_10348	KOG0745	0.0008	27	37.3	6	84	172	251	564	Putative ATP-dependent Clp-type protease (AAA+ ATPase superfamily)	O	Posttranslational modification, protein turnover, chaperones
AG1IA_06082	KOG0054	7e-40	23	159	1	364	136	427	1381	Multidrug resistance-associated protein/mitoxantrone resistance protein, ABC superfamily	Q	Secondary metabolites biosynthesis, transport and catabolism
AG1IA_08833	KOG0725	3e-40	37	161	88	315	10	252	270	Reductases with broad range of substrate specificities	R	General function prediction only
AG1IA_08833	KOG1199	2e-14	30	76.2	368	575	11	204	260	Short-chain alcohol dehydrogenase/3-hydroxyacyl-CoA dehydrogenase	Q	Secondary metabolites biosynthesis, transport and catabolism
AG1IA_08833	KOG1204	0.0002	22	42.6	703	924	5	203	253	Predicted dehydrogenase	Q	Secondary metabolites biosynthesis, transport and catabolism
AG1IA_09766	KOG3129	9e-22	29	97.8	35	227	21	219	231	26S proteasome regulatory complex, subunit PSMD9	O	Posttranslational modification, protein turnover, chaperones
AG1IA_10069	KOG0266	9e-23	31	101	24	185	156	317	456	WD40 repeat-containing protein	R	General function prediction only
AG1IA_03762	KOG2450	3e-85	34	310	35	529	21	495	501	Aldehyde dehydrogenase	C	Energy production and conversion
AG1IA_07622	KOG1812	8e-11	25	62.5	89	258	132	285	384	Predicted E3 ubiquitin ligase	O	Posttranslational modification, protein turnover, chaperones
AG1IA_09827	KOG0629	2e-05	26	44.6	2	101	262	336	510	Glutamate decarboxylase and related proteins	E	Amino acid transport and metabolism
AG1IA_01729	KOG3467	1e-27	89	115	8	83	28	103	103	Histone H4	B	Chromatin structure and dynamics
AG1IA_04335	KOG0271	6e-46	32	181	703	1029	109	467	480	Notchless-like WD40 repeat-containing protein	S	Function unknown
AG1IA_04335	KOG1310	8e-07	29	51.3	1068	1194	51	173	758	WD40 repeat protein	R	General function prediction only
AG1IA_06335	KOG0156	3e-11	30	62.6	117	219	2	103	489	Cytochrome P450 CYP2 subfamily	Q	Secondary metabolites biosynthesis, transport and catabolism
AG1IA_08586	KOG0156	2e-11	35	65.3	1	66	394	464	489	Cytochrome P450 CYP2 subfamily	Q	Secondary metabolites biosynthesis, transport and catabolism
AG1IA_08586	KOG0144	2e-08	22	55.8	142	390	233	510	510	RNA-binding protein CUGBP1/BRUNO (RRM superfamily)	A	RNA processing and modification
AG1IA_08586	KOG0151	2e-08	27	55.5	541	669	746	872	877	Predicted splicing regulator, contains RRM, SWAP and RPR domains	R	General function prediction only
AG1IA_08817	KOG4626	2e-05	24	46.2	132	433	150	419	966	O-linked N-acetylglucosamine transferase OGT	GOT	Multiple classes
AG1IA_10198	KOG0266	2e-11	28	62.9	3	153	218	366	456	WD40 repeat-containing protein	R	General function prediction only
AG1IA_04689	KOG2301	1e-07	19	53.0	197	328	18	141	1592	Voltage-gated Ca2+ channels, alpha1 subunits	PT	Multiple classes
AG1IA_05674	KOG3064	1e-07	22	51.6	263	368	191	283	303	RNA-binding nuclear protein (MAK16) containing a distinct C4 Zn-finger	A	RNA processing and modification
AG1IA_06302	KOG3340	1e-27	28	119	35	365	113	452	454	Alpha-L-fucosidase	G	Carbohydrate transport and metabolism
AG1IA_07774	KOG0285	4e-71	35	264	240	713	10	434	460	Pleiotropic regulator 1	A	RNA processing and modification
AG1IA_07774	KOG1751	2e-49	64	192	10	161	10	157	157	60s ribosomal protein L23	J	Translation, ribosomal structure and biogenesis
AG1IA_08307	KOG0519	3e-18	19	88.2	17	487	256	767	786	Sensory transduction histidine kinase	T	Signal transduction mechanisms
AG1IA_09056	KOG1393	1e-27	39	119	3	130	325	456	462	Hydroxymethylglutaryl-CoA synthase	I	Lipid transport and metabolism
AG1IA_09056	KOG0196	7e-11	26	63.0	290	414	260	404	996	Tyrosine kinase, EPH (ephrin) receptor family	T	Signal transduction mechanisms
AG1IA_09306	KOG0065	2e-78	28	288	42	539	5	472	1391	Pleiotropic drug resistance proteins (PDR1-15), ABC superfamily	Q	Secondary metabolites biosynthesis, transport and catabolism
AG1IA_09895	KOG4305	6e-06	32	44.2	22	73	315	366	1029	RhoGEF GTPase	T	Signal transduction mechanisms
AG1IA_03060	KOG2385	2e-05	32	43.1	9	81	504	573	633	Uncharacterized conserved protein	S	Function unknown
AG1IA_03710	KOG0232	8e-06	64	45.6	269	296	22	49	156	Vacuolar H+-ATPase V0 sector, subunits c/c'	C	Energy production and conversion
AG1IA_05459	KOG0566	4e-05	16	45.0	259	457	851	1069	1080	Inositol-1,4,5-triphosphate 5-phosphatase (synaptojanin), INP51/INP52/INP53 family	U	Intracellular trafficking, secretion, and vesicular transport
AG1IA_05459	KOG4305	0.0002	29	42.3	665	806	13	157	1029	RhoGEF GTPase	T	Signal transduction mechanisms
AG1IA_08884	KOG4626	0.0001	20	42.7	168	453	269	488	966	O-linked N-acetylglucosamine transferase OGT	GOT	Multiple classes
AG1IA_09801	KOG1870	1e-42	37	168	26	278	254	478	842	Ubiquitin C-terminal hydrolase	O	Posttranslational modification, protein turnover, chaperones
AG1IA_10240	KOG3914	2e-15	29	75.4	31	145	104	194	390	WD repeat protein WDR4	S	Function unknown
AG1IA_00775	KOG3325	3e-49	46	191	230	431	15	183	183	Membrane coat complex Retromer, subunit VPS29/PEP11	U	Intracellular trafficking, secretion, and vesicular transport
AG1IA_03775	KOG1002	4e-22	29	100	368	567	140	327	791	Nucleotide excision repair protein RAD16	L	Replication, recombination and repair
AG1IA_04867	KOG0157	8e-31	20	129	14	478	11	441	497	Cytochrome P450 CYP4/CYP19/CYP26 subfamilies	QI	Multiple classes
AG1IA_05549	KOG1196	6e-11	34	59.9	22	87	278	343	343	Predicted NAD-dependent oxidoreductase	R	General function prediction only
AG1IA_07053	KOG0024	2e-41	26	163	32	362	16	318	354	Sorbitol dehydrogenase	Q	Secondary metabolites biosynthesis, transport and catabolism
AG1IA_05963	KOG0192	3e-07	22	52.1	355	561	53	292	362	Tyrosine kinase specific for activated (GTP-bound) p21cdc42Hs	T	Signal transduction mechanisms
AG1IA_08015	KOG0065	0.0	35	730	139	1022	89	986	1391	Pleiotropic drug resistance proteins (PDR1-15), ABC superfamily	Q	Secondary metabolites biosynthesis, transport and catabolism
AG1IA_09271	KOG0156	2e-15	21	78.0	38	356	21	345	489	Cytochrome P450 CYP2 subfamily	Q	Secondary metabolites biosynthesis, transport and catabolism
AG1IA_10295	KOG0156	4e-11	39	60.3	2	60	401	464	489	Cytochrome P450 CYP2 subfamily	Q	Secondary metabolites biosynthesis, transport and catabolism
AG1IA_00083	KOG0921	2e-05	36	43.0	104	172	1203	1279	1282	Dosage compensation complex, subunit MLE	K	Transcription
AG1IA_02517	KOG1484	9e-08	26	51.8	146	264	255	352	354	Putative Zn2+ transporter MSC2 (cation diffusion facilitator superfamily)	P	Inorganic ion transport and metabolism
AG1IA_04969	KOG2763	0.0001	15	40.3	33	139	163	269	357	Acyl-CoA thioesterase	I	Lipid transport and metabolism
AG1IA_05690	KOG0023	2e-13	30	68.0	23	102	282	354	360	Alcohol dehydrogenase, class V	Q	Secondary metabolites biosynthesis, transport and catabolism
AG1IA_06874	KOG0566	4e-07	18	51.5	170	442	790	1049	1080	Inositol-1,4,5-triphosphate 5-phosphatase (synaptojanin), INP51/INP52/INP53 family	U	Intracellular trafficking, secretion, and vesicular transport
AG1IA_07156	KOG1238	1e-28	28	121	9	237	3	213	623	Glucose dehydrogenase/choline dehydrogenase/mandelonitrile lyase (GMC oxidoreductase family)	R	General function prediction only
AG1IA_07787	KOG1065	4e-44	44	173	125	336	58	274	805	Maltase glucoamylase and related hydrolases, glycosyl hydrolase family 31	G	Carbohydrate transport and metabolism
AG1IA_09065	KOG0192	4e-09	23	54.8	12	136	170	292	362	Tyrosine kinase specific for activated (GTP-bound) p21cdc42Hs	T	Signal transduction mechanisms
AG1IA_09550	KOG0054	2e-14	35	71.4	4	106	1235	1306	1381	Multidrug resistance-associated protein/mitoxantrone resistance protein, ABC superfamily	Q	Secondary metabolites biosynthesis, transport and catabolism
AG1IA_04392	KOG0450	1e-66	46	247	3	242	771	1011	1017	2-oxoglutarate dehydrogenase, E1 subunit	G	Carbohydrate transport and metabolism
AG1IA_06113	KOG0054	2e-42	56	165	6	117	1265	1376	1381	Multidrug resistance-associated protein/mitoxantrone resistance protein, ABC superfamily	Q	Secondary metabolites biosynthesis, transport and catabolism
AG1IA_06688	KOG1287	2e-21	21	97.9	30	392	6	417	479	Amino acid transporters	E	Amino acid transport and metabolism
AG1IA_07520	KOG0069	8e-28	31	119	278	439	1	172	336	Glyoxylate/hydroxypyruvate reductase (D-isomer-specific 2-hydroxy acid dehydrogenase superfamily)	C	Energy production and conversion
AG1IA_07865	KOG0162	0.0001	25	41.1	2	124	964	1096	1106	Myosin class I heavy chain	Z	Cytoskeleton
AG1IA_09386	KOG0271	4e-46	30	181	534	831	115	447	480	Notchless-like WD40 repeat-containing protein	S	Function unknown
AG1IA_09592	KOG0271	5e-51	31	198	848	1218	111	472	480	Notchless-like WD40 repeat-containing protein	S	Function unknown
AG1IA_09592	KOG0280	0.0006	25	42.0	1245	1357	126	239	339	Uncharacterized conserved protein	E	Amino acid transport and metabolism
AG1IA_05010	KOG1802	2e-13	28	71.2	72	231	647	820	935	RNA helicase nonsense mRNA reducing factor (pNORF1)	A	RNA processing and modification
AG1IA_08595	KOG1515	7e-12	34	63.0	15	99	220	305	336	Arylacetamide deacetylase	V	Defense mechanisms
AG1IA_09345	KOG2748	2e-05	28	41.6	1	66	6	71	369	Uncharacterized conserved protein, contains chromo domain	B	Chromatin structure and dynamics
AG1IA_10063	KOG0496	0.0004	33	38.0	1	54	121	176	649	Beta-galactosidase	G	Carbohydrate transport and metabolism
AG1IA_10337	KOG2805	5e-17	33	80.4	3	96	191	300	377	tRNA (5-methylaminomethyl-2-thiouridylate)-methyltransferase	J	Translation, ribosomal structure and biogenesis
AG1IA_03219	KOG1238	2e-05	39	42.2	64	118	266	324	623	Glucose dehydrogenase/choline dehydrogenase/mandelonitrile lyase (GMC oxidoreductase family)	R	General function prediction only
AG1IA_03604	KOG1566	1e-07	86	48.7	1	22	261	282	342	Conserved protein Mo25	S	Function unknown
AG1IA_07431	KOG3380	8e-27	35	116	387	540	5	152	152	Actin-related protein Arp2/3 complex, subunit ARPC5	Z	Cytoskeleton
AG1IA_08060	KOG4205	2e-10	47	59.3	40	93	12	66	311	RNA-binding protein musashi/mRNA cleavage and polyadenylation factor I complex, subunit HRP1	A	RNA processing and modification
AG1IA_09309	KOG0156	1e-46	24	181	82	514	5	464	489	Cytochrome P450 CYP2 subfamily	Q	Secondary metabolites biosynthesis, transport and catabolism
AG1IA_09548	KOG0054	4e-06	29	43.7	3	71	1025	1103	1381	Multidrug resistance-associated protein/mitoxantrone resistance protein, ABC superfamily	Q	Secondary metabolites biosynthesis, transport and catabolism
AG1IA_09898	KOG2180	3e-16	28	79.7	60	192	6	132	793	Late Golgi protein sorting complex, subunit Vps53	U	Intracellular trafficking, secretion, and vesicular transport
AG1IA_10455	KOG0156	3e-25	43	107	1	83	313	395	489	Cytochrome P450 CYP2 subfamily	Q	Secondary metabolites biosynthesis, transport and catabolism
AG1IA_01272	KOG1329	2e-06	28	48.8	434	516	221	301	887	Phospholipase D1	I	Lipid transport and metabolism
AG1IA_02928	KOG0156	6e-05	34	40.6	6	60	3	55	489	Cytochrome P450 CYP2 subfamily	Q	Secondary metabolites biosynthesis, transport and catabolism
AG1IA_03903	KOG0156	6e-55	24	209	9	493	2	475	489	Cytochrome P450 CYP2 subfamily	Q	Secondary metabolites biosynthesis, transport and catabolism
AG1IA_03187	KOG1097	8e-44	32	173	358	633	111	395	399	Adenine deaminase/adenosine deaminase	F	Nucleotide transport and metabolism
AG1IA_04243	KOG0579	1e-07	17	52.5	39	437	343	735	1187	Ste20-like serine/threonine protein kinase	T	Signal transduction mechanisms
AG1IA_05966	KOG0192	1e-10	24	62.9	370	574	94	298	362	Tyrosine kinase specific for activated (GTP-bound) p21cdc42Hs	T	Signal transduction mechanisms
AG1IA_05966	KOG1187	3e-08	31	55.5	689	785	76	168	361	Serine/threonine protein kinase	T	Signal transduction mechanisms
AG1IA_09277	KOG2408	1e-22	23	102	122	577	237	660	719	Peroxidase/oxygenase	R	General function prediction only
AG1IA_00465	KOG3589	0.0002	22	40.5	38	132	134	201	221	G protein signaling regulators	T	Signal transduction mechanisms
AG1IA_00811	KOG0260	2e-05	27	43.8	33	217	1418	1599	1605	RNA polymerase II, large subunit	K	Transcription
AG1IA_07070	KOG1144	0.0002	23	42.7	164	369	23	242	1064	Translation initiation factor 5B (eIF-5B)	J	Translation, ribosomal structure and biogenesis
AG1IA_08726	KOG0519	4e-10	22	60.1	107	217	632	775	786	Sensory transduction histidine kinase	T	Signal transduction mechanisms
AG1IA_02976	KOG3518	7e-07	24	49.4	151	251	265	369	521	Putative guanine nucleotide exchange factor	R	General function prediction only
AG1IA_04733	KOG1397	1e-13	37	73.0	2	83	348	431	441	Ca2+/H+ antiporter VCX1 and related proteins	P	Inorganic ion transport and metabolism
AG1IA_04733	KOG0192	1e-07	19	53.2	432	751	52	315	362	Tyrosine kinase specific for activated (GTP-bound) p21cdc42Hs	T	Signal transduction mechanisms
AG1IA_10335	KOG0266	6e-12	41	63.3	15	98	210	292	456	WD40 repeat-containing protein	R	General function prediction only
AG1IA_03320	KOG0162	0.0007	20	40.0	210	370	891	1070	1106	Myosin class I heavy chain	Z	Cytoskeleton
AG1IA_05746	KOG0271	3e-43	31	169	2	279	111	446	480	Notchless-like WD40 repeat-containing protein	S	Function unknown
AG1IA_06658	KOG1387	0.0007	34	41.1	7	56	404	452	465	Glycosyltransferase	M	Cell wall/membrane/envelope biogenesis
AG1IA_09925	KOG0566	0.0008	21	39.2	120	214	967	1060	1080	Inositol-1,4,5-triphosphate 5-phosphatase (synaptojanin), INP51/INP52/INP53 family	U	Intracellular trafficking, secretion, and vesicular transport
AG1IA_10068	KOG0481	7e-50	51	190	12	174	565	729	729	DNA replication licensing factor, MCM5 component	L	Replication, recombination and repair
AG1IA_01017	KOG1465	4e-11	39	60.4	14	71	11	68	353	Translation initiation factor 2B, beta subunit (eIF-2Bbeta/GCD7)	J	Translation, ribosomal structure and biogenesis
AG1IA_06407	KOG0905	0.0006	17	40.4	153	328	59	245	1639	Phosphoinositide 3-kinase	T	Signal transduction mechanisms
AG1IA_07239	KOG0156	5e-12	42	63.3	1	52	313	364	489	Cytochrome P450 CYP2 subfamily	Q	Secondary metabolites biosynthesis, transport and catabolism
AG1IA_08392	KOG0379	2e-26	25	115	32	380	101	407	482	Kelch repeat-containing proteins	R	General function prediction only
AG1IA_08392	KOG0192	1e-17	23	86.7	478	706	52	291	362	Tyrosine kinase specific for activated (GTP-bound) p21cdc42Hs	T	Signal transduction mechanisms
AG1IA_08874	KOG4626	3e-08	22	54.7	267	488	262	439	966	O-linked N-acetylglucosamine transferase OGT	GOT	Multiple classes
AG1IA_10090	KOG3242	2e-13	60	67.7	9	61	26	77	208	Oligoribonuclease (3'->5' exoribonuclease)	A	RNA processing and modification
AG1IA_00357	KOG4003	4e-07	40	47.3	4	45	141	182	223	Pyrazinamidase/nicotinamidase PNC1	V	Defense mechanisms
AG1IA_00756	KOG2504	2e-07	33	50.0	84	179	349	443	509	Monocarboxylate transporter	G	Carbohydrate transport and metabolism
AG1IA_01102	KOG0054	2e-64	34	240	17	337	298	599	1381	Multidrug resistance-associated protein/mitoxantrone resistance protein, ABC superfamily	Q	Secondary metabolites biosynthesis, transport and catabolism
AG1IA_01888	KOG1208	1e-10	21	62.3	278	430	53	279	314	Dehydrogenases with different specificities (related to short-chain alcohol dehydrogenases)	Q	Secondary metabolites biosynthesis, transport and catabolism
AG1IA_05129	KOG0629	5e-14	27	75.4	340	508	193	336	510	Glutamate decarboxylase and related proteins	E	Amino acid transport and metabolism
AG1IA_07031	KOG1242	1e-58	41	220	2	291	188	467	569	Protein containing adaptin N-terminal region	J	Translation, ribosomal structure and biogenesis
AG1IA_08152	KOG3598	0.0003	24	38.9	39	130	2087	2179	2220	Thyroid hormone receptor-associated protein complex, subunit TRAP230	K	Transcription
AG1IA_09443	KOG0271	6e-46	30	181	946	1380	98	478	480	Notchless-like WD40 repeat-containing protein	S	Function unknown
AG1IA_09650	KOG1263	4e-22	31	99.6	4	163	10	155	563	Multicopper oxidases	Q	Secondary metabolites biosynthesis, transport and catabolism
AG1IA_10391	KOG1744	1e-17	57	82.3	1	83	61	126	127	Histone H2B	B	Chromatin structure and dynamics
AG1IA_01482	KOG0218	1e-06	29	45.8	1	69	971	1037	1070	Mismatch repair MSH3	L	Replication, recombination and repair
AG1IA_02225	KOG0065	2e-69	34	257	49	343	1097	1391	1391	Pleiotropic drug resistance proteins (PDR1-15), ABC superfamily	Q	Secondary metabolites biosynthesis, transport and catabolism
AG1IA_05097	KOG4540	5e-36	35	144	1	182	272	422	425	Putative lipase essential for disintegration of autophagic bodies inside the vacuole	UI	Multiple classes
AG1IA_07570	KOG1812	3e-14	22	74.1	163	344	150	333	384	Predicted E3 ubiquitin ligase	O	Posttranslational modification, protein turnover, chaperones
AG1IA_09626	KOG1231	3e-15	27	79.2	613	784	60	238	505	Proteins containing the FAD binding domain	C	Energy production and conversion
AG1IA_01059	KOG1993	0.0002	24	41.1	206	266	75	117	978	Nuclear transport receptor KAP120 (importin beta superfamily)	YU	Multiple classes
AG1IA_01489	KOG0566	8e-07	18	49.2	46	285	858	1077	1080	Inositol-1,4,5-triphosphate 5-phosphatase (synaptojanin), INP51/INP52/INP53 family	U	Intracellular trafficking, secretion, and vesicular transport
AG1IA_03723	KOG1677	2e-05	26	45.3	212	331	89	216	332	CCCH-type Zn-finger protein	R	General function prediction only
AG1IA_04828	KOG0653	1e-62	35	237	180	537	9	372	391	Cyclin B and related kinase-activating proteins	D	Cell cycle control, cell division, chromosome partitioning
AG1IA_06731	KOG1984	0.0006	16	42.3	336	584	9	252	1007	Vesicle coat complex COPII, subunit SFB3	U	Intracellular trafficking, secretion, and vesicular transport
AG1IA_09633	KOG0379	1e-28	31	122	108	293	58	249	482	Kelch repeat-containing proteins	R	General function prediction only
AG1IA_09633	KOG0192	8e-23	24	103	358	579	52	294	362	Tyrosine kinase specific for activated (GTP-bound) p21cdc42Hs	T	Signal transduction mechanisms
AG1IA_09807	KOG1158	4e-40	31	159	74	370	247	574	645	NADP/FAD dependent oxidoreductase	C	Energy production and conversion
AG1IA_04377	KOG1036	8e-18	43	82.7	1	79	1	78	323	Mitotic spindle checkpoint protein BUB3, WD repeat superfamily	D	Cell cycle control, cell division, chromosome partitioning
AG1IA_09126	KOG1153	7e-17	30	82.0	146	268	145	284	501	Subtilisin-related protease/Vacuolar protease B	O	Posttranslational modification, protein turnover, chaperones
AG1IA_07677	KOG0157	2e-46	28	181	3	372	72	442	497	Cytochrome P450 CYP4/CYP19/CYP26 subfamilies	QI	Multiple classes
AG1IA_08995	KOG2940	0.0002	28	40.0	19	114	124	220	325	Predicted methyltransferase	R	General function prediction only
AG1IA_03162	KOG1144	9e-05	19	42.7	229	474	55	292	1064	Translation initiation factor 5B (eIF-5B)	J	Translation, ribosomal structure and biogenesis
AG1IA_08232	KOG1575	4e-81	36	296	24	387	5	331	336	Voltage-gated shaker-like K+ channel, subunit beta/KCNAB	C	Energy production and conversion
AG1IA_09001	KOG0157	2e-34	24	141	179	549	127	486	497	Cytochrome P450 CYP4/CYP19/CYP26 subfamilies	QI	Multiple classes
AG1IA_09247	KOG4231	8e-11	29	61.3	8	215	414	624	763	Intracellular membrane-bound Ca2+-independent phospholipase A2	I	Lipid transport and metabolism
AG1IA_09690	KOG0266	3e-17	35	81.8	5	126	210	329	456	WD40 repeat-containing protein	R	General function prediction only
AG1IA_09859	KOG0319	1e-17	44	83.8	28	106	460	539	775	WD40-repeat-containing subunit of the 18S rRNA processing complex	A	RNA processing and modification
AG1IA_10008	KOG0266	4e-28	35	119	18	231	202	414	456	WD40 repeat-containing protein	R	General function prediction only
AG1IA_00227	KOG1535	1e-58	48	222	516	707	14	205	217	Predicted fumarylacetoacetate hydralase	R	General function prediction only
AG1IA_00227	KOG1397	7e-46	31	180	73	456	69	427	441	Ca2+/H+ antiporter VCX1 and related proteins	P	Inorganic ion transport and metabolism
AG1IA_00993	KOG1953	0.0007	20	38.9	48	268	779	1008	1235	Targeting complex (TRAPP) subunit	U	Intracellular trafficking, secretion, and vesicular transport
AG1IA_01790	KOG3996	6e-54	44	208	1578	1781	53	247	256	Holocytochrome c synthase/heme-lyase	CO	Multiple classes
AG1IA_01790	KOG0254	5e-09	19	59.4	618	764	94	224	513	Predicted transporter (major facilitator superfamily)	R	General function prediction only
AG1IA_01790	KOG0566	3e-08	20	56.5	1244	1401	925	1079	1080	Inositol-1,4,5-triphosphate 5-phosphatase (synaptojanin), INP51/INP52/INP53 family	U	Intracellular trafficking, secretion, and vesicular transport
AG1IA_05766	KOG3505	2e-09	56	57.7	3	43	2	42	55	Mitochondrial/chloroplast ribosomal protein L33-like	J	Translation, ribosomal structure and biogenesis
AG1IA_09591	KOG4626	9e-06	21	47.0	3	203	332	488	966	O-linked N-acetylglucosamine transferase OGT	GOT	Multiple classes
AG1IA_01205	KOG2852	2e-14	40	72.7	2	102	239	340	380	Possible oxidoreductase	R	General function prediction only
AG1IA_01608	KOG0263	7e-32	34	132	44	232	466	652	707	Transcription initiation factor TFIID, subunit TAF5 (also component of histone acetyltransferase SAGA)	K	Transcription
AG1IA_01958	KOG3194	5e-10	35	56.9	4	77	150	218	279	Checkpoint 9-1-1 complex, RAD1 component	DL	Multiple classes
AG1IA_03170	KOG0615	3e-08	29	54.2	193	297	340	439	475	Serine/threonine protein kinase Chk2 and related proteins	D	Cell cycle control, cell division, chromosome partitioning
AG1IA_03542	KOG1094	3e-08	25	55.0	518	664	546	667	807	Discoidin domain receptor DDR1	T	Signal transduction mechanisms
AG1IA_03824	KOG0735	3e-18	24	87.4	1	175	1	169	952	AAA+-type ATPase	O	Posttranslational modification, protein turnover, chaperones
AG1IA_08746	KOG1238	2e-21	27	95.8	6	151	472	615	623	Glucose dehydrogenase/choline dehydrogenase/mandelonitrile lyase (GMC oxidoreductase family)	R	General function prediction only
AG1IA_09259	KOG2571	3e-09	31	55.8	1	93	740	831	862	Chitin synthase/hyaluronan synthase (glycosyltransferases)	M	Cell wall/membrane/envelope biogenesis
AG1IA_10012	KOG1200	2e-07	28	49.6	48	174	110	224	256	Mitochondrial/plastidial beta-ketoacyl-ACP reductase	I	Lipid transport and metabolism
AG1IA_01299	KOG0910	2e-18	36	88.1	8	124	17	127	150	Thioredoxin-like protein	O	Posttranslational modification, protein turnover, chaperones
AG1IA_02065	KOG1575	3e-23	30	103	148	304	137	336	336	Voltage-gated shaker-like K+ channel, subunit beta/KCNAB	C	Energy production and conversion
AG1IA_06318	KOG1525	3e-05	29	42.2	25	74	1208	1258	1266	Sister chromatid cohesion complex Cohesin, subunit PDS5	D	Cell cycle control, cell division, chromosome partitioning
AG1IA_07439	KOG0254	1e-19	27	92.1	190	453	208	498	513	Predicted transporter (major facilitator superfamily)	R	General function prediction only
AG1IA_07237	KOG0156	1e-28	38	120	1	136	313	459	489	Cytochrome P450 CYP2 subfamily	Q	Secondary metabolites biosynthesis, transport and catabolism
AG1IA_08649	KOG3957	3e-49	27	192	7	401	3	381	387	Predicted L-carnitine dehydratase/alpha-methylacyl-CoA racemase	I	Lipid transport and metabolism
AG1IA_09609	KOG4626	4e-13	21	70.8	40	417	233	535	966	O-linked N-acetylglucosamine transferase OGT	GOT	Multiple classes
AG1IA_01039	KOG0544	3e-08	63	51.8	56	85	37	66	108	FKBP-type peptidyl-prolyl cis-trans isomerase	O	Posttranslational modification, protein turnover, chaperones
AG1IA_02670	KOG1555	0.0003	66	37.3	1	24	90	113	316	26S proteasome regulatory complex, subunit RPN11	O	Posttranslational modification, protein turnover, chaperones
AG1IA_04437	KOG1993	0.0002	28	42.6	192	269	664	735	978	Nuclear transport receptor KAP120 (importin beta superfamily)	YU	Multiple classes
AG1IA_06420	KOG0748	4e-12	32	67.2	8	98	165	260	286	Predicted membrane proteins, contain hemolysin III domain	RT	Multiple classes
AG1IA_06722	KOG0987	3e-08	35	51.2	45	114	117	192	540	DNA helicase PIF1/RRM3	D	Cell cycle control, cell division, chromosome partitioning
AG1IA_07254	KOG0027	2e-08	35	54.7	328	401	82	144	151	Calmodulin and related proteins (EF-Hand superfamily)	T	Signal transduction mechanisms
AG1IA_07565	KOG0194	2e-24	26	108	1	187	237	419	474	Protein tyrosine kinase	T	Signal transduction mechanisms
AG1IA_02458	KOG4150	2e-09	13	57.4	71	330	75	330	1034	Predicted ATP-dependent RNA helicase	A	RNA processing and modification
AG1IA_04667	KOG0725	8e-16	38	76.2	9	115	163	267	270	Reductases with broad range of substrate specificities	R	General function prediction only
AG1IA_07129	KOG0156	1e-15	23	77.2	5	142	1	132	489	Cytochrome P450 CYP2 subfamily	Q	Secondary metabolites biosynthesis, transport and catabolism
AG1IA_08293	KOG0157	1e-19	17	92.0	5	409	8	391	497	Cytochrome P450 CYP4/CYP19/CYP26 subfamilies	QI	Multiple classes
AG1IA_10443	KOG0266	8e-16	35	76.8	3	112	218	326	456	WD40 repeat-containing protein	R	General function prediction only
AG1IA_03718	KOG0156	2e-12	26	66.4	26	169	6	157	489	Cytochrome P450 CYP2 subfamily	Q	Secondary metabolites biosynthesis, transport and catabolism
AG1IA_05103	KOG3771	0.0005	19	39.6	69	189	288	408	460	Amphiphysin	U	Intracellular trafficking, secretion, and vesicular transport
AG1IA_08412	KOG2013	2e-83	31	306	93	689	4	593	603	SMT3/SUMO-activating complex, catalytic component UBA2	O	Posttranslational modification, protein turnover, chaperones
AG1IA_08412	KOG1546	2e-09	28	60.4	921	1064	66	206	362	Metacaspase involved in regulation of apoptosis	DO	Multiple classes
AG1IA_00824	KOG0192	6e-19	21	90.2	53	236	49	296	362	Tyrosine kinase specific for activated (GTP-bound) p21cdc42Hs	T	Signal transduction mechanisms
AG1IA_00824	KOG0611	1e-11	28	65.9	248	451	37	251	668	Predicted serine/threonine protein kinase	R	General function prediction only
AG1IA_05944	KOG0069	2e-07	32	47.7	9	76	50	117	336	Glyoxylate/hydroxypyruvate reductase (D-isomer-specific 2-hydroxy acid dehydrogenase superfamily)	C	Energy production and conversion
AG1IA_06514	KOG1724	3e-30	36	125	1	179	2	152	162	SCF ubiquitin ligase, Skp1 component	O	Posttranslational modification, protein turnover, chaperones
AG1IA_10006	KOG2472	7e-26	41	110	1	117	44	161	578	Phenylalanyl-tRNA synthetase beta subunit	J	Translation, ribosomal structure and biogenesis
AG1IA_00988	KOG0503	5e-21	30	96.6	202	345	64	229	368	Asparaginase	E	Amino acid transport and metabolism
AG1IA_01418	KOG0405	6e-11	55	61.1	89	137	20	63	478	Pyridine nucleotide-disulphide oxidoreductase	Q	Secondary metabolites biosynthesis, transport and catabolism
AG1IA_01779	KOG2047	1e-123	54	436	1	348	448	807	835	mRNA splicing factor	A	RNA processing and modification
AG1IA_02157	KOG1745	2e-53	85	204	262	391	5	134	137	Histones H3 and H4	B	Chromatin structure and dynamics
AG1IA_02620	KOG2118	3e-25	25	112	57	440	5	339	498	Predicted membrane protein, contains two CBS domains	S	Function unknown
AG1IA_02620	KOG4179	0.0003	31	42.7	1127	1196	354	420	568	Lysyl hydrolase/glycosyltransferase family 25	O	Posttranslational modification, protein turnover, chaperones
AG1IA_04010	KOG0266	2e-23	28	106	773	1078	157	456	456	WD40 repeat-containing protein	R	General function prediction only
AG1IA_05039	KOG1889	4e-23	29	101	3	165	1	168	579	Putative phosphoinositide phosphatase	I	Lipid transport and metabolism
AG1IA_06936	KOG0566	0.0002	20	40.7	111	216	933	1050	1080	Inositol-1,4,5-triphosphate 5-phosphatase (synaptojanin), INP51/INP52/INP53 family	U	Intracellular trafficking, secretion, and vesicular transport
AG1IA_08623	KOG2237	3e-16	23	79.6	4	255	1	186	712	Predicted serine protease	O	Posttranslational modification, protein turnover, chaperones
AG1IA_09129	KOG0379	1e-32	27	137	96	300	100	301	482	Kelch repeat-containing proteins	R	General function prediction only
AG1IA_09129	KOG0192	3e-12	19	69.4	571	787	82	314	362	Tyrosine kinase specific for activated (GTP-bound) p21cdc42Hs	T	Signal transduction mechanisms
AG1IA_09129	KOG0194	4e-07	29	52.3	1254	1349	210	309	474	Protein tyrosine kinase	T	Signal transduction mechanisms
AG1IA_01479	KOG0309	2e-61	32	231	333	659	26	318	1081	Conserved WD40 repeat-containing protein	S	Function unknown
AG1IA_01479	KOG3022	1e-48	40	189	21	237	62	270	300	Predicted ATPase, nucleotide-binding	D	Cell cycle control, cell division, chromosome partitioning
AG1IA_02222	KOG0192	6e-27	25	115	23	274	40	309	362	Tyrosine kinase specific for activated (GTP-bound) p21cdc42Hs	T	Signal transduction mechanisms
AG1IA_03714	KOG0156	3e-33	25	138	410	707	170	432	489	Cytochrome P450 CYP2 subfamily	Q	Secondary metabolites biosynthesis, transport and catabolism
AG1IA_03714	KOG1260	3e-27	27	119	1064	1315	23	301	492	Isocitrate lyase	C	Energy production and conversion
AG1IA_05096	KOG3361	1e-50	64	196	38	170	43	153	157	Iron binding protein involved in Fe-S cluster formation	C	Energy production and conversion
AG1IA_05096	KOG4540	0.0001	18	43.5	727	895	40	217	425	Putative lipase essential for disintegration of autophagic bodies inside the vacuole	UI	Multiple classes
AG1IA_05816	KOG2737	9e-13	25	71.1	420	634	177	415	492	Putative metallopeptidase	R	General function prediction only
AG1IA_06167	KOG0732	4e-76	38	279	133	559	10	479	1080	AAA+-type ATPase containing the bromodomain	O	Posttranslational modification, protein turnover, chaperones
AG1IA_06991	KOG0162	1e-11	39	63.8	5	65	1046	1106	1106	Myosin class I heavy chain	Z	Cytoskeleton
AG1IA_08405	KOG3822	4e-20	46	90.4	22	103	431	511	516	Succinyl-CoA:alpha-ketoacid-CoA transferase	C	Energy production and conversion
AG1IA_08885	KOG0232	5e-18	47	84.2	6	121	2	129	156	Vacuolar H+-ATPase V0 sector, subunits c/c'	C	Energy production and conversion
AG1IA_09802	KOG1187	3e-06	30	47.8	359	441	86	163	361	Serine/threonine protein kinase	T	Signal transduction mechanisms
AG1IA_00351	KOG1977	3e-26	24	115	9	320	2	291	1142	DNA mismatch repair protein - MLH3 family	L	Replication, recombination and repair
AG1IA_01101	KOG0054	6e-50	29	192	4	279	794	1093	1381	Multidrug resistance-associated protein/mitoxantrone resistance protein, ABC superfamily	Q	Secondary metabolites biosynthesis, transport and catabolism
AG1IA_02263	KOG4347	7e-22	28	99.3	68	284	73	288	671	GTPase-activating protein VRP	R	General function prediction only
AG1IA_03455	KOG2074	8e-06	30	44.3	110	181	453	525	548	RNA polymerase II transcription initiation/nucleotide excision repair factor TFIIH, subunit TFB1	KL	Multiple classes
AG1IA_07029	KOG0065	6e-47	32	183	2	228	1166	1390	1391	Pleiotropic drug resistance proteins (PDR1-15), ABC superfamily	Q	Secondary metabolites biosynthesis, transport and catabolism
AG1IA_07029	KOG4334	0.0006	22	41.3	516	653	4	126	650	Uncharacterized conserved protein, contains double-stranded RNA-binding motif and WW domain	R	General function prediction only
AG1IA_07605	KOG1812	3e-11	19	64.8	96	240	135	314	384	Predicted E3 ubiquitin ligase	O	Posttranslational modification, protein turnover, chaperones
AG1IA_09442	KOG2949	2e-60	38	227	167	421	21	299	306	Ketopantoate hydroxymethyltransferase	H	Coenzyme transport and metabolism
AG1IA_00776	KOG2002	8e-05	28	41.5	18	100	820	898	1018	TPR-containing nuclear phosphoprotein that regulates K(+) uptake	P	Inorganic ion transport and metabolism
AG1IA_01135	KOG0495	1e-72	46	267	1	277	655	913	913	HAT repeat protein	A	RNA processing and modification
AG1IA_05550	KOG1196	2e-33	34	136	57	234	5	194	343	Predicted NAD-dependent oxidoreductase	R	General function prediction only
AG1IA_05906	KOG2963	2e-96	38	349	163	582	4	405	405	RNA-binding protein required for 60S ribosomal subunit biogenesis	J	Translation, ribosomal structure and biogenesis
AG1IA_05906	KOG0569	2e-57	30	220	895	1285	24	425	485	Permease of the major facilitator superfamily	G	Carbohydrate transport and metabolism
AG1IA_07650	KOG4204	5e-06	21	47.3	4	132	20	169	231	Histone deacetylase complex, SIN3 component	B	Chromatin structure and dynamics
AG1IA_09991	KOG4626	2e-10	26	60.4	3	203	332	488	966	O-linked N-acetylglucosamine transferase OGT	GOT	Multiple classes
AG1IA_10132	KOG1282	6e-13	23	67.6	5	139	323	445	454	Serine carboxypeptidases (lysosomal cathepsin A)	OE	Multiple classes
AG1IA_04593	KOG1701	8e-05	20	43.1	56	328	87	354	468	Focal adhesion adaptor protein Paxillin and related LIM proteins	T	Signal transduction mechanisms
AG1IA_05942	KOG1198	2e-21	29	97.8	22	231	26	233	347	Zinc-binding oxidoreductase	CR	Multiple classes
AG1IA_07675	KOG4346	8e-07	22	48.1	3	119	558	675	849	Uncharacterized conserved protein	S	Function unknown
AG1IA_10004	KOG0527	2e-05	20	43.4	68	170	29	128	331	HMG-box transcription factor	K	Transcription
AG1IA_00524	KOG1780	2e-19	51	90.7	1	60	1	60	77	Small Nuclear ribonucleoprotein G	A	RNA processing and modification
AG1IA_04904	KOG0883	3e-15	26	75.0	3	129	394	518	518	Cyclophilin type, U box-containing peptidyl-prolyl cis-trans isomerase	O	Posttranslational modification, protein turnover, chaperones
AG1IA_05249	KOG0943	5e-06	25	47.1	445	545	1674	1779	3015	Predicted ubiquitin-protein ligase/hyperplastic discs protein, HECT superfamily	O	Posttranslational modification, protein turnover, chaperones
AG1IA_05249	KOG0566	0.0005	16	40.7	197	395	889	1065	1080	Inositol-1,4,5-triphosphate 5-phosphatase (synaptojanin), INP51/INP52/INP53 family	U	Intracellular trafficking, secretion, and vesicular transport
AG1IA_10157	KOG0162	4e-05	18	41.1	4	103	945	1048	1106	Myosin class I heavy chain	Z	Cytoskeleton
AG1IA_03887	KOG4130	1e-10	21	63.8	792	1043	7	273	291	Prenyl protein protease	O	Posttranslational modification, protein turnover, chaperones
AG1IA_03887	KOG1830	0.0006	33	41.6	329	402	303	371	518	Wiskott Aldrich syndrome proteins	Z	Cytoskeleton
AG1IA_04933	KOG4178	1e-19	25	91.1	25	303	50	317	322	Soluble epoxide hydrolase	I	Lipid transport and metabolism
AG1IA_05656	KOG3503	1e-22	72	100	75	135	1	61	64	H/ACA snoRNP complex, subunit NOP10	A	RNA processing and modification
AG1IA_10030	KOG0266	1e-19	32	90.3	2	166	203	369	456	WD40 repeat-containing protein	R	General function prediction only
AG1IA_02441	KOG1471	2e-13	25	73.6	856	1018	32	198	317	Phosphatidylinositol transfer protein SEC14 and related proteins	I	Lipid transport and metabolism
AG1IA_02441	KOG0251	3e-07	19	53.1	1176	1330	71	187	491	Clathrin assembly protein AP180 and related proteins, contain ENTH domain	TU	Multiple classes
AG1IA_03565	KOG0156	2e-42	26	169	575	872	149	463	489	Cytochrome P450 CYP2 subfamily	Q	Secondary metabolites biosynthesis, transport and catabolism
AG1IA_03565	KOG1575	9e-38	39	153	107	291	149	336	336	Voltage-gated shaker-like K+ channel, subunit beta/KCNAB	C	Energy production and conversion
AG1IA_06279	KOG0741	2e-06	88	46.5	171	188	611	628	744	AAA+-type ATPase	O	Posttranslational modification, protein turnover, chaperones
AG1IA_07119	KOG0192	6e-14	22	74.0	176	506	25	335	362	Tyrosine kinase specific for activated (GTP-bound) p21cdc42Hs	T	Signal transduction mechanisms
AG1IA_08278	KOG0389	5e-21	42	93.9	2	110	842	939	941	SNF2 family DNA-dependent ATPase	B	Chromatin structure and dynamics
AG1IA_04208	KOG0559	2e-26	63	113	19	98	376	440	457	Dihydrolipoamide succinyltransferase (2-oxoglutarate dehydrogenase, E2 subunit)	C	Energy production and conversion
AG1IA_05951	KOG0833	3e-08	56	53.4	115	155	26	66	173	Cytidine deaminase	F	Nucleotide transport and metabolism
AG1IA_06525	KOG0741	6e-06	51	44.2	46	76	515	545	744	AAA+-type ATPase	O	Posttranslational modification, protein turnover, chaperones
AG1IA_07999	KOG0303	1e-10	36	63.0	563	610	2	53	472	Actin-binding protein Coronin, contains WD40 repeats	Z	Cytoskeleton
AG1IA_09258	KOG0393	2e-20	56	91.1	2	56	1	55	198	Ras-related small GTPase, Rho type	R	General function prediction only
AG1IA_09693	KOG1238	2e-13	21	71.9	93	453	254	613	623	Glucose dehydrogenase/choline dehydrogenase/mandelonitrile lyase (GMC oxidoreductase family)	R	General function prediction only
AG1IA_00245	KOG1219	0.0008	22	40.8	205	392	3942	4107	4289	Uncharacterized conserved protein, contains laminin, cadherin and EGF domains	T	Signal transduction mechanisms
AG1IA_02636	KOG2262	1e-107	44	383	1	342	388	723	761	Sexual differentiation process protein ISP4	T	Signal transduction mechanisms
AG1IA_06695	KOG0271	7e-52	32	200	123	501	108	477	480	Notchless-like WD40 repeat-containing protein	S	Function unknown
AG1IA_09600	KOG3105	2e-15	17	79.8	647	869	108	346	488	DNA-binding centromere protein B (CENP-B)	BD	Multiple classes
AG1IA_00548	KOG0959	3e-54	36	206	71	325	17	259	974	N-arginine dibasic convertase NRD1 and related Zn2+-dependent endopeptidases, insulinase superfamily	O	Posttranslational modification, protein turnover, chaperones
AG1IA_07742	KOG0741	3e-11	80	60.7	1	25	234	258	744	AAA+-type ATPase	O	Posttranslational modification, protein turnover, chaperones
AG1IA_10302	KOG3923	3e-12	29	64.6	10	131	237	337	342	D-aspartate oxidase	E	Amino acid transport and metabolism
AG1IA_05965	KOG2655	0.0002	25	41.1	12	113	23	130	366	Septin family protein (P-loop GTPase)	DZU	Multiple classes
AG1IA_06555	KOG0044	5e-08	26	50.3	13	79	106	170	193	Ca2+ sensor (EF-Hand superfamily)	T	Signal transduction mechanisms
AG1IA_07384	KOG0680	1e-54	30	207	1	275	105	398	400	Actin-related protein - Arp6p	Z	Cytoskeleton
AG1IA_10433	KOG2311	3e-07	32	47.3	11	83	549	623	679	NAD/FAD-utilizing protein possibly involved in translation	J	Translation, ribosomal structure and biogenesis
AG1IA_02404	KOG0393	4e-19	35	87.6	28	125	35	176	198	Ras-related small GTPase, Rho type	R	General function prediction only
AG1IA_05254	KOG1201	1e-09	43	55.6	2	54	32	84	300	Hydroxysteroid 17-beta dehydrogenase 11	Q	Secondary metabolites biosynthesis, transport and catabolism
AG1IA_08010	KOG0156	3e-29	30	123	4	175	301	458	489	Cytochrome P450 CYP2 subfamily	Q	Secondary metabolites biosynthesis, transport and catabolism
AG1IA_01949	KOG0260	7e-11	28	63.1	252	427	1426	1605	1605	RNA polymerase II, large subunit	K	Transcription
AG1IA_04202	KOG1290	4e-10	35	58.1	63	132	14	87	590	Serine/threonine protein kinase	T	Signal transduction mechanisms
AG1IA_04601	KOG1397	6e-14	38	70.7	24	101	364	440	441	Ca2+/H+ antiporter VCX1 and related proteins	P	Inorganic ion transport and metabolism
AG1IA_09246	KOG0600	8e-39	37	155	246	414	237	362	560	Cdc2-related protein kinase	D	Cell cycle control, cell division, chromosome partitioning
AG1IA_04755	KOG1745	3e-50	83	193	72	205	5	135	137	Histones H3 and H4	B	Chromatin structure and dynamics
AG1IA_07851	KOG2335	6e-28	34	118	14	161	5	137	358	tRNA-dihydrouridine synthase	J	Translation, ribosomal structure and biogenesis
AG1IA_08102	KOG4770	3e-26	44	111	8	129	6	125	315	NADH dehydrogenase subunit 1	C	Energy production and conversion
AG1IA_00230	KOG0206	1e-23	47	102	1	60	796	884	1151	P-type ATPase	R	General function prediction only
AG1IA_01425	KOG3598	1e-12	15	69.0	145	543	1777	2189	2220	Thyroid hormone receptor-associated protein complex, subunit TRAP230	K	Transcription
AG1IA_02630	KOG3098	3e-06	26	48.3	469	578	30	132	461	Uncharacterized conserved protein	S	Function unknown
AG1IA_06691	KOG0552	2e-32	61	131	6	116	115	226	226	FKBP-type peptidyl-prolyl cis-trans isomerase	O	Posttranslational modification, protein turnover, chaperones
AG1IA_07522	KOG1472	3e-19	31	88.9	32	170	585	704	720	Histone acetyltransferase SAGA/ADA, catalytic subunit PCAF/GCN5 and related proteins	BK	Multiple classes
AG1IA_07868	KOG0725	6e-27	20	115	39	314	6	268	270	Reductases with broad range of substrate specificities	R	General function prediction only
AG1IA_09780	KOG2565	7e-46	28	179	6	422	56	468	469	Predicted hydrolases or acyltransferases (alpha/beta hydrolase superfamily)	R	General function prediction only
AG1IA_02835	KOG0470	3e-65	49	242	1	249	493	740	757	1,4-alpha-glucan branching enzyme/starch branching enzyme II	G	Carbohydrate transport and metabolism
AG1IA_05948	KOG1984	1e-11	25	66.6	812	991	54	240	1007	Vesicle coat complex COPII, subunit SFB3	U	Intracellular trafficking, secretion, and vesicular transport
AG1IA_05948	KOG1144	0.0001	24	43.9	53	213	43	214	1064	Translation initiation factor 5B (eIF-5B)	J	Translation, ribosomal structure and biogenesis
AG1IA_08511	KOG0157	2e-28	25	120	2	252	137	382	497	Cytochrome P450 CYP4/CYP19/CYP26 subfamilies	QI	Multiple classes
AG1IA_09861	KOG0100	0.0002	31	40.4	66	152	177	244	663	Molecular chaperones GRP78/BiP/KAR2, HSP70 superfamily	O	Posttranslational modification, protein turnover, chaperones
AG1IA_01106	KOG0054	1e-91	38	331	357	734	1043	1378	1381	Multidrug resistance-associated protein/mitoxantrone resistance protein, ABC superfamily	Q	Secondary metabolites biosynthesis, transport and catabolism
AG1IA_01890	KOG0263	1e-08	32	53.1	2	77	600	674	707	Transcription initiation factor TFIID, subunit TAF5 (also component of histone acetyltransferase SAGA)	K	Transcription
AG1IA_02741	KOG0386	2e-08	36	51.6	5	65	1077	1137	1157	Chromatin remodeling complex SWI/SNF, component SWI2 and related ATPases (DNA/RNA helicase superfamily)	BK	Multiple classes
AG1IA_05510	KOG0108	6e-08	30	51.3	45	124	19	101	435	mRNA cleavage and polyadenylation factor I complex, subunit RNA15	A	RNA processing and modification
AG1IA_05865	KOG0769	4e-44	28	175	1138	1478	4	306	308	Predicted mitochondrial carrier protein	C	Energy production and conversion
AG1IA_07034	KOG0065	7e-40	32	159	1	248	1161	1390	1391	Pleiotropic drug resistance proteins (PDR1-15), ABC superfamily	Q	Secondary metabolites biosynthesis, transport and catabolism
AG1IA_07612	KOG0741	4e-35	85	140	31	93	253	315	744	AAA+-type ATPase	O	Posttranslational modification, protein turnover, chaperones
AG1IA_07945	KOG1059	4e-06	28	46.5	69	156	603	686	877	Vesicle coat complex AP-3, delta subunit	U	Intracellular trafficking, secretion, and vesicular transport
AG1IA_05691	KOG0023	2e-26	41	112	9	125	75	192	360	Alcohol dehydrogenase, class V	Q	Secondary metabolites biosynthesis, transport and catabolism
AG1IA_08576	KOG1913	0.0004	21	40.9	256	478	1081	1314	1423	Regucalcin gene promoter region-related protein (RGPR)	K	Transcription
AG1IA_09066	KOG1263	1e-30	31	128	143	344	16	201	563	Multicopper oxidases	Q	Secondary metabolites biosynthesis, transport and catabolism
AG1IA_09551	KOG0266	5e-31	34	129	4	252	164	411	456	WD40 repeat-containing protein	R	General function prediction only
AG1IA_10046	KOG4372	3e-07	30	48.5	11	112	78	169	405	Predicted alpha/beta hydrolase	R	General function prediction only
AG1IA_02986	KOG2806	1e-05	27	43.2	33	86	344	397	432	Chitinase	G	Carbohydrate transport and metabolism
AG1IA_09922	KOG0158	5e-24	34	104	10	138	285	398	499	Cytochrome P450 CYP3/CYP5/CYP6/CYP9 subfamilies	Q	Secondary metabolites biosynthesis, transport and catabolism
AG1IA_10065	KOG1208	2e-17	38	81.6	16	104	26	110	314	Dehydrogenases with different specificities (related to short-chain alcohol dehydrogenases)	Q	Secondary metabolites biosynthesis, transport and catabolism
AG1IA_01398	KOG0553	1e-16	34	81.2	126	285	83	223	304	TPR repeat-containing protein	R	General function prediction only
AG1IA_03658	KOG1192	4e-07	16	51.1	35	416	17	362	496	UDP-glucuronosyl and UDP-glucosyl transferase	GC	Multiple classes
AG1IA_04365	KOG2275	8e-08	26	52.2	2	97	188	280	420	Aminoacylase ACY1 and related metalloexopeptidases	E	Amino acid transport and metabolism
AG1IA_06665	KOG2751	2e-17	41	82.0	18	117	326	439	447	Beclin-like protein	T	Signal transduction mechanisms
AG1IA_10344	KOG0156	0.0004	35	37.1	18	54	368	404	489	Cytochrome P450 CYP2 subfamily	Q	Secondary metabolites biosynthesis, transport and catabolism
AG1IA_04687	KOG0161	1e-07	11	51.4	38	169	835	966	1930	Myosin class II heavy chain	Z	Cytoskeleton
AG1IA_04951	KOG0741	0.0001	26	38.4	18	55	638	675	744	AAA+-type ATPase	O	Posttranslational modification, protein turnover, chaperones
AG1IA_05284	KOG0254	4e-09	20	57.8	112	359	85	336	513	Predicted transporter (major facilitator superfamily)	R	General function prediction only
AG1IA_06593	KOG1066	0.0	39	844	49	1034	7	915	915	Glucosidase II catalytic (alpha) subunit and related enzymes, glycosyl hydrolase family 31	GMO	Multiple classes
AG1IA_07138	KOG3514	4e-07	16	51.2	435	675	1259	1502	1591	Neurexin III-alpha	T	Signal transduction mechanisms
AG1IA_09303	KOG1153	7e-29	48	121	13	127	319	433	501	Subtilisin-related protease/Vacuolar protease B	O	Posttranslational modification, protein turnover, chaperones
AG1IA_10450	KOG2735	3e-12	38	64.2	1	71	108	184	466	Phosphatidylserine synthase	I	Lipid transport and metabolism
AG1IA_00591	KOG0454	2e-39	33	156	2	206	295	502	502	3-isopropylmalate dehydratase (aconitase superfamily)	E	Amino acid transport and metabolism
AG1IA_03217	KOG0271	6e-44	29	174	188	567	111	478	480	Notchless-like WD40 repeat-containing protein	S	Function unknown
AG1IA_03217	KOG0644	1e-12	32	69.7	582	748	187	350	1113	Uncharacterized conserved protein, contains WD40 repeat and BROMO domains	R	General function prediction only
AG1IA_03908	KOG1286	2e-07	28	48.4	36	123	4	78	554	Amino acid transporters	E	Amino acid transport and metabolism
AG1IA_06015	KOG2504	1e-17	21	85.8	196	562	114	482	509	Monocarboxylate transporter	G	Carbohydrate transport and metabolism
AG1IA_06015	KOG4217	0.0002	27	42.4	31	114	129	201	605	Nuclear receptors of the nerve growth factor-induced protein B type	K	Transcription
AG1IA_06305	KOG1832	4e-06	30	46.6	31	99	1396	1467	1516	HIV-1 Vpr-binding protein	D	Cell cycle control, cell division, chromosome partitioning
AG1IA_09057	KOG1393	3e-89	63	321	1	220	51	270	462	Hydroxymethylglutaryl-CoA synthase	I	Lipid transport and metabolism
AG1IA_01427	KOG0198	3e-59	38	223	204	473	18	280	313	MEKK and related serine/threonine protein kinases	T	Signal transduction mechanisms
AG1IA_05055	KOG2533	3e-55	32	210	56	290	37	289	495	Permease of the major facilitator superfamily	G	Carbohydrate transport and metabolism
AG1IA_05416	KOG1812	8e-23	21	102	82	320	103	350	384	Predicted E3 ubiquitin ligase	O	Posttranslational modification, protein turnover, chaperones
AG1IA_06119	KOG1412	2e-12	40	66.2	110	163	352	405	410	Aspartate aminotransferase/Glutamic oxaloacetic transaminase AAT2/GOT1	E	Amino acid transport and metabolism
AG1IA_07227	KOG1578	7e-22	38	100	568	668	68	173	276	Predicted carbonic anhydrase involved in protection against oxidative damage	P	Inorganic ion transport and metabolism
AG1IA_09394	KOG0271	3e-23	33	103	14	162	108	275	480	Notchless-like WD40 repeat-containing protein	S	Function unknown
AG1IA_05932	KOG1237	3e-15	26	75.7	21	129	447	556	571	H+/oligopeptide symporter	E	Amino acid transport and metabolism
AG1IA_08201	KOG4422	0.0008	28	40.1	222	321	256	360	625	Uncharacterized conserved protein	S	Function unknown
AG1IA_08481	KOG0197	2e-07	19	50.7	66	238	185	388	468	Tyrosine kinases	T	Signal transduction mechanisms
AG1IA_09843	KOG0156	4e-15	23	75.7	5	168	2	159	489	Cytochrome P450 CYP2 subfamily	Q	Secondary metabolites biosynthesis, transport and catabolism
AG1IA_00671	KOG0328	3e-36	28	147	318	593	14	314	400	Predicted ATP-dependent RNA helicase FAL1, involved in rRNA maturation, DEAD-box superfamily	J	Translation, ribosomal structure and biogenesis
AG1IA_03327	KOG0054	0.0	40	723	1	693	628	1379	1381	Multidrug resistance-associated protein/mitoxantrone resistance protein, ABC superfamily	Q	Secondary metabolites biosynthesis, transport and catabolism
AG1IA_06928	KOG0192	5e-24	28	107	401	632	49	303	362	Tyrosine kinase specific for activated (GTP-bound) p21cdc42Hs	T	Signal transduction mechanisms
AG1IA_09583	KOG0156	1e-35	32	144	6	214	288	488	489	Cytochrome P450 CYP2 subfamily	Q	Secondary metabolites biosynthesis, transport and catabolism
AG1IA_09771	KOG0192	2e-21	22	97.1	73	291	49	300	362	Tyrosine kinase specific for activated (GTP-bound) p21cdc42Hs	T	Signal transduction mechanisms
AG1IA_10346	KOG2553	3e-13	52	67.7	3	54	272	324	416	Pseudouridylate synthase	J	Translation, ribosomal structure and biogenesis
AG1IA_10484	KOG0266	1e-15	38	76.0	18	118	245	345	456	WD40 repeat-containing protein	R	General function prediction only
AG1IA_01490	KOG0905	0.0006	15	40.0	1	254	63	317	1639	Phosphoinositide 3-kinase	T	Signal transduction mechanisms
AG1IA_04099	KOG0660	1e-85	64	310	1	208	112	316	359	Mitogen-activated protein kinase	T	Signal transduction mechanisms
AG1IA_05837	KOG1716	7e-20	38	90.7	1	140	95	224	285	Dual specificity phosphatase	V	Defense mechanisms
AG1IA_07923	KOG1102	8e-07	20	49.0	124	302	187	367	397	Rab6 GTPase activator GAPCenA and related TBC domain proteins	R	General function prediction only
AG1IA_09635	KOG0254	1e-08	26	53.2	24	152	41	160	513	Predicted transporter (major facilitator superfamily)	R	General function prediction only
AG1IA_09967	KOG0272	2e-29	27	124	4	284	184	455	459	U4/U6 small nuclear ribonucleoprotein Prp4 (contains WD40 repeats)	A	RNA processing and modification
AG1IA_00091	KOG4521	1e-55	25	212	96	614	927	1465	1480	Nuclear pore complex, Nup160 component	YU	Multiple classes
AG1IA_00628	KOG0255	3e-14	24	74.1	135	384	146	399	521	Synaptic vesicle transporter SVOP and related transporters (major facilitator superfamily)	R	General function prediction only
AG1IA_06883	KOG0194	1e-13	24	72.3	89	290	219	436	474	Protein tyrosine kinase	T	Signal transduction mechanisms
AG1IA_06883	KOG1023	5e-08	27	53.8	370	461	123	220	484	Natriuretic peptide receptor, guanylate cyclase	T	Signal transduction mechanisms
AG1IA_07799	KOG0566	9e-05	19	41.5	5	149	947	1079	1080	Inositol-1,4,5-triphosphate 5-phosphatase (synaptojanin), INP51/INP52/INP53 family	U	Intracellular trafficking, secretion, and vesicular transport
AG1IA_09068	KOG2968	9e-09	27	55.4	11	103	511	603	1158	Predicted esterase of the alpha-beta hydrolase superfamily (Neuropathy target esterase), contains cAMP-binding domains	R	General function prediction only
AG1IA_09553	KOG0266	3e-20	43	93.3	18	133	201	315	456	WD40 repeat-containing protein	R	General function prediction only
AG1IA_09742	KOG0550	2e-08	32	55.9	604	718	253	349	486	Molecular chaperone (DnaJ superfamily)	O	Posttranslational modification, protein turnover, chaperones
AG1IA_09742	KOG0431	0.0008	27	40.9	799	879	349	421	453	Auxilin-like protein and related proteins containing DnaJ domain	R	General function prediction only
AG1IA_10461	KOG2262	2e-17	52	81.1	1	62	283	345	761	Sexual differentiation process protein ISP4	T	Signal transduction mechanisms
AG1IA_00386	KOG2996	2e-11	23	65.4	116	323	193	396	865	Rho guanine nucleotide exchange factor VAV3	T	Signal transduction mechanisms
AG1IA_01111	KOG0054	4e-40	28	159	47	250	854	1089	1381	Multidrug resistance-associated protein/mitoxantrone resistance protein, ABC superfamily	Q	Secondary metabolites biosynthesis, transport and catabolism
AG1IA_03475	KOG2039	7e-22	37	97.4	2	146	447	592	875	Transcriptional coactivator p100	K	Transcription
AG1IA_03761	KOG2450	7e-95	35	342	114	564	21	495	501	Aldehyde dehydrogenase	C	Energy production and conversion
AG1IA_08931	KOG2448	4e-16	50	77.0	1	74	166	235	596	Dihydroxy-acid dehydratase	E	Amino acid transport and metabolism
AG1IA_09983	KOG0254	2e-12	26	66.3	22	139	44	165	513	Predicted transporter (major facilitator superfamily)	R	General function prediction only
AG1IA_10261	KOG0266	4e-26	42	111	11	164	171	325	456	WD40 repeat-containing protein	R	General function prediction only
AG1IA_00315	KOG0059	0.0002	25	38.1	2	105	785	881	885	Lipid exporter ABCA1 and related proteins, ABC superfamily	IR	Multiple classes
AG1IA_05102	KOG1515	6e-06	32	46.5	228	300	135	211	336	Arylacetamide deacetylase	V	Defense mechanisms
AG1IA_07919	KOG0004	4e-35	95	141	1	73	1	73	156	Ubiquitin/40S ribosomal protein S27a fusion	J	Translation, ribosomal structure and biogenesis
AG1IA_09423	KOG0667	0.0008	25	39.7	169	247	235	322	586	Dual-specificity tyrosine-phosphorylation regulated kinase	R	General function prediction only
AG1IA_09628	KOG0156	4e-32	37	132	23	175	302	464	489	Cytochrome P450 CYP2 subfamily	Q	Secondary metabolites biosynthesis, transport and catabolism
AG1IA_09805	KOG0453	2e-49	60	190	182	328	14	156	778	Aconitase/homoaconitase (aconitase superfamily)	CE	Multiple classes
AG1IA_00742	KOG0156	1e-11	30	62.2	12	110	6	103	489	Cytochrome P450 CYP2 subfamily	Q	Secondary metabolites biosynthesis, transport and catabolism
AG1IA_01495	KOG1486	1e-44	60	172	1	130	1	126	364	GTP-binding protein DRG2 (ODN superfamily)	T	Signal transduction mechanisms
AG1IA_03431	KOG0566	3e-05	19	45.0	368	514	941	1080	1080	Inositol-1,4,5-triphosphate 5-phosphatase (synaptojanin), INP51/INP52/INP53 family	U	Intracellular trafficking, secretion, and vesicular transport
AG1IA_05475	KOG4701	4e-07	27	50.6	76	216	347	489	568	Chitinase	M	Cell wall/membrane/envelope biogenesis
AG1IA_07273	KOG2102	2e-70	41	259	1	334	608	930	941	Exosomal 3'-5' exoribonuclease complex, subunit Rrp44/Dis3	J	Translation, ribosomal structure and biogenesis
AG1IA_09639	KOG1238	4e-33	24	136	150	495	252	618	623	Glucose dehydrogenase/choline dehydrogenase/mandelonitrile lyase (GMC oxidoreductase family)	R	General function prediction only
AG1IA_09968	KOG0263	5e-30	33	125	82	287	450	647	707	Transcription initiation factor TFIID, subunit TAF5 (also component of histone acetyltransferase SAGA)	K	Transcription
AG1IA_09968	KOG2111	3e-06	31	46.8	1	69	187	255	346	Uncharacterized conserved protein, contains WD40 repeats	S	Function unknown
AG1IA_10380	KOG0266	3e-19	45	87.9	2	111	203	311	456	WD40 repeat-containing protein	R	General function prediction only
AG1IA_05359	KOG0945	0.0006	36	36.9	17	57	146	189	289	Alpha-aminoadipic semialdehyde dehydrogenase-phosphopantetheinyl transferase	EH	Multiple classes
AG1IA_10058	KOG0266	9e-26	29	111	2	236	201	441	456	WD40 repeat-containing protein	R	General function prediction only
AG1IA_10200	KOG0481	7e-39	44	153	1	133	119	244	729	DNA replication licensing factor, MCM5 component	L	Replication, recombination and repair
AG1IA_03548	KOG0158	3e-29	23	124	112	457	142	474	499	Cytochrome P450 CYP3/CYP5/CYP6/CYP9 subfamilies	Q	Secondary metabolites biosynthesis, transport and catabolism
AG1IA_04230	KOG2937	3e-07	46	47.3	48	88	1	41	348	Decapping enzyme complex, predicted pyrophosphatase DCP2	A	RNA processing and modification
AG1IA_09505	KOG1317	2e-54	82	206	71	187	52	167	487	Fumarase	C	Energy production and conversion
AG1IA_09699	KOG0252	6e-91	37	329	219	645	54	455	538	Inorganic phosphate transporter	P	Inorganic ion transport and metabolism
AG1IA_09869	KOG0456	3e-44	26	173	15	270	334	538	559	Aspartate kinase	E	Amino acid transport and metabolism
AG1IA_00948	KOG0729	3e-18	51	84.3	1	78	1	82	435	26S proteasome regulatory complex, ATPase RPT1	O	Posttranslational modification, protein turnover, chaperones
AG1IA_02984	KOG1192	5e-05	40	43.8	143	180	347	386	496	UDP-glucuronosyl and UDP-glucosyl transferase	GC	Multiple classes
AG1IA_03649	KOG3856	3e-09	41	57.4	27	107	12	91	135	Uncharacterized conserved protein	S	Function unknown
AG1IA_08095	KOG1546	6e-14	29	70.0	8	99	162	263	362	Metacaspase involved in regulation of apoptosis	DO	Multiple classes
AG1IA_08349	KOG3376	3e-12	37	67.0	222	290	89	158	249	Uncharacterized conserved protein	S	Function unknown
AG1IA_09760	KOG3794	9e-05	19	43.2	385	608	232	437	453	CBF1-interacting corepressor CIR and related proteins	K	Transcription
AG1IA_04342	KOG0079	0.0002	22	39.6	9	83	119	198	198	GTP-binding protein H-ray, small G protein superfamily	R	General function prediction only
AG1IA_00834	KOG0157	5e-10	33	56.6	6	77	59	130	497	Cytochrome P450 CYP4/CYP19/CYP26 subfamilies	QI	Multiple classes
AG1IA_03172	KOG0441	8e-40	50	160	581	737	1	151	154	Cu2+/Zn2+ superoxide dismutase SOD1	P	Inorganic ion transport and metabolism
AG1IA_06534	KOG2236	6e-34	31	142	46	323	87	360	483	Uncharacterized conserved protein	S	Function unknown
AG1IA_06534	KOG3973	2e-07	25	53.5	365	488	311	431	465	Uncharacterized conserved glycine-rich protein	S	Function unknown
AG1IA_07089	KOG4750	3e-12	53	66.2	152	196	211	255	269	Serine O-acetyltransferase	E	Amino acid transport and metabolism
AG1IA_09865	KOG4626	0.0003	21	40.8	2	221	365	554	966	O-linked N-acetylglucosamine transferase OGT	GOT	Multiple classes
AG1IA_10013	KOG0725	1e-08	22	53.5	19	175	83	231	270	Reductases with broad range of substrate specificities	R	General function prediction only
AG1IA_10290	KOG2676	7e-15	25	73.6	1	125	328	452	478	Uncharacterized conserved protein	S	Function unknown
AG1IA_01509	KOG1029	6e-06	40	46.2	187	245	325	384	1118	Endocytic adaptor protein intersectin	TU	Multiple classes
AG1IA_02254	KOG0307	5e-10	36	57.0	2	73	974	1043	1049	Vesicle coat complex COPII, subunit SEC31	U	Intracellular trafficking, secretion, and vesicular transport
AG1IA_03444	KOG2487	1e-38	29	156	570	853	23	302	314	RNA polymerase II transcription initiation/nucleotide excision repair factor TFIIH, subunit TFB4	KL	Multiple classes
AG1IA_03444	KOG2904	2e-27	27	119	213	476	66	287	328	Predicted methyltransferase	R	General function prediction only
AG1IA_05843	KOG1289	4e-24	33	105	16	190	31	266	550	Amino acid transporters	E	Amino acid transport and metabolism
AG1IA_06741	KOG0921	0.0009	44	36.0	39	76	1232	1269	1282	Dosage compensation complex, subunit MLE	K	Transcription
AG1IA_09813	KOG4626	6e-15	22	76.6	26	460	200	544	966	O-linked N-acetylglucosamine transferase OGT	GOT	Multiple classes
AG1IA_00758	KOG0829	8e-36	75	145	6	90	2	83	169	60S ribosomal protein L18A	J	Translation, ribosomal structure and biogenesis
AG1IA_01103	KOG0054	9e-07	50	46.0	6	39	1343	1376	1381	Multidrug resistance-associated protein/mitoxantrone resistance protein, ABC superfamily	Q	Secondary metabolites biosynthesis, transport and catabolism
AG1IA_05860	KOG1546	2e-18	37	88.5	28	142	99	223	362	Metacaspase involved in regulation of apoptosis	DO	Multiple classes
AG1IA_06195	KOG2016	6e-10	37	59.6	204	265	457	518	523	NEDD8-activating complex, APP-BP1/UBA5 component	O	Posttranslational modification, protein turnover, chaperones
AG1IA_06195	KOG0156	2e-09	27	57.9	312	409	2	103	489	Cytochrome P450 CYP2 subfamily	Q	Secondary metabolites biosynthesis, transport and catabolism
AG1IA_08691	KOG0271	6e-40	29	159	26	391	110	478	480	Notchless-like WD40 repeat-containing protein	S	Function unknown
AG1IA_09979	KOG0266	8e-40	33	158	19	275	159	417	456	WD40 repeat-containing protein	R	General function prediction only
AG1IA_04675	KOG0192	5e-07	29	50.5	407	486	235	308	362	Tyrosine kinase specific for activated (GTP-bound) p21cdc42Hs	T	Signal transduction mechanisms
AG1IA_04675	KOG0198	6e-05	20	43.5	129	234	65	215	313	MEKK and related serine/threonine protein kinases	T	Signal transduction mechanisms
AG1IA_05657	KOG0192	0.0001	25	39.4	48	114	238	299	362	Tyrosine kinase specific for activated (GTP-bound) p21cdc42Hs	T	Signal transduction mechanisms
AG1IA_09535	KOG0027	3e-18	35	87.0	84	192	19	142	151	Calmodulin and related proteins (EF-Hand superfamily)	T	Signal transduction mechanisms
AG1IA_04666	KOG0725	3e-15	26	75.9	27	201	110	267	270	Reductases with broad range of substrate specificities	R	General function prediction only
AG1IA_04929	KOG2667	3e-37	25	151	186	496	30	379	379	COPII vesicle protein	U	Intracellular trafficking, secretion, and vesicular transport
AG1IA_05274	KOG1575	4e-61	32	230	171	510	2	331	336	Voltage-gated shaker-like K+ channel, subunit beta/KCNAB	C	Energy production and conversion
AG1IA_08547	KOG1723	0.0005	68	40.3	338	362	42	66	162	60s ribosomal protein L30 isolog	J	Translation, ribosomal structure and biogenesis
AG1IA_09288	KOG0143	1e-14	21	74.7	26	294	22	314	322	Iron/ascorbate family oxidoreductases	QR	Multiple classes
AG1IA_10173	KOG2323	1e-09	37	55.7	4	67	441	501	501	Pyruvate kinase	G	Carbohydrate transport and metabolism
AG1IA_01616	KOG0196	5e-05	28	44.1	178	246	249	317	996	Tyrosine kinase, EPH (ephrin) receptor family	T	Signal transduction mechanisms
AG1IA_02395	KOG1430	4e-20	21	95.4	506	837	3	334	361	C-3 sterol dehydrogenase/3-beta-hydroxysteroid dehydrogenase and related dehydrogenases	IE	Multiple classes
AG1IA_02395	KOG0255	8e-15	19	77.6	8	199	99	277	521	Synaptic vesicle transporter SVOP and related transporters (major facilitator superfamily)	R	General function prediction only
AG1IA_04632	KOG4510	5e-15	33	74.6	1	78	255	332	346	Permease of the drug/metabolite transporter (DMT) superfamily	R	General function prediction only
AG1IA_04901	KOG0928	6e-25	27	108	29	210	1	181	1386	Pattern-formation protein/guanine nucleotide exchange factor	U	Intracellular trafficking, secretion, and vesicular transport
AG1IA_08254	KOG0208	1e-08	25	55.7	211	308	10	107	1140	Cation transport ATPase	P	Inorganic ion transport and metabolism
AG1IA_08520	KOG0266	1e-39	31	159	46	343	154	456	456	WD40 repeat-containing protein	R	General function prediction only
AG1IA_09867	KOG0643	4e-33	42	135	2	142	76	216	327	Translation initiation factor 3, subunit i (eIF-3i)/TGF-beta receptor-interacting protein (TRIP-1)	JT	Multiple classes
AG1IA_10014	KOG2940	2e-45	40	176	2	208	26	211	325	Predicted methyltransferase	R	General function prediction only
AG1IA_02213	KOG2315	0.0005	38	36.9	2	32	535	565	566	Predicted translation initiation factor related to eIF-3a	J	Translation, ribosomal structure and biogenesis
AG1IA_07251	KOG0453	1e-26	68	111	26	94	548	616	778	Aconitase/homoaconitase (aconitase superfamily)	CE	Multiple classes
AG1IA_09411	KOG1336	1e-15	26	77.6	11	187	214	372	478	Monodehydroascorbate/ferredoxin reductase	R	General function prediction only
AG1IA_09797	KOG1282	4e-40	30	160	32	344	68	388	454	Serine carboxypeptidases (lysosomal cathepsin A)	OE	Multiple classes
AG1IA_10096	KOG0054	7e-17	36	80.3	31	114	958	1041	1381	Multidrug resistance-associated protein/mitoxantrone resistance protein, ABC superfamily	Q	Secondary metabolites biosynthesis, transport and catabolism
AG1IA_00283	KOG1487	1e-118	59	422	2	347	1	358	358	GTP-binding protein DRG1 (ODN superfamily)	T	Signal transduction mechanisms
AG1IA_00283	KOG1773	1e-07	50	53.6	769	807	8	47	63	Stress responsive protein	R	General function prediction only
AG1IA_06707	KOG0792	1e-05	12	45.5	122	480	309	679	1144	Protein tyrosine phosphatase PTPMEG, contains FERM domain	T	Signal transduction mechanisms
AG1IA_09611	KOG0194	1e-16	22	81.2	6	224	243	420	474	Protein tyrosine kinase	T	Signal transduction mechanisms
AG1IA_09951	KOG4031	6e-06	36	43.1	35	102	157	216	216	Vesicle coat protein clathrin, light chain	U	Intracellular trafficking, secretion, and vesicular transport
AG1IA_10092	KOG0252	7e-32	47	130	1	123	66	193	538	Inorganic phosphate transporter	P	Inorganic ion transport and metabolism
AG1IA_09833	KOG0053	7e-64	38	238	4	264	185	409	409	Cystathionine beta-lyases/cystathionine gamma-synthases	E	Amino acid transport and metabolism
AG1IA_00890	KOG1137	6e-08	23	52.3	21	156	545	661	668	mRNA cleavage and polyadenylation factor II complex, BRR5 (CPSF subunit)	A	RNA processing and modification
AG1IA_01285	KOG4825	0.0009	15	40.1	330	458	259	388	666	Component of synaptic membrane glycine-, glutamate- and thienylcyclohexylpiperidine-binding glycoprotein (43kDa)	T	Signal transduction mechanisms
AG1IA_02514	KOG1993	0.0002	25	39.9	1	59	77	117	978	Nuclear transport receptor KAP120 (importin beta superfamily)	YU	Multiple classes
AG1IA_07786	KOG1065	7e-74	36	272	12	387	471	805	805	Maltase glucoamylase and related hydrolases, glycosyl hydrolase family 31	G	Carbohydrate transport and metabolism
AG1IA_09549	KOG0054	9e-30	30	124	7	197	828	1009	1381	Multidrug resistance-associated protein/mitoxantrone resistance protein, ABC superfamily	Q	Secondary metabolites biosynthesis, transport and catabolism
AG1IA_01178	KOG0907	2e-14	63	71.5	15	60	23	68	106	Thioredoxin	O	Posttranslational modification, protein turnover, chaperones
AG1IA_07673	KOG0082	2e-12	25	66.4	17	167	228	329	354	G-protein alpha subunit (small G protein superfamily)	DT	Multiple classes
AG1IA_08491	KOG2752	4e-23	40	101	17	154	30	158	345	Uncharacterized conserved protein, contains N-recognin-type Zn-finger	R	General function prediction only
AG1IA_09684	KOG1153	2e-46	36	182	332	582	188	429	501	Subtilisin-related protease/Vacuolar protease B	O	Posttranslational modification, protein turnover, chaperones
AG1IA_09849	KOG2450	3e-11	50	60.6	23	81	22	77	501	Aldehyde dehydrogenase	C	Energy production and conversion
AG1IA_10415	KOG0055	5e-28	68	116	9	77	1150	1218	1228	Multidrug/pheromone exporter, ABC superfamily	Q	Secondary metabolites biosynthesis, transport and catabolism
AG1IA_07970	KOG0519	0.0004	24	37.3	13	64	667	719	786	Sensory transduction histidine kinase	T	Signal transduction mechanisms
AG1IA_08477	KOG0266	2e-29	29	124	4	272	141	428	456	WD40 repeat-containing protein	R	General function prediction only
AG1IA_00697	KOG4626	1e-08	20	57.0	700	1102	215	538	966	O-linked N-acetylglucosamine transferase OGT	GOT	Multiple classes
AG1IA_05068	KOG0879	4e-26	36	115	1	157	15	172	177	U-snRNP-associated cyclophilin type peptidyl-prolyl cis-trans isomerase	O	Posttranslational modification, protein turnover, chaperones
AG1IA_05068	KOG2504	7e-21	30	97.7	931	1144	274	483	509	Monocarboxylate transporter	G	Carbohydrate transport and metabolism
AG1IA_06697	KOG0432	3e-40	38	161	7	213	759	981	995	Valyl-tRNA synthetase	J	Translation, ribosomal structure and biogenesis
AG1IA_07233	KOG0156	2e-11	19	64.1	8	219	4	231	489	Cytochrome P450 CYP2 subfamily	Q	Secondary metabolites biosynthesis, transport and catabolism
AG1IA_07884	KOG0156	2e-06	28	46.4	65	132	60	132	489	Cytochrome P450 CYP2 subfamily	Q	Secondary metabolites biosynthesis, transport and catabolism
AG1IA_09604	KOG0263	6e-25	38	108	9	143	518	650	707	Transcription initiation factor TFIID, subunit TAF5 (also component of histone acetyltransferase SAGA)	K	Transcription
AG1IA_10086	KOG4163	2e-77	66	283	31	218	229	404	551	Prolyl-tRNA synthetase	J	Translation, ribosomal structure and biogenesis
AG1IA_10359	KOG0643	1e-30	70	125	1	70	255	324	327	Translation initiation factor 3, subunit i (eIF-3i)/TGF-beta receptor-interacting protein (TRIP-1)	JT	Multiple classes
AG1IA_01554	KOG1205	3e-20	21	95.8	642	886	30	253	282	Predicted dehydrogenase	Q	Secondary metabolites biosynthesis, transport and catabolism
AG1IA_03781	KOG1540	8e-11	24	61.5	34	220	93	290	296	Ubiquinone biosynthesis methyltransferase COQ5	H	Coenzyme transport and metabolism
AG1IA_04163	KOG2740	5e-07	31	46.9	34	109	333	411	418	Clathrin-associated protein medium chain	U	Intracellular trafficking, secretion, and vesicular transport
AG1IA_07058	KOG4709	2e-08	39	52.8	109	179	5	73	217	Uncharacterized conserved protein	S	Function unknown
AG1IA_02214	KOG1448	1e-108	53	389	437	791	2	314	316	Ribose-phosphate pyrophosphokinase	FE	Multiple classes
AG1IA_02214	KOG2315	5e-91	37	331	879	1247	15	407	566	Predicted translation initiation factor related to eIF-3a	J	Translation, ribosomal structure and biogenesis
AG1IA_03708	KOG0254	9e-37	24	149	60	422	78	405	513	Predicted transporter (major facilitator superfamily)	R	General function prediction only
AG1IA_04434	KOG2533	1e-20	25	96.5	74	219	32	178	495	Permease of the major facilitator superfamily	G	Carbohydrate transport and metabolism
AG1IA_06719	KOG1870	2e-09	17	57.4	96	267	8	186	842	Ubiquitin C-terminal hydrolase	O	Posttranslational modification, protein turnover, chaperones
AG1IA_08400	KOG0308	4e-14	27	72.0	14	164	543	721	735	Conserved WD40 repeat-containing protein	S	Function unknown
AG1IA_09619	KOG0667	4e-07	36	47.4	43	99	297	347	586	Dual-specificity tyrosine-phosphorylation regulated kinase	R	General function prediction only
AG1IA_03474	KOG2039	1e-20	23	95.5	20	339	19	291	875	Transcriptional coactivator p100	K	Transcription
AG1IA_03758	KOG2450	2e-66	31	247	4	422	21	495	501	Aldehyde dehydrogenase	C	Energy production and conversion
AG1IA_05513	KOG2017	9e-07	39	46.9	11	74	375	421	427	Molybdopterin synthase sulfurylase	H	Coenzyme transport and metabolism
AG1IA_06760	KOG1107	2e-61	38	231	1	274	494	739	760	Membrane coat complex Retromer, subunit VPS35	U	Intracellular trafficking, secretion, and vesicular transport
AG1IA_09657	KOG0271	2e-23	36	103	2	139	110	249	480	Notchless-like WD40 repeat-containing protein	S	Function unknown
AG1IA_09982	KOG2648	4e-46	51	178	53	181	4	131	453	Diphthamide biosynthesis protein	J	Translation, ribosomal structure and biogenesis
AG1IA_02651	KOG3607	0.0004	28	41.5	312	411	19	109	716	Meltrins, fertilins and related Zn-dependent metalloproteinases of the ADAMs family	O	Posttranslational modification, protein turnover, chaperones
AG1IA_07900	KOG2276	1e-136	46	477	6	475	5	462	473	Metalloexopeptidases	E	Amino acid transport and metabolism
AG1IA_09406	KOG1198	4e-29	28	125	26	357	20	340	347	Zinc-binding oxidoreductase	CR	Multiple classes
AG1IA_09406	KOG4626	5e-08	20	55.0	742	1047	233	468	966	O-linked N-acetylglucosamine transferase OGT	GOT	Multiple classes
AG1IA_00902	KOG0271	2e-24	38	105	3	139	111	249	480	Notchless-like WD40 repeat-containing protein	S	Function unknown
AG1IA_01704	KOG0254	0.0007	22	38.6	31	103	67	140	513	Predicted transporter (major facilitator superfamily)	R	General function prediction only
AG1IA_03622	KOG1762	5e-27	59	116	68	171	4	109	114	60s acidic ribosomal protein P1	J	Translation, ribosomal structure and biogenesis
AG1IA_07800	KOG0566	4e-06	22	46.9	183	325	940	1080	1080	Inositol-1,4,5-triphosphate 5-phosphatase (synaptojanin), INP51/INP52/INP53 family	U	Intracellular trafficking, secretion, and vesicular transport
AG1IA_08329	KOG0053	3e-20	49	91.1	11	112	21	122	409	Cystathionine beta-lyases/cystathionine gamma-synthases	E	Amino acid transport and metabolism
AG1IA_10192	KOG1896	2e-05	23	42.3	1	144	1	103	1366	mRNA cleavage and polyadenylation factor II complex, subunit CFT1 (CPSF subunit)	A	RNA processing and modification
AG1IA_00172	KOG0605	2e-34	53	137	1	94	165	257	550	NDR and related serine/threonine kinases	R	General function prediction only
AG1IA_00673	KOG0328	3e-38	33	155	1294	1554	14	279	400	Predicted ATP-dependent RNA helicase FAL1, involved in rRNA maturation, DEAD-box superfamily	J	Translation, ribosomal structure and biogenesis
AG1IA_00673	KOG4284	2e-18	27	90.6	571	785	38	251	980	DEAD box protein	K	Transcription
AG1IA_00978	KOG1924	6e-51	27	197	2	484	598	1074	1102	RhoA GTPase effector DIA/Diaphanous	TZ	Multiple classes
AG1IA_03328	KOG0054	2e-09	30	57.2	12	89	112	189	1381	Multidrug resistance-associated protein/mitoxantrone resistance protein, ABC superfamily	Q	Secondary metabolites biosynthesis, transport and catabolism
AG1IA_08619	KOG2533	2e-25	23	111	26	347	131	421	495	Permease of the major facilitator superfamily	G	Carbohydrate transport and metabolism
AG1IA_09120	KOG4701	2e-05	25	45.2	2	188	317	503	568	Chitinase	M	Cell wall/membrane/envelope biogenesis
AG1IA_09584	KOG0207	5e-52	29	200	6	343	568	888	951	Cation transport ATPase	P	Inorganic ion transport and metabolism
AG1IA_09584	KOG0156	2e-10	20	62.2	388	593	9	233	489	Cytochrome P450 CYP2 subfamily	Q	Secondary metabolites biosynthesis, transport and catabolism
AG1IA_10073	KOG0266	1e-21	37	96.8	26	163	181	316	456	WD40 repeat-containing protein	R	General function prediction only
AG1IA_03519	KOG0670	8e-06	20	45.8	154	281	112	238	752	U4/U6-associated splicing factor PRP4	A	RNA processing and modification
AG1IA_09685	KOG0643	5e-06	38	43.4	12	63	155	204	327	Translation initiation factor 3, subunit i (eIF-3i)/TGF-beta receptor-interacting protein (TRIP-1)	JT	Multiple classes
AG1IA_09851	KOG0054	2e-08	23	53.0	3	136	292	396	1381	Multidrug resistance-associated protein/mitoxantrone resistance protein, ABC superfamily	Q	Secondary metabolites biosynthesis, transport and catabolism
AG1IA_10416	KOG1238	1e-17	55	82.3	19	84	284	350	623	Glucose dehydrogenase/choline dehydrogenase/mandelonitrile lyase (GMC oxidoreductase family)	R	General function prediction only
AG1IA_03716	KOG0156	2e-23	23	105	214	502	168	466	489	Cytochrome P450 CYP2 subfamily	Q	Secondary metabolites biosynthesis, transport and catabolism
AG1IA_03716	KOG1898	2e-19	33	91.9	9	142	843	980	1205	Splicing factor 3b, subunit 3	A	RNA processing and modification
AG1IA_06170	KOG2239	1e-15	63	77.0	26	72	160	206	209	Transcription factor containing NAC and TS-N domains	K	Transcription
AG1IA_07571	KOG1812	6e-19	23	89.9	147	381	146	367	384	Predicted E3 ubiquitin ligase	O	Posttranslational modification, protein turnover, chaperones
AG1IA_10375	KOG0432	1e-60	73	225	1	115	549	663	995	Valyl-tRNA synthetase	J	Translation, ribosomal structure and biogenesis
AG1IA_01100	KOG0054	6e-07	25	50.3	376	482	122	232	1381	Multidrug resistance-associated protein/mitoxantrone resistance protein, ABC superfamily	Q	Secondary metabolites biosynthesis, transport and catabolism
AG1IA_02725	KOG1737	8e-75	44	275	9	279	511	792	799	Oxysterol-binding protein	I	Lipid transport and metabolism
AG1IA_07028	KOG0065	1e-118	32	419	67	609	48	577	1391	Pleiotropic drug resistance proteins (PDR1-15), ABC superfamily	Q	Secondary metabolites biosynthesis, transport and catabolism
AG1IA_08432	KOG0156	2e-20	24	94.5	8	216	4	202	489	Cytochrome P450 CYP2 subfamily	Q	Secondary metabolites biosynthesis, transport and catabolism
AG1IA_09816	KOG0271	1e-06	50	45.8	18	57	104	143	480	Notchless-like WD40 repeat-containing protein	S	Function unknown
AG1IA_10387	KOG3075	0.0001	53	38.7	48	77	153	182	261	Ribose 5-phosphate isomerase	G	Carbohydrate transport and metabolism
AG1IA_00749	KOG0192	5e-23	25	104	776	1046	49	315	362	Tyrosine kinase specific for activated (GTP-bound) p21cdc42Hs	T	Signal transduction mechanisms
AG1IA_01086	KOG0054	1e-58	32	220	4	318	325	599	1381	Multidrug resistance-associated protein/mitoxantrone resistance protein, ABC superfamily	Q	Secondary metabolites biosynthesis, transport and catabolism
AG1IA_04498	KOG3202	2e-08	32	51.8	1	65	147	211	235	SNARE protein TLG1/Syntaxin 6	U	Intracellular trafficking, secretion, and vesicular transport
AG1IA_06737	KOG2212	3e-36	34	146	27	232	31	228	504	Alpha-amylase	G	Carbohydrate transport and metabolism
AG1IA_07932	KOG0260	1	29	38.4	66	179	1477	1593	1605	RNA polymerase II, large subunit	K	Transcription
AG1IA_08144	KOG0797	3e-12	33	67.3	201	303	504	602	618	Actin-related protein	Z	Cytoskeleton
AG1IA_08422	KOG1575	1e-32	27	135	33	299	15	336	336	Voltage-gated shaker-like K+ channel, subunit beta/KCNAB	C	Energy production and conversion
AG1IA_09644	KOG0039	3e-22	39	99.7	90	209	513	638	646	Ferric reductase, NADH/NADPH oxidase and related proteins	PQ	Multiple classes
AG1IA_09812	KOG1231	1e-12	32	68.1	1	99	122	236	505	Proteins containing the FAD binding domain	C	Energy production and conversion
AG1IA_09972	KOG0266	4e-33	33	135	21	268	199	451	456	WD40 repeat-containing protein	R	General function prediction only
AG1IA_04492	KOG1474	1e-20	28	94.1	63	202	208	333	640	Transcription initiation factor TFIID, subunit BDF1 and related bromodomain proteins	K	Transcription
AG1IA_06181	KOG1650	3e-07	16	53.4	5	434	59	422	769	Predicted K+/H+-antiporter	P	Inorganic ion transport and metabolism
AG1IA_06736	KOG2212	2e-13	42	69.7	1	77	402	478	504	Alpha-amylase	G	Carbohydrate transport and metabolism
AG1IA_07280	KOG0100	3e-51	55	195	10	147	7	144	663	Molecular chaperones GRP78/BiP/KAR2, HSP70 superfamily	O	Posttranslational modification, protein turnover, chaperones
AG1IA_09971	KOG0266	2e-35	34	143	47	254	155	362	456	WD40 repeat-containing protein	R	General function prediction only
AG1IA_06146	KOG0261	1e-169	63	589	1	383	317	689	1386	RNA polymerase III, large subunit	K	Transcription
AG1IA_09408	KOG0140	5e-30	58	123	3	100	294	391	408	Medium-chain acyl-CoA dehydrogenase	I	Lipid transport and metabolism
AG1IA_10094	KOG1187	0.0004	19	38.2	6	109	26	138	361	Serine/threonine protein kinase	T	Signal transduction mechanisms
AG1IA_10235	KOG0122	6e-16	37	77.3	6	128	3	100	270	Translation initiation factor 3, subunit g (eIF-3g)	J	Translation, ribosomal structure and biogenesis
AG1IA_10366	KOG1245	1e-17	33	82.8	2	108	1307	1398	1404	Chromatin remodeling complex WSTF-ISWI, large subunit (contains heterochromatin localization, PHD and BROMO domains)	B	Chromatin structure and dynamics
AG1IA_01891	KOG0266	1e-42	31	169	698	1041	92	440	456	WD40 repeat-containing protein	R	General function prediction only
AG1IA_05136	KOG0157	1e-35	25	145	1	420	8	472	497	Cytochrome P450 CYP4/CYP19/CYP26 subfamilies	QI	Multiple classes
AG1IA_05872	KOG4766	1e-08	57	54.3	1	52	12	63	64	Uncharacterized conserved protein	S	Function unknown
AG1IA_06467	KOG1041	4e-21	19	97.0	2	402	406	874	876	Translation initiation factor 2C (eIF-2C) and related proteins	J	Translation, ribosomal structure and biogenesis
AG1IA_07299	KOG0366	7e-16	45	77.6	1	61	60	119	329	Protein geranylgeranyltransferase type II, beta subunit	O	Posttranslational modification, protein turnover, chaperones
AG1IA_09822	KOG2650	6e-20	31	90.8	21	145	281	401	418	Zinc carboxypeptidase	S	Function unknown
AG1IA_10259	KOG2450	2e-44	66	171	1	116	236	352	501	Aldehyde dehydrogenase	C	Energy production and conversion
