# Supplementary material for: Development of a Rhizoctonia solani AG1-IB Specific Gene Model Enables Comparative Genome Analyses between Phytopathogenic R. solani AG1-IA, AG1-IB, AG3 and AG8 Isolates
Source: PLoS One. 2015 Dec 21;10(12):e0144769. doi: 10.1371/journal.pone.0144769 (PMC4686921; doi:10.1371/journal.pone.0144769)
Supplement: S4 Table — The table provides information on KOG and PFAM assignments for all R. solani AG1-IB singleton genes. (XLS) [file pone.0144769.s004.xls]

## Sheet: Tabelle1
PFAM
#Query	Hit	E-value	Query-start	Query-end	Hit-start	Hit-end	Hit-length	Redundant	Name	Description
RSOLAG1IB_5195	PF00400	4.4e-07	2	28	13	39	39	1	WD40	WD domain, G-beta repeat
RSOLAG1IB_5195	PF00400	2.9e-09	37	71	5	39	39	0	WD40	WD domain, G-beta repeat
RSOLAG1IB_5195	PF00400	1.1e-11	80	114	5	39	39	0	WD40	WD domain, G-beta repeat
RSOLAG1IB_5195	PF00400	4.9e-10	125	157	7	39	39	0	WD40	WD domain, G-beta repeat
RSOLAG1IB_5195	PF00400	6.3e-09	168	199	8	39	39	0	WD40	WD domain, G-beta repeat
RSOLAG1IB_5195	PF00400	0.00014	216	242	13	39	39	0	WD40	WD domain, G-beta repeat
RSOLAG1IB_5195	PF00400	6.9e-06	255	283	10	39	39	0	WD40	WD domain, G-beta repeat
RSOLAG1IB_7137	PF00067	2.9e-62	8	420	19	433	458	1	p450	Cytochrome P450
RSOLAG1IB_8503	PF00067	1.3e-18	78	341	23	264	458	1	p450	Cytochrome P450
RSOLAG1IB_8503	PF08031	2.1e-08	685	720	1	38	47	0	BBE	Berberine and berberine like
RSOLAG1IB_8503	PF01565	4.2e-07	362	433	65	137	138	0	FAD_binding_4	FAD binding domain
RSOLAG1IB_9962	PF00248	2.8e-70	23	331	1	281	284	1	Aldo_ket_red	Aldo/keto reductase family
RSOLAG1IB_10270	PF03732	1.4e-12	1	89	7	95	96	1	Retrotrans_gag	Retrotransposon gag protein
RSOLAG1IB_10270	PF08284	7.6e-06	240	340	31	128	135	0	RVP_2	Retroviral aspartyl protease
RSOLAG1IB_10563	PF00686	2.7e-26	448	536	2	94	97	1	CBM_20	Starch binding domain
RSOLAG1IB_10563	PF00128	3.6e-21	21	293	17	302	316	0	Alpha-amylase	Alpha amylase, catalytic domain
RSOLAG1IB_10563	PF02806	3.8e-09	353	427	8	88	93	0	Alpha-amylase_C	Alpha amylase, C-terminal all-beta domain
RSOLAG1IB_10839	PF00665	2.8e-11	175	258	2	87	120	1	rve	Integrase core domain
RSOLAG1IB_11029	PF00078	4.4e-20	36	195	1	213	214	1	RVT_1	Reverse transcriptase (RNA-dependent DNA polymerase)
RSOLAG1IB_11771	PF00078	6e-22	167	326	1	213	214	1	RVT_1	Reverse transcriptase (RNA-dependent DNA polymerase)
RSOLAG1IB_12071	PF00295	4.3e-48	21	242	102	313	326	1	Glyco_hydro_28	Glycosyl hydrolases family 28
RSOLAG1IB_12227	PF00665	4.7e-21	10	124	2	118	120	1	rve	Integrase core domain
RSOLAG1IB_12399	PF03732	2.1e-10	87	179	6	95	96	1	Retrotrans_gag	Retrotransposon gag protein
RSOLAG1IB_12399	PF00098	7.9e-06	340	356	2	18	18	0	zf-CCHC	Zinc knuckle
RSOLAG1IB_2	PF03732	1.2e-10	84	173	8	95	96	1	Retrotrans_gag	Retrotransposon gag protein
RSOLAG1IB_6711	PF08752	3.9e-47	8	196	76	268	269	1	Gamma-COP	Coatomer gamma subunit appendage domain
RSOLAG1IB_7139	PF04847	9.4e-33	33	180	3	147	185	1	Calcipressin	Calcipressin
RSOLAG1IB_8507	PF00069	3.5e-12	72	281	15	192	260	1	Pkinase	Protein kinase domain
RSOLAG1IB_8902	PF00400	1.4e-05	978	1005	12	39	39	0	WD40	WD domain, G-beta repeat
RSOLAG1IB_8902	PF00400	9.7e-12	1016	1048	7	39	39	0	WD40	WD domain, G-beta repeat
RSOLAG1IB_8902	PF00400	1.9e-06	1064	1095	8	39	39	0	WD40	WD domain, G-beta repeat
RSOLAG1IB_8902	PF00400	4.8e-07	1281	1313	7	39	39	0	WD40	WD domain, G-beta repeat
RSOLAG1IB_8902	PF00400	4.1e-08	1326	1354	9	37	39	0	WD40	WD domain, G-beta repeat
RSOLAG1IB_8902	PF05729	5.2e-08	233	406	2	162	166	0	NACHT	NACHT domain
RSOLAG1IB_9963	PF00172	1.9e-05	9	47	3	39	40	1	Zn_clus	Fungal Zn(2)-Cys(6) binuclear cluster domain
RSOLAG1IB_10271	PF00665	7.1e-21	455	568	2	117	120	1	rve	Integrase core domain
RSOLAG1IB_10271	PF00078	7.7e-11	1	81	126	213	214	0	RVT_1	Reverse transcriptase (RNA-dependent DNA polymerase)
RSOLAG1IB_10271	PF00078	1.4e-06	963	1031	138	213	214	0	RVT_1	Reverse transcriptase (RNA-dependent DNA polymerase)
RSOLAG1IB_12073	PF03732	2.8e-12	1	89	7	94	96	1	Retrotrans_gag	Retrotransposon gag protein
RSOLAG1IB_12073	PF00098	0.00065	177	192	3	18	18	0	zf-CCHC	Zinc knuckle
RSOLAG1IB_12229	PF00078	3.3e-11	2	81	127	213	214	1	RVT_1	Reverse transcriptase (RNA-dependent DNA polymerase)
RSOLAG1IB_12401	PF03184	2e-24	6	178	3	170	217	1	DDE	DDE superfamily endonuclease
RSOLAG1IB_12560	PF00665	1.8e-19	455	568	2	117	120	0	rve	Integrase core domain
RSOLAG1IB_12560	PF00078	8.8e-12	2	81	127	213	214	0	RVT_1	Reverse transcriptase (RNA-dependent DNA polymerase)
RSOLAG1IB_12560	PF00385	9.1e-07	751	780	1	32	55	0	Chromo	chromo' (CHRromatin Organisation MOdifier) domain
RSOLAG1IB_946	PF02678	1.1e-28	39	136	4	107	107	1	Pirin	Pirin
RSOLAG1IB_4442	PF00561	5.9e-07	67	139	2	73	231	1	Abhydrolase_1	alpha/beta hydrolase fold
RSOLAG1IB_5225	PF06544	2e-35	79	215	2	127	128	0	DUF1115	Protein of unknown function (DUF1115)
RSOLAG1IB_5225	PF08572	1.1e-21	1	56	167	222	223	0	PRP3	pre-mRNA processing factor 3 (PRP3)
RSOLAG1IB_6748	PF00106	3.1e-06	32	96	104	164	167	1	adh_short	short chain dehydrogenase
RSOLAG1IB_9328	PF00248	2e-71	48	362	2	281	284	1	Aldo_ket_red	Aldo/keto reductase family
RSOLAG1IB_11044	PF00078	2.1e-11	2	81	127	213	214	1	RVT_1	Reverse transcriptase (RNA-dependent DNA polymerase)
RSOLAG1IB_11266	PF07940	5.3e-10	440	594	4	138	139	0	Hepar_II_III	Heparinase II/III-like protein
RSOLAG1IB_11629	PF03732	8.7e-14	250	341	4	95	96	1	Retrotrans_gag	Retrotransposon gag protein
RSOLAG1IB_11784	PF00400	9.8e-07	41	67	13	39	39	0	WD40	WD domain, G-beta repeat
RSOLAG1IB_11784	PF00400	5.3e-06	78	108	7	37	39	0	WD40	WD domain, G-beta repeat
RSOLAG1IB_12243	PF03732	7.3e-11	1	79	7	85	96	1	Retrotrans_gag	Retrotransposon gag protein
RSOLAG1IB_12414	PF00078	2e-19	167	326	1	213	214	1	RVT_1	Reverse transcriptase (RNA-dependent DNA polymerase)
RSOLAG1IB_12573	PF07714	1.2e-24	101	293	59	251	259	1	Pkinase_Tyr	Protein tyrosine kinase
RSOLAG1IB_12573	PF00069	1.2e-17	99	295	54	252	260	0	Pkinase	Protein kinase domain
RSOLAG1IB_2062	PF00096	6.2e-06	253	277	1	23	23	1	zf-C2H2	Zinc finger, C2H2 type
RSOLAG1IB_5697	PF00544	6.4e-34	18	188	35	201	201	1	Pec_lyase_C	Pectate lyase
RSOLAG1IB_6179	PF09994	2.8e-14	152	219	2	70	276	1	DUF2235	Uncharacterized conserved protein (DUF2235)
RSOLAG1IB_9212	PF03211	6.1e-66	44	241	10	207	215	1	Pectate_lyase	Pectate lyase
RSOLAG1IB_11203	PF00078	6.2e-09	2	67	142	214	214	1	RVT_1	Reverse transcriptase (RNA-dependent DNA polymerase)
RSOLAG1IB_12039	PF00400	2.6e-11	2	33	8	39	39	1	WD40	WD domain, G-beta repeat
RSOLAG1IB_12039	PF00400	1.2e-10	45	76	8	39	39	0	WD40	WD domain, G-beta repeat
RSOLAG1IB_12039	PF00400	2.5e-11	128	159	8	39	39	0	WD40	WD domain, G-beta repeat
RSOLAG1IB_12039	PF00400	1.5e-09	175	205	9	39	39	0	WD40	WD domain, G-beta repeat
RSOLAG1IB_12039	PF00400	7.4e-12	216	248	7	39	39	0	WD40	WD domain, G-beta repeat
RSOLAG1IB_12194	PF03732	7.6e-10	206	298	6	95	96	0	Retrotrans_gag	Retrotransposon gag protein
RSOLAG1IB_12194	PF00098	1.1e-05	461	477	2	18	18	0	zf-CCHC	Zinc knuckle
RSOLAG1IB_12359	PF01498	3.5e-12	83	136	14	70	72	0	Transposase_5	Transposase
RSOLAG1IB_12524	PF00665	2.3e-17	9	103	22	117	120	1	rve	Integrase core domain
RSOLAG1IB_12524	PF00385	2.7e-15	286	335	1	54	55	0	Chromo	chromo' (CHRromatin Organisation MOdifier) domain
RSOLAG1IB_12682	PF00665	3e-22	251	364	2	117	120	1	rve	Integrase core domain
RSOLAG1IB_603	PF00583	9.8e-05	118	175	22	78	83	1	Acetyltransf_1	Acetyltransferase (GNAT) family
RSOLAG1IB_5107	PF01565	7.8e-20	43	195	1	138	138	1	FAD_binding_4	FAD binding domain
RSOLAG1IB_5107	PF08031	5.5e-09	464	504	2	40	47	0	BBE	Berberine and berberine like
RSOLAG1IB_6180	PF00034	1.4e-07	17	128	2	89	91	1	Cytochrom_C	Cytochrome c
RSOLAG1IB_7482	PF00150	1.1e-44	107	365	23	286	287	1	Cellulase	Cellulase (glycosyl hydrolase family 5)
RSOLAG1IB_7482	PF00734	1.3e-11	20	48	1	29	29	0	CBM_1	Fungal cellulose binding domain
RSOLAG1IB_8791	PF00646	7e-06	441	476	2	37	48	1	F-box	F-box domain
RSOLAG1IB_9880	PF00067	4.5e-68	15	462	46	440	458	1	p450	Cytochrome P450
RSOLAG1IB_10220	PF03732	3e-13	176	267	4	95	96	1	Retrotrans_gag	Retrotransposon gag protein
RSOLAG1IB_10784	PF00190	8.1e-14	174	303	13	139	144	1	Cupin_1	Cupin
RSOLAG1IB_10784	PF00190	4.3e-11	353	477	10	135	144	0	Cupin_1	Cupin
RSOLAG1IB_10784	PF07883	2.4e-10	197	270	3	70	71	0	Cupin_2	Cupin domain
RSOLAG1IB_10784	PF07883	1.2e-10	378	452	2	71	71	0	Cupin_2	Cupin domain
RSOLAG1IB_11204	PF03732	4.7e-08	87	179	6	95	96	1	Retrotrans_gag	Retrotransposon gag protein
RSOLAG1IB_11888	PF00026	7.8e-79	100	408	3	313	314	1	Asp	Eukaryotic aspartyl protease
RSOLAG1IB_12040	PF00400	1.8e-11	954	986	7	39	39	0	WD40	WD domain, G-beta repeat
RSOLAG1IB_12040	PF00400	4.4e-08	1039	1072	6	39	39	0	WD40	WD domain, G-beta repeat
RSOLAG1IB_12040	PF00400	4.6e-08	1083	1115	7	39	39	0	WD40	WD domain, G-beta repeat
RSOLAG1IB_12040	PF00400	0.00033	1132	1159	12	39	39	0	WD40	WD domain, G-beta repeat
RSOLAG1IB_12040	PF00400	9e-10	1170	1202	7	39	39	0	WD40	WD domain, G-beta repeat
RSOLAG1IB_12040	PF00400	9.4e-11	1214	1245	8	39	39	0	WD40	WD domain, G-beta repeat
RSOLAG1IB_12040	PF00400	0.0002	1303	1329	12	39	39	0	WD40	WD domain, G-beta repeat
RSOLAG1IB_12040	PF00400	9.9e-06	1348	1373	12	37	39	0	WD40	WD domain, G-beta repeat
RSOLAG1IB_12040	PF00400	6.1e-10	1386	1418	7	39	39	0	WD40	WD domain, G-beta repeat
RSOLAG1IB_12040	PF05729	1.9e-07	284	434	1	136	166	0	NACHT	NACHT domain
RSOLAG1IB_12683	PF00665	6.2e-17	146	259	2	117	120	1	rve	Integrase core domain
RSOLAG1IB_12683	PF00385	2e-16	442	492	1	54	55	0	Chromo	chromo' (CHRromatin Organisation MOdifier) domain
RSOLAG1IB_2070	PF00400	5.4e-11	16	48	7	39	39	1	WD40	WD domain, G-beta repeat
RSOLAG1IB_2070	PF00400	4.1e-09	60	91	8	39	39	0	WD40	WD domain, G-beta repeat
RSOLAG1IB_2070	PF00400	1.1e-07	144	176	7	39	39	0	WD40	WD domain, G-beta repeat
RSOLAG1IB_2070	PF00400	3.7e-09	193	222	10	39	39	0	WD40	WD domain, G-beta repeat
RSOLAG1IB_2070	PF00400	7.3e-11	233	265	7	39	39	0	WD40	WD domain, G-beta repeat
RSOLAG1IB_3135	PF00665	4.1e-22	674	787	2	117	120	1	rve	Integrase core domain
RSOLAG1IB_3135	PF00078	1.3e-19	141	300	1	213	214	0	RVT_1	Reverse transcriptase (RNA-dependent DNA polymerase)
RSOLAG1IB_4260	PF02128	3.6e-118	91	448	1	377	378	1	Peptidase_M36	Fungalysin metallopeptidase (M36)
RSOLAG1IB_6181	PF09994	9.6e-39	174	294	2	123	276	1	DUF2235	Uncharacterized conserved protein (DUF2235)
RSOLAG1IB_8794	PF00732	2.5e-21	35	136	1	100	298	1	GMC_oxred_N	GMC oxidoreductase
RSOLAG1IB_8794	PF05199	1.1e-16	137	189	93	145	145	0	GMC_oxred_C	GMC oxidoreductase
RSOLAG1IB_9215	PF05183	4.1e-60	3	298	97	387	388	1	RdRP	RNA dependent RNA polymerase
RSOLAG1IB_10221	PF00665	4.7e-22	672	785	2	117	120	1	rve	Integrase core domain
RSOLAG1IB_10221	PF00078	1.4e-20	167	326	1	213	214	0	RVT_1	Reverse transcriptase (RNA-dependent DNA polymerase)
RSOLAG1IB_10511	PF00775	6.2e-09	186	246	2	66	183	1	Dioxygenase_C	Dioxygenase
RSOLAG1IB_11205	PF00665	5.6e-20	569	679	2	114	120	0	rve	Integrase core domain
RSOLAG1IB_11205	PF00078	6.3e-20	43	203	1	214	214	0	RVT_1	Reverse transcriptase (RNA-dependent DNA polymerase)
RSOLAG1IB_11575	PF00078	1.1e-16	1	82	126	214	214	1	RVT_1	Reverse transcriptase (RNA-dependent DNA polymerase)
RSOLAG1IB_11736	PF01086	1.8e-29	77	209	88	225	225	1	Clathrin_lg_ch	Clathrin light chain
RSOLAG1IB_11889	PF00067	1.1e-63	35	473	1	434	458	1	p450	Cytochrome P450
RSOLAG1IB_12041	PF00106	4.9e-15	16	183	7	165	167	1	adh_short	short chain dehydrogenase
RSOLAG1IB_12197	PF00069	1.5e-35	101	345	10	256	260	1	Pkinase	Protein kinase domain
RSOLAG1IB_12197	PF07714	1e-34	104	346	13	258	259	0	Pkinase_Tyr	Protein tyrosine kinase
RSOLAG1IB_12684	PF08031	1.7e-06	123	147	20	43	47	1	BBE	Berberine and berberine like
RSOLAG1IB_1502	PF00188	1.5e-22	39	138	1	116	124	1	CAP	Cysteine-rich secretory protein family
RSOLAG1IB_3136	PF03732	2.6e-14	201	292	4	95	96	1	Retrotrans_gag	Retrotransposon gag protein
RSOLAG1IB_4263	PF03211	1e-67	39	239	5	208	215	1	Pectate_lyase	Pectate lyase
RSOLAG1IB_6182	PF09994	4.1e-24	44	148	150	259	276	1	DUF2235	Uncharacterized conserved protein (DUF2235)
RSOLAG1IB_8458	PF00999	2.9e-61	49	434	3	374	383	1	Na_H_Exchanger	Sodium/hydrogen exchanger family
RSOLAG1IB_8795	PF00732	1.3e-20	35	136	1	100	298	1	GMC_oxred_N	GMC oxidoreductase
RSOLAG1IB_9216	PF05183	5.9e-08	621	679	2	48	388	1	RdRP	RNA dependent RNA polymerase
RSOLAG1IB_10222	PF00385	3.8e-16	38	87	1	54	55	0	Chromo	chromo' (CHRromatin Organisation MOdifier) domain
RSOLAG1IB_11206	PF00385	1.6e-14	145	193	1	53	55	0	Chromo	chromo' (CHRromatin Organisation MOdifier) domain
RSOLAG1IB_11413	PF00106	1.1e-16	147	279	39	166	167	1	adh_short	short chain dehydrogenase
RSOLAG1IB_11413	PF00067	1.5e-05	48	160	8	129	458	0	p450	Cytochrome P450
RSOLAG1IB_12042	PF02798	4.6e-12	14	77	11	73	75	1	GST_N	Glutathione S-transferase, N-terminal domain
RSOLAG1IB_617	PF00264	3.7e-32	73	258	26	227	228	1	Tyrosinase	Common central domain of tyrosinase
RSOLAG1IB_2080	PF00067	5e-63	5	427	44	443	458	1	p450	Cytochrome P450
RSOLAG1IB_3137	PF00078	2e-21	36	195	1	213	214	1	RVT_1	Reverse transcriptase (RNA-dependent DNA polymerase)
RSOLAG1IB_5116	PF07690	5.5e-27	9	338	36	352	353	1	MFS_1	Major Facilitator Superfamily
RSOLAG1IB_7503	PF00331	7.1e-101	81	392	2	319	320	0	Glyco_hydro_10	Glycosyl hydrolase family 10
RSOLAG1IB_7503	PF00734	4.4e-10	27	54	2	29	29	0	CBM_1	Fungal cellulose binding domain
RSOLAG1IB_10223	PF00078	9.3e-25	122	282	1	214	214	1	RVT_1	Reverse transcriptase (RNA-dependent DNA polymerase)
RSOLAG1IB_10514	PF00069	9.3e-31	40	195	101	251	260	1	Pkinase	Protein kinase domain
RSOLAG1IB_10514	PF07714	9.5e-25	40	194	106	251	259	0	Pkinase_Tyr	Protein tyrosine kinase
RSOLAG1IB_10995	PF00665	1.1e-22	175	288	2	117	120	1	rve	Integrase core domain
RSOLAG1IB_10995	PF00385	3.5e-13	471	520	1	54	55	0	Chromo	chromo' (CHRromatin Organisation MOdifier) domain
RSOLAG1IB_11577	PF03732	3.5e-13	175	265	5	94	96	0	Retrotrans_gag	Retrotransposon gag protein
RSOLAG1IB_12367	PF00069	8.9e-33	11	182	85	256	260	1	Pkinase	Protein kinase domain
RSOLAG1IB_12367	PF07714	2.7e-30	1	183	78	258	259	0	Pkinase_Tyr	Protein tyrosine kinase
RSOLAG1IB_12528	PF00400	4.6e-12	51	86	4	39	39	0	WD40	WD domain, G-beta repeat
RSOLAG1IB_12528	PF00400	4.4e-09	97	129	7	39	39	0	WD40	WD domain, G-beta repeat
RSOLAG1IB_12528	PF00400	2.3e-08	138	172	5	39	39	0	WD40	WD domain, G-beta repeat
RSOLAG1IB_12528	PF00400	4.1e-06	181	215	5	39	39	0	WD40	WD domain, G-beta repeat
RSOLAG1IB_12528	PF00400	1.2e-06	234	260	13	39	39	0	WD40	WD domain, G-beta repeat
RSOLAG1IB_12528	PF00400	2.3e-08	270	303	6	39	39	0	WD40	WD domain, G-beta repeat
RSOLAG1IB_12528	PF00400	3.5e-10	315	346	8	39	39	0	WD40	WD domain, G-beta repeat
RSOLAG1IB_12528	PF00400	0.00047	354	386	4	37	39	0	WD40	WD domain, G-beta repeat
RSOLAG1IB_12528	PF00400	1.5e-06	399	431	7	39	39	0	WD40	WD domain, G-beta repeat
RSOLAG1IB_12528	PF00400	5.3e-07	451	477	13	39	39	0	WD40	WD domain, G-beta repeat
RSOLAG1IB_12528	PF00400	9.8e-09	490	519	10	39	39	0	WD40	WD domain, G-beta repeat
RSOLAG1IB_619	PF00264	2.9e-32	98	288	3	227	228	1	Tyrosinase	Common central domain of tyrosinase
RSOLAG1IB_4274	PF02128	1.3e-75	233	438	107	322	378	1	Peptidase_M36	Fungalysin metallopeptidase (M36)
RSOLAG1IB_4274	PF07504	8.1e-06	96	135	10	50	51	0	FTP	Fungalysin/Thermolysin Propeptide Motif
RSOLAG1IB_5121	PF00665	2e-19	680	793	2	117	120	0	rve	Integrase core domain
RSOLAG1IB_5121	PF00078	3.2e-19	226	352	57	214	214	0	RVT_1	Reverse transcriptase (RNA-dependent DNA polymerase)
RSOLAG1IB_5121	PF08284	8.4e-08	13	112	35	131	135	0	RVP_2	Retroviral aspartyl protease
RSOLAG1IB_6199	PF00067	1.1e-55	35	358	139	455	458	1	p450	Cytochrome P450
RSOLAG1IB_6571	PF01498	1e-09	2	51	15	67	72	1	Transposase_5	Transposase
RSOLAG1IB_8046	PF04389	7e-29	268	461	2	174	176	1	Peptidase_M28	Peptidase family M28
RSOLAG1IB_8046	PF02225	5.3e-17	139	226	12	97	100	0	PA	PA domain
RSOLAG1IB_9886	PF01915	3.5e-60	85	317	1	211	211	1	Glyco_hydro_3_C	Glycosyl hydrolase family 3 C terminal domain
RSOLAG1IB_10224	PF03732	3e-11	202	292	5	94	96	1	Retrotrans_gag	Retrotransposon gag protein
RSOLAG1IB_10518	PF01053	7.1e-111	13	402	2	366	386	1	Cys_Met_Meta_PP	Cys/Met metabolism PLP-dependent enzyme
RSOLAG1IB_11739	PF00078	7.6e-22	167	326	1	213	214	1	RVT_1	Reverse transcriptase (RNA-dependent DNA polymerase)
RSOLAG1IB_11892	PF00665	1.3e-17	327	440	2	117	120	1	rve	Integrase core domain
RSOLAG1IB_3170	PF03211	2.8e-68	37	233	11	206	215	1	Pectate_lyase	Pectate lyase
RSOLAG1IB_4279	PF00240	4.9e-17	6	75	1	69	69	1	ubiquitin	Ubiquitin family
RSOLAG1IB_4279	PF11976	1.5e-09	1	71	1	72	72	0	Rad60-SLD	Ubiquitin-2 like Rad60 SUMO-like
RSOLAG1IB_5122	PF03732	4.9e-13	46	136	5	94	96	1	Retrotrans_gag	Retrotransposon gag protein
RSOLAG1IB_5122	PF00098	0.00083	223	238	3	18	18	0	zf-CCHC	Zinc knuckle
RSOLAG1IB_6200	PF00067	8.5e-80	60	522	1	456	458	1	p450	Cytochrome P450
RSOLAG1IB_7510	PF08240	5e-27	32	139	1	108	109	1	ADH_N	Alcohol dehydrogenase GroES-like domain
RSOLAG1IB_7510	PF00107	3e-12	181	297	1	111	130	0	ADH_zinc_N	Zinc-binding dehydrogenase
RSOLAG1IB_10997	PF00931	4.1e-08	29	233	15	229	285	0	NB-ARC	NB-ARC domain
RSOLAG1IB_11209	PF00078	3.5e-16	167	326	1	213	214	1	RVT_1	Reverse transcriptase (RNA-dependent DNA polymerase)
RSOLAG1IB_11424	PF00078	2.4e-25	212	372	1	214	214	1	RVT_1	Reverse transcriptase (RNA-dependent DNA polymerase)
RSOLAG1IB_11424	PF00665	1.7e-18	746	859	2	117	120	0	rve	Integrase core domain
RSOLAG1IB_11424	PF00385	2.4e-13	1041	1090	1	54	55	0	Chromo	chromo' (CHRromatin Organisation MOdifier) domain
RSOLAG1IB_11424	PF08284	7.7e-08	13	113	35	132	135	0	RVP_2	Retroviral aspartyl protease
RSOLAG1IB_11740	PF00385	1.4e-14	145	185	1	44	55	0	Chromo	chromo' (CHRromatin Organisation MOdifier) domain
RSOLAG1IB_12045	PF00400	5.7e-05	875	903	11	39	39	1	WD40	WD domain, G-beta repeat
RSOLAG1IB_12045	PF00400	2.8e-10	914	946	7	39	39	0	WD40	WD domain, G-beta repeat
RSOLAG1IB_12045	PF00400	1.4e-07	957	987	7	37	39	0	WD40	WD domain, G-beta repeat
RSOLAG1IB_12045	PF00400	2.3e-11	1000	1032	7	39	39	0	WD40	WD domain, G-beta repeat
RSOLAG1IB_12045	PF00400	1e-12	1043	1075	7	39	39	0	WD40	WD domain, G-beta repeat
RSOLAG1IB_12045	PF00400	0.00034	1086	1120	7	39	39	0	WD40	WD domain, G-beta repeat
RSOLAG1IB_12045	PF00400	6.8e-11	1131	1162	7	38	39	0	WD40	WD domain, G-beta repeat
RSOLAG1IB_12045	PF00400	3.9e-08	1261	1294	6	39	39	0	WD40	WD domain, G-beta repeat
RSOLAG1IB_12045	PF00400	3e-07	1304	1337	6	39	39	0	WD40	WD domain, G-beta repeat
RSOLAG1IB_12045	PF00400	9.4e-07	1344	1379	4	39	39	0	WD40	WD domain, G-beta repeat
RSOLAG1IB_12045	PF05729	3e-05	310	513	3	162	166	0	NACHT	NACHT domain
RSOLAG1IB_12532	PF00067	1.6e-18	4	118	344	455	458	1	p450	Cytochrome P450
RSOLAG1IB_12688	PF01494	3.6e-14	30	141	10	122	356	0	FAD_binding_3	FAD binding domain
RSOLAG1IB_12688	PF01494	1.7e-15	185	262	141	219	356	0	FAD_binding_3	FAD binding domain
RSOLAG1IB_632	PF02136	7.7e-21	52	162	2	118	118	0	NTF2	Nuclear transport factor 2 (NTF2) domain
RSOLAG1IB_1542	PF03997	1e-53	28	209	2	187	188	1	VPS28	VPS28 protein
RSOLAG1IB_3171	PF00840	1.7e-133	1	322	110	434	435	1	Glyco_hydro_7	Glycosyl hydrolase family 7
RSOLAG1IB_4288	PF00628	4.5e-10	108	156	1	50	51	1	PHD	PHD-finger
RSOLAG1IB_5715	PF02854	3.6e-47	689	931	2	200	209	0	MIF4G	MIF4G domain
RSOLAG1IB_7078	PF01209	3.4e-07	37	82	43	88	233	1	Ubie_methyltran	ubiE/COQ5 methyltransferase family
RSOLAG1IB_7078	PF01135	2.9e-06	35	80	67	112	210	0	PCMT	Protein-L-isoaspartate(D-aspartate) O-methyltransferase (PCMT)
RSOLAG1IB_7078	PF05175	0.0001	26	76	12	65	170	0	MTS	Methyltransferase small domain
RSOLAG1IB_7516	PF08655	5.9e-26	34	97	1	64	66	1	DASH_Ask1	DASH complex subunit Ask1
RSOLAG1IB_8057	PF00400	1.3e-11	879	911	7	39	39	0	WD40	WD domain, G-beta repeat
RSOLAG1IB_8057	PF00400	1.2e-08	922	954	7	39	39	0	WD40	WD domain, G-beta repeat
RSOLAG1IB_8057	PF00400	3.4e-09	962	997	4	39	39	0	WD40	WD domain, G-beta repeat
RSOLAG1IB_8057	PF00400	8.2e-05	1058	1085	12	39	39	0	WD40	WD domain, G-beta repeat
RSOLAG1IB_8057	PF00400	3.4e-10	1096	1128	7	39	39	0	WD40	WD domain, G-beta repeat
RSOLAG1IB_8057	PF00400	1.3e-11	1140	1171	8	39	39	0	WD40	WD domain, G-beta repeat
RSOLAG1IB_8057	PF00400	3.9e-06	1294	1319	12	37	39	0	WD40	WD domain, G-beta repeat
RSOLAG1IB_8057	PF05729	1.1e-07	212	366	2	141	166	0	NACHT	NACHT domain
RSOLAG1IB_9230	PF04479	9.5e-35	2	184	45	215	224	1	RTA1	RTA1 like protein
RSOLAG1IB_9583	PF01926	4.7e-06	42	120	1	76	108	1	MMR_HSR1	GTPase of unknown function
RSOLAG1IB_9583	PF04548	1.3e-05	33	156	3	121	212	0	AIG1	AIG1 family
RSOLAG1IB_10226	PF03732	7e-09	78	166	9	95	96	1	Retrotrans_gag	Retrotransposon gag protein
RSOLAG1IB_10799	PF07714	8e-24	118	331	55	259	259	1	Pkinase_Tyr	Protein tyrosine kinase
RSOLAG1IB_10799	PF00069	1.6e-23	119	330	53	257	260	0	Pkinase	Protein kinase domain
RSOLAG1IB_11210	PF03732	2.6e-10	112	203	4	95	96	1	Retrotrans_gag	Retrotransposon gag protein
RSOLAG1IB_11425	PF03732	2.3e-12	1	89	7	94	96	1	Retrotrans_gag	Retrotransposon gag protein
RSOLAG1IB_11581	PF01086	1.2e-10	22	65	102	148	225	1	Clathrin_lg_ch	Clathrin light chain
RSOLAG1IB_11742	PF00078	9.5e-21	445	604	1	213	214	1	RVT_1	Reverse transcriptase (RNA-dependent DNA polymerase)
RSOLAG1IB_11742	PF00665	5.2e-20	978	1086	2	112	120	0	rve	Integrase core domain
RSOLAG1IB_11742	PF03732	3.9e-12	1	89	7	95	96	0	Retrotrans_gag	Retrotransposon gag protein
RSOLAG1IB_11742	PF08284	0.00012	245	341	35	128	135	0	RVP_2	Retroviral aspartyl protease
RSOLAG1IB_12046	PF00078	2.9e-17	1	82	126	214	214	1	RVT_1	Reverse transcriptase (RNA-dependent DNA polymerase)
RSOLAG1IB_12371	PF00172	9.1e-10	12	47	2	37	40	1	Zn_clus	Fungal Zn(2)-Cys(6) binuclear cluster domain
RSOLAG1IB_1552	PF04389	9e-32	367	561	1	173	176	1	Peptidase_M28	Peptidase family M28
RSOLAG1IB_1552	PF02225	2.6e-20	231	331	2	99	100	0	PA	PA domain
RSOLAG1IB_5124	PF00385	3.8e-15	145	193	1	53	55	0	Chromo	chromo' (CHRromatin Organisation MOdifier) domain
RSOLAG1IB_5716	PF02854	1e-37	208	431	20	207	209	0	MIF4G	MIF4G domain
RSOLAG1IB_5716	PF02847	9.3e-05	620	721	2	105	113	0	MA3	MA3 domain
RSOLAG1IB_10800	PF00069	1e-33	37	301	10	254	260	1	Pkinase	Protein kinase domain
RSOLAG1IB_10800	PF07714	1.2e-27	32	304	5	258	259	0	Pkinase_Tyr	Protein tyrosine kinase
RSOLAG1IB_10999	PF00665	6.7e-17	3	76	45	118	120	1	rve	Integrase core domain
RSOLAG1IB_11211	PF03732	2.5e-08	87	179	6	95	96	1	Retrotrans_gag	Retrotransposon gag protein
RSOLAG1IB_11211	PF00098	0.00022	342	358	2	18	18	0	zf-CCHC	Zinc knuckle
RSOLAG1IB_11426	PF00078	3.4e-20	141	300	1	213	214	1	RVT_1	Reverse transcriptase (RNA-dependent DNA polymerase)
RSOLAG1IB_11426	PF00665	5.5e-19	674	787	2	117	120	0	rve	Integrase core domain
RSOLAG1IB_11426	PF00385	4.3e-07	970	999	1	32	55	0	Chromo	chromo' (CHRromatin Organisation MOdifier) domain
RSOLAG1IB_11743	PF03732	1.1e-12	264	354	5	95	96	1	Retrotrans_gag	Retrotransposon gag protein
RSOLAG1IB_12372	PF01370	2.6e-12	10	287	1	237	238	1	Epimerase	NAD dependent epimerase/dehydratase family
RSOLAG1IB_12372	PF07993	0.00013	80	208	87	189	249	0	NAD_binding_4	Male sterility protein
RSOLAG1IB_12372	PF01073	5e-05	11	146	1	134	280	0	3Beta_HSD	3-beta hydroxysteroid dehydrogenase/isomerase family
RSOLAG1IB_12534	PF00400	6.4e-11	169	201	7	39	39	0	WD40	WD domain, G-beta repeat
RSOLAG1IB_12534	PF00400	4.9e-12	212	243	7	38	39	0	WD40	WD domain, G-beta repeat
RSOLAG1IB_12534	PF00400	4e-12	255	286	7	38	39	0	WD40	WD domain, G-beta repeat
RSOLAG1IB_12534	PF00400	1.5e-10	298	329	7	38	39	0	WD40	WD domain, G-beta repeat
RSOLAG1IB_12534	PF00400	2e-11	341	372	7	38	39	0	WD40	WD domain, G-beta repeat
RSOLAG1IB_12534	PF00400	2.4e-09	384	416	7	39	39	0	WD40	WD domain, G-beta repeat
RSOLAG1IB_643	PF01474	7e-139	2	397	93	438	439	1	DAHP_synth_2	Class-II DAHP synthetase family
RSOLAG1IB_5125	PF00078	7.5e-19	143	300	3	213	214	1	RVT_1	Reverse transcriptase (RNA-dependent DNA polymerase)
RSOLAG1IB_6213	PF00067	2.6e-67	25	426	46	442	458	1	p450	Cytochrome P450
RSOLAG1IB_8061	PF00076	6.3e-25	5	75	1	70	70	1	RRM_1	RNA recognition motif. (a.k.a. RRM, RBD, or RNP domain)
RSOLAG1IB_8473	PF00082	8.9e-57	108	540	5	300	307	1	Peptidase_S8	Subtilase family
RSOLAG1IB_8473	PF02225	1e-10	340	396	8	75	100	0	PA	PA domain
RSOLAG1IB_8473	PF06280	2.2e-08	566	689	3	107	112	0	DUF1034	Fn3-like domain (DUF1034)
RSOLAG1IB_8812	PF08386	2.8e-20	462	554	12	103	103	1	Abhydrolase_4	TAP-like protein
RSOLAG1IB_8812	PF00561	3.2e-09	121	291	1	109	231	0	Abhydrolase_1	alpha/beta hydrolase fold
RSOLAG1IB_9903	PF00246	2.9e-11	3	95	184	275	277	1	Peptidase_M14	Zinc carboxypeptidase
RSOLAG1IB_11214	PF00069	1.6e-40	53	306	7	254	260	1	Pkinase	Protein kinase domain
RSOLAG1IB_11214	PF00069	3.9e-10	392	479	45	136	260	0	Pkinase	Protein kinase domain
RSOLAG1IB_11214	PF07714	1.8e-35	53	310	7	259	259	0	Pkinase_Tyr	Protein tyrosine kinase
RSOLAG1IB_11214	PF07714	7.6e-11	394	478	50	140	259	0	Pkinase_Tyr	Protein tyrosine kinase
RSOLAG1IB_11214	PF07714	1.3e-06	491	570	181	258	259	0	Pkinase_Tyr	Protein tyrosine kinase
RSOLAG1IB_11427	PF00078	8.5e-22	167	326	1	213	214	1	RVT_1	Reverse transcriptase (RNA-dependent DNA polymerase)
RSOLAG1IB_11744	PF00078	1.5e-21	167	326	1	213	214	1	RVT_1	Reverse transcriptase (RNA-dependent DNA polymerase)
RSOLAG1IB_11896	PF05729	3.9e-08	204	351	3	133	166	0	NACHT	NACHT domain
RSOLAG1IB_12048	PF03732	1.5e-12	46	136	5	94	96	1	Retrotrans_gag	Retrotransposon gag protein
RSOLAG1IB_12048	PF00098	0.00084	224	239	3	18	18	0	zf-CCHC	Zinc knuckle
RSOLAG1IB_12207	PF00078	2.5e-19	214	373	1	213	214	1	RVT_1	Reverse transcriptase (RNA-dependent DNA polymerase)
RSOLAG1IB_13	PF00441	4.9e-51	259	406	1	148	150	1	Acyl-CoA_dh_1	Acyl-CoA dehydrogenase, C-terminal domain
RSOLAG1IB_13	PF02770	2.3e-24	151	202	1	52	52	0	Acyl-CoA_dh_M	Acyl-CoA dehydrogenase, middle domain
RSOLAG1IB_13	PF02771	1.5e-23	36	145	1	111	113	0	Acyl-CoA_dh_N	Acyl-CoA dehydrogenase, N-terminal domain
RSOLAG1IB_13	PF08028	1.6e-19	276	396	3	133	134	0	Acyl-CoA_dh_2	Acyl-CoA dehydrogenase, C-terminal domain
RSOLAG1IB_1739	PF00250	0.00012	155	196	1	42	96	1	Fork_head	Fork head domain
RSOLAG1IB_2320	PF04616	1.3e-16	43	257	15	231	286	1	Glyco_hydro_43	Glycosyl hydrolases family 43
RSOLAG1IB_3463	PF00010	8.5e-17	371	420	2	53	54	1	HLH	Helix-loop-helix DNA-binding domain
RSOLAG1IB_6330	PF00314	1.1e-25	25	129	1	98	214	1	Thaumatin	Thaumatin family
RSOLAG1IB_6752	PF05922	4.8e-06	21	95	1	86	87	1	Inhibitor_I9	Peptidase inhibitor I9
RSOLAG1IB_7215	PF07690	1.8e-24	2	289	40	313	353	1	MFS_1	Major Facilitator Superfamily
RSOLAG1IB_7215	PF00083	2.6e-07	17	267	69	333	451	0	Sugar_tr	Sugar (and other) transporter
RSOLAG1IB_8159	PF01425	6.4e-07	11	73	232	294	435	1	Amidase	Amidase
RSOLAG1IB_8534	PF07687	2.5e-10	221	315	8	106	109	1	M20_dimer	Peptidase dimerisation domain
RSOLAG1IB_8534	PF01546	5.3e-07	126	395	2	151	171	0	Peptidase_M20	Peptidase family M20/M25/M40
RSOLAG1IB_9695	PF00201	3.9e-22	281	421	254	383	501	1	UDPGT	UDP-glucoronosyl and UDP-glucosyl transferase
RSOLAG1IB_11269	PF00078	1.4e-19	167	326	1	213	214	1	RVT_1	Reverse transcriptase (RNA-dependent DNA polymerase)
RSOLAG1IB_11269	PF00665	3.2e-19	700	813	2	117	120	0	rve	Integrase core domain
RSOLAG1IB_11463	PF03732	1.1e-13	229	320	4	95	96	0	Retrotrans_gag	Retrotransposon gag protein
RSOLAG1IB_12244	PF00078	4e-15	167	326	1	213	214	1	RVT_1	Reverse transcriptase (RNA-dependent DNA polymerase)
RSOLAG1IB_12415	PF03732	1.6e-10	2	89	8	95	96	1	Retrotrans_gag	Retrotransposon gag protein
RSOLAG1IB_8817	PF02469	4.5e-16	206	321	4	129	131	0	Fasciclin	Fasciclin domain
RSOLAG1IB_9233	PF08386	2.4e-20	259	363	1	103	103	1	Abhydrolase_4	TAP-like protein
RSOLAG1IB_9233	PF00561	3.9e-12	18	345	20	227	231	0	Abhydrolase_1	alpha/beta hydrolase fold
RSOLAG1IB_9904	PF00246	8.3e-45	140	297	3	154	277	0	Peptidase_M14	Zinc carboxypeptidase
RSOLAG1IB_10806	PF00400	1.3e-10	60	92	7	39	39	0	WD40	WD domain, G-beta repeat
RSOLAG1IB_10806	PF00400	4.3e-08	103	135	7	39	39	0	WD40	WD domain, G-beta repeat
RSOLAG1IB_10806	PF00400	1.7e-11	146	178	7	39	39	0	WD40	WD domain, G-beta repeat
RSOLAG1IB_10806	PF00400	9.4e-12	189	221	7	39	39	0	WD40	WD domain, G-beta repeat
RSOLAG1IB_10806	PF00400	0.00086	240	266	13	39	39	0	WD40	WD domain, G-beta repeat
RSOLAG1IB_10806	PF00400	4.3e-09	277	309	7	39	39	0	WD40	WD domain, G-beta repeat
RSOLAG1IB_10806	PF00400	7.6e-10	321	352	8	39	39	0	WD40	WD domain, G-beta repeat
RSOLAG1IB_10806	PF00400	1.6e-10	405	436	8	39	39	0	WD40	WD domain, G-beta repeat
RSOLAG1IB_10806	PF00400	1.1e-09	452	482	9	39	39	0	WD40	WD domain, G-beta repeat
RSOLAG1IB_10806	PF00400	3.3e-13	493	525	7	39	39	0	WD40	WD domain, G-beta repeat
RSOLAG1IB_11008	PF08124	5.1e-20	47	279	27	232	324	1	Lyase_8_N	Polysaccharide lyase family 8, N terminal alpha-helical domain
RSOLAG1IB_11745	PF00385	3e-16	286	336	1	54	55	1	Chromo	chromo' (CHRromatin Organisation MOdifier) domain
RSOLAG1IB_11745	PF00665	4.7e-14	6	103	19	117	120	0	rve	Integrase core domain
RSOLAG1IB_12049	PF00078	1.1e-20	167	326	1	213	214	1	RVT_1	Reverse transcriptase (RNA-dependent DNA polymerase)
RSOLAG1IB_12208	PF03732	2.1e-14	254	345	4	95	96	1	Retrotrans_gag	Retrotransposon gag protein
RSOLAG1IB_12377	PF04261	1.9e-07	159	396	124	281	313	1	Dyp_perox	Dyp-type peroxidase family
RSOLAG1IB_12536	PF00665	2.9e-20	8	120	3	117	120	1	rve	Integrase core domain
RSOLAG1IB_12692	PF03732	2.8e-09	87	179	6	95	96	1	Retrotrans_gag	Retrotransposon gag protein
RSOLAG1IB_649	PF01841	6e-05	251	299	31	80	113	1	Transglut_core	Transglutaminase-like superfamily
RSOLAG1IB_1558	PF04389	2e-35	281	475	2	174	176	1	Peptidase_M28	Peptidase family M28
RSOLAG1IB_1558	PF02225	9.6e-19	160	242	16	97	100	0	PA	PA domain
RSOLAG1IB_1558	PF01546	1.6e-06	284	423	2	129	171	0	Peptidase_M20	Peptidase family M20/M25/M40
RSOLAG1IB_3207	PF03009	8.5e-21	12	119	1	113	255	1	GDPD	Glycerophosphoryl diester phosphodiesterase family
RSOLAG1IB_5127	PF00665	1.8e-20	101	213	3	117	120	1	rve	Integrase core domain
RSOLAG1IB_6215	PF00067	6.3e-53	51	271	232	442	458	1	p450	Cytochrome P450
RSOLAG1IB_6611	PF01522	6.5e-07	53	96	73	116	124	0	Polysacc_deac_1	Polysaccharide deacetylase
RSOLAG1IB_7085	PF00067	1.3e-06	45	221	26	203	458	1	p450	Cytochrome P450
RSOLAG1IB_7085	PF00067	2.5e-18	316	383	270	337	458	0	p450	Cytochrome P450
RSOLAG1IB_7541	PF05183	7.2e-22	1	142	251	387	388	1	RdRP	RNA dependent RNA polymerase
RSOLAG1IB_9234	PF00067	6.4e-12	130	316	32	209	458	1	p450	Cytochrome P450
RSOLAG1IB_9234	PF00067	1.8e-54	333	532	253	443	458	0	p450	Cytochrome P450
RSOLAG1IB_9604	PF11793	0.0002	559	602	3	47	70	1	FANCL_C	FANCL C-terminal domain
RSOLAG1IB_10809	PF06772	1.6e-05	110	187	5	84	354	1	LtrA	Bacterial low temperature requirement A protein (LtrA)
RSOLAG1IB_11586	PF00078	2.7e-32	5	241	7	203	214	1	RVT_1	Reverse transcriptase (RNA-dependent DNA polymerase)
RSOLAG1IB_11746	PF01419	2.7e-09	455	566	14	124	130	0	Jacalin	Jacalin-like lectin domain
RSOLAG1IB_12050	PF00271	1.1e-11	109	182	2	77	78	1	Helicase_C	Helicase conserved C-terminal domain
RSOLAG1IB_12050	PF00270	2.6e-06	59	132	12	89	167	0	DEAD	DEAD/DEAH box helicase
RSOLAG1IB_12537	PF00385	4.5e-15	38	87	1	54	55	0	Chromo	chromo' (CHRromatin Organisation MOdifier) domain
RSOLAG1IB_652	PF08704	7.8e-07	39	79	8	48	309	1	GCD14	tRNA methyltransferase complex GCD14 subunit
RSOLAG1IB_3229	PF09994	2.3e-30	35	140	1	107	276	1	DUF2235	Uncharacterized conserved protein (DUF2235)
RSOLAG1IB_6612	PF01522	3.9e-19	44	152	6	120	124	1	Polysacc_deac_1	Polysaccharide deacetylase
RSOLAG1IB_7103	PF01370	5.3e-14	10	268	1	231	238	1	Epimerase	NAD dependent epimerase/dehydratase family
RSOLAG1IB_7103	PF01073	2.5e-12	11	215	1	191	280	0	3Beta_HSD	3-beta hydroxysteroid dehydrogenase/isomerase family
RSOLAG1IB_7103	PF07993	3.4e-06	68	226	71	214	249	0	NAD_binding_4	Male sterility protein
RSOLAG1IB_7103	PF05368	8.8e-05	10	101	1	77	233	0	NmrA	NmrA-like family
RSOLAG1IB_7549	PF07519	5.6e-100	97	563	6	473	475	1	Tannase	Tannase and feruloyl esterase
RSOLAG1IB_8819	PF05922	1.8e-06	5	59	1	71	87	1	Inhibitor_I9	Peptidase inhibitor I9
RSOLAG1IB_10533	PF00400	1.8e-11	942	974	7	39	39	0	WD40	WD domain, G-beta repeat
RSOLAG1IB_10533	PF00400	3.6e-08	1027	1060	6	39	39	0	WD40	WD domain, G-beta repeat
RSOLAG1IB_10533	PF00400	1.9e-06	1071	1103	7	39	39	0	WD40	WD domain, G-beta repeat
RSOLAG1IB_10533	PF00400	9.5e-05	1120	1147	12	39	39	0	WD40	WD domain, G-beta repeat
RSOLAG1IB_10533	PF00400	7.8e-08	1158	1190	7	39	39	0	WD40	WD domain, G-beta repeat
RSOLAG1IB_10533	PF00400	1.3e-11	1202	1233	8	39	39	0	WD40	WD domain, G-beta repeat
RSOLAG1IB_10533	PF00400	9.2e-07	1337	1363	13	39	39	0	WD40	WD domain, G-beta repeat
RSOLAG1IB_10533	PF00400	3.5e-11	1374	1406	7	39	39	0	WD40	WD domain, G-beta repeat
RSOLAG1IB_10533	PF05729	2.7e-07	268	416	1	132	166	0	NACHT	NACHT domain
RSOLAG1IB_11587	PF00385	1.4e-18	38	88	1	54	55	0	Chromo	chromo' (CHRromatin Organisation MOdifier) domain
RSOLAG1IB_12210	PF05970	1.3e-16	722	892	1	161	422	1	DUF889	PIF1 helicase
RSOLAG1IB_12210	PF05970	5.2e-05	1107	1146	370	409	422	0	DUF889	PIF1 helicase
RSOLAG1IB_12379	PF04158	9.4e-25	30	117	1	88	88	1	Sof1	Sof1-like domain
RSOLAG1IB_12379	PF00400	0.00044	10	29	20	39	39	0	WD40	WD domain, G-beta repeat
RSOLAG1IB_12538	PF07732	7.5e-43	67	175	2	112	120	1	Cu-oxidase_3	Multicopper oxidase
RSOLAG1IB_12538	PF00394	1.7e-25	196	364	3	154	155	0	Cu-oxidase	Multicopper oxidase
RSOLAG1IB_664	PF07728	1.1e-10	147	234	46	135	139	0	AAA_5	AAA domain (dynein-related subfamily)
RSOLAG1IB_4345	PF05057	3.8e-39	10	221	5	222	224	1	DUF676	Putative serine esterase (DUF676)
RSOLAG1IB_8820	PF08386	9.2e-19	508	600	13	103	103	1	Abhydrolase_4	TAP-like protein
RSOLAG1IB_8820	PF00561	7.3e-13	168	571	1	216	231	0	Abhydrolase_1	alpha/beta hydrolase fold
RSOLAG1IB_9912	PF00854	5.1e-17	158	539	1	370	373	1	PTR2	POT family
RSOLAG1IB_10534	PF00078	4.2e-20	141	300	1	213	214	1	RVT_1	Reverse transcriptase (RNA-dependent DNA polymerase)
RSOLAG1IB_11221	PF00724	3e-60	1	318	22	337	341	1	Oxidored_FMN	NADH:flavin oxidoreductase / NADH oxidase family
RSOLAG1IB_11588	PF00665	1e-15	146	259	2	117	120	1	rve	Integrase core domain
RSOLAG1IB_11748	PF01419	1.7e-08	484	584	11	110	130	0	Jacalin	Jacalin-like lectin domain
RSOLAG1IB_12053	PF00400	0.00019	3	24	18	39	39	1	WD40	WD domain, G-beta repeat
RSOLAG1IB_12053	PF00400	5.1e-10	35	67	7	39	39	0	WD40	WD domain, G-beta repeat
RSOLAG1IB_12053	PF00400	8.3e-12	78	110	7	39	39	0	WD40	WD domain, G-beta repeat
RSOLAG1IB_12053	PF00400	1.2e-05	129	155	13	39	39	0	WD40	WD domain, G-beta repeat
RSOLAG1IB_12053	PF00400	9.5e-11	166	198	7	39	39	0	WD40	WD domain, G-beta repeat
RSOLAG1IB_12053	PF00400	3e-12	210	241	8	39	39	0	WD40	WD domain, G-beta repeat
RSOLAG1IB_12053	PF00400	7.4e-11	293	325	7	39	39	0	WD40	WD domain, G-beta repeat
RSOLAG1IB_12053	PF00400	1e-09	335	371	3	39	39	0	WD40	WD domain, G-beta repeat
RSOLAG1IB_12053	PF00400	5.2e-12	382	414	7	39	39	0	WD40	WD domain, G-beta repeat
RSOLAG1IB_12211	PF00665	1.1e-20	700	813	2	117	120	1	rve	Integrase core domain
RSOLAG1IB_12211	PF00078	2.7e-20	167	326	1	213	214	0	RVT_1	Reverse transcriptase (RNA-dependent DNA polymerase)
RSOLAG1IB_12380	PF07727	4.9e-89	624	869	2	245	246	1	RVT_2	Reverse transcriptase (RNA-dependent DNA polymerase)
RSOLAG1IB_12380	PF00665	1.2e-20	210	327	3	119	120	0	rve	Integrase core domain
RSOLAG1IB_12539	PF00400	2.3e-06	2	24	17	39	39	1	WD40	WD domain, G-beta repeat
RSOLAG1IB_12539	PF00400	1.6e-10	35	67	7	39	39	0	WD40	WD domain, G-beta repeat
RSOLAG1IB_12539	PF00400	4.1e-12	76	110	5	39	39	0	WD40	WD domain, G-beta repeat
RSOLAG1IB_12539	PF00400	8.3e-12	166	198	7	39	39	0	WD40	WD domain, G-beta repeat
RSOLAG1IB_12539	PF00400	1.1e-11	210	241	8	39	39	0	WD40	WD domain, G-beta repeat
RSOLAG1IB_12539	PF00400	4.4e-09	293	324	8	39	39	0	WD40	WD domain, G-beta repeat
RSOLAG1IB_12539	PF00400	2.1e-07	343	370	12	39	39	0	WD40	WD domain, G-beta repeat
RSOLAG1IB_12539	PF00400	7.9e-12	381	413	7	39	39	0	WD40	WD domain, G-beta repeat
RSOLAG1IB_2102	PF00172	1.1e-05	16	48	3	35	40	1	Zn_clus	Fungal Zn(2)-Cys(6) binuclear cluster domain
RSOLAG1IB_6229	PF00067	0.00011	72	167	19	115	458	1	p450	Cytochrome P450
RSOLAG1IB_7111	PF07993	1.3e-35	110	348	1	248	249	1	NAD_binding_4	Male sterility protein
RSOLAG1IB_7111	PF01370	2.4e-16	108	305	1	174	238	0	Epimerase	NAD dependent epimerase/dehydratase family
RSOLAG1IB_7111	PF01073	1.1e-06	109	296	1	175	280	0	3Beta_HSD	3-beta hydroxysteroid dehydrogenase/isomerase family
RSOLAG1IB_8481	PF00082	4.5e-58	143	565	5	294	307	1	Peptidase_S8	Subtilase family
RSOLAG1IB_8481	PF06280	1.4e-10	602	708	3	108	112	0	DUF1034	Fn3-like domain (DUF1034)
RSOLAG1IB_8481	PF02225	1e-09	375	427	8	66	100	0	PA	PA domain
RSOLAG1IB_9270	PF01243	1e-07	11	98	4	84	89	1	Pyridox_oxidase	Pyridoxamine 5'-phosphate oxidase
RSOLAG1IB_9914	PF00501	8.8e-84	49	461	1	418	418	1	AMP-binding	AMP-binding enzyme
RSOLAG1IB_9914	PF00501	1.7e-68	1108	1519	1	418	418	0	AMP-binding	AMP-binding enzyme
RSOLAG1IB_9914	PF00668	5e-41	641	927	2	300	301	0	Condensation	Condensation domain
RSOLAG1IB_9914	PF00550	3.3e-06	552	614	2	63	67	0	PP-binding	Phosphopantetheine attachment site
RSOLAG1IB_9914	PF00550	7.6e-10	2035	2099	2	67	67	0	PP-binding	Phosphopantetheine attachment site
RSOLAG1IB_9914	PF08242	2.4e-12	1618	1718	1	99	99	0	Methyltransf_12	Methyltransferase domain
RSOLAG1IB_9914	PF00975	8.9e-12	2131	2267	3	143	229	0	Thioesterase	Thioesterase domain
RSOLAG1IB_9914	PF08241	6.8e-11	1618	1719	1	94	95	0	Methyltransf_11	Methyltransferase domain
RSOLAG1IB_9914	PF05175	4.8e-07	1613	1720	31	138	170	0	MTS	Methyltransferase small domain
RSOLAG1IB_9914	PF05401	1.1e-05	1608	1726	38	150	201	0	NodS	Nodulation protein S (NodS)
RSOLAG1IB_10234	PF00240	2e-18	40	108	1	69	69	1	ubiquitin	Ubiquitin family
RSOLAG1IB_10234	PF11976	1.7e-12	35	105	1	72	72	0	Rad60-SLD	Ubiquitin-2 like Rad60 SUMO-like
RSOLAG1IB_10535	PF03732	3.5e-11	2	89	8	95	96	1	Retrotrans_gag	Retrotransposon gag protein
RSOLAG1IB_10817	PF00400	9.7e-13	311	344	6	39	39	0	WD40	WD domain, G-beta repeat
RSOLAG1IB_10817	PF00400	2.2e-08	355	387	7	39	39	0	WD40	WD domain, G-beta repeat
RSOLAG1IB_10817	PF00400	4.9e-09	441	472	8	39	39	0	WD40	WD domain, G-beta repeat
RSOLAG1IB_10817	PF00400	1.2e-09	482	515	6	39	39	0	WD40	WD domain, G-beta repeat
RSOLAG1IB_10817	PF00400	3.4e-06	538	565	12	39	39	0	WD40	WD domain, G-beta repeat
RSOLAG1IB_10817	PF00400	1.1e-09	576	608	7	39	39	0	WD40	WD domain, G-beta repeat
RSOLAG1IB_10817	PF00400	4e-12	620	651	8	39	39	0	WD40	WD domain, G-beta repeat
RSOLAG1IB_11589	PF00078	6.2e-14	146	283	53	213	214	1	RVT_1	Reverse transcriptase (RNA-dependent DNA polymerase)
RSOLAG1IB_11749	PF05199	8.3e-12	443	549	37	144	145	1	GMC_oxred_C	GMC oxidoreductase
RSOLAG1IB_11749	PF00732	1.3e-05	272	326	213	268	298	0	GMC_oxred_N	GMC oxidoreductase
RSOLAG1IB_12054	PF00665	1.4e-19	6	103	19	117	120	1	rve	Integrase core domain
RSOLAG1IB_12212	PF03732	8.5e-15	252	343	4	95	96	0	Retrotrans_gag	Retrotransposon gag protein
RSOLAG1IB_12381	PF03663	7.4e-15	7	131	155	280	369	1	Glyco_hydro_76	Glycosyl hydrolase family 76
RSOLAG1IB_2103	PF00172	1.1e-06	15	50	2	37	40	1	Zn_clus	Fungal Zn(2)-Cys(6) binuclear cluster domain
RSOLAG1IB_3245	PF01188	1e-06	1	46	49	95	98	1	MR_MLE	Mandelate racemase / muconate lactonizing enzyme, C-terminal domain
RSOLAG1IB_4348	PF03931	1.2e-09	1	60	1	64	64	1	Skp1_POZ	Skp1 family, tetramerisation domain
RSOLAG1IB_4348	PF01466	9.3e-05	69	102	4	36	78	0	Skp1	Skp1 family, dimerisation domain
RSOLAG1IB_5157	PF02179	1.3e-07	221	259	35	73	76	0	BAG	BAG domain
RSOLAG1IB_7554	PF07519	3.9e-59	37	385	128	473	475	1	Tannase	Tannase and feruloyl esterase
RSOLAG1IB_8824	PF05368	1.4e-32	27	248	1	228	233	1	NmrA	NmrA-like family
RSOLAG1IB_8824	PF03435	1.3e-07	27	122	1	93	386	0	Saccharop_dh	Saccharopine dehydrogenase
RSOLAG1IB_8824	PF01073	1.4e-06	29	107	2	81	280	0	3Beta_HSD	3-beta hydroxysteroid dehydrogenase/isomerase family
RSOLAG1IB_9915	PF00724	2.4e-27	45	226	1	163	341	1	Oxidored_FMN	NADH:flavin oxidoreductase / NADH oxidase family
RSOLAG1IB_10536	PF03732	1.1e-13	1	89	7	95	96	1	Retrotrans_gag	Retrotransposon gag protein
RSOLAG1IB_11590	PF07727	4.5e-39	47	147	6	106	246	1	RVT_2	Reverse transcriptase (RNA-dependent DNA polymerase)
RSOLAG1IB_11752	PF00403	3.8e-13	43	103	2	62	62	1	HMA	Heavy-metal-associated domain
RSOLAG1IB_11752	PF00403	2e-13	117	169	2	54	62	0	HMA	Heavy-metal-associated domain
RSOLAG1IB_12055	PF03732	9.5e-15	253	344	4	95	96	1	Retrotrans_gag	Retrotransposon gag protein
RSOLAG1IB_12382	PF00704	3.8e-16	1	75	93	171	342	1	Glyco_hydro_18	Glycosyl hydrolases family 18
RSOLAG1IB_12541	PF03732	5.8e-14	215	306	4	95	96	1	Retrotrans_gag	Retrotransposon gag protein
RSOLAG1IB_12700	PF01083	2.3e-27	30	208	2	177	179	1	Cutinase	Cutinase
RSOLAG1IB_2104	PF00172	6.8e-06	16	48	3	35	40	1	Zn_clus	Fungal Zn(2)-Cys(6) binuclear cluster domain
RSOLAG1IB_3248	PF02366	3e-71	71	292	2	221	245	1	PMT	Dolichyl-phosphate-mannose-protein mannosyltransferase
RSOLAG1IB_8827	PF04183	4e-14	248	391	92	250	252	0	IucA_IucC	IucA / IucC family
RSOLAG1IB_8827	PF06276	3e-13	416	568	3	153	163	0	FhuF	Ferric iron reductase FhuF-like transporter
RSOLAG1IB_9279	PF00190	1.6e-07	12	118	38	139	144	1	Cupin_1	Cupin
RSOLAG1IB_9279	PF00190	3.1e-07	164	242	6	93	144	0	Cupin_1	Cupin
RSOLAG1IB_9279	PF07883	5.9e-08	12	83	3	68	71	0	Cupin_2	Cupin domain
RSOLAG1IB_9279	PF07883	2.5e-05	193	241	2	45	71	0	Cupin_2	Cupin domain
RSOLAG1IB_9279	PF02311	0.00015	21	71	17	62	136	0	AraC_binding	AraC-like ligand binding domain
RSOLAG1IB_9627	PF00067	7.1e-86	6	450	2	456	458	1	p450	Cytochrome P450
RSOLAG1IB_9917	PF00704	7.1e-70	5	317	34	342	342	1	Glyco_hydro_18	Glycosyl hydrolases family 18
RSOLAG1IB_10237	PF09284	4.9e-59	1	157	90	249	249	1	RhgB_N	Rhamnogalacturonase B, N-terminal
RSOLAG1IB_10537	PF00665	7.1e-22	700	813	2	117	120	1	rve	Integrase core domain
RSOLAG1IB_10537	PF00078	8.9e-21	167	326	1	213	214	0	RVT_1	Reverse transcriptase (RNA-dependent DNA polymerase)
RSOLAG1IB_10821	PF00400	8.3e-10	169	203	7	39	39	0	WD40	WD domain, G-beta repeat
RSOLAG1IB_10821	PF00400	0.00047	213	246	6	39	39	0	WD40	WD domain, G-beta repeat
RSOLAG1IB_10821	PF00400	2.6e-07	256	289	6	39	39	0	WD40	WD domain, G-beta repeat
RSOLAG1IB_10821	PF00400	2.6e-11	298	332	5	39	39	0	WD40	WD domain, G-beta repeat
RSOLAG1IB_10821	PF00400	1.7e-05	351	377	13	39	39	0	WD40	WD domain, G-beta repeat
RSOLAG1IB_10821	PF00400	4.5e-10	385	420	4	39	39	0	WD40	WD domain, G-beta repeat
RSOLAG1IB_10821	PF00400	4.7e-09	432	463	8	39	39	0	WD40	WD domain, G-beta repeat
RSOLAG1IB_10821	PF00400	6.9e-07	520	547	12	39	39	0	WD40	WD domain, G-beta repeat
RSOLAG1IB_10821	PF00400	1e-08	591	620	9	39	39	0	WD40	WD domain, G-beta repeat
RSOLAG1IB_10821	PF00400	7.4e-13	631	663	7	39	39	0	WD40	WD domain, G-beta repeat
RSOLAG1IB_11015	PF00385	5.2e-16	38	87	1	54	55	0	Chromo	chromo' (CHRromatin Organisation MOdifier) domain
RSOLAG1IB_11434	PF00665	3.4e-19	271	384	2	117	120	0	rve	Integrase core domain
RSOLAG1IB_11434	PF00385	3.7e-13	566	614	1	53	55	0	Chromo	chromo' (CHRromatin Organisation MOdifier) domain
RSOLAG1IB_11908	PF03732	8.3e-12	2	89	8	94	96	1	Retrotrans_gag	Retrotransposon gag protein
RSOLAG1IB_12542	PF00400	7.5e-09	222	254	7	39	39	0	WD40	WD domain, G-beta repeat
RSOLAG1IB_12542	PF00400	2e-10	265	297	7	39	39	0	WD40	WD domain, G-beta repeat
RSOLAG1IB_12542	PF00400	2e-10	308	340	7	39	39	0	WD40	WD domain, G-beta repeat
RSOLAG1IB_12542	PF00400	1.3e-07	350	383	6	39	39	0	WD40	WD domain, G-beta repeat
RSOLAG1IB_12542	PF00400	2.8e-07	402	428	13	39	39	0	WD40	WD domain, G-beta repeat
RSOLAG1IB_12542	PF00400	3.7e-12	439	471	7	39	39	0	WD40	WD domain, G-beta repeat
RSOLAG1IB_12542	PF00400	4e-09	483	514	8	39	39	0	WD40	WD domain, G-beta repeat
RSOLAG1IB_12542	PF00400	4.2e-07	567	599	7	39	39	0	WD40	WD domain, G-beta repeat
RSOLAG1IB_12542	PF00400	5e-05	617	644	12	39	39	0	WD40	WD domain, G-beta repeat
RSOLAG1IB_12542	PF00400	6.3e-12	655	687	7	39	39	0	WD40	WD domain, G-beta repeat
RSOLAG1IB_12701	PF00400	3.7e-13	97	129	7	39	39	0	WD40	WD domain, G-beta repeat
RSOLAG1IB_12701	PF00400	1.3e-11	140	172	7	39	39	0	WD40	WD domain, G-beta repeat
RSOLAG1IB_12701	PF00400	2.6e-10	183	215	7	39	39	0	WD40	WD domain, G-beta repeat
RSOLAG1IB_12701	PF00400	1.9e-12	226	258	7	39	39	0	WD40	WD domain, G-beta repeat
RSOLAG1IB_12701	PF00400	1.8e-05	277	303	13	39	39	0	WD40	WD domain, G-beta repeat
RSOLAG1IB_12701	PF00400	2e-09	314	346	7	39	39	0	WD40	WD domain, G-beta repeat
RSOLAG1IB_12701	PF00400	1.1e-11	358	389	8	39	39	0	WD40	WD domain, G-beta repeat
RSOLAG1IB_12701	PF00400	4e-11	438	473	4	39	39	0	WD40	WD domain, G-beta repeat
RSOLAG1IB_12701	PF00400	4.7e-08	489	519	9	39	39	0	WD40	WD domain, G-beta repeat
RSOLAG1IB_12701	PF00400	1e-10	530	562	7	39	39	0	WD40	WD domain, G-beta repeat
RSOLAG1IB_701	PF00271	2e-14	20	92	8	78	78	1	Helicase_C	Helicase conserved C-terminal domain
RSOLAG1IB_2107	PF00172	9.5e-05	31	67	2	36	40	1	Zn_clus	Fungal Zn(2)-Cys(6) binuclear cluster domain
RSOLAG1IB_6239	PF00067	2.2e-41	673	828	272	431	458	1	p450	Cytochrome P450
RSOLAG1IB_6648	PF02221	5.3e-25	44	167	5	132	133	1	E1_DerP2_DerF2	ML domain
RSOLAG1IB_7114	PF01061	1.8e-12	2	67	143	208	208	1	ABC2_membrane	ABC-2 type transporter
RSOLAG1IB_7114	PF01061	1e-16	122	213	125	208	208	0	ABC2_membrane	ABC-2 type transporter
RSOLAG1IB_7114	PF01061	1.7e-46	668	879	1	208	208	0	ABC2_membrane	ABC-2 type transporter
RSOLAG1IB_7114	PF06422	6.2e-17	89	148	8	67	103	0	PDR_CDR	CDR ABC transporter
RSOLAG1IB_7114	PF06422	8.1e-25	235	325	8	94	103	0	PDR_CDR	CDR ABC transporter
RSOLAG1IB_7114	PF06422	0.00012	940	977	40	77	103	0	PDR_CDR	CDR ABC transporter
RSOLAG1IB_8828	PF02992	2e-39	4	203	2	194	226	1	Transposase_21	Transposase family tnp2
RSOLAG1IB_8828	PF06869	9.8e-07	53	174	101	215	258	0	DUF1258	Protein of unknown function (DUF1258)
RSOLAG1IB_9628	PF01042	1.4e-15	2	113	9	120	121	1	Ribonuc_L-PSP	Endoribonuclease L-PSP
RSOLAG1IB_10238	PF09284	5.7e-15	24	75	1	52	249	1	RhgB_N	Rhamnogalacturonase B, N-terminal
RSOLAG1IB_10541	PF00400	0.0004	320	335	24	39	39	0	WD40	WD domain, G-beta repeat
RSOLAG1IB_10541	PF00400	2.2e-11	345	377	6	38	39	0	WD40	WD domain, G-beta repeat
RSOLAG1IB_10541	PF00400	2.5e-11	389	420	7	38	39	0	WD40	WD domain, G-beta repeat
RSOLAG1IB_10541	PF00400	5.3e-09	435	463	10	38	39	0	WD40	WD domain, G-beta repeat
RSOLAG1IB_10541	PF00400	1.8e-10	475	506	7	38	39	0	WD40	WD domain, G-beta repeat
RSOLAG1IB_10541	PF00400	5.1e-08	518	550	7	39	39	0	WD40	WD domain, G-beta repeat
RSOLAG1IB_11016	PF00078	5.2e-15	167	299	1	184	214	1	RVT_1	Reverse transcriptase (RNA-dependent DNA polymerase)
RSOLAG1IB_11016	PF00665	1.5e-05	709	778	3	74	120	0	rve	Integrase core domain
RSOLAG1IB_11227	PF00732	4.7e-06	96	150	213	268	298	1	GMC_oxred_N	GMC oxidoreductase
RSOLAG1IB_11435	PF00078	2.2e-21	387	513	57	214	214	1	RVT_1	Reverse transcriptase (RNA-dependent DNA polymerase)
RSOLAG1IB_11593	PF00385	2.6e-15	145	194	1	54	55	0	Chromo	chromo' (CHRromatin Organisation MOdifier) domain
RSOLAG1IB_11909	PF00078	5.3e-05	123	210	2	135	214	1	RVT_1	Reverse transcriptase (RNA-dependent DNA polymerase)
RSOLAG1IB_12058	PF09416	1.1e-27	1	78	73	152	152	1	UPF1_Zn_bind	RNA helicase (UPF2 interacting domain)
RSOLAG1IB_12058	PF04851	1.3e-07	277	445	3	155	184	0	ResIII	Type III restriction enzyme, res subunit
RSOLAG1IB_12058	PF09848	2.9e-06	294	563	3	214	352	0	DUF2075	Uncharacterized conserved protein (DUF2075)
RSOLAG1IB_12058	PF05127	0.0001	297	385	2	85	174	0	DUF699	Putative ATPase (DUF699)
RSOLAG1IB_12703	PF00400	0.0005	27	52	12	37	39	1	WD40	WD domain, G-beta repeat
RSOLAG1IB_12703	PF00400	6.9e-11	65	97	7	39	39	0	WD40	WD domain, G-beta repeat
RSOLAG1IB_12703	PF00400	3.5e-13	108	139	7	38	39	0	WD40	WD domain, G-beta repeat
RSOLAG1IB_12703	PF00400	2.5e-12	151	182	7	38	39	0	WD40	WD domain, G-beta repeat
RSOLAG1IB_12703	PF00400	2.9e-10	194	225	7	38	39	0	WD40	WD domain, G-beta repeat
RSOLAG1IB_12703	PF00400	5.1e-10	237	268	7	38	39	0	WD40	WD domain, G-beta repeat
RSOLAG1IB_12703	PF00400	7.5e-09	280	312	7	39	39	0	WD40	WD domain, G-beta repeat
RSOLAG1IB_1630	PF03211	9.5e-56	35	233	10	206	215	1	Pectate_lyase	Pectate lyase
RSOLAG1IB_2108	PF00125	1e-29	62	136	1	75	75	1	Histone	Core histone H2A/H2B/H3/H4
RSOLAG1IB_3253	PF00651	7.6e-06	25	115	12	106	111	1	BTB	BTB/POZ domain
RSOLAG1IB_4356	PF03992	1.7e-13	11	84	1	76	78	1	ABM	Antibiotic biosynthesis monooxygenase
RSOLAG1IB_4356	PF05729	1.1e-06	236	409	3	156	166	0	NACHT	NACHT domain
RSOLAG1IB_5771	PF04616	1.2e-47	32	311	8	286	286	1	Glyco_hydro_43	Glycosyl hydrolases family 43
RSOLAG1IB_6244	PF00067	7.6e-34	12	251	136	355	458	1	p450	Cytochrome P450
RSOLAG1IB_7115	PF00501	1.2e-22	50	314	1	257	418	1	AMP-binding	AMP-binding enzyme
RSOLAG1IB_7115	PF00501	4.1e-06	382	439	363	417	418	0	AMP-binding	AMP-binding enzyme
RSOLAG1IB_7115	PF07993	8e-19	721	882	82	249	249	0	NAD_binding_4	Male sterility protein
RSOLAG1IB_7115	PF01370	8.2e-15	671	839	1	175	238	0	Epimerase	NAD dependent epimerase/dehydratase family
RSOLAG1IB_7115	PF00550	6.1e-07	559	623	2	67	67	0	PP-binding	Phosphopantetheine attachment site
RSOLAG1IB_7115	PF01073	3.5e-05	672	833	1	179	280	0	3Beta_HSD	3-beta hydroxysteroid dehydrogenase/isomerase family
RSOLAG1IB_9632	PF07714	7.1e-38	5	222	48	259	259	1	Pkinase_Tyr	Protein tyrosine kinase
RSOLAG1IB_9632	PF07714	3e-27	944	1079	9	150	259	0	Pkinase_Tyr	Protein tyrosine kinase
RSOLAG1IB_9632	PF00069	3e-34	6	220	46	256	260	0	Pkinase	Protein kinase domain
RSOLAG1IB_9632	PF00069	9.4e-25	944	1102	9	165	260	0	Pkinase	Protein kinase domain
RSOLAG1IB_9923	PF00400	4.6e-05	695	724	10	39	39	0	WD40	WD domain, G-beta repeat
RSOLAG1IB_9923	PF00400	2.6e-06	784	809	14	39	39	0	WD40	WD domain, G-beta repeat
RSOLAG1IB_9923	PF00400	4.9e-13	821	852	8	39	39	0	WD40	WD domain, G-beta repeat
RSOLAG1IB_9923	PF00400	1.2e-08	948	980	7	39	39	0	WD40	WD domain, G-beta repeat
RSOLAG1IB_9923	PF00400	6.4e-06	993	1025	7	39	39	0	WD40	WD domain, G-beta repeat
RSOLAG1IB_9923	PF00400	1.8e-12	1158	1191	6	39	39	0	WD40	WD domain, G-beta repeat
RSOLAG1IB_9923	PF05729	1.2e-10	160	311	2	130	166	0	NACHT	NACHT domain
RSOLAG1IB_10827	PF00036	5.7e-07	12	39	1	28	29	1	efhand	EF hand
RSOLAG1IB_10827	PF00036	3.1e-06	84	110	1	27	29	0	efhand	EF hand
RSOLAG1IB_10827	PF00036	3e-08	120	146	1	27	29	0	efhand	EF hand
RSOLAG1IB_11017	PF03732	4.5e-13	23	114	4	95	96	1	Retrotrans_gag	Retrotransposon gag protein
RSOLAG1IB_11231	PF11790	8.8e-10	25	124	2	101	240	1	Glyco_hydro_cc	Glycosyl hydrolase catalytic core
RSOLAG1IB_11436	PF00067	2.8e-08	145	379	40	275	458	0	p450	Cytochrome P450
RSOLAG1IB_11594	PF03732	1.8e-12	1	89	7	95	96	1	Retrotrans_gag	Retrotransposon gag protein
RSOLAG1IB_11594	PF08284	0.00012	243	338	31	123	135	0	RVP_2	Retroviral aspartyl protease
RSOLAG1IB_11910	PF00069	9.9e-16	3	128	133	253	260	1	Pkinase	Protein kinase domain
RSOLAG1IB_11910	PF07714	5e-13	3	131	138	257	259	0	Pkinase_Tyr	Protein tyrosine kinase
RSOLAG1IB_12386	PF01476	5.5e-09	48	84	8	44	44	1	LysM	LysM domain
RSOLAG1IB_12544	PF00665	5e-21	500	613	2	117	120	1	rve	Integrase core domain
RSOLAG1IB_12544	PF00078	4.6e-17	3	126	59	213	214	0	RVT_1	Reverse transcriptase (RNA-dependent DNA polymerase)
RSOLAG1IB_12704	PF07721	0.00012	2	23	5	26	26	1	TPR_4	Tetratricopeptide repeat
RSOLAG1IB_729	PF01624	4.5e-12	4	67	55	112	113	1	MutS_I	MutS domain I
RSOLAG1IB_1631	PF03211	1.2e-49	39	235	13	208	215	1	Pectate_lyase	Pectate lyase
RSOLAG1IB_4357	PF00400	2.3e-07	119	151	7	39	39	0	WD40	WD domain, G-beta repeat
RSOLAG1IB_4357	PF00400	1.4e-08	162	193	7	38	39	0	WD40	WD domain, G-beta repeat
RSOLAG1IB_4357	PF00400	2e-10	203	237	5	39	39	0	WD40	WD domain, G-beta repeat
RSOLAG1IB_4357	PF00400	0.0001	244	279	4	39	39	0	WD40	WD domain, G-beta repeat
RSOLAG1IB_4357	PF00400	1e-06	334	366	7	39	39	0	WD40	WD domain, G-beta repeat
RSOLAG1IB_5795	PF00704	2.4e-63	83	401	2	342	342	1	Glyco_hydro_18	Glycosyl hydrolases family 18
RSOLAG1IB_7118	PF01061	7.2e-44	64	274	2	208	208	1	ABC2_membrane	ABC-2 type transporter
RSOLAG1IB_7118	PF06422	8.7e-05	329	372	33	77	103	0	PDR_CDR	CDR ABC transporter
RSOLAG1IB_10251	PF00544	1.2e-19	113	291	15	201	201	1	Pec_lyase_C	Pectate lyase
RSOLAG1IB_10829	PF07731	2.4e-21	202	328	20	129	130	0	Cu-oxidase_2	Multicopper oxidase
RSOLAG1IB_10829	PF00394	2.1e-11	25	107	70	153	155	0	Cu-oxidase	Multicopper oxidase
RSOLAG1IB_11018	PF03732	1.2e-11	46	134	5	92	96	1	Retrotrans_gag	Retrotransposon gag protein
RSOLAG1IB_11233	PF01370	2.3e-38	9	252	11	238	238	1	Epimerase	NAD dependent epimerase/dehydratase family
RSOLAG1IB_11233	PF01073	2.2e-14	15	175	16	172	280	0	3Beta_HSD	3-beta hydroxysteroid dehydrogenase/isomerase family
RSOLAG1IB_11233	PF00535	2.8e-10	616	730	1	115	169	0	Glycos_transf_2	Glycosyl transferase family 2
RSOLAG1IB_11911	PF00069	1e-40	14	225	44	255	260	1	Pkinase	Protein kinase domain
RSOLAG1IB_11911	PF07714	1.6e-37	12	228	45	259	259	0	Pkinase_Tyr	Protein tyrosine kinase
RSOLAG1IB_12546	PF00078	1.2e-20	354	513	1	213	214	1	RVT_1	Reverse transcriptase (RNA-dependent DNA polymerase)
RSOLAG1IB_12546	PF08284	0.00013	154	251	35	129	135	0	RVP_2	Retroviral aspartyl protease
RSOLAG1IB_12705	PF00078	3.6e-23	113	263	16	214	214	1	RVT_1	Reverse transcriptase (RNA-dependent DNA polymerase)
RSOLAG1IB_4448	PF01485	6.5e-08	301	344	12	58	64	0	IBR	IBR domain
RSOLAG1IB_5231	PF00400	1.8e-12	17	50	6	39	39	1	WD40	WD domain, G-beta repeat
RSOLAG1IB_5231	PF00400	3.8e-10	59	93	5	39	39	0	WD40	WD domain, G-beta repeat
RSOLAG1IB_5231	PF00400	8.2e-12	104	136	7	39	39	0	WD40	WD domain, G-beta repeat
RSOLAG1IB_5231	PF00400	2.2e-10	149	179	9	39	39	0	WD40	WD domain, G-beta repeat
RSOLAG1IB_5231	PF00400	2e-08	190	222	7	39	39	0	WD40	WD domain, G-beta repeat
RSOLAG1IB_5231	PF00400	2e-06	234	265	8	39	39	0	WD40	WD domain, G-beta repeat
RSOLAG1IB_5231	PF00400	2e-08	274	308	5	39	39	0	WD40	WD domain, G-beta repeat
RSOLAG1IB_5231	PF07714	3e-28	355	497	6	153	259	0	Pkinase_Tyr	Protein tyrosine kinase
RSOLAG1IB_5231	PF00069	1.4e-27	355	496	6	147	260	0	Pkinase	Protein kinase domain
RSOLAG1IB_6331	PF00400	6.7e-12	64	96	7	39	39	0	WD40	WD domain, G-beta repeat
RSOLAG1IB_6331	PF00400	8.7e-09	107	142	7	39	39	0	WD40	WD domain, G-beta repeat
RSOLAG1IB_6331	PF00400	2.7e-07	154	184	8	39	39	0	WD40	WD domain, G-beta repeat
RSOLAG1IB_6331	PF00400	2.8e-08	195	227	7	39	39	0	WD40	WD domain, G-beta repeat
RSOLAG1IB_6331	PF00400	1.7e-10	238	270	7	39	39	0	WD40	WD domain, G-beta repeat
RSOLAG1IB_6331	PF00400	6.7e-08	281	313	7	39	39	0	WD40	WD domain, G-beta repeat
RSOLAG1IB_6331	PF00400	5.6e-12	319	356	2	39	39	0	WD40	WD domain, G-beta repeat
RSOLAG1IB_6331	PF00400	7.1e-11	365	401	3	39	39	0	WD40	WD domain, G-beta repeat
RSOLAG1IB_6331	PF00400	2.3e-12	412	444	7	39	39	0	WD40	WD domain, G-beta repeat
RSOLAG1IB_6331	PF00400	6.7e-07	464	489	14	39	39	0	WD40	WD domain, G-beta repeat
RSOLAG1IB_6331	PF00400	1.1e-06	504	531	12	39	39	0	WD40	WD domain, G-beta repeat
RSOLAG1IB_6331	PF00400	5.8e-11	542	574	7	39	39	0	WD40	WD domain, G-beta repeat
RSOLAG1IB_6331	PF00400	2.4e-08	585	617	7	39	39	0	WD40	WD domain, G-beta repeat
RSOLAG1IB_8934	PF00201	1.6e-08	408	448	343	383	501	0	UDPGT	UDP-glucoronosyl and UDP-glucosyl transferase
RSOLAG1IB_9330	PF00248	2.8e-71	23	338	1	281	284	1	Aldo_ket_red	Aldo/keto reductase family
RSOLAG1IB_9699	PF00400	5.6e-12	766	798	7	39	39	0	WD40	WD domain, G-beta repeat
RSOLAG1IB_9699	PF00400	1e-05	855	882	12	39	39	0	WD40	WD domain, G-beta repeat
RSOLAG1IB_9699	PF00400	6.1e-08	892	925	6	39	39	0	WD40	WD domain, G-beta repeat
RSOLAG1IB_9699	PF00400	3.4e-05	944	970	13	39	39	0	WD40	WD domain, G-beta repeat
RSOLAG1IB_9699	PF00400	2.1e-09	981	1013	7	39	39	0	WD40	WD domain, G-beta repeat
RSOLAG1IB_9699	PF00400	5.9e-12	1025	1056	8	39	39	0	WD40	WD domain, G-beta repeat
RSOLAG1IB_9699	PF00400	4.1e-07	1109	1141	7	39	39	0	WD40	WD domain, G-beta repeat
RSOLAG1IB_9699	PF00400	5.2e-06	1158	1187	10	39	39	0	WD40	WD domain, G-beta repeat
RSOLAG1IB_9699	PF00400	8.4e-12	1198	1230	7	39	39	0	WD40	WD domain, G-beta repeat
RSOLAG1IB_9699	PF05729	1.8e-06	102	250	1	132	166	0	NACHT	NACHT domain
RSOLAG1IB_10305	PF00743	3e-12	11	223	4	225	532	1	FMO-like	Flavin-binding monooxygenase-like
RSOLAG1IB_10305	PF07992	2.7e-08	11	192	2	149	202	0	Pyr_redox_2	Pyridine nucleotide-disulphide oxidoreductase
RSOLAG1IB_10590	PF05729	1.3e-09	278	461	2	164	166	1	NACHT	NACHT domain
RSOLAG1IB_10590	PF00004	0.00025	282	437	4	125	130	0	AAA	ATPase family associated with various cellular activities (AAA)
RSOLAG1IB_11270	PF03732	5.7e-15	164	255	4	95	96	0	Retrotrans_gag	Retrotransposon gag protein
RSOLAG1IB_11464	PF00078	1.6e-19	167	326	1	213	214	1	RVT_1	Reverse transcriptase (RNA-dependent DNA polymerase)
RSOLAG1IB_12575	PF00078	2.3e-14	4	87	124	214	214	1	RVT_1	Reverse transcriptase (RNA-dependent DNA polymerase)
RSOLAG1IB_736	PF00076	4.2e-05	108	161	5	56	70	1	RRM_1	RNA recognition motif. (a.k.a. RRM, RBD, or RNP domain)
RSOLAG1IB_2122	PF00172	2.5e-07	28	68	1	39	40	1	Zn_clus	Fungal Zn(2)-Cys(6) binuclear cluster domain
RSOLAG1IB_5180	PF00083	1.6e-60	23	258	1	238	451	1	Sugar_tr	Sugar (and other) transporter
RSOLAG1IB_5180	PF07690	1.1e-18	30	217	4	179	353	0	MFS_1	Major Facilitator Superfamily
RSOLAG1IB_7593	PF06441	4.5e-05	21	40	93	112	112	1	EHN	Epoxide hydrolase N terminus
RSOLAG1IB_10545	PF00150	4.4e-08	87	241	18	164	287	1	Cellulase	Cellulase (glycosyl hydrolase family 5)
RSOLAG1IB_10830	PF07732	8.4e-36	28	125	2	101	120	1	Cu-oxidase_3	Multicopper oxidase
RSOLAG1IB_11019	PF03732	6.8e-13	46	136	5	94	96	1	Retrotrans_gag	Retrotransposon gag protein
RSOLAG1IB_11439	PF00732	9.6e-47	14	257	75	297	298	1	GMC_oxred_N	GMC oxidoreductase
RSOLAG1IB_11439	PF05199	1.6e-39	360	504	1	145	145	0	GMC_oxred_C	GMC oxidoreductase
RSOLAG1IB_12219	PF03732	2.1e-11	220	311	4	95	96	0	Retrotrans_gag	Retrotransposon gag protein
RSOLAG1IB_1637	PF03211	4.3e-08	35	91	10	65	215	1	Pectate_lyase	Pectate lyase
RSOLAG1IB_2123	PF04082	4.7e-06	82	133	1	52	260	1	Fungal_trans	Fungal specific transcription factor domain
RSOLAG1IB_5181	PF00083	3.4e-54	3	201	260	451	451	1	Sugar_tr	Sugar (and other) transporter
RSOLAG1IB_5181	PF07690	4.2e-09	2	192	2	181	353	0	MFS_1	Major Facilitator Superfamily
RSOLAG1IB_6250	PF11735	1.4e-68	1538	1778	1	243	245	1	CAP59_mtransfer	Cryptococcal mannosyltransferase 1
RSOLAG1IB_6250	PF00400	1.6e-08	1161	1193	7	39	39	0	WD40	WD domain, G-beta repeat
RSOLAG1IB_6250	PF05729	1.1e-07	257	439	2	163	166	0	NACHT	NACHT domain
RSOLAG1IB_7594	PF00561	5.3e-07	46	111	1	69	231	1	Abhydrolase_1	alpha/beta hydrolase fold
RSOLAG1IB_7594	PF06441	3.4e-05	10	32	90	112	112	0	EHN	Epoxide hydrolase N terminus
RSOLAG1IB_9950	PF01070	2.8e-17	67	155	8	93	355	1	FMN_dh	FMN-dependent dehydrogenase
RSOLAG1IB_9950	PF01070	3.2e-51	153	357	114	354	355	0	FMN_dh	FMN-dependent dehydrogenase
RSOLAG1IB_11020	PF00078	6.2e-23	212	372	1	214	214	1	RVT_1	Reverse transcriptase (RNA-dependent DNA polymerase)
RSOLAG1IB_11020	PF08284	1.9e-08	10	112	32	131	135	0	RVP_2	Retroviral aspartyl protease
RSOLAG1IB_11237	PF03732	2.3e-11	201	291	5	94	96	1	Retrotrans_gag	Retrotransposon gag protein
RSOLAG1IB_11443	PF00078	1.1e-20	167	326	1	213	214	1	RVT_1	Reverse transcriptase (RNA-dependent DNA polymerase)
RSOLAG1IB_11759	PF00400	6.2e-10	893	927	4	39	39	0	WD40	WD domain, G-beta repeat
RSOLAG1IB_11759	PF00400	2e-12	938	970	7	39	39	0	WD40	WD domain, G-beta repeat
RSOLAG1IB_11759	PF00400	4.1e-07	981	1010	7	36	39	0	WD40	WD domain, G-beta repeat
RSOLAG1IB_11759	PF05729	2.1e-09	233	385	2	139	166	0	NACHT	NACHT domain
RSOLAG1IB_11913	PF08124	3.5e-22	44	306	24	259	324	1	Lyase_8_N	Polysaccharide lyase family 8, N terminal alpha-helical domain
RSOLAG1IB_12390	PF03732	1.5e-13	248	338	5	95	96	1	Retrotrans_gag	Retrotransposon gag protein
RSOLAG1IB_12549	PF08284	5.6e-09	10	112	32	131	135	1	RVP_2	Retroviral aspartyl protease
RSOLAG1IB_12707	PF03732	8.2e-13	1	89	7	95	96	1	Retrotrans_gag	Retrotransposon gag protein
RSOLAG1IB_3297	PF00248	1.8e-25	2	129	159	281	284	1	Aldo_ket_red	Aldo/keto reductase family
RSOLAG1IB_5825	PF00463	5.3e-09	99	144	143	188	526	1	ICL	Isocitrate lyase family
RSOLAG1IB_7121	PF01061	7.9e-46	63	273	1	207	208	1	ABC2_membrane	ABC-2 type transporter
RSOLAG1IB_7121	PF06422	4.5e-05	330	372	34	77	103	0	PDR_CDR	CDR ABC transporter
RSOLAG1IB_9648	PF00172	1.5e-08	13	43	3	34	40	1	Zn_clus	Fungal Zn(2)-Cys(6) binuclear cluster domain
RSOLAG1IB_9648	PF00172	5.2e-06	344	377	3	36	40	0	Zn_clus	Fungal Zn(2)-Cys(6) binuclear cluster domain
RSOLAG1IB_9952	PF00150	4.5e-09	40	188	24	164	287	1	Cellulase	Cellulase (glycosyl hydrolase family 5)
RSOLAG1IB_10259	PF00544	2.3e-16	135	289	39	201	201	1	Pec_lyase_C	Pectate lyase
RSOLAG1IB_10550	PF00264	3.3e-32	75	258	3	227	228	1	Tyrosinase	Common central domain of tyrosinase
RSOLAG1IB_11238	PF00078	5.4e-27	212	372	1	214	214	1	RVT_1	Reverse transcriptase (RNA-dependent DNA polymerase)
RSOLAG1IB_11238	PF08284	4.7e-09	13	113	35	132	135	0	RVP_2	Retroviral aspartyl protease
RSOLAG1IB_11444	PF03732	4e-14	253	343	5	95	96	1	Retrotrans_gag	Retrotransposon gag protein
RSOLAG1IB_11598	PF00078	2.5e-14	3	133	1	182	214	1	RVT_1	Reverse transcriptase (RNA-dependent DNA polymerase)
RSOLAG1IB_11760	PF00665	1.5e-20	455	568	2	117	120	1	rve	Integrase core domain
RSOLAG1IB_11760	PF00385	2e-14	751	800	1	54	55	0	Chromo	chromo' (CHRromatin Organisation MOdifier) domain
RSOLAG1IB_11760	PF00078	1.2e-10	3	81	128	213	214	0	RVT_1	Reverse transcriptase (RNA-dependent DNA polymerase)
RSOLAG1IB_11914	PF00665	1.5e-17	145	258	3	118	120	1	rve	Integrase core domain
RSOLAG1IB_11914	PF00385	6.9e-09	426	468	2	47	55	0	Chromo	chromo' (CHRromatin Organisation MOdifier) domain
RSOLAG1IB_12063	PF03221	5.1e-07	126	158	2	34	71	1	Transposase_Tc5	Tc5 transposase DNA-binding domain
RSOLAG1IB_12221	PF00665	1.1e-19	327	440	2	117	120	1	rve	Integrase core domain
RSOLAG1IB_12221	PF00385	6.5e-07	623	652	1	32	55	0	Chromo	chromo' (CHRromatin Organisation MOdifier) domain
RSOLAG1IB_12391	PF00078	6.9e-22	185	344	1	213	214	1	RVT_1	Reverse transcriptase (RNA-dependent DNA polymerase)
RSOLAG1IB_12551	PF00400	0.00031	69	94	12	37	39	1	WD40	WD domain, G-beta repeat
RSOLAG1IB_12551	PF00400	1.6e-12	107	139	7	39	39	0	WD40	WD domain, G-beta repeat
RSOLAG1IB_12551	PF00400	5.7e-12	150	181	7	38	39	0	WD40	WD domain, G-beta repeat
RSOLAG1IB_12551	PF00400	4.5e-13	193	224	7	38	39	0	WD40	WD domain, G-beta repeat
RSOLAG1IB_12551	PF00400	1.2e-10	236	267	7	38	39	0	WD40	WD domain, G-beta repeat
RSOLAG1IB_12551	PF00400	1.8e-10	279	310	7	38	39	0	WD40	WD domain, G-beta repeat
RSOLAG1IB_12551	PF00400	3.8e-09	322	354	7	39	39	0	WD40	WD domain, G-beta repeat
RSOLAG1IB_3299	PF00248	1.7e-13	26	92	1	62	284	1	Aldo_ket_red	Aldo/keto reductase family
RSOLAG1IB_5190	PF00400	5.5e-06	2	28	13	39	39	1	WD40	WD domain, G-beta repeat
RSOLAG1IB_5190	PF00400	6.7e-09	38	71	6	39	39	0	WD40	WD domain, G-beta repeat
RSOLAG1IB_5190	PF00400	7.8e-11	81	114	6	39	39	0	WD40	WD domain, G-beta repeat
RSOLAG1IB_5190	PF00400	1.3e-10	125	157	7	39	39	0	WD40	WD domain, G-beta repeat
RSOLAG1IB_5190	PF00400	3.4e-08	168	199	8	39	39	0	WD40	WD domain, G-beta repeat
RSOLAG1IB_5190	PF00400	9.6e-05	216	242	13	39	39	0	WD40	WD domain, G-beta repeat
RSOLAG1IB_5190	PF00400	4.9e-07	249	283	4	39	39	0	WD40	WD domain, G-beta repeat
RSOLAG1IB_5841	PF00107	2e-09	98	173	2	80	130	1	ADH_zinc_N	Zinc-binding dehydrogenase
RSOLAG1IB_5841	PF08240	9.1e-05	29	76	2	49	109	0	ADH_N	Alcohol dehydrogenase GroES-like domain
RSOLAG1IB_6692	PF03211	2.7e-62	52	251	8	211	215	1	Pectate_lyase	Pectate lyase
RSOLAG1IB_7613	PF02992	1.2e-36	253	422	2	165	226	1	Transposase_21	Transposase family tnp2
RSOLAG1IB_8113	PF08662	0.00023	2	80	84	160	194	1	eIF2A	Eukaryotic translation initiation factor eIF2A
RSOLAG1IB_8113	PF08662	4.3e-08	76	133	136	193	194	0	eIF2A	Eukaryotic translation initiation factor eIF2A
RSOLAG1IB_10261	PF01433	4.5e-50	73	445	11	391	391	1	Peptidase_M1	Peptidase family M1
RSOLAG1IB_11239	PF00665	2.3e-20	147	260	2	117	120	1	rve	Integrase core domain
RSOLAG1IB_11239	PF00385	5.2e-13	442	491	1	54	55	0	Chromo	chromo' (CHRromatin Organisation MOdifier) domain
RSOLAG1IB_11445	PF00078	1.1e-19	672	831	1	213	214	1	RVT_1	Reverse transcriptase (RNA-dependent DNA polymerase)
RSOLAG1IB_11445	PF00665	5.7e-19	1205	1318	2	117	120	0	rve	Integrase core domain
RSOLAG1IB_11445	PF00385	1.6e-15	1501	1551	1	54	55	0	Chromo	chromo' (CHRromatin Organisation MOdifier) domain
RSOLAG1IB_11445	PF03732	3.9e-10	218	309	4	95	96	0	Retrotrans_gag	Retrotransposon gag protein
RSOLAG1IB_11445	PF08284	0.00012	472	569	35	129	135	0	RVP_2	Retroviral aspartyl protease
RSOLAG1IB_11599	PF03732	6.5e-13	46	136	5	94	96	1	Retrotrans_gag	Retrotransposon gag protein
RSOLAG1IB_12222	PF00385	3e-18	38	88	1	54	55	0	Chromo	chromo' (CHRromatin Organisation MOdifier) domain
RSOLAG1IB_12392	PF01370	2.4e-05	9	82	155	228	238	1	Epimerase	NAD dependent epimerase/dehydratase family
RSOLAG1IB_12710	PF07732	8.6e-22	1	66	51	118	120	1	Cu-oxidase_3	Multicopper oxidase
RSOLAG1IB_12710	PF00394	1.9e-13	120	287	33	153	155	0	Cu-oxidase	Multicopper oxidase
RSOLAG1IB_1653	PF00656	1.3e-10	286	424	4	142	243	1	Peptidase_C14	Caspase domain
RSOLAG1IB_3308	PF06807	3.2e-15	491	714	1	192	194	1	Clp1	Pre-mRNA cleavage complex II protein Clp1
RSOLAG1IB_3308	PF03205	1.2e-10	360	430	1	82	137	0	MobB	Molybdopterin guanine dinucleotide synthesis protein B
RSOLAG1IB_4367	PF00072	5.1e-21	231	340	1	111	112	1	Response_reg	Response regulator receiver domain
RSOLAG1IB_4367	PF00072	1.3e-14	745	854	16	109	112	0	Response_reg	Response regulator receiver domain
RSOLAG1IB_4367	PF02518	2.1e-22	56	167	2	110	111	0	HATPase_c	Histidine kinase-, DNA gyrase B-, and HSP90-like ATPase
RSOLAG1IB_4367	PF02518	1.3e-09	651	745	2	69	111	0	HATPase_c	Histidine kinase-, DNA gyrase B-, and HSP90-like ATPase
RSOLAG1IB_4367	PF00512	6.9e-06	513	597	5	66	68	0	HisKA	His Kinase A (phosphoacceptor) domain
RSOLAG1IB_5845	PF00463	3.4e-09	97	144	141	188	526	1	ICL	Isocitrate lyase family
RSOLAG1IB_6693	PF00753	7.6e-06	52	130	4	58	194	1	Lactamase_B	Metallo-beta-lactamase superfamily
RSOLAG1IB_7678	PF00642	3.9e-07	194	217	4	27	27	1	zf-CCCH	Zinc finger C-x8-C-x5-C-x3-H type (and similar)
RSOLAG1IB_7678	PF00642	0.00012	281	303	4	26	27	0	zf-CCCH	Zinc finger C-x8-C-x5-C-x3-H type (and similar)
RSOLAG1IB_8494	PF04548	2.2e-10	35	185	2	132	212	1	AIG1	AIG1 family
RSOLAG1IB_10262	PF09127	1.7e-14	2	90	68	143	143	1	Leuk-A4-hydro_C	Leukotriene A4 hydrolase, C-terminal
RSOLAG1IB_10835	PF00400	1.5e-10	261	294	6	39	39	0	WD40	WD domain, G-beta repeat
RSOLAG1IB_10835	PF00400	2.8e-11	304	337	6	39	39	0	WD40	WD domain, G-beta repeat
RSOLAG1IB_10835	PF00400	8.5e-10	348	380	7	39	39	0	WD40	WD domain, G-beta repeat
RSOLAG1IB_10835	PF00400	1.4e-07	391	423	7	39	39	0	WD40	WD domain, G-beta repeat
RSOLAG1IB_10835	PF00400	8.8e-10	475	507	7	39	39	0	WD40	WD domain, G-beta repeat
RSOLAG1IB_10835	PF00400	6e-05	521	550	10	39	39	0	WD40	WD domain, G-beta repeat
RSOLAG1IB_10835	PF00400	4.5e-06	653	681	11	39	39	0	WD40	WD domain, G-beta repeat
RSOLAG1IB_10835	PF00400	1.4e-08	690	724	5	39	39	0	WD40	WD domain, G-beta repeat
RSOLAG1IB_11600	PF02128	4.6e-112	227	584	2	377	378	1	Peptidase_M36	Fungalysin metallopeptidase (M36)
RSOLAG1IB_11600	PF07504	1.9e-05	96	141	6	50	51	0	FTP	Fungalysin/Thermolysin Propeptide Motif
RSOLAG1IB_11762	PF03732	8.6e-12	248	331	3	86	96	1	Retrotrans_gag	Retrotransposon gag protein
RSOLAG1IB_11916	PF02992	5e-09	351	461	16	119	226	1	Transposase_21	Transposase family tnp2
RSOLAG1IB_12554	PF03732	5.3e-11	220	311	4	95	96	0	Retrotrans_gag	Retrotransposon gag protein
RSOLAG1IB_12554	PF08284	0.00011	465	565	35	132	135	0	RVP_2	Retroviral aspartyl protease
RSOLAG1IB_796	PF00153	3.5e-14	16	103	4	93	96	1	Mito_carr	Mitochondrial carrier protein
RSOLAG1IB_2158	PF06658	6.3e-07	39	73	1	35	142	0	DUF1168	Protein of unknown function (DUF1168)
RSOLAG1IB_4373	PF00072	2e-16	80	197	1	100	112	1	Response_reg	Response regulator receiver domain
RSOLAG1IB_5192	PF05729	3.9e-07	2	157	6	143	166	1	NACHT	NACHT domain
RSOLAG1IB_5846	PF00463	5.3e-09	99	144	143	188	526	1	ICL	Isocitrate lyase family
RSOLAG1IB_7133	PF00069	4.9e-38	1	184	75	256	260	1	Pkinase	Protein kinase domain
RSOLAG1IB_7133	PF07714	2.5e-35	1	184	78	257	259	0	Pkinase_Tyr	Protein tyrosine kinase
RSOLAG1IB_8498	PF08031	7.8e-10	262	297	1	38	47	1	BBE	Berberine and berberine like
RSOLAG1IB_9657	PF09458	1.3e-05	206	269	10	71	72	0	H_lectin	H-type lectin domain
RSOLAG1IB_11241	PF00078	1e-19	13	142	54	214	214	1	RVT_1	Reverse transcriptase (RNA-dependent DNA polymerase)
RSOLAG1IB_11447	PF00078	5e-22	36	195	1	213	214	1	RVT_1	Reverse transcriptase (RNA-dependent DNA polymerase)
RSOLAG1IB_12224	PF00078	2.5e-18	168	326	2	213	214	1	RVT_1	Reverse transcriptase (RNA-dependent DNA polymerase)
RSOLAG1IB_12395	PF00665	3.2e-20	700	813	2	117	120	1	rve	Integrase core domain
RSOLAG1IB_12395	PF00078	2.5e-18	167	326	1	213	214	0	RVT_1	Reverse transcriptase (RNA-dependent DNA polymerase)
RSOLAG1IB_2165	PF00400	8.6e-11	966	998	7	39	39	0	WD40	WD domain, G-beta repeat
RSOLAG1IB_2165	PF00400	7.4e-08	1010	1041	8	39	39	0	WD40	WD domain, G-beta repeat
RSOLAG1IB_2165	PF05729	2.3e-07	290	438	3	136	166	0	NACHT	NACHT domain
RSOLAG1IB_3329	PF03330	4.7e-05	71	135	2	65	78	1	DPBB_1	Rare lipoprotein A (RlpA)-like double-psi beta-barrel
RSOLAG1IB_4376	PF01026	9.8e-36	2	230	84	254	255	1	TatD_DNase	TatD related DNase
RSOLAG1IB_5855	PF00657	2.4e-08	144	346	1	232	235	1	Lipase_GDSL	GDSL-like Lipase/Acylhydrolase
RSOLAG1IB_6702	PF00755	6.1e-36	17	165	1	153	592	1	Carn_acyltransf	Choline/Carnitine o-acyltransferase
RSOLAG1IB_9308	PF02872	7.5e-26	123	297	10	150	151	1	5_nucleotid_C	5'-nucleotidase, C-terminal domain
RSOLAG1IB_10268	PF05970	1.2e-05	22	90	106	164	422	1	DUF889	PIF1 helicase
RSOLAG1IB_10268	PF05970	3.9e-05	312	369	369	422	422	0	DUF889	PIF1 helicase
RSOLAG1IB_11027	PF00240	1.6e-15	8	72	3	68	69	1	ubiquitin	Ubiquitin family
RSOLAG1IB_11027	PF00240	4.5e-22	82	147	2	67	69	0	ubiquitin	Ubiquitin family
RSOLAG1IB_11027	PF11976	1.2e-09	76	145	1	71	72	0	Rad60-SLD	Ubiquitin-2 like Rad60 SUMO-like
RSOLAG1IB_11242	PF00665	1.9e-11	98	169	46	118	120	1	rve	Integrase core domain
RSOLAG1IB_11242	PF00385	1.1e-06	352	389	1	41	55	0	Chromo	chromo' (CHRromatin Organisation MOdifier) domain
RSOLAG1IB_11448	PF00078	1e-19	927	1086	1	213	214	1	RVT_1	Reverse transcriptase (RNA-dependent DNA polymerase)
RSOLAG1IB_11448	PF03732	1.6e-13	482	573	4	95	96	0	Retrotrans_gag	Retrotransposon gag protein
RSOLAG1IB_11448	PF08284	8e-05	727	823	35	128	135	0	RVP_2	Retroviral aspartyl protease
RSOLAG1IB_11606	PF00400	6.2e-06	139	164	7	32	39	0	WD40	WD domain, G-beta repeat
RSOLAG1IB_11606	PF00400	2.2e-11	181	213	7	39	39	0	WD40	WD domain, G-beta repeat
RSOLAG1IB_11606	PF00400	4e-06	224	256	7	39	39	0	WD40	WD domain, G-beta repeat
RSOLAG1IB_11606	PF00400	3.7e-09	267	299	7	39	39	0	WD40	WD domain, G-beta repeat
RSOLAG1IB_11606	PF00400	8.6e-07	316	344	11	39	39	0	WD40	WD domain, G-beta repeat
RSOLAG1IB_11606	PF00400	4.6e-09	351	386	3	38	39	0	WD40	WD domain, G-beta repeat
RSOLAG1IB_11606	PF00400	2.3e-11	397	430	6	39	39	0	WD40	WD domain, G-beta repeat
RSOLAG1IB_11606	PF00400	2.2e-07	482	514	7	39	39	0	WD40	WD domain, G-beta repeat
RSOLAG1IB_11606	PF00400	1.3e-09	572	602	8	38	39	0	WD40	WD domain, G-beta repeat
RSOLAG1IB_12068	PF07727	4.3e-44	196	431	8	245	246	1	RVT_2	Reverse transcriptase (RNA-dependent DNA polymerase)
RSOLAG1IB_12396	PF03435	2.6e-21	53	200	1	141	386	1	Saccharop_dh	Saccharopine dehydrogenase
RSOLAG1IB_12396	PF01073	7e-07	54	135	1	81	280	0	3Beta_HSD	3-beta hydroxysteroid dehydrogenase/isomerase family
RSOLAG1IB_12396	PF01370	1.3e-05	53	130	1	76	238	0	Epimerase	NAD dependent epimerase/dehydratase family
RSOLAG1IB_12396	PF01488	1.3e-05	50	126	12	81	135	0	Shikimate_DH	Shikimate / quinate 5-dehydrogenase
RSOLAG1IB_12396	PF01118	6.5e-05	53	155	2	99	121	0	Semialdhyde_dh	Semialdehyde dehydrogenase, NAD binding domain
RSOLAG1IB_12396	PF05368	4.1e-05	53	129	1	73	233	0	NmrA	NmrA-like family
RSOLAG1IB_2181	PF00172	0.00017	11	39	2	31	40	1	Zn_clus	Fungal Zn(2)-Cys(6) binuclear cluster domain
RSOLAG1IB_3343	PF00072	6.4e-16	183	293	1	110	112	1	Response_reg	Response regulator receiver domain
RSOLAG1IB_5194	PF00400	3.5e-12	67	99	7	39	39	0	WD40	WD domain, G-beta repeat
RSOLAG1IB_5194	PF00400	9.9e-10	109	143	5	39	39	0	WD40	WD domain, G-beta repeat
RSOLAG1IB_5194	PF00400	6.9e-11	152	186	5	39	39	0	WD40	WD domain, G-beta repeat
RSOLAG1IB_5194	PF00400	3.1e-12	196	229	6	39	39	0	WD40	WD domain, G-beta repeat
RSOLAG1IB_5194	PF00400	6.1e-10	240	272	7	39	39	0	WD40	WD domain, G-beta repeat
RSOLAG1IB_5194	PF00400	5.2e-09	283	314	8	39	39	0	WD40	WD domain, G-beta repeat
RSOLAG1IB_5194	PF00400	0.00011	331	357	13	39	39	0	WD40	WD domain, G-beta repeat
RSOLAG1IB_5194	PF00400	1.2e-06	366	398	6	39	39	0	WD40	WD domain, G-beta repeat
RSOLAG1IB_7690	PF02278	1.9e-28	382	627	7	262	269	0	Lyase_8	Polysaccharide lyase family 8, super-sandwich domain
RSOLAG1IB_7690	PF08124	7.6e-13	44	297	24	258	324	0	Lyase_8_N	Polysaccharide lyase family 8, N terminal alpha-helical domain
RSOLAG1IB_8118	PF04188	2.2e-13	384	515	59	177	444	1	Mannosyl_trans2	Mannosyltransferase (PIG-V))
RSOLAG1IB_8502	PF08031	1.2e-08	316	351	1	38	47	1	BBE	Berberine and berberine like
RSOLAG1IB_8502	PF01565	4.9e-06	17	64	90	137	138	0	FAD_binding_4	FAD binding domain
RSOLAG1IB_9309	PF02872	4.1e-29	377	547	10	150	151	1	5_nucleotid_C	5'-nucleotidase, C-terminal domain
RSOLAG1IB_9309	PF00149	1.5e-13	36	256	7	200	200	0	Metallophos	Calcineurin-like phosphoesterase
RSOLAG1IB_10269	PF05699	9.1e-10	203	273	3	72	84	1	hATC	hAT family dimerisation domain
RSOLAG1IB_10838	PF00078	7.3e-17	233	392	1	213	214	1	RVT_1	Reverse transcriptase (RNA-dependent DNA polymerase)
RSOLAG1IB_10838	PF08284	7.1e-06	29	129	31	128	135	0	RVP_2	Retroviral aspartyl protease
RSOLAG1IB_11028	PF00385	4.9e-15	145	190	1	50	55	0	Chromo	chromo' (CHRromatin Organisation MOdifier) domain
RSOLAG1IB_11770	PF03732	1.2e-12	203	293	5	94	96	1	Retrotrans_gag	Retrotransposon gag protein
RSOLAG1IB_12398	PF02128	5.3e-102	226	552	1	347	378	1	Peptidase_M36	Fungalysin metallopeptidase (M36)
RSOLAG1IB_1798	PF01328	4.6e-14	67	289	37	248	317	1	Peroxidase_2	Peroxidase, family 2
RSOLAG1IB_4454	PF05739	3.3e-08	303	357	3	57	63	0	SNARE	SNARE domain
RSOLAG1IB_6754	PF00069	1.4e-05	15	57	135	175	260	1	Pkinase	Protein kinase domain
RSOLAG1IB_10591	PF00400	1e-09	38	67	10	39	39	0	WD40	WD domain, G-beta repeat
RSOLAG1IB_10591	PF00400	2.9e-12	78	110	7	39	39	0	WD40	WD domain, G-beta repeat
RSOLAG1IB_11047	PF00092	1.4e-08	1786	1961	2	155	179	1	VWA	von Willebrand factor type A domain
RSOLAG1IB_11465	PF03732	2.9e-15	263	354	4	95	96	1	Retrotrans_gag	Retrotransposon gag protein
RSOLAG1IB_11632	PF00665	3.3e-20	34	146	3	117	120	1	rve	Integrase core domain
RSOLAG1IB_11632	PF03732	5.9e-09	379	468	8	95	96	0	Retrotrans_gag	Retrotransposon gag protein
RSOLAG1IB_12576	PF05970	3.2e-70	351	536	1	198	422	1	DUF889	PIF1 helicase
RSOLAG1IB_1800	PF01328	1.5e-07	68	223	42	192	317	1	Peroxidase_2	Peroxidase, family 2
RSOLAG1IB_5238	PF00652	0.00026	31	125	14	109	125	1	Ricin_B_lectin	Ricin-type beta-trefoil lectin domain
RSOLAG1IB_7225	PF00107	1.9e-15	161	292	2	129	130	1	ADH_zinc_N	Zinc-binding dehydrogenase
RSOLAG1IB_8541	PF03435	1.5e-25	8	159	1	145	386	1	Saccharop_dh	Saccharopine dehydrogenase
RSOLAG1IB_8541	PF01073	6.6e-07	9	93	1	84	280	0	3Beta_HSD	3-beta hydroxysteroid dehydrogenase/isomerase family
RSOLAG1IB_8541	PF01370	1e-05	8	85	1	76	238	0	Epimerase	NAD dependent epimerase/dehydratase family
RSOLAG1IB_8541	PF01118	7.8e-06	8	110	2	99	121	0	Semialdhyde_dh	Semialdehyde dehydrogenase, NAD binding domain
RSOLAG1IB_8541	PF01488	7.9e-06	6	82	13	82	135	0	Shikimate_DH	Shikimate / quinate 5-dehydrogenase
RSOLAG1IB_9336	PF00248	1.2e-72	24	316	1	281	284	1	Aldo_ket_red	Aldo/keto reductase family
RSOLAG1IB_10307	PF00022	2.1e-136	3	345	2	353	381	1	Actin	Actin
RSOLAG1IB_11048	PF01062	4.3e-16	8	107	48	124	275	1	Bestrophin	Bestrophin
RSOLAG1IB_11048	PF01062	4e-28	264	376	162	274	275	0	Bestrophin	Bestrophin
RSOLAG1IB_11272	PF00098	5.3e-05	80	97	1	18	18	1	zf-CCHC	Zinc knuckle
RSOLAG1IB_11466	PF00665	1.7e-21	748	862	2	118	120	1	rve	Integrase core domain
RSOLAG1IB_11466	PF00078	1.6e-20	215	374	1	213	214	0	RVT_1	Reverse transcriptase (RNA-dependent DNA polymerase)
RSOLAG1IB_11466	PF00385	4.1e-14	1198	1247	1	54	55	0	Chromo	chromo' (CHRromatin Organisation MOdifier) domain
RSOLAG1IB_11633	PF00078	1.4e-11	1	67	141	214	214	1	RVT_1	Reverse transcriptase (RNA-dependent DNA polymerase)
RSOLAG1IB_12247	PF00248	1.1e-70	24	342	1	281	284	1	Aldo_ket_red	Aldo/keto reductase family
RSOLAG1IB_12577	PF03732	4.1e-09	225	313	9	95	96	1	Retrotrans_gag	Retrotransposon gag protein
RSOLAG1IB_3484	PF01248	2e-23	77	166	2	91	95	1	Ribosomal_L7Ae	Ribosomal protein L7Ae/L30e/S12e/Gadd45 family
RSOLAG1IB_4460	PF01490	5.5e-17	39	137	3	104	409	1	Aa_trans	Transmembrane amino acid transporter protein
RSOLAG1IB_4460	PF03222	0.00013	48	120	12	83	394	0	Trp_Tyr_perm	Tryptophan/tyrosine permease family
RSOLAG1IB_6756	PF00069	5e-05	212	291	98	174	260	0	Pkinase	Protein kinase domain
RSOLAG1IB_8542	PF00135	3.3e-76	16	370	11	350	537	1	COesterase	Carboxylesterase
RSOLAG1IB_9337	PF00248	6.4e-18	24	108	1	70	284	1	Aldo_ket_red	Aldo/keto reductase family
RSOLAG1IB_10864	PF00652	9.8e-11	14	139	4	125	125	1	Ricin_B_lectin	Ricin-type beta-trefoil lectin domain
RSOLAG1IB_11052	PF00078	6.8e-22	3	127	59	214	214	1	RVT_1	Reverse transcriptase (RNA-dependent DNA polymerase)
RSOLAG1IB_11273	PF00385	4.2e-12	39	93	1	55	55	1	Chromo	chromo' (CHRromatin Organisation MOdifier) domain
RSOLAG1IB_11467	PF03732	1e-08	150	241	4	95	96	1	Retrotrans_gag	Retrotransposon gag protein
RSOLAG1IB_11789	PF00724	1.4e-31	54	223	29	197	341	1	Oxidored_FMN	NADH:flavin oxidoreductase / NADH oxidase family
RSOLAG1IB_12248	PF00665	1.8e-20	147	259	3	117	120	0	rve	Integrase core domain
RSOLAG1IB_12248	PF00385	4.8e-08	442	472	1	34	55	0	Chromo	chromo' (CHRromatin Organisation MOdifier) domain
RSOLAG1IB_12422	PF02992	3.1e-22	365	446	34	118	226	0	Transposase_21	Transposase family tnp2
RSOLAG1IB_1043	PF03184	1.6e-16	27	148	89	214	217	1	DDE	DDE superfamily endonuclease
RSOLAG1IB_1802	PF01328	5.6e-15	67	235	37	197	317	1	Peroxidase_2	Peroxidase, family 2
RSOLAG1IB_6339	PF05199	4.8e-35	250	411	1	145	145	1	GMC_oxred_C	GMC oxidoreductase
RSOLAG1IB_6339	PF00732	3.4e-30	11	136	174	296	298	0	GMC_oxred_N	GMC oxidoreductase
RSOLAG1IB_6759	PF12311	2.7e-16	81	301	1	177	184	1	DUF3632	Protein of unknown function (DUF3632)
RSOLAG1IB_7228	PF00069	2.8e-32	6	188	9	190	260	1	Pkinase	Protein kinase domain
RSOLAG1IB_7228	PF07714	1.1e-26	7	187	10	195	259	0	Pkinase_Tyr	Protein tyrosine kinase
RSOLAG1IB_8171	PF00400	2e-11	580	611	8	39	39	0	WD40	WD domain, G-beta repeat
RSOLAG1IB_8171	PF00400	2.1e-12	665	699	5	39	39	0	WD40	WD domain, G-beta repeat
RSOLAG1IB_8171	PF00400	1e-12	711	744	6	39	39	0	WD40	WD domain, G-beta repeat
RSOLAG1IB_8171	PF00400	2.5e-10	756	787	8	39	39	0	WD40	WD domain, G-beta repeat
RSOLAG1IB_8171	PF00400	2.1e-12	798	830	7	39	39	0	WD40	WD domain, G-beta repeat
RSOLAG1IB_8171	PF00400	1.1e-08	843	873	9	39	39	0	WD40	WD domain, G-beta repeat
RSOLAG1IB_8171	PF00400	2.5e-10	880	916	4	39	39	0	WD40	WD domain, G-beta repeat
RSOLAG1IB_8171	PF00400	8.9e-13	921	958	2	39	39	0	WD40	WD domain, G-beta repeat
RSOLAG1IB_8171	PF00400	3.8e-05	973	1000	11	38	39	0	WD40	WD domain, G-beta repeat
RSOLAG1IB_8171	PF00400	8.3e-09	1013	1044	8	39	39	0	WD40	WD domain, G-beta repeat
RSOLAG1IB_8171	PF00400	5.6e-11	1053	1086	5	38	39	0	WD40	WD domain, G-beta repeat
RSOLAG1IB_8171	PF00400	1.1e-12	1091	1128	2	39	39	0	WD40	WD domain, G-beta repeat
RSOLAG1IB_8171	PF05729	1.3e-07	2	143	6	130	166	0	NACHT	NACHT domain
RSOLAG1IB_9339	PF00067	2.1e-12	3	169	122	275	458	1	p450	Cytochrome P450
RSOLAG1IB_9986	PF00172	4.4e-08	55	85	2	33	40	1	Zn_clus	Fungal Zn(2)-Cys(6) binuclear cluster domain
RSOLAG1IB_10594	PF00400	2.7e-11	939	971	7	39	39	0	WD40	WD domain, G-beta repeat
RSOLAG1IB_10594	PF00400	9.6e-12	982	1014	7	39	39	0	WD40	WD domain, G-beta repeat
RSOLAG1IB_10594	PF00400	0.00033	1023	1048	5	30	39	0	WD40	WD domain, G-beta repeat
RSOLAG1IB_10594	PF00400	3.6e-10	1089	1121	7	39	39	0	WD40	WD domain, G-beta repeat
RSOLAG1IB_10594	PF00400	7.2e-10	1133	1164	8	39	39	0	WD40	WD domain, G-beta repeat
RSOLAG1IB_10594	PF00400	2.5e-06	1217	1249	7	39	39	0	WD40	WD domain, G-beta repeat
RSOLAG1IB_10594	PF00400	5.7e-09	1266	1295	10	39	39	0	WD40	WD domain, G-beta repeat
RSOLAG1IB_10594	PF00400	1.1e-11	1306	1338	7	39	39	0	WD40	WD domain, G-beta repeat
RSOLAG1IB_10594	PF05729	5.7e-06	275	430	1	140	166	0	NACHT	NACHT domain
RSOLAG1IB_11053	PF03732	1.6e-11	306	396	5	94	96	1	Retrotrans_gag	Retrotransposon gag protein
RSOLAG1IB_11274	PF00078	2.4e-17	412	547	43	214	214	1	RVT_1	Reverse transcriptase (RNA-dependent DNA polymerase)
RSOLAG1IB_11635	PF00665	1.5e-18	101	213	3	117	120	1	rve	Integrase core domain
RSOLAG1IB_11790	PF02992	4.2e-36	655	803	33	184	226	0	Transposase_21	Transposase family tnp2
RSOLAG1IB_11790	PF00724	6.3e-32	55	223	30	197	341	0	Oxidored_FMN	NADH:flavin oxidoreductase / NADH oxidase family
RSOLAG1IB_11942	PF00646	0.0007	1	38	1	38	48	1	F-box	F-box domain
RSOLAG1IB_12088	PF00172	2.7e-05	9	48	3	40	40	1	Zn_clus	Fungal Zn(2)-Cys(6) binuclear cluster domain
RSOLAG1IB_12423	PF00732	2.4e-20	32	135	1	100	298	1	GMC_oxred_N	GMC oxidoreductase
RSOLAG1IB_5929	PF00078	2.1e-21	167	326	1	213	214	1	RVT_1	Reverse transcriptase (RNA-dependent DNA polymerase)
RSOLAG1IB_6343	PF00107	1.5e-17	168	261	1	98	130	1	ADH_zinc_N	Zinc-binding dehydrogenase
RSOLAG1IB_6764	PF01419	7.7e-09	470	585	10	124	130	0	Jacalin	Jacalin-like lectin domain
RSOLAG1IB_7755	PF00724	1.9e-52	48	368	23	338	341	1	Oxidored_FMN	NADH:flavin oxidoreductase / NADH oxidase family
RSOLAG1IB_9340	PF02535	6e-49	28	353	2	318	319	1	Zip	ZIP Zinc transporter
RSOLAG1IB_9988	PF00107	6.3e-26	191	319	1	125	130	1	ADH_zinc_N	Zinc-binding dehydrogenase
RSOLAG1IB_11275	PF07727	4.4e-19	135	195	2	62	246	1	RVT_2	Reverse transcriptase (RNA-dependent DNA polymerase)
RSOLAG1IB_11792	PF00722	2.7e-05	72	163	12	100	185	1	Glyco_hydro_16	Glycosyl hydrolases family 16
RSOLAG1IB_11943	PF00078	2.8e-18	167	326	1	213	214	1	RVT_1	Reverse transcriptase (RNA-dependent DNA polymerase)
RSOLAG1IB_12090	PF00078	1e-20	124	284	1	214	214	1	RVT_1	Reverse transcriptase (RNA-dependent DNA polymerase)
RSOLAG1IB_12090	PF00078	2.7e-11	1034	1123	118	214	214	0	RVT_1	Reverse transcriptase (RNA-dependent DNA polymerase)
RSOLAG1IB_12090	PF00665	7.8e-20	650	761	2	115	120	0	rve	Integrase core domain
RSOLAG1IB_12090	PF00385	5.6e-13	950	1004	1	55	55	0	Chromo	chromo' (CHRromatin Organisation MOdifier) domain
RSOLAG1IB_1045	PF00078	9.6e-19	167	326	1	213	214	1	RVT_1	Reverse transcriptase (RNA-dependent DNA polymerase)
RSOLAG1IB_1807	PF07690	1.2e-15	55	278	3	236	353	1	MFS_1	Major Facilitator Superfamily
RSOLAG1IB_5930	PF03732	1.8e-11	221	312	4	95	96	0	Retrotrans_gag	Retrotransposon gag protein
RSOLAG1IB_6346	PF01734	8.9e-18	14	199	1	188	204	1	Patatin	Patatin-like phospholipase
RSOLAG1IB_8175	PF05368	4.6e-05	181	273	133	228	233	0	NmrA	NmrA-like family
RSOLAG1IB_8947	PF00501	1.1e-08	98	372	22	291	418	1	AMP-binding	AMP-binding enzyme
RSOLAG1IB_9989	PF00172	3.8e-07	2	33	2	34	40	1	Zn_clus	Fungal Zn(2)-Cys(6) binuclear cluster domain
RSOLAG1IB_10868	PF00385	2.5e-14	148	194	4	54	55	1	Chromo	chromo' (CHRromatin Organisation MOdifier) domain
RSOLAG1IB_11276	PF00078	3.6e-19	119	274	7	214	214	1	RVT_1	Reverse transcriptase (RNA-dependent DNA polymerase)
RSOLAG1IB_11470	PF00078	8.4e-19	37	196	2	214	214	1	RVT_1	Reverse transcriptase (RNA-dependent DNA polymerase)
RSOLAG1IB_11470	PF00665	1e-18	570	684	2	118	120	0	rve	Integrase core domain
RSOLAG1IB_11944	PF03732	3.6e-13	1	89	7	95	96	1	Retrotrans_gag	Retrotransposon gag protein
RSOLAG1IB_12091	PF03732	3.1e-10	87	179	6	95	96	1	Retrotrans_gag	Retrotransposon gag protein
RSOLAG1IB_12252	PF03184	2.8e-10	733	918	2	173	217	1	DDE	DDE superfamily endonuclease
RSOLAG1IB_12252	PF02902	2.7e-05	190	307	2	138	216	0	Peptidase_C48	Ulp1 protease family, C-terminal catalytic domain
RSOLAG1IB_1046	PF03732	1.5e-13	2	89	8	95	96	1	Retrotrans_gag	Retrotransposon gag protein
RSOLAG1IB_5931	PF00069	4.7e-20	1	70	107	175	260	1	Pkinase	Protein kinase domain
RSOLAG1IB_5931	PF07714	3.7e-08	4	69	115	181	259	0	Pkinase_Tyr	Protein tyrosine kinase
RSOLAG1IB_6773	PF00172	7.9e-07	15	51	2	36	40	1	Zn_clus	Fungal Zn(2)-Cys(6) binuclear cluster domain
RSOLAG1IB_7236	PF00067	1.6e-39	2	291	125	388	458	1	p450	Cytochrome P450
RSOLAG1IB_8179	PF00172	4.4e-09	13	51	1	39	40	1	Zn_clus	Fungal Zn(2)-Cys(6) binuclear cluster domain
RSOLAG1IB_8553	PF02839	1.9e-08	177	215	4	41	41	1	CBM_5_12	Carbohydrate binding domain
RSOLAG1IB_9344	PF00043	3e-14	129	204	15	94	95	1	GST_C	Glutathione S-transferase, C-terminal domain
RSOLAG1IB_9344	PF02798	8e-13	3	77	2	73	75	0	GST_N	Glutathione S-transferase, N-terminal domain
RSOLAG1IB_9990	PF03935	2.1e-150	16	461	79	475	504	1	SKN1	Beta-glucan synthesis-associated protein (SKN1)
RSOLAG1IB_9990	PF00722	1.3e-05	99	162	13	70	185	0	Glyco_hydro_16	Glycosyl hydrolases family 16
RSOLAG1IB_10327	PF03732	2.2e-10	255	342	8	95	96	0	Retrotrans_gag	Retrotransposon gag protein
RSOLAG1IB_12582	PF03732	1.5e-11	200	290	5	94	96	1	Retrotrans_gag	Retrotransposon gag protein
RSOLAG1IB_3	PF08284	1.4e-06	32	127	35	128	135	1	RVP_2	Retroviral aspartyl protease
RSOLAG1IB_842	PF07690	1.9e-13	36	390	4	345	353	1	MFS_1	Major Facilitator Superfamily
RSOLAG1IB_1689	PF00664	2.1e-27	167	443	2	275	275	1	ABC_membrane	ABC transporter transmembrane region
RSOLAG1IB_1689	PF00664	1.3e-26	853	1111	9	273	275	0	ABC_membrane	ABC transporter transmembrane region
RSOLAG1IB_1689	PF00005	9.9e-11	601	711	1	117	118	0	ABC_tran	ABC transporter
RSOLAG1IB_1689	PF00005	2.2e-14	1202	1330	1	118	118	0	ABC_tran	ABC transporter
RSOLAG1IB_8511	PF00652	5.5e-06	8	131	5	125	125	1	Ricin_B_lectin	Ricin-type beta-trefoil lectin domain
RSOLAG1IB_9315	PF00248	1.8e-70	23	336	1	281	284	1	Aldo_ket_red	Aldo/keto reductase family
RSOLAG1IB_10272	PF00665	4.2e-16	88	201	2	117	120	1	rve	Integrase core domain
RSOLAG1IB_11031	PF03732	2.9e-13	1	89	7	95	96	1	Retrotrans_gag	Retrotransposon gag protein
RSOLAG1IB_12074	PF00078	2.2e-18	212	338	1	178	214	1	RVT_1	Reverse transcriptase (RNA-dependent DNA polymerase)
RSOLAG1IB_12074	PF08284	7.4e-08	13	113	35	132	135	0	RVP_2	Retroviral aspartyl protease
RSOLAG1IB_40	PF07727	6.7e-77	320	561	2	244	246	1	RVT_2	Reverse transcriptase (RNA-dependent DNA polymerase)
RSOLAG1IB_1047	PF00078	1.2e-18	167	326	1	213	214	1	RVT_1	Reverse transcriptase (RNA-dependent DNA polymerase)
RSOLAG1IB_2428	PF06413	1e-10	96	157	6	67	225	0	Neugrin	Neugrin
RSOLAG1IB_3502	PF01734	4.5e-19	14	210	1	200	204	1	Patatin	Patatin-like phospholipase
RSOLAG1IB_3502	PF00931	1.3e-07	388	540	15	178	285	0	NB-ARC	NB-ARC domain
RSOLAG1IB_5299	PF00173	2.3e-21	11	86	2	75	76	1	Cyt-b5	Cytochrome b5-like Heme/Steroid binding domain
RSOLAG1IB_5932	PF00069	7.6e-07	230	298	108	171	260	1	Pkinase	Protein kinase domain
RSOLAG1IB_6351	PF00067	5.3e-60	23	411	105	449	458	1	p450	Cytochrome P450
RSOLAG1IB_6775	PF07714	1.1e-14	4	272	16	259	259	1	Pkinase_Tyr	Protein tyrosine kinase
RSOLAG1IB_6775	PF00069	1.8e-14	14	270	22	256	260	0	Pkinase	Protein kinase domain
RSOLAG1IB_7760	PF00106	3.1e-20	24	161	1	136	167	1	adh_short	short chain dehydrogenase
RSOLAG1IB_7760	PF08659	4.3e-07	27	127	4	107	181	0	KR	KR domain
RSOLAG1IB_8185	PF00331	3.3e-91	7	257	44	319	320	1	Glyco_hydro_10	Glycosyl hydrolase family 10
RSOLAG1IB_8559	PF00026	7.6e-28	61	391	12	305	314	1	Asp	Eukaryotic aspartyl protease
RSOLAG1IB_9346	PF00153	1.3e-16	4	93	6	92	96	1	Mito_carr	Mitochondrial carrier protein
RSOLAG1IB_9346	PF00153	1.8e-16	105	186	7	91	96	0	Mito_carr	Mitochondrial carrier protein
RSOLAG1IB_9991	PF04548	1.7e-08	59	206	2	129	212	1	AIG1	AIG1 family
RSOLAG1IB_10328	PF00078	6.2e-20	167	326	1	213	214	1	RVT_1	Reverse transcriptase (RNA-dependent DNA polymerase)
RSOLAG1IB_10328	PF00665	2.6e-07	700	778	2	82	120	0	rve	Integrase core domain
RSOLAG1IB_10879	PF07470	1.1e-10	6	140	130	256	336	1	Glyco_hydro_88	Glycosyl Hydrolase Family 88
RSOLAG1IB_11278	PF03732	4.6e-12	2	89	8	95	96	1	Retrotrans_gag	Retrotransposon gag protein
RSOLAG1IB_11795	PF00078	1.5e-18	36	195	1	213	214	1	RVT_1	Reverse transcriptase (RNA-dependent DNA polymerase)
RSOLAG1IB_11795	PF00665	2.5e-16	298	385	29	117	120	0	rve	Integrase core domain
RSOLAG1IB_11795	PF00385	1e-13	569	616	2	53	55	0	Chromo	chromo' (CHRromatin Organisation MOdifier) domain
RSOLAG1IB_11946	PF07727	2.1e-52	66	245	3	180	246	1	RVT_2	Reverse transcriptase (RNA-dependent DNA polymerase)
RSOLAG1IB_12254	PF02992	8.2e-24	259	432	3	164	226	1	Transposase_21	Transposase family tnp2
RSOLAG1IB_1048	PF00078	4.1e-22	167	326	1	213	214	1	RVT_1	Reverse transcriptase (RNA-dependent DNA polymerase)
RSOLAG1IB_1816	PF01265	3.5e-72	4	211	46	258	259	1	Cyto_heme_lyase	Cytochrome c/c1 heme lyase
RSOLAG1IB_2433	PF02985	0.00072	74	101	1	28	31	0	HEAT	HEAT repeat
RSOLAG1IB_4483	PF07690	1.1e-51	52	451	2	353	353	1	MFS_1	Major Facilitator Superfamily
RSOLAG1IB_5933	PF00107	1.3e-25	167	264	1	99	130	1	ADH_zinc_N	Zinc-binding dehydrogenase
RSOLAG1IB_6356	PF01915	1.3e-54	295	548	2	210	211	1	Glyco_hydro_3_C	Glycosyl hydrolase family 3 C terminal domain
RSOLAG1IB_6356	PF01915	3.9e-51	607	809	29	210	211	0	Glyco_hydro_3_C	Glycosyl hydrolase family 3 C terminal domain
RSOLAG1IB_6356	PF00933	2.1e-51	80	260	2	170	227	0	Glyco_hydro_3	Glycosyl hydrolase family 3 N terminal domain
RSOLAG1IB_7770	PF10270	4e-19	15	103	3	108	109	1	MMgT	Membrane magnesium transporter
RSOLAG1IB_8560	PF01965	2.2e-25	74	224	19	147	148	1	DJ-1_PfpI	DJ-1/PfpI family
RSOLAG1IB_8958	PF00135	2.4e-28	16	117	15	131	537	1	COesterase	Carboxylesterase
RSOLAG1IB_9992	PF07727	3.5e-22	247	369	8	132	246	1	RVT_2	Reverse transcriptase (RNA-dependent DNA polymerase)
RSOLAG1IB_10329	PF03732	2.9e-13	1	89	7	95	96	1	Retrotrans_gag	Retrotransposon gag protein
RSOLAG1IB_10881	PF09419	3.3e-39	7	133	4	132	168	1	DUF2010	Protein of unknown function
RSOLAG1IB_11279	PF00078	1.1e-18	141	300	1	213	214	1	RVT_1	Reverse transcriptase (RNA-dependent DNA polymerase)
RSOLAG1IB_11473	PF00078	1.2e-20	167	326	1	213	214	1	RVT_1	Reverse transcriptase (RNA-dependent DNA polymerase)
RSOLAG1IB_11473	PF00078	1.4e-20	860	1019	1	213	214	0	RVT_1	Reverse transcriptase (RNA-dependent DNA polymerase)
RSOLAG1IB_11473	PF03732	7.8e-11	407	498	4	95	96	0	Retrotrans_gag	Retrotransposon gag protein
RSOLAG1IB_11473	PF08284	7e-05	661	758	36	130	135	0	RVP_2	Retroviral aspartyl protease
RSOLAG1IB_12095	PF00656	7.6e-17	202	523	1	225	243	1	Peptidase_C14	Caspase domain
RSOLAG1IB_12255	PF00005	1e-23	298	423	1	118	118	0	ABC_tran	ABC transporter
RSOLAG1IB_12255	PF00664	5.8e-24	5	203	67	269	275	0	ABC_membrane	ABC transporter transmembrane region
RSOLAG1IB_12255	PF09818	5.8e-05	360	425	290	353	448	0	ABC_ATPase	Predicted ATPase of the ABC class
RSOLAG1IB_12430	PF04548	1.2e-08	36	174	2	129	212	1	AIG1	AIG1 family
RSOLAG1IB_42	PF00665	8.1e-20	146	259	2	117	120	1	rve	Integrase core domain
RSOLAG1IB_42	PF00385	4.2e-16	442	492	1	54	55	0	Chromo	chromo' (CHRromatin Organisation MOdifier) domain
RSOLAG1IB_6359	PF07690	1.2e-08	3	176	108	272	353	1	MFS_1	Major Facilitator Superfamily
RSOLAG1IB_6359	PF07690	3.2e-10	150	297	34	178	353	0	MFS_1	Major Facilitator Superfamily
RSOLAG1IB_8193	PF00248	2.8e-22	205	367	138	282	284	1	Aldo_ket_red	Aldo/keto reductase family
RSOLAG1IB_8193	PF00107	2.5e-13	166	234	1	73	130	0	ADH_zinc_N	Zinc-binding dehydrogenase
RSOLAG1IB_9709	PF00400	2e-11	754	787	6	39	39	0	WD40	WD domain, G-beta repeat
RSOLAG1IB_9709	PF00400	2e-11	798	830	7	39	39	0	WD40	WD domain, G-beta repeat
RSOLAG1IB_9709	PF00400	6.7e-10	840	873	6	39	39	0	WD40	WD domain, G-beta repeat
RSOLAG1IB_9709	PF00400	3.4e-08	883	916	6	39	39	0	WD40	WD domain, G-beta repeat
RSOLAG1IB_9709	PF00400	8.5e-06	934	961	12	39	39	0	WD40	WD domain, G-beta repeat
RSOLAG1IB_9709	PF00400	7.4e-10	972	1004	7	39	39	0	WD40	WD domain, G-beta repeat
RSOLAG1IB_9709	PF00400	6.3e-12	1016	1047	8	39	39	0	WD40	WD domain, G-beta repeat
RSOLAG1IB_9709	PF00400	4.2e-05	1100	1132	7	39	39	0	WD40	WD domain, G-beta repeat
RSOLAG1IB_9709	PF00400	5.6e-08	1149	1178	10	39	39	0	WD40	WD domain, G-beta repeat
RSOLAG1IB_9709	PF00400	1.6e-08	1189	1221	7	39	39	0	WD40	WD domain, G-beta repeat
RSOLAG1IB_9709	PF05729	2.1e-05	272	421	1	135	166	0	NACHT	NACHT domain
RSOLAG1IB_10330	PF00400	1.5e-11	934	966	7	39	39	0	WD40	WD domain, G-beta repeat
RSOLAG1IB_10330	PF00400	4.6e-10	977	1009	7	39	39	0	WD40	WD domain, G-beta repeat
RSOLAG1IB_10330	PF00400	1.6e-11	1020	1051	7	38	39	0	WD40	WD domain, G-beta repeat
RSOLAG1IB_10330	PF00400	1.6e-09	1063	1094	7	38	39	0	WD40	WD domain, G-beta repeat
RSOLAG1IB_10330	PF00400	2.7e-09	1106	1137	7	38	39	0	WD40	WD domain, G-beta repeat
RSOLAG1IB_10330	PF00400	7e-09	1149	1181	7	39	39	0	WD40	WD domain, G-beta repeat
RSOLAG1IB_10330	PF05729	1.1e-09	357	502	3	131	166	0	NACHT	NACHT domain
RSOLAG1IB_11280	PF04548	3.3e-07	27	153	3	123	212	1	AIG1	AIG1 family
RSOLAG1IB_11474	PF03732	6e-15	33	123	5	95	96	1	Retrotrans_gag	Retrotransposon gag protein
RSOLAG1IB_11797	PF00078	8.6e-17	219	378	1	213	214	1	RVT_1	Reverse transcriptase (RNA-dependent DNA polymerase)
RSOLAG1IB_12257	PF03732	3.4e-11	4	95	4	95	96	1	Retrotrans_gag	Retrotransposon gag protein
RSOLAG1IB_12431	PF00078	3.8e-21	36	195	1	213	214	1	RVT_1	Reverse transcriptase (RNA-dependent DNA polymerase)
RSOLAG1IB_12431	PF00665	4.4e-21	569	682	2	117	120	0	rve	Integrase core domain
RSOLAG1IB_12431	PF00385	6.7e-15	865	914	1	54	55	0	Chromo	chromo' (CHRromatin Organisation MOdifier) domain
RSOLAG1IB_12586	PF00400	7.1e-13	218	250	7	39	39	0	WD40	WD domain, G-beta repeat
RSOLAG1IB_12586	PF00400	8.5e-12	261	292	7	38	39	0	WD40	WD domain, G-beta repeat
RSOLAG1IB_12586	PF00400	6e-13	303	335	6	38	39	0	WD40	WD domain, G-beta repeat
RSOLAG1IB_12586	PF00400	1.6e-10	347	378	7	38	39	0	WD40	WD domain, G-beta repeat
RSOLAG1IB_12586	PF00400	5.8e-11	389	421	6	38	39	0	WD40	WD domain, G-beta repeat
RSOLAG1IB_12586	PF00400	7.3e-10	433	465	7	39	39	0	WD40	WD domain, G-beta repeat
RSOLAG1IB_2446	PF03105	2.8e-48	1	407	1	273	275	1	SPX	SPX domain
RSOLAG1IB_3517	PF00240	6.5e-25	6	74	1	69	69	1	ubiquitin	Ubiquitin family
RSOLAG1IB_3517	PF11976	6.2e-14	1	71	1	72	72	0	Rad60-SLD	Ubiquitin-2 like Rad60 SUMO-like
RSOLAG1IB_5938	PF09284	5.2e-86	19	266	1	249	249	1	RhgB_N	Rhamnogalacturonase B, N-terminal
RSOLAG1IB_6360	PF07714	3.4e-43	567	815	4	253	259	1	Pkinase_Tyr	Protein tyrosine kinase
RSOLAG1IB_6360	PF00069	8.3e-43	568	819	5	256	260	0	Pkinase	Protein kinase domain
RSOLAG1IB_7780	PF01764	2.7e-28	92	231	3	141	143	1	Lipase_3	Lipase (class 3)
RSOLAG1IB_8969	PF01485	8.4e-06	473	513	14	56	64	0	IBR	IBR domain
RSOLAG1IB_9356	PF00067	1.6e-35	58	289	199	405	458	1	p450	Cytochrome P450
RSOLAG1IB_10333	PF10250	8.2e-10	79	247	200	344	357	1	O-FucT	GDP-fucose protein O-fucosyltransferase
RSOLAG1IB_11065	PF07727	1.7e-25	24	159	8	146	246	1	RVT_2	Reverse transcriptase (RNA-dependent DNA polymerase)
RSOLAG1IB_11798	PF03732	2.1e-13	216	306	5	95	96	1	Retrotrans_gag	Retrotransposon gag protein
RSOLAG1IB_12258	PF00078	1.4e-19	167	326	1	213	214	1	RVT_1	Reverse transcriptase (RNA-dependent DNA polymerase)
RSOLAG1IB_12258	PF00665	2.7e-14	700	806	2	110	120	0	rve	Integrase core domain
RSOLAG1IB_12433	PF00078	4.4e-18	167	306	1	191	214	1	RVT_1	Reverse transcriptase (RNA-dependent DNA polymerase)
RSOLAG1IB_1051	PF00665	1.7e-19	146	259	2	117	120	1	rve	Integrase core domain
RSOLAG1IB_6363	PF01554	2.3e-22	40	200	1	162	162	1	MatE	MatE
RSOLAG1IB_8206	PF00561	1.3e-06	99	153	3	61	231	1	Abhydrolase_1	alpha/beta hydrolase fold
RSOLAG1IB_8971	PF00149	2.6e-08	24	81	1	50	200	1	Metallophos	Calcineurin-like phosphoesterase
RSOLAG1IB_9360	PF00043	5.3e-10	148	222	19	94	95	1	GST_C	Glutathione S-transferase, C-terminal domain
RSOLAG1IB_9360	PF02798	1.2e-09	37	95	15	73	75	0	GST_N	Glutathione S-transferase, N-terminal domain
RSOLAG1IB_9997	PF00656	2.7e-23	39	285	3	211	243	1	Peptidase_C14	Caspase domain
RSOLAG1IB_10602	PF00400	2.1e-09	914	947	6	39	39	0	WD40	WD domain, G-beta repeat
RSOLAG1IB_10602	PF00400	3.8e-12	958	990	7	39	39	0	WD40	WD domain, G-beta repeat
RSOLAG1IB_10602	PF00400	1e-10	999	1033	5	39	39	0	WD40	WD domain, G-beta repeat
RSOLAG1IB_10602	PF00400	2.1e-08	1043	1076	6	39	39	0	WD40	WD domain, G-beta repeat
RSOLAG1IB_10602	PF00400	1.6e-05	1095	1121	13	39	39	0	WD40	WD domain, G-beta repeat
RSOLAG1IB_10602	PF00400	8.5e-11	1132	1164	7	39	39	0	WD40	WD domain, G-beta repeat
RSOLAG1IB_10602	PF00400	1.2e-09	1176	1207	8	39	39	0	WD40	WD domain, G-beta repeat
RSOLAG1IB_10602	PF00400	1.3e-07	1218	1248	9	39	39	0	WD40	WD domain, G-beta repeat
RSOLAG1IB_10602	PF00400	5.4e-11	1259	1291	7	39	39	0	WD40	WD domain, G-beta repeat
RSOLAG1IB_10602	PF05729	3.8e-06	275	451	1	160	166	0	NACHT	NACHT domain
RSOLAG1IB_10888	PF00078	7.7e-09	2	68	141	214	214	1	RVT_1	Reverse transcriptase (RNA-dependent DNA polymerase)
RSOLAG1IB_11066	PF00171	3.1e-109	471	755	1	280	462	1	Aldedh	Aldehyde dehydrogenase family
RSOLAG1IB_11066	PF08982	2.5e-21	16	145	11	143	148	0	DUF1857	Domain of unknown function (DUF1857)
RSOLAG1IB_11066	PF01243	8.6e-06	160	250	3	86	89	0	Pyridox_oxidase	Pyridoxamine 5'-phosphate oxidase
RSOLAG1IB_11066	PF05893	2.7e-05	593	755	81	243	400	0	LuxC	Acyl-CoA reductase (LuxC)
RSOLAG1IB_11644	PF00400	1.1e-06	2	30	10	38	39	1	WD40	WD domain, G-beta repeat
RSOLAG1IB_12098	PF02518	6.6e-23	56	167	2	110	111	1	HATPase_c	Histidine kinase-, DNA gyrase B-, and HSP90-like ATPase
RSOLAG1IB_12098	PF00072	7.5e-21	231	340	1	111	112	0	Response_reg	Response regulator receiver domain
RSOLAG1IB_12259	PF03732	7.1e-11	222	313	4	95	96	0	Retrotrans_gag	Retrotransposon gag protein
RSOLAG1IB_12434	PF03732	1e-14	251	342	4	95	96	0	Retrotrans_gag	Retrotransposon gag protein
RSOLAG1IB_12588	PF00544	2.2e-23	8	91	119	200	201	1	Pec_lyase_C	Pectate lyase
RSOLAG1IB_2452	PF01494	3.1e-19	26	353	4	327	356	1	FAD_binding_3	FAD binding domain
RSOLAG1IB_3590	PF04499	2e-35	134	271	2	130	473	0	SAPS	SIT4 phosphatase-associated protein
RSOLAG1IB_5328	PF01636	5.7e-13	51	287	22	230	238	1	APH	Phosphotransferase enzyme family
RSOLAG1IB_5945	PF00107	4.6e-20	182	293	1	108	130	1	ADH_zinc_N	Zinc-binding dehydrogenase
RSOLAG1IB_7783	PF00106	1.8e-14	28	116	2	90	167	1	adh_short	short chain dehydrogenase
RSOLAG1IB_7783	PF08659	1.6e-07	30	115	4	90	181	0	KR	KR domain
RSOLAG1IB_11291	PF00078	3.5e-17	14	163	14	211	214	1	RVT_1	Reverse transcriptase (RNA-dependent DNA polymerase)
RSOLAG1IB_11645	PF03732	1.9e-10	220	311	4	95	96	0	Retrotrans_gag	Retrotransposon gag protein
RSOLAG1IB_11952	PF00078	8.9e-14	2	126	58	213	214	1	RVT_1	Reverse transcriptase (RNA-dependent DNA polymerase)
RSOLAG1IB_12099	PF00385	1.4e-14	16	65	1	54	55	1	Chromo	chromo' (CHRromatin Organisation MOdifier) domain
RSOLAG1IB_12260	PF00078	5.6e-11	890	1014	57	211	214	1	RVT_1	Reverse transcriptase (RNA-dependent DNA polymerase)
RSOLAG1IB_1053	PF00385	1.5e-15	38	87	1	54	55	0	Chromo	chromo' (CHRromatin Organisation MOdifier) domain
RSOLAG1IB_3593	PF01699	3.3e-20	134	264	3	138	139	0	Na_Ca_ex	Sodium/calcium exchanger protein
RSOLAG1IB_5946	PF01593	2.9e-25	70	510	1	394	449	1	Amino_oxidase	Flavin containing amine oxidoreductase
RSOLAG1IB_6365	PF01494	8.4e-18	93	168	1	78	356	1	FAD_binding_3	FAD binding domain
RSOLAG1IB_6365	PF03486	3.4e-08	95	131	2	38	409	0	HI0933_like	HI0933-like protein
RSOLAG1IB_6365	PF00890	3.7e-07	95	127	1	33	421	0	FAD_binding_2	FAD binding domain
RSOLAG1IB_6365	PF01266	2.7e-06	95	125	1	31	358	0	DAO	FAD dependent oxidoreductase
RSOLAG1IB_6365	PF01946	1.3e-05	91	125	15	49	230	0	Thi4	Thi4 family
RSOLAG1IB_6798	PF01753	0.00018	566	598	13	40	40	1	zf-MYND	MYND finger
RSOLAG1IB_7258	PF04193	7.1e-16	8	65	1	58	61	1	PQ-loop	PQ loop repeat
RSOLAG1IB_7258	PF04193	1.8e-16	188	244	2	58	61	0	PQ-loop	PQ loop repeat
RSOLAG1IB_7784	PF00106	1.7e-14	28	118	2	92	167	1	adh_short	short chain dehydrogenase
RSOLAG1IB_7784	PF08659	3.5e-08	30	117	4	92	181	0	KR	KR domain
RSOLAG1IB_9364	PF00264	9.3e-36	25	212	26	227	228	1	Tyrosinase	Common central domain of tyrosinase
RSOLAG1IB_9713	PF00072	1.1e-08	21	78	11	69	112	1	Response_reg	Response regulator receiver domain
RSOLAG1IB_10890	PF00078	1.3e-12	3	126	59	213	214	1	RVT_1	Reverse transcriptase (RNA-dependent DNA polymerase)
RSOLAG1IB_11646	PF05729	3.3e-06	310	474	3	126	166	1	NACHT	NACHT domain
RSOLAG1IB_12100	PF00665	3.4e-19	8	103	21	117	120	1	rve	Integrase core domain
RSOLAG1IB_12100	PF00385	3e-14	286	335	1	54	55	0	Chromo	chromo' (CHRromatin Organisation MOdifier) domain
RSOLAG1IB_12261	PF00078	3.4e-05	185	319	58	213	214	1	RVT_1	Reverse transcriptase (RNA-dependent DNA polymerase)
RSOLAG1IB_12436	PF00724	3.3e-11	28	140	235	341	341	1	Oxidored_FMN	NADH:flavin oxidoreductase / NADH oxidase family
RSOLAG1IB_55	PF00264	2.9e-27	86	286	4	227	228	1	Tyrosinase	Common central domain of tyrosinase
RSOLAG1IB_1054	PF00385	4.1e-12	39	93	1	55	55	1	Chromo	chromo' (CHRromatin Organisation MOdifier) domain
RSOLAG1IB_2476	PF08241	4.5e-06	164	203	55	94	95	1	Methyltransf_11	Methyltransferase domain
RSOLAG1IB_2476	PF01209	0.0002	164	211	111	158	233	0	Ubie_methyltran	ubiE/COQ5 methyltransferase family
RSOLAG1IB_5331	PF01636	4.5e-17	69	329	3	231	238	1	APH	Phosphotransferase enzyme family
RSOLAG1IB_7259	PF00172	1.5e-06	14	48	2	36	40	1	Zn_clus	Fungal Zn(2)-Cys(6) binuclear cluster domain
RSOLAG1IB_7785	PF00106	5.8e-21	23	162	1	138	167	1	adh_short	short chain dehydrogenase
RSOLAG1IB_7785	PF08659	2.3e-07	24	144	2	125	181	0	KR	KR domain
RSOLAG1IB_7785	PF01370	0.00011	26	220	2	164	238	0	Epimerase	NAD dependent epimerase/dehydratase family
RSOLAG1IB_8224	PF01965	1.4e-25	74	224	19	147	148	1	DJ-1_PfpI	DJ-1/PfpI family
RSOLAG1IB_9714	PF00400	7e-09	933	964	8	39	39	0	WD40	WD domain, G-beta repeat
RSOLAG1IB_9714	PF00400	4.9e-09	975	1007	7	39	39	0	WD40	WD domain, G-beta repeat
RSOLAG1IB_9714	PF00400	2e-07	1023	1050	12	39	39	0	WD40	WD domain, G-beta repeat
RSOLAG1IB_9714	PF00400	7.1e-07	1060	1093	6	39	39	0	WD40	WD domain, G-beta repeat
RSOLAG1IB_9714	PF00400	2.6e-07	1103	1138	4	39	39	0	WD40	WD domain, G-beta repeat
RSOLAG1IB_9714	PF00400	6e-11	1149	1181	7	39	39	0	WD40	WD domain, G-beta repeat
RSOLAG1IB_9714	PF00400	1.9e-08	1192	1224	7	39	39	0	WD40	WD domain, G-beta repeat
RSOLAG1IB_9714	PF00400	6.1e-07	1277	1309	7	39	39	0	WD40	WD domain, G-beta repeat
RSOLAG1IB_9714	PF00400	3.4e-08	1326	1355	10	39	39	0	WD40	WD domain, G-beta repeat
RSOLAG1IB_9714	PF00400	6.8e-11	1366	1398	7	39	39	0	WD40	WD domain, G-beta repeat
RSOLAG1IB_9714	PF05729	3e-09	268	451	2	164	166	0	NACHT	NACHT domain
RSOLAG1IB_11089	PF00400	1.9e-12	382	414	7	39	39	0	WD40	WD domain, G-beta repeat
RSOLAG1IB_11089	PF00400	1.6e-10	465	500	4	39	39	0	WD40	WD domain, G-beta repeat
RSOLAG1IB_11089	PF00400	2.1e-09	511	543	7	39	39	0	WD40	WD domain, G-beta repeat
RSOLAG1IB_11089	PF00400	0.00088	561	588	12	39	39	0	WD40	WD domain, G-beta repeat
RSOLAG1IB_11089	PF00400	2.3e-07	599	631	7	39	39	0	WD40	WD domain, G-beta repeat
RSOLAG1IB_11089	PF00400	1.9e-10	643	674	8	39	39	0	WD40	WD domain, G-beta repeat
RSOLAG1IB_11089	PF00400	0.0001	755	780	14	39	39	0	WD40	WD domain, G-beta repeat
RSOLAG1IB_11089	PF00400	4.1e-07	796	826	9	39	39	0	WD40	WD domain, G-beta repeat
RSOLAG1IB_11089	PF00400	1.2e-11	834	869	4	39	39	0	WD40	WD domain, G-beta repeat
RSOLAG1IB_11293	PF00665	3.9e-19	175	288	2	117	120	1	rve	Integrase core domain
RSOLAG1IB_11293	PF00385	8.2e-15	471	520	1	54	55	0	Chromo	chromo' (CHRromatin Organisation MOdifier) domain
RSOLAG1IB_11649	PF00107	2e-24	66	187	1	117	130	1	ADH_zinc_N	Zinc-binding dehydrogenase
RSOLAG1IB_12437	PF00067	4.3e-35	1	162	282	439	458	1	p450	Cytochrome P450
RSOLAG1IB_12591	PF00400	4.8e-05	2	24	17	39	39	1	WD40	WD domain, G-beta repeat
RSOLAG1IB_12591	PF00400	9.5e-12	35	67	7	39	39	0	WD40	WD domain, G-beta repeat
RSOLAG1IB_12591	PF00400	3.2e-11	78	110	7	39	39	0	WD40	WD domain, G-beta repeat
RSOLAG1IB_12591	PF00400	8.7e-06	129	155	13	39	39	0	WD40	WD domain, G-beta repeat
RSOLAG1IB_12591	PF00400	7.9e-11	166	198	7	39	39	0	WD40	WD domain, G-beta repeat
RSOLAG1IB_12591	PF00400	1.1e-07	210	241	8	39	39	0	WD40	WD domain, G-beta repeat
RSOLAG1IB_12591	PF00400	5.2e-12	294	325	8	39	39	0	WD40	WD domain, G-beta repeat
RSOLAG1IB_12591	PF00400	1.9e-08	342	371	10	39	39	0	WD40	WD domain, G-beta repeat
RSOLAG1IB_12591	PF00400	2.2e-11	382	414	7	39	39	0	WD40	WD domain, G-beta repeat
RSOLAG1IB_56	PF00264	1.3e-34	86	296	3	227	228	1	Tyrosinase	Common central domain of tyrosinase
RSOLAG1IB_1055	PF03732	6.1e-08	206	298	6	95	96	0	Retrotrans_gag	Retrotransposon gag protein
RSOLAG1IB_1055	PF00098	0.0003	461	477	2	18	18	0	zf-CCHC	Zinc knuckle
RSOLAG1IB_1845	PF00339	2e-05	83	146	70	133	149	1	Arrestin_N	Arrestin (or S-antigen), N-terminal domain
RSOLAG1IB_4643	PF00083	1.4e-99	45	383	2	336	451	1	Sugar_tr	Sugar (and other) transporter
RSOLAG1IB_4643	PF07690	1.4e-21	49	385	2	296	353	0	MFS_1	Major Facilitator Superfamily
RSOLAG1IB_5334	PF00069	2.2e-42	461	712	8	256	260	1	Pkinase	Protein kinase domain
RSOLAG1IB_5334	PF07714	4.1e-39	460	712	7	257	259	0	Pkinase_Tyr	Protein tyrosine kinase
RSOLAG1IB_6367	PF00106	2.8e-20	9	143	28	165	167	1	adh_short	short chain dehydrogenase
RSOLAG1IB_6367	PF08659	1.5e-10	4	160	30	179	181	0	KR	KR domain
RSOLAG1IB_6367	PF08643	2.7e-09	64	172	104	214	299	0	DUF1776	Fungal family of unknown function (DUF1776)
RSOLAG1IB_7260	PF00172	1.4e-07	13	49	1	37	40	1	Zn_clus	Fungal Zn(2)-Cys(6) binuclear cluster domain
RSOLAG1IB_8225	PF01965	6.8e-29	74	224	19	147	148	1	DJ-1_PfpI	DJ-1/PfpI family
RSOLAG1IB_10006	PF00005	1.8e-05	4	77	50	115	118	1	ABC_tran	ABC transporter
RSOLAG1IB_10006	PF00005	1.2e-08	126	277	14	118	118	0	ABC_tran	ABC transporter
RSOLAG1IB_10893	PF03184	9.9e-10	1	60	158	217	217	1	DDE	DDE superfamily endonuclease
RSOLAG1IB_11090	PF05729	2.5e-07	278	431	2	140	166	0	NACHT	NACHT domain
RSOLAG1IB_11804	PF00931	8.6e-09	43	241	18	227	285	0	NB-ARC	NB-ARC domain
RSOLAG1IB_11955	PF03732	1.2e-10	220	311	4	95	96	0	Retrotrans_gag	Retrotransposon gag protein
RSOLAG1IB_12592	PF00665	7.7e-20	327	440	2	117	120	1	rve	Integrase core domain
RSOLAG1IB_63	PF00106	8.2e-19	27	172	2	137	167	1	adh_short	short chain dehydrogenase
RSOLAG1IB_63	PF08659	6.2e-09	28	126	3	104	181	0	KR	KR domain
RSOLAG1IB_63	PF01370	0.00013	29	177	2	124	238	0	Epimerase	NAD dependent epimerase/dehydratase family
RSOLAG1IB_2486	PF00626	5.5e-14	13	101	3	76	76	1	Gelsolin	Gelsolin repeat
RSOLAG1IB_5335	PF00069	3.5e-40	161	413	6	254	260	1	Pkinase	Protein kinase domain
RSOLAG1IB_5335	PF07714	1.2e-39	161	414	6	256	259	0	Pkinase_Tyr	Protein tyrosine kinase
RSOLAG1IB_6368	PF00106	1.5e-21	2	151	13	166	167	1	adh_short	short chain dehydrogenase
RSOLAG1IB_6368	PF00078	1.2e-20	700	859	1	213	214	0	RVT_1	Reverse transcriptase (RNA-dependent DNA polymerase)
RSOLAG1IB_6368	PF00665	2.8e-19	1233	1346	2	117	120	0	rve	Integrase core domain
RSOLAG1IB_6368	PF03732	5.1e-13	255	345	5	95	96	0	Retrotrans_gag	Retrotransposon gag protein
RSOLAG1IB_6368	PF08659	1.1e-07	12	165	31	177	181	0	KR	KR domain
RSOLAG1IB_6368	PF08643	6.2e-06	71	177	104	212	299	0	DUF1776	Fungal family of unknown function (DUF1776)
RSOLAG1IB_6368	PF08284	3e-05	496	597	31	129	135	0	RVP_2	Retroviral aspartyl protease
RSOLAG1IB_6808	PF00400	0.00013	283	310	12	39	39	1	WD40	WD domain, G-beta repeat
RSOLAG1IB_6808	PF00400	2.9e-07	322	353	8	39	39	0	WD40	WD domain, G-beta repeat
RSOLAG1IB_6808	PF00400	2.7e-10	364	396	7	39	39	0	WD40	WD domain, G-beta repeat
RSOLAG1IB_6808	PF00400	6.1e-09	449	481	7	39	39	0	WD40	WD domain, G-beta repeat
RSOLAG1IB_6808	PF00400	9.4e-09	492	524	7	39	39	0	WD40	WD domain, G-beta repeat
RSOLAG1IB_6808	PF00400	1.4e-07	537	565	11	39	39	0	WD40	WD domain, G-beta repeat
RSOLAG1IB_6808	PF00400	2.4e-10	579	610	7	38	39	0	WD40	WD domain, G-beta repeat
RSOLAG1IB_6808	PF00400	9.9e-06	708	745	2	39	39	0	WD40	WD domain, G-beta repeat
RSOLAG1IB_6808	PF00400	3.8e-10	756	788	7	39	39	0	WD40	WD domain, G-beta repeat
RSOLAG1IB_6808	PF00400	9.2e-12	797	831	5	39	39	0	WD40	WD domain, G-beta repeat
RSOLAG1IB_6808	PF00400	4.7e-12	836	873	2	39	39	0	WD40	WD domain, G-beta repeat
RSOLAG1IB_7261	PF00172	9.4e-05	13	43	1	31	40	1	Zn_clus	Fungal Zn(2)-Cys(6) binuclear cluster domain
RSOLAG1IB_7790	PF03171	3.8e-20	202	300	3	95	97	1	2OG-FeII_Oxy	2OG-Fe(II) oxygenase superfamily
RSOLAG1IB_8226	PF00106	4.9e-26	9	168	2	165	167	1	adh_short	short chain dehydrogenase
RSOLAG1IB_8226	PF08659	1.2e-10	10	168	3	166	181	0	KR	KR domain
RSOLAG1IB_8226	PF01370	1.1e-07	10	166	1	156	238	0	Epimerase	NAD dependent epimerase/dehydratase family
RSOLAG1IB_10008	PF00544	5.4e-20	131	311	12	200	201	1	Pec_lyase_C	Pectate lyase
RSOLAG1IB_10607	PF00400	2.1e-11	2	33	8	39	39	1	WD40	WD domain, G-beta repeat
RSOLAG1IB_10607	PF00400	9.1e-06	87	118	8	39	39	0	WD40	WD domain, G-beta repeat
RSOLAG1IB_10607	PF00400	1.3e-07	135	164	10	39	39	0	WD40	WD domain, G-beta repeat
RSOLAG1IB_10607	PF00400	1.5e-12	175	207	7	39	39	0	WD40	WD domain, G-beta repeat
RSOLAG1IB_10894	PF03221	1.7e-12	89	157	2	71	71	1	Transposase_Tc5	Tc5 transposase DNA-binding domain
RSOLAG1IB_10894	PF03184	2.4e-12	180	243	1	70	217	0	DDE	DDE superfamily endonuclease
RSOLAG1IB_12264	PF00172	9.6e-05	31	67	2	36	40	1	Zn_clus	Fungal Zn(2)-Cys(6) binuclear cluster domain
RSOLAG1IB_12439	PF04479	5.8e-10	73	156	3	86	224	1	RTA1	RTA1 like protein
RSOLAG1IB_4	PF00078	2.3e-08	167	268	1	148	214	1	RVT_1	Reverse transcriptase (RNA-dependent DNA polymerase)
RSOLAG1IB_843	PF07690	1.6e-11	34	382	4	340	353	1	MFS_1	Major Facilitator Superfamily
RSOLAG1IB_3383	PF00916	1.3e-72	164	454	2	280	280	0	Sulfate_transp	Sulfate transporter family
RSOLAG1IB_3383	PF01740	1.9e-12	531	629	7	78	117	0	STAS	STAS domain
RSOLAG1IB_8513	PF00171	5.8e-144	15	465	5	461	462	1	Aldedh	Aldehyde dehydrogenase family
RSOLAG1IB_8910	PF07690	4e-17	54	197	2	146	353	1	MFS_1	Major Facilitator Superfamily
RSOLAG1IB_9316	PF00078	8.9e-22	515	705	5	179	214	1	RVT_1	Reverse transcriptase (RNA-dependent DNA polymerase)
RSOLAG1IB_9316	PF00075	4.1e-09	971	1109	3	130	131	0	RnaseH	RNase H
RSOLAG1IB_10273	PF00078	1.6e-21	124	284	1	214	214	1	RVT_1	Reverse transcriptase (RNA-dependent DNA polymerase)
RSOLAG1IB_10571	PF01713	2.7e-14	70	147	1	81	83	0	Smr	Smr domain
RSOLAG1IB_11032	PF03732	1.7e-08	2	72	8	76	96	1	Retrotrans_gag	Retrotransposon gag protein
RSOLAG1IB_11247	PF00665	1.5e-14	175	283	2	112	120	1	rve	Integrase core domain
RSOLAG1IB_11247	PF00385	1.4e-06	471	498	1	30	55	0	Chromo	chromo' (CHRromatin Organisation MOdifier) domain
RSOLAG1IB_11453	PF00400	2.7e-14	127	162	4	39	39	0	WD40	WD domain, G-beta repeat
RSOLAG1IB_11453	PF00400	2e-12	173	205	7	39	39	0	WD40	WD domain, G-beta repeat
RSOLAG1IB_11453	PF00400	2.1e-09	214	248	5	39	39	0	WD40	WD domain, G-beta repeat
RSOLAG1IB_11453	PF00400	4.4e-07	259	291	7	39	39	0	WD40	WD domain, G-beta repeat
RSOLAG1IB_11453	PF00400	2.7e-07	304	336	7	39	39	0	WD40	WD domain, G-beta repeat
RSOLAG1IB_11453	PF00400	9.5e-08	347	377	7	37	39	0	WD40	WD domain, G-beta repeat
RSOLAG1IB_11453	PF00400	1.5e-10	391	422	8	39	39	0	WD40	WD domain, G-beta repeat
RSOLAG1IB_11453	PF00400	5.2e-07	475	507	7	39	39	0	WD40	WD domain, G-beta repeat
RSOLAG1IB_11453	PF00400	3.8e-08	524	553	10	39	39	0	WD40	WD domain, G-beta repeat
RSOLAG1IB_11453	PF00400	7.3e-11	564	596	7	39	39	0	WD40	WD domain, G-beta repeat
RSOLAG1IB_11775	PF03732	1.8e-11	229	320	4	95	96	0	Retrotrans_gag	Retrotransposon gag protein
RSOLAG1IB_12075	PF03732	3.5e-13	263	354	4	95	96	0	Retrotrans_gag	Retrotransposon gag protein
RSOLAG1IB_12404	PF00665	9.1e-22	569	682	2	117	120	1	rve	Integrase core domain
RSOLAG1IB_12404	PF00078	3.2e-21	36	195	1	213	214	0	RVT_1	Reverse transcriptase (RNA-dependent DNA polymerase)
RSOLAG1IB_12404	PF00385	1.3e-14	865	914	1	54	55	0	Chromo	chromo' (CHRromatin Organisation MOdifier) domain
RSOLAG1IB_12562	PF00400	1.8e-05	2	24	17	39	39	1	WD40	WD domain, G-beta repeat
RSOLAG1IB_12562	PF00400	5.9e-11	35	67	7	39	39	0	WD40	WD domain, G-beta repeat
RSOLAG1IB_12562	PF00400	2.9e-11	78	110	7	39	39	0	WD40	WD domain, G-beta repeat
RSOLAG1IB_12562	PF00400	1.5e-10	166	198	7	39	39	0	WD40	WD domain, G-beta repeat
RSOLAG1IB_12562	PF00400	1e-12	210	241	8	39	39	0	WD40	WD domain, G-beta repeat
RSOLAG1IB_12562	PF00400	4.1e-12	293	326	6	39	39	0	WD40	WD domain, G-beta repeat
RSOLAG1IB_12562	PF00400	5.8e-09	342	372	9	39	39	0	WD40	WD domain, G-beta repeat
RSOLAG1IB_12562	PF00400	4.2e-12	383	415	7	39	39	0	WD40	WD domain, G-beta repeat
RSOLAG1IB_3646	PF00125	2.1e-29	58	132	1	75	75	1	Histone	Core histone H2A/H2B/H3/H4
RSOLAG1IB_6374	PF09026	6.6e-05	37	81	11	55	101	1	Cenp-B_dimeris	Centromere protein B dimerisation domain
RSOLAG1IB_6809	PF00400	3e-08	322	353	8	39	39	0	WD40	WD domain, G-beta repeat
RSOLAG1IB_6809	PF00400	9e-11	364	396	7	39	39	0	WD40	WD domain, G-beta repeat
RSOLAG1IB_6809	PF00400	0.00059	412	438	12	39	39	0	WD40	WD domain, G-beta repeat
RSOLAG1IB_6809	PF00400	1.6e-08	449	481	7	39	39	0	WD40	WD domain, G-beta repeat
RSOLAG1IB_6809	PF00400	6e-10	492	524	7	39	39	0	WD40	WD domain, G-beta repeat
RSOLAG1IB_6809	PF00400	1.5e-07	537	565	11	39	39	0	WD40	WD domain, G-beta repeat
RSOLAG1IB_6809	PF00400	2.3e-11	579	611	7	39	39	0	WD40	WD domain, G-beta repeat
RSOLAG1IB_6809	PF00400	3.1e-05	620	654	5	39	39	0	WD40	WD domain, G-beta repeat
RSOLAG1IB_6809	PF00400	6.4e-07	708	745	2	39	39	0	WD40	WD domain, G-beta repeat
RSOLAG1IB_6809	PF00400	1.8e-10	756	788	7	39	39	0	WD40	WD domain, G-beta repeat
RSOLAG1IB_6809	PF00400	1.7e-11	796	831	4	39	39	0	WD40	WD domain, G-beta repeat
RSOLAG1IB_6809	PF00400	5.3e-12	838	873	4	39	39	0	WD40	WD domain, G-beta repeat
RSOLAG1IB_10345	PF03732	4.1e-11	222	313	4	95	96	0	Retrotrans_gag	Retrotransposon gag protein
RSOLAG1IB_10608	PF00400	1.4e-11	2	33	8	39	39	1	WD40	WD domain, G-beta repeat
RSOLAG1IB_10608	PF00400	4.2e-07	86	118	7	39	39	0	WD40	WD domain, G-beta repeat
RSOLAG1IB_10608	PF00400	4.9e-09	135	164	10	39	39	0	WD40	WD domain, G-beta repeat
RSOLAG1IB_10608	PF00400	5.6e-13	175	207	7	39	39	0	WD40	WD domain, G-beta repeat
RSOLAG1IB_10608	PF11715	0.00015	22	75	235	286	547	0	Nup160	Nucleoporin Nup120/160
RSOLAG1IB_10895	PF00385	1e-10	38	87	1	54	55	0	Chromo	chromo' (CHRromatin Organisation MOdifier) domain
RSOLAG1IB_11296	PF00665	5.4e-19	146	259	2	117	120	1	rve	Integrase core domain
RSOLAG1IB_11959	PF00043	1.2e-12	131	205	20	95	95	1	GST_C	Glutathione S-transferase, C-terminal domain
RSOLAG1IB_11959	PF02798	1.6e-12	3	77	2	73	75	0	GST_N	Glutathione S-transferase, N-terminal domain
RSOLAG1IB_12105	PF00069	5e-45	33	301	7	256	260	1	Pkinase	Protein kinase domain
RSOLAG1IB_12105	PF07714	5.2e-38	33	301	7	257	259	0	Pkinase_Tyr	Protein tyrosine kinase
RSOLAG1IB_12440	PF00665	1.9e-22	569	682	2	117	120	1	rve	Integrase core domain
RSOLAG1IB_12440	PF00078	8.7e-19	36	195	1	213	214	0	RVT_1	Reverse transcriptase (RNA-dependent DNA polymerase)
RSOLAG1IB_12594	PF00330	5.1e-109	1	287	154	465	465	1	Aconitase	Aconitase family (aconitate hydratase)
RSOLAG1IB_12594	PF00694	2.4e-43	367	494	2	129	131	0	Aconitase_C	Aconitase C-terminal domain
RSOLAG1IB_72	PF00067	3.1e-25	12	273	116	342	458	1	p450	Cytochrome P450
RSOLAG1IB_4705	PF08292	5.2e-33	79	220	1	122	122	1	RNA_pol_Rbc25	RNA polymerase III subunit Rpc25
RSOLAG1IB_4705	PF03876	2.4e-16	8	77	1	70	70	0	RNA_pol_Rpb7_N	RNA polymerase Rpb7-like, N-terminal domain
RSOLAG1IB_5340	PF00069	1.9e-44	213	469	4	254	260	1	Pkinase	Protein kinase domain
RSOLAG1IB_5340	PF07714	2.9e-41	213	469	4	255	259	0	Pkinase_Tyr	Protein tyrosine kinase
RSOLAG1IB_6810	PF00400	1.5e-07	592	623	8	39	39	0	WD40	WD domain, G-beta repeat
RSOLAG1IB_6810	PF00400	4.8e-11	634	666	7	39	39	0	WD40	WD domain, G-beta repeat
RSOLAG1IB_6810	PF00400	7.9e-09	719	751	7	39	39	0	WD40	WD domain, G-beta repeat
RSOLAG1IB_6810	PF00400	6.7e-10	762	794	7	39	39	0	WD40	WD domain, G-beta repeat
RSOLAG1IB_6810	PF00400	6.1e-07	807	835	11	39	39	0	WD40	WD domain, G-beta repeat
RSOLAG1IB_6810	PF00400	8.3e-11	849	881	7	39	39	0	WD40	WD domain, G-beta repeat
RSOLAG1IB_6810	PF00400	2.6e-07	979	1016	2	39	39	0	WD40	WD domain, G-beta repeat
RSOLAG1IB_6810	PF00400	1.4e-09	1027	1059	7	39	39	0	WD40	WD domain, G-beta repeat
RSOLAG1IB_6810	PF00400	9.8e-11	1068	1102	5	39	39	0	WD40	WD domain, G-beta repeat
RSOLAG1IB_6810	PF00400	3.4e-12	1107	1144	2	39	39	0	WD40	WD domain, G-beta repeat
RSOLAG1IB_6810	PF05729	9.7e-09	42	211	2	153	166	0	NACHT	NACHT domain
RSOLAG1IB_9385	PF01967	6.5e-39	88	208	24	136	136	0	MoaC	MoaC family
RSOLAG1IB_10610	PF00665	1.6e-20	1231	1344	2	117	120	1	rve	Integrase core domain
RSOLAG1IB_10610	PF00078	1.8e-19	698	857	1	213	214	0	RVT_1	Reverse transcriptase (RNA-dependent DNA polymerase)
RSOLAG1IB_10610	PF03732	7.3e-14	253	343	5	95	96	0	Retrotrans_gag	Retrotransposon gag protein
RSOLAG1IB_10610	PF00385	6e-09	1527	1558	1	35	55	0	Chromo	chromo' (CHRromatin Organisation MOdifier) domain
RSOLAG1IB_10610	PF08284	0.0001	498	594	35	128	135	0	RVP_2	Retroviral aspartyl protease
RSOLAG1IB_10896	PF00078	1.9e-19	149	308	1	213	214	1	RVT_1	Reverse transcriptase (RNA-dependent DNA polymerase)
RSOLAG1IB_10896	PF00665	1.4e-16	594	707	2	117	120	0	rve	Integrase core domain
RSOLAG1IB_11297	PF00078	1.1e-19	467	626	1	213	214	1	RVT_1	Reverse transcriptase (RNA-dependent DNA polymerase)
RSOLAG1IB_11297	PF00665	6.9e-18	1000	1113	2	117	120	0	rve	Integrase core domain
RSOLAG1IB_11297	PF00385	2.2e-16	1296	1346	1	54	55	0	Chromo	chromo' (CHRromatin Organisation MOdifier) domain
RSOLAG1IB_11297	PF03732	8.8e-11	23	114	4	95	96	0	Retrotrans_gag	Retrotransposon gag protein
RSOLAG1IB_11297	PF08284	0.0003	267	364	35	129	135	0	RVP_2	Retroviral aspartyl protease
RSOLAG1IB_11960	PF00665	7.7e-21	1156	1269	2	117	120	1	rve	Integrase core domain
RSOLAG1IB_11960	PF00078	2.5e-19	610	769	1	213	214	0	RVT_1	Reverse transcriptase (RNA-dependent DNA polymerase)
RSOLAG1IB_11960	PF03732	1.2e-13	164	255	4	95	96	0	Retrotrans_gag	Retrotransposon gag protein
RSOLAG1IB_11960	PF08284	0.00015	410	506	35	128	135	0	RVP_2	Retroviral aspartyl protease
RSOLAG1IB_12595	PF03732	4.1e-07	206	294	6	91	96	0	Retrotrans_gag	Retrotransposon gag protein
RSOLAG1IB_12595	PF00098	1e-05	440	456	2	18	18	0	zf-CCHC	Zinc knuckle
RSOLAG1IB_1067	PF03443	5.4e-42	4	167	5	172	236	1	Glyco_hydro_61	Glycosyl hydrolase family 61
RSOLAG1IB_1869	PF00248	8.6e-20	3	133	128	279	284	1	Aldo_ket_red	Aldo/keto reductase family
RSOLAG1IB_6379	PF00172	2.3e-05	2	32	2	33	40	1	Zn_clus	Fungal Zn(2)-Cys(6) binuclear cluster domain
RSOLAG1IB_7800	PF07732	3.3e-39	31	144	3	119	120	1	Cu-oxidase_3	Multicopper oxidase
RSOLAG1IB_7800	PF07731	1.2e-18	325	450	20	128	130	0	Cu-oxidase_2	Multicopper oxidase
RSOLAG1IB_8238	PF00295	2.4e-18	45	194	1	146	326	1	Glyco_hydro_28	Glycosyl hydrolases family 28
RSOLAG1IB_8238	PF00295	2.2e-33	215	389	149	322	326	0	Glyco_hydro_28	Glycosyl hydrolases family 28
RSOLAG1IB_10347	PF02992	2.7e-25	293	476	2	179	226	1	Transposase_21	Transposase family tnp2
RSOLAG1IB_10611	PF00078	3.1e-21	167	326	1	213	214	1	RVT_1	Reverse transcriptase (RNA-dependent DNA polymerase)
RSOLAG1IB_10897	PF03732	1.5e-10	239	329	5	95	96	0	Retrotrans_gag	Retrotransposon gag protein
RSOLAG1IB_12107	PF05729	7.9e-07	284	401	1	95	166	0	NACHT	NACHT domain
RSOLAG1IB_12442	PF00665	1.2e-15	369	476	3	112	120	0	rve	Integrase core domain
RSOLAG1IB_4722	PF09994	1e-62	46	281	1	250	276	1	DUF2235	Uncharacterized conserved protein (DUF2235)
RSOLAG1IB_8239	PF00295	4.3e-57	45	368	1	322	326	1	Glyco_hydro_28	Glycosyl hydrolases family 28
RSOLAG1IB_9736	PF00069	3.5e-31	261	530	9	256	260	1	Pkinase	Protein kinase domain
RSOLAG1IB_9736	PF00069	3.8e-38	572	828	4	255	260	0	Pkinase	Protein kinase domain
RSOLAG1IB_9736	PF07714	1.8e-29	261	532	9	259	259	0	Pkinase_Tyr	Protein tyrosine kinase
RSOLAG1IB_9736	PF07714	4e-38	573	830	5	258	259	0	Pkinase_Tyr	Protein tyrosine kinase
RSOLAG1IB_10898	PF08284	1.1e-05	4	100	36	129	135	1	RVP_2	Retroviral aspartyl protease
RSOLAG1IB_10898	PF00078	2.7e-05	203	279	1	102	214	0	RVT_1	Reverse transcriptase (RNA-dependent DNA polymerase)
RSOLAG1IB_11299	PF00075	8.9e-11	200	338	4	129	131	1	RnaseH	RNase H
RSOLAG1IB_11660	PF00665	1.1e-18	327	440	2	117	120	1	rve	Integrase core domain
RSOLAG1IB_11660	PF00385	8.9e-15	623	673	1	54	55	0	Chromo	chromo' (CHRromatin Organisation MOdifier) domain
RSOLAG1IB_12271	PF10551	1.5e-05	118	210	12	90	93	1	MULE	MULE transposase domain
RSOLAG1IB_12271	PF04434	0.00033	465	487	17	39	40	0	SWIM	SWIM zinc finger
RSOLAG1IB_12443	PF00078	2e-19	122	252	1	182	214	1	RVT_1	Reverse transcriptase (RNA-dependent DNA polymerase)
RSOLAG1IB_12598	PF00271	2.6e-12	2	54	25	77	78	1	Helicase_C	Helicase conserved C-terminal domain
RSOLAG1IB_1071	PF00172	8.4e-10	13	43	1	31	40	1	Zn_clus	Fungal Zn(2)-Cys(6) binuclear cluster domain
RSOLAG1IB_1887	PF00400	1.7e-09	6	38	7	39	39	1	WD40	WD domain, G-beta repeat
RSOLAG1IB_1887	PF00400	7.8e-14	43	80	2	39	39	0	WD40	WD domain, G-beta repeat
RSOLAG1IB_1887	PF00400	2.8e-10	97	129	7	39	39	0	WD40	WD domain, G-beta repeat
RSOLAG1IB_1887	PF00400	2.4e-10	137	173	3	39	39	0	WD40	WD domain, G-beta repeat
RSOLAG1IB_1887	PF00400	2.8e-13	184	216	7	39	39	0	WD40	WD domain, G-beta repeat
RSOLAG1IB_4726	PF01764	1.4e-15	115	234	6	122	143	1	Lipase_3	Lipase (class 3)
RSOLAG1IB_5345	PF00201	9e-18	298	422	270	383	501	1	UDPGT	UDP-glucoronosyl and UDP-glucosyl transferase
RSOLAG1IB_6381	PF00067	1.2e-40	1	323	101	388	458	1	p450	Cytochrome P450
RSOLAG1IB_10017	PF04082	4.2e-13	2	134	92	236	260	1	Fungal_trans	Fungal specific transcription factor domain
RSOLAG1IB_10349	PF00107	1.1e-10	57	127	55	124	130	1	ADH_zinc_N	Zinc-binding dehydrogenase
RSOLAG1IB_10615	PF00012	2.7e-13	249	390	392	531	602	1	HSP70	Hsp70 protein
RSOLAG1IB_10899	PF03732	5.5e-12	151	242	4	95	96	1	Retrotrans_gag	Retrotransposon gag protein
RSOLAG1IB_11300	PF00385	4.9e-14	38	87	1	54	55	0	Chromo	chromo' (CHRromatin Organisation MOdifier) domain
RSOLAG1IB_11661	PF00078	2.4e-20	193	352	1	213	214	1	RVT_1	Reverse transcriptase (RNA-dependent DNA polymerase)
RSOLAG1IB_80	PF00646	1.1e-05	2	45	2	45	48	1	F-box	F-box domain
RSOLAG1IB_1892	PF07690	2.8e-24	97	433	2	352	353	1	MFS_1	Major Facilitator Superfamily
RSOLAG1IB_2574	PF01776	6.4e-44	12	119	4	111	112	1	Ribosomal_L22e	Ribosomal L22e protein family
RSOLAG1IB_3693	PF00505	7.8e-09	86	157	1	68	69	0	HMG_box	HMG (high mobility group) box
RSOLAG1IB_4738	PF03184	4.3e-38	198	403	3	217	217	1	DDE	DDE superfamily endonuclease
RSOLAG1IB_6382	PF00172	2.8e-06	7	39	1	34	40	1	Zn_clus	Fungal Zn(2)-Cys(6) binuclear cluster domain
RSOLAG1IB_6834	PF00067	1.1e-66	37	520	7	443	458	1	p450	Cytochrome P450
RSOLAG1IB_7286	PF00067	1.6e-46	12	257	193	407	458	1	p450	Cytochrome P450
RSOLAG1IB_9393	PF10467	5.1e-10	6	164	3	146	149	1	Inhibitor_I48	Peptidase inhibitor clitocypin
RSOLAG1IB_10018	PF07714	1.8e-23	126	333	55	255	259	1	Pkinase_Tyr	Protein tyrosine kinase
RSOLAG1IB_10018	PF00069	2.3e-23	63	333	7	254	260	0	Pkinase	Protein kinase domain
RSOLAG1IB_10018	PF00172	0.00019	470	504	3	36	40	0	Zn_clus	Fungal Zn(2)-Cys(6) binuclear cluster domain
RSOLAG1IB_10900	PF00078	2e-10	3	115	59	200	214	1	RVT_1	Reverse transcriptase (RNA-dependent DNA polymerase)
RSOLAG1IB_11110	PF00188	3e-11	39	103	1	73	124	1	CAP	Cysteine-rich secretory protein family
RSOLAG1IB_11301	PF00176	6.9e-10	450	707	1	177	297	1	SNF2_N	SNF2 family N-terminal domain
RSOLAG1IB_11301	PF00271	6.7e-10	972	1048	5	78	78	0	Helicase_C	Helicase conserved C-terminal domain
RSOLAG1IB_11662	PF00078	3.9e-20	223	382	1	213	214	1	RVT_1	Reverse transcriptase (RNA-dependent DNA polymerase)
RSOLAG1IB_11662	PF00665	7.6e-19	756	869	2	117	120	0	rve	Integrase core domain
RSOLAG1IB_11813	PF00078	5e-21	167	326	1	213	214	1	RVT_1	Reverse transcriptase (RNA-dependent DNA polymerase)
RSOLAG1IB_11964	PF00665	2e-21	548	661	2	117	120	1	rve	Integrase core domain
RSOLAG1IB_11964	PF00078	2.1e-21	36	195	1	213	214	0	RVT_1	Reverse transcriptase (RNA-dependent DNA polymerase)
RSOLAG1IB_12448	PF00067	1.1e-14	2	96	355	443	458	1	p450	Cytochrome P450
RSOLAG1IB_83	PF01910	1.3e-27	13	105	1	89	92	1	DUF77	Domain of unknown function DUF77
RSOLAG1IB_1073	PF00795	3.6e-37	16	196	1	183	184	1	CN_hydrolase	Carbon-nitrogen hydrolase
RSOLAG1IB_2583	PF08520	3.5e-24	4	73	1	70	70	1	DUF1748	Fungal protein of unknown function (DUF1748)
RSOLAG1IB_7288	PF00067	4.3e-07	40	143	3	109	458	1	p450	Cytochrome P450
RSOLAG1IB_8254	PF00135	5.4e-96	6	465	39	496	537	1	COesterase	Carboxylesterase
RSOLAG1IB_8254	PF07859	8.7e-05	86	189	2	91	211	0	Abhydrolase_3	alpha/beta hydrolase fold
RSOLAG1IB_8590	PF03935	7.1e-189	206	734	4	504	504	1	SKN1	Beta-glucan synthesis-associated protein (SKN1)
RSOLAG1IB_8590	PF00722	0.0001	356	422	10	70	185	0	Glyco_hydro_16	Glycosyl hydrolases family 16
RSOLAG1IB_9398	PF00394	8.5e-47	161	317	1	155	155	0	Cu-oxidase	Multicopper oxidase
RSOLAG1IB_9398	PF07732	2.5e-35	31	149	4	119	120	0	Cu-oxidase_3	Multicopper oxidase
RSOLAG1IB_9398	PF07731	8.4e-34	382	499	3	129	130	0	Cu-oxidase_2	Multicopper oxidase
RSOLAG1IB_9741	PF00078	8.1e-15	167	315	1	200	214	1	RVT_1	Reverse transcriptase (RNA-dependent DNA polymerase)
RSOLAG1IB_10353	PF05970	4.2e-21	1154	1288	1	131	422	1	DUF889	PIF1 helicase
RSOLAG1IB_10353	PF05970	2.7e-06	1540	1607	359	422	422	0	DUF889	PIF1 helicase
RSOLAG1IB_11111	PF00501	7.6e-17	6	263	63	318	418	1	AMP-binding	AMP-binding enzyme
RSOLAG1IB_11814	PF03732	9.9e-11	149	240	4	95	96	1	Retrotrans_gag	Retrotransposon gag protein
RSOLAG1IB_11965	PF00078	6.2e-21	675	834	1	213	214	1	RVT_1	Reverse transcriptase (RNA-dependent DNA polymerase)
RSOLAG1IB_11965	PF03732	1.2e-12	229	320	4	95	96	0	Retrotrans_gag	Retrotransposon gag protein
RSOLAG1IB_11965	PF08284	7.4e-05	467	570	27	127	135	0	RVP_2	Retroviral aspartyl protease
RSOLAG1IB_12450	PF03732	5.9e-08	16	76	28	95	96	1	Retrotrans_gag	Retrotransposon gag protein
RSOLAG1IB_12601	PF00078	7e-21	3	127	59	214	214	1	RVT_1	Reverse transcriptase (RNA-dependent DNA polymerase)
RSOLAG1IB_1912	PF11790	4.7e-38	38	168	12	144	240	1	Glyco_hydro_cc	Glycosyl hydrolase catalytic core
RSOLAG1IB_4778	PF02359	2.2e-21	30	111	1	85	87	1	CDC48_N	Cell division protein 48 (CDC48), N-terminal domain
RSOLAG1IB_4778	PF02933	3.9e-12	133	195	4	63	64	0	CDC48_2	Cell division protein 48 (CDC48), domain 2
RSOLAG1IB_5355	PF01485	5.5e-11	19	74	7	64	64	1	IBR	IBR domain
RSOLAG1IB_5355	PF01485	7.2e-08	90	137	18	59	64	0	IBR	IBR domain
RSOLAG1IB_6385	PF00067	1.4e-55	6	354	125	439	458	1	p450	Cytochrome P450
RSOLAG1IB_6840	PF00172	4.9e-07	14	43	2	31	40	1	Zn_clus	Fungal Zn(2)-Cys(6) binuclear cluster domain
RSOLAG1IB_7807	PF00082	1.3e-32	130	347	16	272	307	1	Peptidase_S8	Subtilase family
RSOLAG1IB_7807	PF05922	3.9e-09	34	104	1	86	87	0	Inhibitor_I9	Peptidase inhibitor I9
RSOLAG1IB_8255	PF00501	6.2e-44	5	195	237	417	418	1	AMP-binding	AMP-binding enzyme
RSOLAG1IB_11303	PF02146	1.2e-26	59	282	1	176	181	1	SIR2	Sir2 family
RSOLAG1IB_11664	PF00385	2.9e-09	41	84	2	49	55	1	Chromo	chromo' (CHRromatin Organisation MOdifier) domain
RSOLAG1IB_12451	PF00135	4.9e-75	15	373	6	352	537	1	COesterase	Carboxylesterase
RSOLAG1IB_12602	PF08284	2.6e-08	13	113	35	132	135	1	RVP_2	Retroviral aspartyl protease
RSOLAG1IB_4782	PF03732	8.8e-10	87	179	6	95	96	1	Retrotrans_gag	Retrotransposon gag protein
RSOLAG1IB_5356	PF01485	4e-06	122	174	8	60	64	0	IBR	IBR domain
RSOLAG1IB_5356	PF01485	9.5e-11	200	239	16	59	64	0	IBR	IBR domain
RSOLAG1IB_7809	PF00082	7.8e-33	130	363	16	295	307	1	Peptidase_S8	Subtilase family
RSOLAG1IB_7809	PF05922	5.3e-10	34	101	1	83	87	0	Inhibitor_I9	Peptidase inhibitor I9
RSOLAG1IB_8258	PF04082	4.1e-05	188	238	1	51	260	1	Fungal_trans	Fungal specific transcription factor domain
RSOLAG1IB_8593	PF00545	5.6e-07	73	155	19	76	83	1	Ribonuclease	ribonuclease
RSOLAG1IB_9029	PF00400	0.00054	819	852	6	39	39	0	WD40	WD domain, G-beta repeat
RSOLAG1IB_9029	PF00400	7.7e-08	863	895	7	39	39	0	WD40	WD domain, G-beta repeat
RSOLAG1IB_9029	PF00400	7.9e-12	951	983	7	39	39	0	WD40	WD domain, G-beta repeat
RSOLAG1IB_9029	PF00400	2.4e-12	994	1026	7	39	39	0	WD40	WD domain, G-beta repeat
RSOLAG1IB_9029	PF00400	0.00079	1037	1069	7	39	39	0	WD40	WD domain, G-beta repeat
RSOLAG1IB_9029	PF00400	9.3e-11	1122	1154	7	39	39	0	WD40	WD domain, G-beta repeat
RSOLAG1IB_9029	PF00400	1.9e-10	1165	1197	7	39	39	0	WD40	WD domain, G-beta repeat
RSOLAG1IB_9029	PF00400	1.3e-08	1208	1240	7	39	39	0	WD40	WD domain, G-beta repeat
RSOLAG1IB_9029	PF00400	6.6e-11	1251	1283	7	39	39	0	WD40	WD domain, G-beta repeat
RSOLAG1IB_9029	PF00400	4.3e-08	1336	1368	7	39	39	0	WD40	WD domain, G-beta repeat
RSOLAG1IB_9029	PF05729	2e-09	240	408	2	149	166	0	NACHT	NACHT domain
RSOLAG1IB_9413	PF00078	1.4e-26	122	282	1	214	214	1	RVT_1	Reverse transcriptase (RNA-dependent DNA polymerase)
RSOLAG1IB_9413	PF00665	4.5e-09	655	736	2	85	120	0	rve	Integrase core domain
RSOLAG1IB_10355	PF09994	4.1e-67	68	381	1	276	276	1	DUF2235	Uncharacterized conserved protein (DUF2235)
RSOLAG1IB_10622	PF00330	1.6e-38	59	184	1	126	465	1	Aconitase	Aconitase family (aconitate hydratase)
RSOLAG1IB_11816	PF00665	7.7e-15	33	144	3	117	120	1	rve	Integrase core domain
RSOLAG1IB_11967	PF00385	2e-16	186	236	1	54	55	0	Chromo	chromo' (CHRromatin Organisation MOdifier) domain
RSOLAG1IB_12113	PF00190	9e-13	128	262	8	140	144	1	Cupin_1	Cupin
RSOLAG1IB_12113	PF00190	7.7e-13	311	435	10	135	144	0	Cupin_1	Cupin
RSOLAG1IB_12113	PF07883	8e-10	155	228	3	70	71	0	Cupin_2	Cupin domain
RSOLAG1IB_12113	PF07883	2.7e-11	336	410	2	71	71	0	Cupin_2	Cupin domain
RSOLAG1IB_12278	PF03732	1.5e-13	229	320	4	95	96	0	Retrotrans_gag	Retrotransposon gag protein
RSOLAG1IB_1916	PF00400	3.1e-06	849	879	7	37	39	0	WD40	WD domain, G-beta repeat
RSOLAG1IB_1916	PF00400	2.4e-10	890	924	5	39	39	0	WD40	WD domain, G-beta repeat
RSOLAG1IB_1916	PF00400	2.2e-09	934	967	6	39	39	0	WD40	WD domain, G-beta repeat
RSOLAG1IB_1916	PF00400	1.2e-09	978	1010	7	39	39	0	WD40	WD domain, G-beta repeat
RSOLAG1IB_1916	PF00400	1e-10	1018	1053	4	39	39	0	WD40	WD domain, G-beta repeat
RSOLAG1IB_1916	PF00400	8.2e-07	1064	1096	7	39	39	0	WD40	WD domain, G-beta repeat
RSOLAG1IB_1916	PF00400	6.6e-08	1106	1140	5	39	39	0	WD40	WD domain, G-beta repeat
RSOLAG1IB_1916	PF00400	4.6e-06	1151	1183	7	39	39	0	WD40	WD domain, G-beta repeat
RSOLAG1IB_1916	PF00400	4.9e-08	1195	1226	8	39	39	0	WD40	WD domain, G-beta repeat
RSOLAG1IB_1916	PF00400	2e-10	1237	1269	7	39	39	0	WD40	WD domain, G-beta repeat
RSOLAG1IB_1916	PF00400	0.00044	1325	1354	10	39	39	0	WD40	WD domain, G-beta repeat
RSOLAG1IB_1916	PF00400	1.3e-09	1363	1397	5	39	39	0	WD40	WD domain, G-beta repeat
RSOLAG1IB_1916	PF05729	9.4e-10	274	422	3	136	166	0	NACHT	NACHT domain
RSOLAG1IB_3727	PF08676	2.9e-08	28	119	5	83	142	1	MutL_C	MutL C terminal dimerisation domain
RSOLAG1IB_5361	PF00069	2.8e-27	245	461	48	257	260	1	Pkinase	Protein kinase domain
RSOLAG1IB_5361	PF07714	1.3e-25	255	459	60	256	259	0	Pkinase_Tyr	Protein tyrosine kinase
RSOLAG1IB_5982	PF00067	2.8e-09	27	120	1	96	458	1	p450	Cytochrome P450
RSOLAG1IB_7293	PF00295	6.2e-60	38	346	1	313	326	1	Glyco_hydro_28	Glycosyl hydrolases family 28
RSOLAG1IB_7813	PF00172	9.3e-05	2	31	5	34	40	1	Zn_clus	Fungal Zn(2)-Cys(6) binuclear cluster domain
RSOLAG1IB_8599	PF05729	1.7e-08	206	350	3	130	166	0	NACHT	NACHT domain
RSOLAG1IB_9414	PF00385	2.3e-14	189	238	1	54	55	1	Chromo	chromo' (CHRromatin Organisation MOdifier) domain
RSOLAG1IB_10022	PF00172	1.4e-05	164	199	2	35	40	0	Zn_clus	Fungal Zn(2)-Cys(6) binuclear cluster domain
RSOLAG1IB_11115	PF00106	7e-10	12	130	2	120	167	1	adh_short	short chain dehydrogenase
RSOLAG1IB_11115	PF08659	6.6e-06	13	85	3	74	181	0	KR	KR domain
RSOLAG1IB_11496	PF00069	1.7e-23	183	314	11	144	260	1	Pkinase	Protein kinase domain
RSOLAG1IB_11496	PF07714	1.4e-21	184	347	12	180	259	0	Pkinase_Tyr	Protein tyrosine kinase
RSOLAG1IB_11666	PF03732	7.4e-09	20	86	26	95	96	1	Retrotrans_gag	Retrotransposon gag protein
RSOLAG1IB_11817	PF00400	2.5e-13	380	412	7	39	39	0	WD40	WD domain, G-beta repeat
RSOLAG1IB_11817	PF00400	4.9e-11	423	455	7	39	39	0	WD40	WD domain, G-beta repeat
RSOLAG1IB_11817	PF00400	5e-08	466	498	7	39	39	0	WD40	WD domain, G-beta repeat
RSOLAG1IB_11817	PF00400	4e-11	509	541	7	39	39	0	WD40	WD domain, G-beta repeat
RSOLAG1IB_11817	PF00400	6e-05	561	586	14	39	39	0	WD40	WD domain, G-beta repeat
RSOLAG1IB_11817	PF00400	1.8e-11	597	629	7	39	39	0	WD40	WD domain, G-beta repeat
RSOLAG1IB_11817	PF00400	5.9e-11	641	672	8	39	39	0	WD40	WD domain, G-beta repeat
RSOLAG1IB_11817	PF00400	5.7e-11	724	755	8	39	39	0	WD40	WD domain, G-beta repeat
RSOLAG1IB_11817	PF00400	1.3e-08	771	801	9	39	39	0	WD40	WD domain, G-beta repeat
RSOLAG1IB_11817	PF00400	1.5e-13	812	844	7	39	39	0	WD40	WD domain, G-beta repeat
RSOLAG1IB_12114	PF03962	7.6e-22	3	123	67	187	188	1	Mnd1	Mnd1 family
RSOLAG1IB_12454	PF00400	1.4e-07	32	64	7	39	39	0	WD40	WD domain, G-beta repeat
RSOLAG1IB_12454	PF00400	3.4e-10	81	110	10	39	39	0	WD40	WD domain, G-beta repeat
RSOLAG1IB_12454	PF00400	2.3e-10	121	153	7	39	39	0	WD40	WD domain, G-beta repeat
RSOLAG1IB_12604	PF01734	3e-17	14	199	1	188	204	1	Patatin	Patatin-like phospholipase
RSOLAG1IB_5	PF03732	4.6e-13	1	89	7	95	96	1	Retrotrans_gag	Retrotransposon gag protein
RSOLAG1IB_6288	PF00400	4.9e-09	909	943	5	39	39	0	WD40	WD domain, G-beta repeat
RSOLAG1IB_6288	PF00400	8.4e-11	954	986	7	39	39	0	WD40	WD domain, G-beta repeat
RSOLAG1IB_6288	PF00400	1.1e-11	994	1029	4	39	39	0	WD40	WD domain, G-beta repeat
RSOLAG1IB_6288	PF00400	2.1e-09	1033	1071	1	39	39	0	WD40	WD domain, G-beta repeat
RSOLAG1IB_6288	PF00400	1.2e-11	1080	1114	5	39	39	0	WD40	WD domain, G-beta repeat
RSOLAG1IB_6288	PF00400	6.3e-09	1160	1190	9	39	39	0	WD40	WD domain, G-beta repeat
RSOLAG1IB_6288	PF00400	3.9e-09	1201	1233	7	39	39	0	WD40	WD domain, G-beta repeat
RSOLAG1IB_6288	PF00400	5.3e-12	1242	1276	5	39	39	0	WD40	WD domain, G-beta repeat
RSOLAG1IB_6288	PF00400	4e-08	1282	1318	3	39	39	0	WD40	WD domain, G-beta repeat
RSOLAG1IB_6288	PF00400	5.3e-09	1329	1362	7	39	39	0	WD40	WD domain, G-beta repeat
RSOLAG1IB_6288	PF00400	2.2e-11	1373	1405	7	39	39	0	WD40	WD domain, G-beta repeat
RSOLAG1IB_6288	PF00400	1.2e-07	1419	1448	10	39	39	0	WD40	WD domain, G-beta repeat
RSOLAG1IB_6288	PF11715	3.9e-05	958	993	214	258	547	0	Nup160	Nucleoporin Nup120/160
RSOLAG1IB_6288	PF05729	1.1e-07	287	438	2	136	166	0	NACHT	NACHT domain
RSOLAG1IB_8516	PF00171	7.4e-52	17	214	7	208	462	1	Aldedh	Aldehyde dehydrogenase family
RSOLAG1IB_8516	PF00171	3.5e-61	215	410	264	461	462	0	Aldedh	Aldehyde dehydrogenase family
RSOLAG1IB_8911	PF00583	3.5e-05	76	124	6	51	83	1	Acetyltransf_1	Acetyltransferase (GNAT) family
RSOLAG1IB_10574	PF00004	6.9e-36	599	726	2	127	130	1	AAA	ATPase family associated with various cellular activities (AAA)
RSOLAG1IB_11249	PF05922	1.1e-05	21	95	1	86	87	1	Inhibitor_I9	Peptidase inhibitor I9
RSOLAG1IB_11776	PF00078	3e-17	167	306	1	191	214	1	RVT_1	Reverse transcriptase (RNA-dependent DNA polymerase)
RSOLAG1IB_12076	PF00078	6.2e-21	167	326	1	213	214	1	RVT_1	Reverse transcriptase (RNA-dependent DNA polymerase)
RSOLAG1IB_12076	PF00665	6.7e-21	700	813	2	117	120	0	rve	Integrase core domain
RSOLAG1IB_12565	PF07714	3.3e-06	51	134	180	256	259	1	Pkinase_Tyr	Protein tyrosine kinase
RSOLAG1IB_12565	PF00069	1.9e-05	54	132	177	253	260	0	Pkinase	Protein kinase domain
RSOLAG1IB_1091	PF00172	5.2e-06	19	48	2	31	40	1	Zn_clus	Fungal Zn(2)-Cys(6) binuclear cluster domain
RSOLAG1IB_2630	PF04113	2.7e-12	22	117	323	416	566	1	Gpi16	Gpi16 subunit, GPI transamidase component
RSOLAG1IB_3765	PF03330	5.8e-12	60	153	4	75	78	1	DPBB_1	Rare lipoprotein A (RlpA)-like double-psi beta-barrel
RSOLAG1IB_6394	PF00067	4e-39	1	273	101	354	458	1	p450	Cytochrome P450
RSOLAG1IB_7298	PF00106	9e-15	9	178	2	165	167	1	adh_short	short chain dehydrogenase
RSOLAG1IB_7298	PF08659	1.3e-06	10	165	3	154	181	0	KR	KR domain
RSOLAG1IB_7298	PF01370	7.1e-06	10	71	1	65	238	0	Epimerase	NAD dependent epimerase/dehydratase family
RSOLAG1IB_8603	PF00083	5.3e-54	7	304	162	451	451	1	Sugar_tr	Sugar (and other) transporter
RSOLAG1IB_8603	PF07690	5.4e-11	11	227	147	325	353	0	MFS_1	Major Facilitator Superfamily
RSOLAG1IB_9033	PF00400	2.5e-11	752	784	7	39	39	0	WD40	WD domain, G-beta repeat
RSOLAG1IB_9033	PF00400	1.1e-10	795	827	7	39	39	0	WD40	WD domain, G-beta repeat
RSOLAG1IB_9033	PF00400	3.7e-10	883	915	7	39	39	0	WD40	WD domain, G-beta repeat
RSOLAG1IB_9033	PF00400	1.2e-11	926	958	7	39	39	0	WD40	WD domain, G-beta repeat
RSOLAG1IB_9033	PF00400	1e-07	969	1001	7	39	39	0	WD40	WD domain, G-beta repeat
RSOLAG1IB_9033	PF00400	6.8e-11	1054	1086	7	39	39	0	WD40	WD domain, G-beta repeat
RSOLAG1IB_9033	PF00400	1.2e-11	1122	1154	7	39	39	0	WD40	WD domain, G-beta repeat
RSOLAG1IB_9033	PF00400	8.9e-09	1165	1197	7	39	39	0	WD40	WD domain, G-beta repeat
RSOLAG1IB_9033	PF00400	8.2e-10	1208	1240	7	39	39	0	WD40	WD domain, G-beta repeat
RSOLAG1IB_9033	PF00400	2e-10	1292	1324	7	39	39	0	WD40	WD domain, G-beta repeat
RSOLAG1IB_9033	PF05729	2.8e-10	170	354	2	163	166	0	NACHT	NACHT domain
RSOLAG1IB_10023	PF00069	1.1e-06	95	167	48	121	260	1	Pkinase	Protein kinase domain
RSOLAG1IB_10023	PF07714	0.00017	91	171	47	130	259	0	Pkinase_Tyr	Protein tyrosine kinase
RSOLAG1IB_10367	PF00648	1.6e-19	115	196	27	112	298	1	Peptidase_C2	Calpain family cysteine protease
RSOLAG1IB_10367	PF00648	3.9e-42	227	396	115	294	298	0	Peptidase_C2	Calpain family cysteine protease
RSOLAG1IB_10367	PF00569	8e-06	693	730	2	37	46	0	ZZ	Zinc finger, ZZ type
RSOLAG1IB_11119	PF00172	4.8e-08	12	47	2	37	40	1	Zn_clus	Fungal Zn(2)-Cys(6) binuclear cluster domain
RSOLAG1IB_12281	PF00067	6.8e-07	103	254	122	260	458	1	p450	Cytochrome P450
RSOLAG1IB_12455	PF00400	2.4e-13	664	696	7	39	39	0	WD40	WD domain, G-beta repeat
RSOLAG1IB_12455	PF00400	9.5e-09	707	739	7	39	39	0	WD40	WD domain, G-beta repeat
RSOLAG1IB_12455	PF00400	2.3e-10	750	782	7	39	39	0	WD40	WD domain, G-beta repeat
RSOLAG1IB_12455	PF00400	8.1e-07	793	822	7	36	39	0	WD40	WD domain, G-beta repeat
RSOLAG1IB_12455	PF05729	5.4e-07	2	170	6	151	166	0	NACHT	NACHT domain
RSOLAG1IB_1098	PF00295	1.7e-11	3	85	230	313	326	1	Glyco_hydro_28	Glycosyl hydrolases family 28
RSOLAG1IB_2645	PF07883	8.4e-09	102	167	4	70	71	1	Cupin_2	Cupin domain
RSOLAG1IB_5363	PF00069	7.2e-25	197	407	49	253	260	1	Pkinase	Protein kinase domain
RSOLAG1IB_5363	PF07714	1.2e-23	203	408	58	255	259	0	Pkinase_Tyr	Protein tyrosine kinase
RSOLAG1IB_5363	PF00172	0.00014	30	66	3	36	40	0	Zn_clus	Fungal Zn(2)-Cys(6) binuclear cluster domain
RSOLAG1IB_5987	PF05199	1.4e-12	483	543	87	145	145	0	GMC_oxred_C	GMC oxidoreductase
RSOLAG1IB_7299	PF00106	1.7e-19	9	172	2	156	167	1	adh_short	short chain dehydrogenase
RSOLAG1IB_7299	PF08659	7.3e-09	10	171	3	156	181	0	KR	KR domain
RSOLAG1IB_7299	PF01370	0.0001	10	73	1	63	238	0	Epimerase	NAD dependent epimerase/dehydratase family
RSOLAG1IB_7820	PF00172	8.8e-06	9	40	1	33	40	1	Zn_clus	Fungal Zn(2)-Cys(6) binuclear cluster domain
RSOLAG1IB_8604	PF00083	2.1e-69	46	476	3	451	451	1	Sugar_tr	Sugar (and other) transporter
RSOLAG1IB_8604	PF07690	4.5e-21	104	425	73	350	353	0	MFS_1	Major Facilitator Superfamily
RSOLAG1IB_9035	PF05368	9.9e-31	6	224	1	226	233	1	NmrA	NmrA-like family
RSOLAG1IB_10369	PF00569	3.4e-05	254	300	2	44	46	1	ZZ	Zinc finger, ZZ type
RSOLAG1IB_10634	PF00330	1.9e-23	45	144	1	98	465	1	Aconitase	Aconitase family (aconitate hydratase)
RSOLAG1IB_10910	PF07690	2.6e-16	1	205	95	309	353	1	MFS_1	Major Facilitator Superfamily
RSOLAG1IB_11121	PF00067	1.9e-09	40	169	1	128	458	1	p450	Cytochrome P450
RSOLAG1IB_11669	PF00400	3.3e-08	815	846	6	37	39	0	WD40	WD domain, G-beta repeat
RSOLAG1IB_11669	PF00400	9.5e-12	859	891	7	39	39	0	WD40	WD domain, G-beta repeat
RSOLAG1IB_11669	PF00400	3.4e-05	947	979	7	39	39	0	WD40	WD domain, G-beta repeat
RSOLAG1IB_11669	PF00400	2.3e-10	990	1022	7	39	39	0	WD40	WD domain, G-beta repeat
RSOLAG1IB_11669	PF00400	2.3e-07	1033	1065	7	39	39	0	WD40	WD domain, G-beta repeat
RSOLAG1IB_11669	PF00400	1.2e-05	1086	1111	13	38	39	0	WD40	WD domain, G-beta repeat
RSOLAG1IB_11669	PF00400	2.7e-09	1126	1157	8	39	39	0	WD40	WD domain, G-beta repeat
RSOLAG1IB_11669	PF00400	1.2e-10	1168	1199	7	38	39	0	WD40	WD domain, G-beta repeat
RSOLAG1IB_11669	PF00400	9.9e-06	1211	1241	7	37	39	0	WD40	WD domain, G-beta repeat
RSOLAG1IB_11669	PF05729	6.5e-09	224	387	3	143	166	0	NACHT	NACHT domain
RSOLAG1IB_11819	PF00400	2e-09	811	843	7	39	39	0	WD40	WD domain, G-beta repeat
RSOLAG1IB_11819	PF00400	4.2e-07	896	929	6	39	39	0	WD40	WD domain, G-beta repeat
RSOLAG1IB_11819	PF00400	3.2e-07	940	972	7	39	39	0	WD40	WD domain, G-beta repeat
RSOLAG1IB_11819	PF00400	0.00011	989	1016	12	39	39	0	WD40	WD domain, G-beta repeat
RSOLAG1IB_11819	PF00400	8.5e-08	1027	1059	7	39	39	0	WD40	WD domain, G-beta repeat
RSOLAG1IB_11819	PF00400	5.4e-12	1071	1102	8	39	39	0	WD40	WD domain, G-beta repeat
RSOLAG1IB_11819	PF00400	0.00086	1115	1144	9	39	39	0	WD40	WD domain, G-beta repeat
RSOLAG1IB_11819	PF00400	4.2e-12	1243	1275	7	39	39	0	WD40	WD domain, G-beta repeat
RSOLAG1IB_11819	PF05729	1.6e-06	358	477	1	97	166	0	NACHT	NACHT domain
RSOLAG1IB_11970	PF00665	4.2e-14	150	259	6	117	120	1	rve	Integrase core domain
RSOLAG1IB_12116	PF05729	6.1e-07	271	440	1	153	166	1	NACHT	NACHT domain
RSOLAG1IB_12282	PF00171	7.6e-131	16	425	6	420	462	1	Aldedh	Aldehyde dehydrogenase family
RSOLAG1IB_12456	PF00078	2.9e-12	2	81	127	213	214	1	RVT_1	Reverse transcriptase (RNA-dependent DNA polymerase)
RSOLAG1IB_96	PF00264	6.4e-34	86	293	3	227	228	1	Tyrosinase	Common central domain of tyrosinase
RSOLAG1IB_4800	PF01135	9e-09	31	85	63	117	210	1	PCMT	Protein-L-isoaspartate(D-aspartate) O-methyltransferase (PCMT)
RSOLAG1IB_4800	PF08241	1.8e-08	46	123	1	73	95	0	Methyltransf_11	Methyltransferase domain
RSOLAG1IB_4800	PF01209	6.6e-08	36	85	42	91	233	0	Ubie_methyltran	ubiE/COQ5 methyltransferase family
RSOLAG1IB_4800	PF05175	2.6e-06	30	121	20	109	170	0	MTS	Methyltransferase small domain
RSOLAG1IB_5364	PF00487	1.9e-15	82	293	5	235	257	1	FA_desaturase	Fatty acid desaturase
RSOLAG1IB_5364	PF00173	3.5e-05	351	384	2	36	76	0	Cyt-b5	Cytochrome b5-like Heme/Steroid binding domain
RSOLAG1IB_6397	PF00230	1.8e-45	75	274	6	204	227	1	MIP	Major intrinsic protein
RSOLAG1IB_6853	PF00067	1.6e-47	57	488	18	405	458	1	p450	Cytochrome P450
RSOLAG1IB_7303	PF00248	7.2e-71	24	337	1	281	284	1	Aldo_ket_red	Aldo/keto reductase family
RSOLAG1IB_8610	PF00067	7.6e-57	4	352	123	436	458	1	p450	Cytochrome P450
RSOLAG1IB_9037	PF00264	1.8e-08	52	115	151	221	228	1	Tyrosinase	Common central domain of tyrosinase
RSOLAG1IB_10029	PF00067	1.4e-54	3	403	54	437	458	1	p450	Cytochrome P450
RSOLAG1IB_10916	PF00400	3e-05	926	958	7	39	39	0	WD40	WD domain, G-beta repeat
RSOLAG1IB_10916	PF00400	1.1e-11	966	1001	4	39	39	0	WD40	WD domain, G-beta repeat
RSOLAG1IB_10916	PF00400	1.5e-09	1012	1044	7	39	39	0	WD40	WD domain, G-beta repeat
RSOLAG1IB_10916	PF00400	1e-06	1058	1086	11	39	39	0	WD40	WD domain, G-beta repeat
RSOLAG1IB_10916	PF00400	2.2e-08	1098	1129	8	39	39	0	WD40	WD domain, G-beta repeat
RSOLAG1IB_10916	PF00400	3.9e-10	1140	1171	7	38	39	0	WD40	WD domain, G-beta repeat
RSOLAG1IB_10916	PF00400	1.2e-10	1181	1215	5	39	39	0	WD40	WD domain, G-beta repeat
RSOLAG1IB_10916	PF00400	2.2e-09	1223	1257	5	39	39	0	WD40	WD domain, G-beta repeat
RSOLAG1IB_10916	PF00400	7.5e-10	1268	1300	7	39	39	0	WD40	WD domain, G-beta repeat
RSOLAG1IB_10916	PF00400	2.1e-09	1311	1343	7	39	39	0	WD40	WD domain, G-beta repeat
RSOLAG1IB_10916	PF05729	0.00011	222	392	2	151	166	0	NACHT	NACHT domain
RSOLAG1IB_11122	PF00248	6.3e-74	13	296	3	282	284	1	Aldo_ket_red	Aldo/keto reductase family
RSOLAG1IB_11312	PF03732	5.7e-15	181	271	5	95	96	1	Retrotrans_gag	Retrotransposon gag protein
RSOLAG1IB_11501	PF03732	2.6e-07	197	289	6	95	96	0	Retrotrans_gag	Retrotransposon gag protein
RSOLAG1IB_11501	PF00098	1.1e-05	452	468	2	18	18	0	zf-CCHC	Zinc knuckle
RSOLAG1IB_11670	PF00153	5e-24	13	107	4	93	96	1	Mito_carr	Mitochondrial carrier protein
RSOLAG1IB_11670	PF00153	1.5e-20	117	209	4	91	96	0	Mito_carr	Mitochondrial carrier protein
RSOLAG1IB_11670	PF00153	3.3e-16	218	305	4	93	96	0	Mito_carr	Mitochondrial carrier protein
RSOLAG1IB_12117	PF00067	9.5e-29	4	216	154	359	458	1	p450	Cytochrome P450
RSOLAG1IB_12457	PF00078	0.0001	167	234	1	90	214	1	RVT_1	Reverse transcriptase (RNA-dependent DNA polymerase)
RSOLAG1IB_1101	PF00295	3.8e-49	79	305	1	233	326	1	Glyco_hydro_28	Glycosyl hydrolases family 28
RSOLAG1IB_2651	PF04098	2.2e-57	70	217	2	149	154	1	Rad52_Rad22	Rad52/22 family double-strand break repair protein
RSOLAG1IB_5366	PF00069	3e-40	832	1081	9	256	260	1	Pkinase	Protein kinase domain
RSOLAG1IB_5366	PF07714	1.5e-39	832	1082	9	258	259	0	Pkinase_Tyr	Protein tyrosine kinase
RSOLAG1IB_5991	PF00400	3.3e-09	992	1024	7	39	39	0	WD40	WD domain, G-beta repeat
RSOLAG1IB_5991	PF00400	1.1e-07	1035	1067	7	39	39	0	WD40	WD domain, G-beta repeat
RSOLAG1IB_5991	PF00400	3.7e-09	1079	1110	8	39	39	0	WD40	WD domain, G-beta repeat
RSOLAG1IB_5991	PF00400	3.7e-11	1121	1153	7	39	39	0	WD40	WD domain, G-beta repeat
RSOLAG1IB_5991	PF00400	2.4e-09	1207	1241	5	39	39	0	WD40	WD domain, G-beta repeat
RSOLAG1IB_5991	PF00400	1.7e-10	1253	1283	8	38	39	0	WD40	WD domain, G-beta repeat
RSOLAG1IB_6408	PF00067	2.4e-53	13	353	134	438	458	1	p450	Cytochrome P450
RSOLAG1IB_7304	PF00652	3.2e-06	90	175	45	125	125	0	Ricin_B_lectin	Ricin-type beta-trefoil lectin domain
RSOLAG1IB_9038	PF00400	0.0005	1178	1203	12	37	39	1	WD40	WD domain, G-beta repeat
RSOLAG1IB_9038	PF00400	2.3e-10	1216	1248	7	39	39	0	WD40	WD domain, G-beta repeat
RSOLAG1IB_9038	PF00400	4.1e-11	1259	1290	7	38	39	0	WD40	WD domain, G-beta repeat
RSOLAG1IB_9038	PF00400	2.2e-11	1302	1333	7	38	39	0	WD40	WD domain, G-beta repeat
RSOLAG1IB_9038	PF00400	4.1e-10	1345	1376	7	38	39	0	WD40	WD domain, G-beta repeat
RSOLAG1IB_9038	PF00400	9.6e-11	1388	1419	7	38	39	0	WD40	WD domain, G-beta repeat
RSOLAG1IB_9038	PF00400	2.3e-08	1431	1463	7	39	39	0	WD40	WD domain, G-beta repeat
RSOLAG1IB_9038	PF05729	6.7e-08	282	426	3	130	166	0	NACHT	NACHT domain
RSOLAG1IB_9749	PF00665	4.9e-21	700	814	2	118	120	1	rve	Integrase core domain
RSOLAG1IB_9749	PF00078	1.3e-20	167	326	1	213	214	0	RVT_1	Reverse transcriptase (RNA-dependent DNA polymerase)
RSOLAG1IB_9749	PF00385	4.5e-07	996	1026	1	34	55	0	Chromo	chromo' (CHRromatin Organisation MOdifier) domain
RSOLAG1IB_10030	PF08881	3.3e-08	8	103	4	96	102	1	CVNH	CVNH domain
RSOLAG1IB_10918	PF00400	6.5e-10	945	980	4	39	39	0	WD40	WD domain, G-beta repeat
RSOLAG1IB_10918	PF00400	5.8e-05	992	1022	9	39	39	0	WD40	WD domain, G-beta repeat
RSOLAG1IB_10918	PF00400	3.3e-10	1032	1065	6	39	39	0	WD40	WD domain, G-beta repeat
RSOLAG1IB_10918	PF00400	4.2e-11	1075	1108	6	39	39	0	WD40	WD domain, G-beta repeat
RSOLAG1IB_10918	PF00400	1.1e-07	1115	1150	3	38	39	0	WD40	WD domain, G-beta repeat
RSOLAG1IB_10918	PF00400	2.1e-06	1162	1194	7	39	39	0	WD40	WD domain, G-beta repeat
RSOLAG1IB_10918	PF00400	0.00023	1205	1236	7	39	39	0	WD40	WD domain, G-beta repeat
RSOLAG1IB_10918	PF00400	9.2e-06	1251	1279	11	39	39	0	WD40	WD domain, G-beta repeat
RSOLAG1IB_10918	PF00400	6.1e-10	1287	1321	5	39	39	0	WD40	WD domain, G-beta repeat
RSOLAG1IB_10918	PF00400	7.1e-13	1332	1364	7	39	39	0	WD40	WD domain, G-beta repeat
RSOLAG1IB_10918	PF05729	3.5e-08	286	468	3	165	166	0	NACHT	NACHT domain
RSOLAG1IB_11822	PF02518	2.7e-30	102	216	1	110	111	1	HATPase_c	Histidine kinase-, DNA gyrase B-, and HSP90-like ATPase
RSOLAG1IB_11822	PF00072	5.3e-24	278	391	1	111	112	0	Response_reg	Response regulator receiver domain
RSOLAG1IB_11822	PF00512	1.3e-10	2	54	13	67	68	0	HisKA	His Kinase A (phosphoacceptor) domain
RSOLAG1IB_12118	PF00665	4.3e-13	654	765	3	117	120	0	rve	Integrase core domain
RSOLAG1IB_12118	PF00078	6.8e-07	107	231	57	211	214	0	RVT_1	Reverse transcriptase (RNA-dependent DNA polymerase)
RSOLAG1IB_12118	PF09337	4.4e-05	609	637	11	39	39	0	zf-H2C2	His(2)-Cys(2) zinc finger
RSOLAG1IB_12458	PF03732	7.9e-11	2	89	8	95	96	1	Retrotrans_gag	Retrotransposon gag protein
RSOLAG1IB_1106	PF00067	1.4e-16	1	85	367	451	458	1	p450	Cytochrome P450
RSOLAG1IB_6409	PF00067	1.3e-55	6	353	125	438	458	1	p450	Cytochrome P450
RSOLAG1IB_6869	PF00067	3.2e-42	128	321	221	405	458	0	p450	Cytochrome P450
RSOLAG1IB_7314	PF00067	6.1e-61	1	362	94	428	458	1	p450	Cytochrome P450
RSOLAG1IB_9039	PF00400	0.00017	27	52	12	37	39	1	WD40	WD domain, G-beta repeat
RSOLAG1IB_9039	PF00400	2.7e-10	65	97	7	39	39	0	WD40	WD domain, G-beta repeat
RSOLAG1IB_9039	PF00400	1.1e-11	108	139	7	38	39	0	WD40	WD domain, G-beta repeat
RSOLAG1IB_9039	PF00400	1.6e-12	151	182	7	38	39	0	WD40	WD domain, G-beta repeat
RSOLAG1IB_9039	PF00400	3.1e-10	194	225	7	38	39	0	WD40	WD domain, G-beta repeat
RSOLAG1IB_9039	PF00400	3.4e-11	237	268	7	38	39	0	WD40	WD domain, G-beta repeat
RSOLAG1IB_9039	PF00400	4.4e-07	280	312	7	39	39	0	WD40	WD domain, G-beta repeat
RSOLAG1IB_9750	PF03732	1.8e-14	1	89	7	95	96	1	Retrotrans_gag	Retrotransposon gag protein
RSOLAG1IB_10031	PF07714	8.4e-35	406	655	9	255	259	0	Pkinase_Tyr	Protein tyrosine kinase
RSOLAG1IB_10031	PF00069	7.3e-33	406	655	9	254	260	0	Pkinase	Protein kinase domain
RSOLAG1IB_10919	PF01425	8e-29	1	267	193	435	435	1	Amidase	Amidase
RSOLAG1IB_11503	PF02992	4.3e-24	282	463	2	173	226	1	Transposase_21	Transposase family tnp2
RSOLAG1IB_11823	PF03732	3.4e-10	252	343	4	95	96	0	Retrotrans_gag	Retrotransposon gag protein
RSOLAG1IB_11973	PF00400	1.5e-07	476	506	7	37	39	0	WD40	WD domain, G-beta repeat
RSOLAG1IB_11973	PF00400	2e-12	519	551	7	39	39	0	WD40	WD domain, G-beta repeat
RSOLAG1IB_11973	PF00400	1.1e-08	650	682	7	39	39	0	WD40	WD domain, G-beta repeat
RSOLAG1IB_11973	PF00400	1.6e-08	693	725	7	39	39	0	WD40	WD domain, G-beta repeat
RSOLAG1IB_1107	PF00067	1.5e-10	1	79	286	365	458	1	p450	Cytochrome P450
RSOLAG1IB_2660	PF00069	7.1e-73	10	303	1	260	260	1	Pkinase	Protein kinase domain
RSOLAG1IB_2660	PF07714	1.5e-32	12	295	3	253	259	0	Pkinase_Tyr	Protein tyrosine kinase
RSOLAG1IB_5369	PF05383	3e-21	90	145	2	60	61	1	La	La domain
RSOLAG1IB_5998	PF07732	2.8e-31	28	133	2	118	120	1	Cu-oxidase_3	Multicopper oxidase
RSOLAG1IB_5998	PF07731	3.2e-20	448	582	6	127	130	0	Cu-oxidase_2	Multicopper oxidase
RSOLAG1IB_5998	PF00394	1.7e-14	165	353	7	153	155	0	Cu-oxidase	Multicopper oxidase
RSOLAG1IB_7315	PF00724	2.6e-104	7	340	1	338	341	1	Oxidored_FMN	NADH:flavin oxidoreductase / NADH oxidase family
RSOLAG1IB_9761	PF00775	4.7e-11	184	306	2	129	183	1	Dioxygenase_C	Dioxygenase
RSOLAG1IB_10033	PF00097	6.6e-06	10	56	1	42	42	1	zf-C3HC4	Zinc finger, C3HC4 type (RING finger)
RSOLAG1IB_10377	PF00075	1.3e-15	66	206	3	130	131	1	RnaseH	RNase H
RSOLAG1IB_10659	PF08386	4e-21	419	523	1	103	103	1	Abhydrolase_4	TAP-like protein
RSOLAG1IB_10659	PF00561	1.4e-15	121	503	1	225	231	0	Abhydrolase_1	alpha/beta hydrolase fold
RSOLAG1IB_10920	PF01425	3.4e-28	100	209	1	108	435	1	Amidase	Amidase
RSOLAG1IB_12460	PF00069	8.7e-11	97	182	70	152	260	1	Pkinase	Protein kinase domain
RSOLAG1IB_12460	PF07714	1.2e-09	57	182	30	156	259	0	Pkinase_Tyr	Protein tyrosine kinase
RSOLAG1IB_12611	PF02992	1.4e-37	5	172	3	164	226	1	Transposase_21	Transposase family tnp2
RSOLAG1IB_5999	PF00400	3.9e-11	902	933	7	38	39	0	WD40	WD domain, G-beta repeat
RSOLAG1IB_5999	PF00400	1.6e-05	942	979	4	39	39	0	WD40	WD domain, G-beta repeat
RSOLAG1IB_5999	PF00400	4.1e-09	987	1022	4	39	39	0	WD40	WD domain, G-beta repeat
RSOLAG1IB_5999	PF00400	3.7e-10	1033	1065	7	39	39	0	WD40	WD domain, G-beta repeat
RSOLAG1IB_5999	PF00400	3.2e-10	1121	1153	7	39	39	0	WD40	WD domain, G-beta repeat
RSOLAG1IB_5999	PF00400	1.1e-09	1165	1195	8	38	39	0	WD40	WD domain, G-beta repeat
RSOLAG1IB_5999	PF05729	5.5e-06	274	419	1	131	166	0	NACHT	NACHT domain
RSOLAG1IB_6419	PF00067	2.4e-44	102	448	130	434	458	1	p450	Cytochrome P450
RSOLAG1IB_9041	PF00400	6.1e-11	428	460	7	39	39	0	WD40	WD domain, G-beta repeat
RSOLAG1IB_9041	PF00400	2.3e-11	471	502	7	38	39	0	WD40	WD domain, G-beta repeat
RSOLAG1IB_9041	PF00400	3.9e-12	514	545	7	38	39	0	WD40	WD domain, G-beta repeat
RSOLAG1IB_9041	PF00400	1.6e-11	558	588	8	38	39	0	WD40	WD domain, G-beta repeat
RSOLAG1IB_9041	PF00400	1.9e-10	598	631	5	38	39	0	WD40	WD domain, G-beta repeat
RSOLAG1IB_9041	PF00400	5.5e-08	643	675	7	39	39	0	WD40	WD domain, G-beta repeat
RSOLAG1IB_9764	PF09994	1.8e-39	25	237	1	235	276	1	DUF2235	Uncharacterized conserved protein (DUF2235)
RSOLAG1IB_10379	PF00665	2.4e-22	175	288	2	117	120	1	rve	Integrase core domain
RSOLAG1IB_10921	PF05368	1.3e-12	4	71	1	66	233	1	NmrA	NmrA-like family
RSOLAG1IB_10921	PF08659	5.6e-06	4	85	3	89	181	0	KR	KR domain
RSOLAG1IB_10921	PF00106	9.1e-06	2	84	1	87	167	0	adh_short	short chain dehydrogenase
RSOLAG1IB_10921	PF01370	0.0001	4	70	1	65	238	0	Epimerase	NAD dependent epimerase/dehydratase family
RSOLAG1IB_11130	PF00400	1.7e-12	264	299	4	39	39	0	WD40	WD domain, G-beta repeat
RSOLAG1IB_11130	PF00400	9e-12	310	342	7	39	39	0	WD40	WD domain, G-beta repeat
RSOLAG1IB_11130	PF00400	3e-11	353	385	7	39	39	0	WD40	WD domain, G-beta repeat
RSOLAG1IB_11130	PF00400	1.6e-08	395	428	6	39	39	0	WD40	WD domain, G-beta repeat
RSOLAG1IB_11130	PF00400	3.8e-06	446	473	12	39	39	0	WD40	WD domain, G-beta repeat
RSOLAG1IB_11130	PF00400	1.8e-10	484	516	7	39	39	0	WD40	WD domain, G-beta repeat
RSOLAG1IB_11130	PF00400	9.3e-11	528	559	8	39	39	0	WD40	WD domain, G-beta repeat
RSOLAG1IB_11130	PF00400	6.6e-06	612	644	7	39	39	0	WD40	WD domain, G-beta repeat
RSOLAG1IB_11130	PF00400	1.3e-05	663	690	12	39	39	0	WD40	WD domain, G-beta repeat
RSOLAG1IB_11130	PF00400	2.6e-11	701	733	7	39	39	0	WD40	WD domain, G-beta repeat
RSOLAG1IB_11317	PF00098	1.5e-05	81	97	2	18	18	1	zf-CCHC	Zinc knuckle
RSOLAG1IB_11674	PF00400	1.7e-07	207	243	4	39	39	0	WD40	WD domain, G-beta repeat
RSOLAG1IB_11825	PF00665	5.6e-19	455	568	2	117	120	1	rve	Integrase core domain
RSOLAG1IB_11825	PF00078	1.2e-10	2	81	127	213	214	0	RVT_1	Reverse transcriptase (RNA-dependent DNA polymerase)
RSOLAG1IB_153	PF03006	7.6e-13	55	123	2	69	221	1	HlyIII	Haemolysin-III related
RSOLAG1IB_1109	PF00067	4.4e-05	33	107	1	75	458	1	p450	Cytochrome P450
RSOLAG1IB_1932	PF00295	3.6e-50	3	266	37	300	326	1	Glyco_hydro_28	Glycosyl hydrolases family 28
RSOLAG1IB_6004	PF01053	2.1e-68	13	208	1	196	386	1	Cys_Met_Meta_PP	Cys/Met metabolism PLP-dependent enzyme
RSOLAG1IB_6004	PF01041	7.9e-11	65	197	23	155	363	0	DegT_DnrJ_EryC1	DegT/DnrJ/EryC1/StrS aminotransferase family
RSOLAG1IB_6004	PF00155	1.1e-09	59	196	35	195	363	0	Aminotran_1_2	Aminotransferase class I and II
RSOLAG1IB_6004	PF00266	5.5e-06	94	207	74	194	371	0	Aminotran_5	Aminotransferase class-V
RSOLAG1IB_6004	PF01212	1.6e-05	65	189	27	165	290	0	Beta_elim_lyase	Beta-eliminating lyase
RSOLAG1IB_10040	PF00043	1.1e-12	103	197	1	95	95	1	GST_C	Glutathione S-transferase, C-terminal domain
RSOLAG1IB_10040	PF02798	2.1e-12	3	69	8	73	75	0	GST_N	Glutathione S-transferase, N-terminal domain
RSOLAG1IB_10380	PF00078	1.1e-21	219	378	1	213	214	1	RVT_1	Reverse transcriptase (RNA-dependent DNA polymerase)
RSOLAG1IB_10380	PF08284	5.9e-06	14	114	30	127	135	0	RVP_2	Retroviral aspartyl protease
RSOLAG1IB_10664	PF08881	5.9e-18	283	379	7	102	102	1	CVNH	CVNH domain
RSOLAG1IB_11131	PF05729	6.6e-07	274	419	1	129	166	1	NACHT	NACHT domain
RSOLAG1IB_11318	PF03732	7.4e-08	85	177	6	95	96	1	Retrotrans_gag	Retrotransposon gag protein
RSOLAG1IB_11826	PF03732	6e-10	151	231	4	84	96	1	Retrotrans_gag	Retrotransposon gag protein
RSOLAG1IB_11976	PF03732	4.3e-13	249	340	4	95	96	1	Retrotrans_gag	Retrotransposon gag protein
RSOLAG1IB_11976	PF08284	9e-05	496	593	33	127	135	0	RVP_2	Retroviral aspartyl protease
RSOLAG1IB_11976	PF08284	8.6e-06	808	919	23	131	135	0	RVP_2	Retroviral aspartyl protease
RSOLAG1IB_11976	PF00078	3.4e-12	698	820	1	174	214	0	RVT_1	Reverse transcriptase (RNA-dependent DNA polymerase)
RSOLAG1IB_12290	PF00400	8.1e-14	116	151	4	39	39	0	WD40	WD domain, G-beta repeat
RSOLAG1IB_12290	PF00400	1.1e-10	162	194	7	39	39	0	WD40	WD domain, G-beta repeat
RSOLAG1IB_12290	PF00400	6.3e-12	203	237	5	39	39	0	WD40	WD domain, G-beta repeat
RSOLAG1IB_12290	PF00400	1.9e-07	247	280	6	39	39	0	WD40	WD domain, G-beta repeat
RSOLAG1IB_12290	PF00400	7.7e-07	294	325	8	39	39	0	WD40	WD domain, G-beta repeat
RSOLAG1IB_12290	PF00400	1.3e-10	336	368	7	39	39	0	WD40	WD domain, G-beta repeat
RSOLAG1IB_12290	PF00400	1.1e-10	380	411	8	39	39	0	WD40	WD domain, G-beta repeat
RSOLAG1IB_12290	PF00400	1.3e-07	464	496	7	39	39	0	WD40	WD domain, G-beta repeat
RSOLAG1IB_12290	PF00400	7.5e-09	513	542	10	39	39	0	WD40	WD domain, G-beta repeat
RSOLAG1IB_12290	PF00400	4.7e-12	553	585	7	39	39	0	WD40	WD domain, G-beta repeat
RSOLAG1IB_154	PF03006	4.1e-43	2	147	79	221	221	1	HlyIII	Haemolysin-III related
RSOLAG1IB_1933	PF00544	2.7e-36	69	252	3	201	201	1	Pec_lyase_C	Pectate lyase
RSOLAG1IB_3827	PF01095	3.9e-09	32	179	9	155	298	1	Pectinesterase	Pectinesterase
RSOLAG1IB_3827	PF01095	4.5e-19	187	252	212	276	298	0	Pectinesterase	Pectinesterase
RSOLAG1IB_6005	PF09994	2.7e-34	1	281	112	276	276	1	DUF2235	Uncharacterized conserved protein (DUF2235)
RSOLAG1IB_6885	PF03211	1.7e-67	41	233	13	206	215	1	Pectate_lyase	Pectate lyase
RSOLAG1IB_7322	PF00724	4.8e-88	7	272	1	272	341	1	Oxidored_FMN	NADH:flavin oxidoreductase / NADH oxidase family
RSOLAG1IB_7832	PF03732	3.6e-09	12	74	30	95	96	1	Retrotrans_gag	Retrotransposon gag protein
RSOLAG1IB_10381	PF03732	2.8e-14	255	346	4	95	96	1	Retrotrans_gag	Retrotransposon gag protein
RSOLAG1IB_10668	PF00230	3e-44	19	243	8	227	227	1	MIP	Major intrinsic protein
RSOLAG1IB_11319	PF03732	3.8e-11	184	274	4	95	96	1	Retrotrans_gag	Retrotransposon gag protein
RSOLAG1IB_11508	PF00078	1.2e-15	599	757	2	213	214	1	RVT_1	Reverse transcriptase (RNA-dependent DNA polymerase)
RSOLAG1IB_11508	PF00385	1.2e-12	1100	1149	1	54	55	0	Chromo	chromo' (CHRromatin Organisation MOdifier) domain
RSOLAG1IB_11508	PF03732	4.9e-11	150	241	4	95	96	0	Retrotrans_gag	Retrotransposon gag protein
RSOLAG1IB_11977	PF00078	1.1e-15	3	126	59	213	214	1	RVT_1	Reverse transcriptase (RNA-dependent DNA polymerase)
RSOLAG1IB_11977	PF00665	6.1e-15	500	613	2	117	120	0	rve	Integrase core domain
RSOLAG1IB_12123	PF00501	2.4e-09	102	376	23	294	418	1	AMP-binding	AMP-binding enzyme
RSOLAG1IB_12463	PF00999	2.5e-16	4	106	220	323	383	1	Na_H_Exchanger	Sodium/hydrogen exchanger family
RSOLAG1IB_12614	PF00400	2.2e-12	172	204	7	39	39	0	WD40	WD domain, G-beta repeat
RSOLAG1IB_12614	PF00400	9.9e-09	257	290	6	39	39	0	WD40	WD domain, G-beta repeat
RSOLAG1IB_12614	PF00400	4.4e-08	301	333	7	39	39	0	WD40	WD domain, G-beta repeat
RSOLAG1IB_12614	PF00400	1.8e-05	350	377	12	39	39	0	WD40	WD domain, G-beta repeat
RSOLAG1IB_2700	PF00067	2.6e-11	41	236	1	193	458	1	p450	Cytochrome P450
RSOLAG1IB_5376	PF04548	5.3e-05	37	173	3	128	212	1	AIG1	AIG1 family
RSOLAG1IB_6008	PF00190	3.5e-09	121	253	9	139	144	1	Cupin_1	Cupin
RSOLAG1IB_6008	PF00190	8.4e-12	301	405	8	121	144	0	Cupin_1	Cupin
RSOLAG1IB_6008	PF07883	4.6e-08	147	217	3	67	71	0	Cupin_2	Cupin domain
RSOLAG1IB_6008	PF07883	1.2e-11	328	402	2	71	71	0	Cupin_2	Cupin domain
RSOLAG1IB_6008	PF02311	0.00012	157	206	18	62	136	0	AraC_binding	AraC-like ligand binding domain
RSOLAG1IB_6888	PF01369	7.3e-06	55	114	37	95	190	1	Sec7	Sec7 domain
RSOLAG1IB_7833	PF00665	5.2e-19	19	130	4	117	120	1	rve	Integrase core domain
RSOLAG1IB_7833	PF00385	2e-12	312	361	1	54	55	0	Chromo	chromo' (CHRromatin Organisation MOdifier) domain
RSOLAG1IB_10669	PF00230	3.6e-44	20	240	12	227	227	1	MIP	Major intrinsic protein
RSOLAG1IB_11320	PF00078	3.5e-19	141	300	1	213	214	1	RVT_1	Reverse transcriptase (RNA-dependent DNA polymerase)
RSOLAG1IB_11677	PF00664	8.2e-40	76	361	3	275	275	1	ABC_membrane	ABC transporter transmembrane region
RSOLAG1IB_11677	PF00664	1.7e-46	759	1030	3	272	275	0	ABC_membrane	ABC transporter transmembrane region
RSOLAG1IB_11677	PF00005	2.6e-21	451	595	1	118	118	0	ABC_tran	ABC transporter
RSOLAG1IB_11677	PF00005	3.3e-22	1122	1251	1	118	118	0	ABC_tran	ABC transporter
RSOLAG1IB_11828	PF00078	8e-20	167	326	1	213	214	1	RVT_1	Reverse transcriptase (RNA-dependent DNA polymerase)
RSOLAG1IB_11978	PF00665	5.9e-21	908	1021	2	117	120	1	rve	Integrase core domain
RSOLAG1IB_11978	PF00078	1.6e-20	375	534	1	213	214	0	RVT_1	Reverse transcriptase (RNA-dependent DNA polymerase)
RSOLAG1IB_11978	PF08284	8.6e-07	174	270	34	127	135	0	RVP_2	Retroviral aspartyl protease
RSOLAG1IB_12464	PF00999	3e-21	17	152	46	177	383	1	Na_H_Exchanger	Sodium/hydrogen exchanger family
RSOLAG1IB_3417	PF08022	4.2e-17	24	121	7	104	105	1	FAD_binding_8	FAD-binding domain
RSOLAG1IB_3417	PF08030	6e-14	131	281	5	154	158	0	NAD_binding_6	Ferric reductase NAD binding domain
RSOLAG1IB_5874	PF00295	5.4e-36	97	381	60	323	326	1	Glyco_hydro_28	Glycosyl hydrolases family 28
RSOLAG1IB_9320	PF00248	9.5e-72	24	337	1	281	284	1	Aldo_ket_red	Aldo/keto reductase family
RSOLAG1IB_9969	PF00172	4e-05	6	41	3	36	40	1	Zn_clus	Fungal Zn(2)-Cys(6) binuclear cluster domain
RSOLAG1IB_10277	PF00067	3.7e-66	8	412	35	432	458	1	p450	Cytochrome P450
RSOLAG1IB_10844	PF00075	8.1e-11	93	229	5	130	131	1	RnaseH	RNase H
RSOLAG1IB_11034	PF03732	2.8e-13	250	341	4	95	96	1	Retrotrans_gag	Retrotransposon gag protein
RSOLAG1IB_11779	PF00122	5.9e-43	34	255	1	228	228	1	E1-E2_ATPase	E1-E2 ATPase
RSOLAG1IB_12077	PF00069	8.4e-28	1	175	107	255	260	1	Pkinase	Protein kinase domain
RSOLAG1IB_12077	PF07714	1e-13	4	104	115	209	259	0	Pkinase_Tyr	Protein tyrosine kinase
RSOLAG1IB_12406	PF02992	8.8e-10	449	580	41	168	226	1	Transposase_21	Transposase family tnp2
RSOLAG1IB_1939	PF00172	2.6e-07	13	45	2	34	40	1	Zn_clus	Fungal Zn(2)-Cys(6) binuclear cluster domain
RSOLAG1IB_2706	PF00106	5.9e-22	40	185	2	142	167	1	adh_short	short chain dehydrogenase
RSOLAG1IB_2706	PF08659	1.8e-12	41	184	3	142	181	0	KR	KR domain
RSOLAG1IB_6010	PF00190	3.4e-11	123	256	9	140	144	1	Cupin_1	Cupin
RSOLAG1IB_6010	PF00190	1.1e-12	303	434	8	140	144	0	Cupin_1	Cupin
RSOLAG1IB_6010	PF07883	3.5e-09	149	220	3	68	71	0	Cupin_2	Cupin domain
RSOLAG1IB_6010	PF07883	2.6e-12	330	404	2	71	71	0	Cupin_2	Cupin domain
RSOLAG1IB_6431	PF00106	6.5e-24	19	186	4	166	167	1	adh_short	short chain dehydrogenase
RSOLAG1IB_6431	PF08659	4.2e-13	19	170	4	151	181	0	KR	KR domain
RSOLAG1IB_6431	PF01073	7.9e-05	19	144	1	112	280	0	3Beta_HSD	3-beta hydroxysteroid dehydrogenase/isomerase family
RSOLAG1IB_7324	PF00172	7e-07	11	40	2	31	40	1	Zn_clus	Fungal Zn(2)-Cys(6) binuclear cluster domain
RSOLAG1IB_7834	PF03732	4.1e-09	206	298	6	95	96	0	Retrotrans_gag	Retrotransposon gag protein
RSOLAG1IB_9770	PF03732	3.6e-07	257	337	4	84	96	0	Retrotrans_gag	Retrotransposon gag protein
RSOLAG1IB_10053	PF00106	4e-24	44	216	1	166	167	1	adh_short	short chain dehydrogenase
RSOLAG1IB_10053	PF08659	1.7e-11	46	202	3	153	181	0	KR	KR domain
RSOLAG1IB_11321	PF00665	1.3e-21	175	289	2	118	120	1	rve	Integrase core domain
RSOLAG1IB_11321	PF00385	6.4e-14	471	520	1	54	55	0	Chromo	chromo' (CHRromatin Organisation MOdifier) domain
RSOLAG1IB_11510	PF00385	1e-15	38	81	1	47	55	0	Chromo	chromo' (CHRromatin Organisation MOdifier) domain
RSOLAG1IB_11829	PF00078	6.6e-25	212	372	1	214	214	1	RVT_1	Reverse transcriptase (RNA-dependent DNA polymerase)
RSOLAG1IB_11829	PF00665	1.6e-17	746	859	2	117	120	0	rve	Integrase core domain
RSOLAG1IB_11829	PF00385	5e-14	1041	1090	1	54	55	0	Chromo	chromo' (CHRromatin Organisation MOdifier) domain
RSOLAG1IB_11829	PF08284	1.4e-07	13	113	35	132	135	0	RVP_2	Retroviral aspartyl protease
RSOLAG1IB_12465	PF00107	2.2e-23	69	164	1	93	130	1	ADH_zinc_N	Zinc-binding dehydrogenase
RSOLAG1IB_12616	PF03732	5.2e-13	14	105	4	95	96	1	Retrotrans_gag	Retrotransposon gag protein
RSOLAG1IB_1133	PF00135	7.2e-33	1	281	240	514	537	1	COesterase	Carboxylesterase
RSOLAG1IB_1940	PF00172	1.1e-07	13	44	2	33	40	1	Zn_clus	Fungal Zn(2)-Cys(6) binuclear cluster domain
RSOLAG1IB_6014	PF00190	5.7e-11	125	257	9	139	144	1	Cupin_1	Cupin
RSOLAG1IB_6014	PF07883	4.2e-09	151	210	3	58	71	0	Cupin_2	Cupin domain
RSOLAG1IB_6432	PF00172	1.8e-08	9	40	1	33	40	1	Zn_clus	Fungal Zn(2)-Cys(6) binuclear cluster domain
RSOLAG1IB_6897	PF00085	6.6e-22	18	111	12	104	104	1	Thioredoxin	Thioredoxin
RSOLAG1IB_7331	PF00067	5.1e-53	29	323	143	439	458	1	p450	Cytochrome P450
RSOLAG1IB_9048	PF01522	1.1e-31	37	161	3	122	124	1	Polysacc_deac_1	Polysaccharide deacetylase
RSOLAG1IB_9771	PF03732	1e-14	164	255	4	95	96	1	Retrotrans_gag	Retrotransposon gag protein
RSOLAG1IB_10930	PF00271	4.3e-09	208	264	22	78	78	1	Helicase_C	Helicase conserved C-terminal domain
RSOLAG1IB_11135	PF00400	1.9e-09	924	957	6	39	39	0	WD40	WD domain, G-beta repeat
RSOLAG1IB_11135	PF00400	5.4e-11	968	1000	7	39	39	0	WD40	WD domain, G-beta repeat
RSOLAG1IB_11135	PF00400	1.1e-10	1011	1043	7	39	39	0	WD40	WD domain, G-beta repeat
RSOLAG1IB_11135	PF00400	2.6e-09	1053	1086	6	39	39	0	WD40	WD domain, G-beta repeat
RSOLAG1IB_11135	PF00400	2.4e-06	1105	1131	13	39	39	0	WD40	WD domain, G-beta repeat
RSOLAG1IB_11135	PF00400	2.7e-11	1142	1174	7	39	39	0	WD40	WD domain, G-beta repeat
RSOLAG1IB_11135	PF00400	5e-11	1183	1217	5	39	39	0	WD40	WD domain, G-beta repeat
RSOLAG1IB_11135	PF00400	3.8e-07	1270	1302	7	39	39	0	WD40	WD domain, G-beta repeat
RSOLAG1IB_11135	PF00400	1.5e-08	1319	1348	10	39	39	0	WD40	WD domain, G-beta repeat
RSOLAG1IB_11135	PF00400	1.2e-08	1359	1391	7	39	39	0	WD40	WD domain, G-beta repeat
RSOLAG1IB_11135	PF05729	7.3e-06	262	408	1	131	166	0	NACHT	NACHT domain
RSOLAG1IB_11511	PF00078	2.7e-21	36	194	1	212	214	1	RVT_1	Reverse transcriptase (RNA-dependent DNA polymerase)
RSOLAG1IB_11830	PF03732	2e-12	201	291	5	94	96	1	Retrotrans_gag	Retrotransposon gag protein
RSOLAG1IB_12127	PF00295	2.8e-61	39	356	1	321	326	1	Glyco_hydro_28	Glycosyl hydrolases family 28
RSOLAG1IB_12297	PF00078	2.7e-20	36	195	1	213	214	1	RVT_1	Reverse transcriptase (RNA-dependent DNA polymerase)
RSOLAG1IB_1140	PF00443	5.7e-22	29	151	136	251	271	1	UCH	Ubiquitin carboxyl-terminal hydrolase
RSOLAG1IB_1941	PF00172	1.5e-07	52	83	2	33	40	1	Zn_clus	Fungal Zn(2)-Cys(6) binuclear cluster domain
RSOLAG1IB_2708	PF00106	1.1e-08	84	152	2	70	167	1	adh_short	short chain dehydrogenase
RSOLAG1IB_2708	PF08659	2.4e-05	85	150	3	69	181	0	KR	KR domain
RSOLAG1IB_3838	PF00734	1.3e-12	23	50	1	28	29	1	CBM_1	Fungal cellulose binding domain
RSOLAG1IB_6015	PF00190	2.6e-11	129	262	9	140	144	1	Cupin_1	Cupin
RSOLAG1IB_6015	PF07883	2.4e-09	155	226	3	68	71	0	Cupin_2	Cupin domain
RSOLAG1IB_6440	PF00069	1.9e-11	13	115	156	255	260	1	Pkinase	Protein kinase domain
RSOLAG1IB_6440	PF07714	5.7e-11	12	118	162	259	259	0	Pkinase_Tyr	Protein tyrosine kinase
RSOLAG1IB_6900	PF02671	5.7e-13	30	76	1	47	47	1	PAH	Paired amphipathic helix repeat
RSOLAG1IB_10055	PF00106	9.8e-07	33	94	1	62	167	1	adh_short	short chain dehydrogenase
RSOLAG1IB_11682	PF03732	6.8e-10	236	326	5	95	96	1	Retrotrans_gag	Retrotransposon gag protein
RSOLAG1IB_11831	PF00078	4.9e-21	167	326	1	213	214	1	RVT_1	Reverse transcriptase (RNA-dependent DNA polymerase)
RSOLAG1IB_11831	PF00665	5.2e-20	700	813	2	117	120	0	rve	Integrase core domain
RSOLAG1IB_11981	PF00400	3.1e-07	325	352	12	39	39	0	WD40	WD domain, G-beta repeat
RSOLAG1IB_11981	PF00400	5.4e-07	405	437	7	39	39	0	WD40	WD domain, G-beta repeat
RSOLAG1IB_11981	PF00400	3.9e-09	454	483	10	39	39	0	WD40	WD domain, G-beta repeat
RSOLAG1IB_11981	PF00400	2.5e-10	494	526	7	39	39	0	WD40	WD domain, G-beta repeat
RSOLAG1IB_3840	PF00734	1.7e-11	24	51	2	29	29	1	CBM_1	Fungal cellulose binding domain
RSOLAG1IB_4861	PF02278	8.5e-27	11	236	29	262	269	1	Lyase_8	Polysaccharide lyase family 8, super-sandwich domain
RSOLAG1IB_6019	PF00190	4.3e-11	130	263	9	140	144	1	Cupin_1	Cupin
RSOLAG1IB_6019	PF00190	1.2e-12	313	440	11	139	144	0	Cupin_1	Cupin
RSOLAG1IB_6019	PF07883	5.1e-09	156	227	3	68	71	0	Cupin_2	Cupin domain
RSOLAG1IB_6019	PF07883	2.2e-12	337	411	2	71	71	0	Cupin_2	Cupin domain
RSOLAG1IB_6442	PF00069	1.8e-08	89	205	14	125	260	1	Pkinase	Protein kinase domain
RSOLAG1IB_6442	PF07714	2.5e-06	93	206	18	131	259	0	Pkinase_Tyr	Protein tyrosine kinase
RSOLAG1IB_6914	PF09362	1.9e-76	37	278	1	230	230	1	DUF1996	Domain of unknown function (DUF1996)
RSOLAG1IB_7339	PF08031	0.00011	275	310	2	40	47	1	BBE	Berberine and berberine like
RSOLAG1IB_7844	PF01083	3.6e-21	43	227	2	175	179	1	Cutinase	Cutinase
RSOLAG1IB_9058	PF05729	4.7e-09	431	576	2	130	166	0	NACHT	NACHT domain
RSOLAG1IB_9456	PF02128	1.4e-126	374	793	2	378	378	1	Peptidase_M36	Fungalysin metallopeptidase (M36)
RSOLAG1IB_9456	PF07504	1.8e-07	108	154	5	51	51	0	FTP	Fungalysin/Thermolysin Propeptide Motif
RSOLAG1IB_9773	PF00665	9.1e-20	455	568	2	117	120	1	rve	Integrase core domain
RSOLAG1IB_9773	PF00078	1.1e-10	1	81	126	213	214	0	RVT_1	Reverse transcriptase (RNA-dependent DNA polymerase)
RSOLAG1IB_9773	PF00385	0.00015	751	774	1	27	55	0	Chromo	chromo' (CHRromatin Organisation MOdifier) domain
RSOLAG1IB_10932	PF00400	0.00015	121	156	5	39	39	0	WD40	WD domain, G-beta repeat
RSOLAG1IB_11324	PF02992	2.2e-20	272	390	6	119	226	1	Transposase_21	Transposase family tnp2
RSOLAG1IB_11832	PF00078	1.2e-18	167	326	1	213	214	1	RVT_1	Reverse transcriptase (RNA-dependent DNA polymerase)
RSOLAG1IB_11832	PF00665	1.8e-16	700	813	2	117	120	0	rve	Integrase core domain
RSOLAG1IB_12620	PF00656	5e-23	18	249	3	199	243	1	Peptidase_C14	Caspase domain
RSOLAG1IB_5403	PF00083	6.1e-76	70	515	5	451	451	1	Sugar_tr	Sugar (and other) transporter
RSOLAG1IB_5403	PF07690	1.1e-23	86	438	17	325	353	0	MFS_1	Major Facilitator Superfamily
RSOLAG1IB_6025	PF01717	3.3e-05	4	70	2	69	324	1	Meth_synt_2	Cobalamin-independent synthase, Catalytic domain
RSOLAG1IB_6451	PF00096	2.9e-05	329	350	2	23	23	1	zf-C2H2	Zinc finger, C2H2 type
RSOLAG1IB_7850	PF01083	1.2e-27	30	208	2	177	179	1	Cutinase	Cutinase
RSOLAG1IB_9457	PF02128	2e-125	340	758	2	378	378	1	Peptidase_M36	Fungalysin metallopeptidase (M36)
RSOLAG1IB_9457	PF07504	2.8e-06	74	119	6	51	51	0	FTP	Fungalysin/Thermolysin Propeptide Motif
RSOLAG1IB_10396	PF03732	9.8e-15	233	324	4	95	96	0	Retrotrans_gag	Retrotransposon gag protein
RSOLAG1IB_10679	PF00067	1.1e-37	162	438	91	350	458	0	p450	Cytochrome P450
RSOLAG1IB_11327	PF01070	6.6e-22	7	122	49	160	355	1	FMN_dh	FMN-dependent dehydrogenase
RSOLAG1IB_11327	PF01070	3.3e-32	130	236	207	308	355	0	FMN_dh	FMN-dependent dehydrogenase
RSOLAG1IB_11685	PF07732	3.1e-38	30	142	3	118	120	1	Cu-oxidase_3	Multicopper oxidase
RSOLAG1IB_11685	PF07731	8.7e-22	456	582	20	129	130	0	Cu-oxidase_2	Multicopper oxidase
RSOLAG1IB_11685	PF00394	2.9e-12	216	363	53	153	155	0	Cu-oxidase	Multicopper oxidase
RSOLAG1IB_11833	PF03732	2.8e-10	23	114	4	95	96	1	Retrotrans_gag	Retrotransposon gag protein
RSOLAG1IB_12301	PF00078	8.8e-22	167	326	1	213	214	1	RVT_1	Reverse transcriptase (RNA-dependent DNA polymerase)
RSOLAG1IB_12301	PF00665	2.5e-20	700	813	2	117	120	0	rve	Integrase core domain
RSOLAG1IB_12471	PF05729	8e-07	124	272	2	135	166	1	NACHT	NACHT domain
RSOLAG1IB_6452	PF00096	5.6e-05	661	682	2	23	23	1	zf-C2H2	Zinc finger, C2H2 type
RSOLAG1IB_6926	PF08240	5.7e-20	43	121	1	77	109	1	ADH_N	Alcohol dehydrogenase GroES-like domain
RSOLAG1IB_7342	PF00248	4.7e-47	14	318	1	283	284	1	Aldo_ket_red	Aldo/keto reductase family
RSOLAG1IB_7851	PF01083	1.4e-24	27	208	1	177	179	1	Cutinase	Cutinase
RSOLAG1IB_8319	PF00067	1.6e-18	151	241	269	360	458	0	p450	Cytochrome P450
RSOLAG1IB_9460	PF00400	1.2e-08	1299	1330	8	39	39	1	WD40	WD domain, G-beta repeat
RSOLAG1IB_9460	PF00400	8.6e-11	1335	1371	2	38	39	0	WD40	WD domain, G-beta repeat
RSOLAG1IB_9460	PF00400	4.5e-09	1377	1414	2	39	39	0	WD40	WD domain, G-beta repeat
RSOLAG1IB_9460	PF00400	3.6e-08	1490	1517	12	39	39	0	WD40	WD domain, G-beta repeat
RSOLAG1IB_9460	PF00400	1.8e-06	1525	1561	3	39	39	0	WD40	WD domain, G-beta repeat
RSOLAG1IB_9460	PF00400	6.3e-05	1572	1604	7	39	39	0	WD40	WD domain, G-beta repeat
RSOLAG1IB_9460	PF00400	1.2e-07	1794	1822	10	38	39	0	WD40	WD domain, G-beta repeat
RSOLAG1IB_9460	PF00026	7.5e-67	116	424	1	306	314	0	Asp	Eukaryotic aspartyl protease
RSOLAG1IB_9460	PF05729	6.4e-08	707	889	3	162	166	0	NACHT	NACHT domain
RSOLAG1IB_10061	PF06441	7.3e-29	3	93	19	112	112	1	EHN	Epoxide hydrolase N terminus
RSOLAG1IB_10061	PF00561	2e-06	107	182	1	79	231	0	Abhydrolase_1	alpha/beta hydrolase fold
RSOLAG1IB_10397	PF00078	2e-21	167	326	1	213	214	1	RVT_1	Reverse transcriptase (RNA-dependent DNA polymerase)
RSOLAG1IB_10397	PF00665	9.1e-21	691	804	2	117	120	0	rve	Integrase core domain
RSOLAG1IB_10680	PF00400	1.9e-10	169	201	7	39	39	0	WD40	WD domain, G-beta repeat
RSOLAG1IB_10680	PF00400	4e-06	217	244	12	39	39	0	WD40	WD domain, G-beta repeat
RSOLAG1IB_10680	PF00400	2.2e-07	255	287	7	39	39	0	WD40	WD domain, G-beta repeat
RSOLAG1IB_10680	PF00400	4e-11	296	330	5	39	39	0	WD40	WD domain, G-beta repeat
RSOLAG1IB_10680	PF00400	0.00023	352	375	16	39	39	0	WD40	WD domain, G-beta repeat
RSOLAG1IB_10680	PF00400	4.2e-12	386	418	7	39	39	0	WD40	WD domain, G-beta repeat
RSOLAG1IB_10680	PF00400	1.5e-10	430	461	8	39	39	0	WD40	WD domain, G-beta repeat
RSOLAG1IB_10680	PF00400	1.7e-11	510	546	3	39	39	0	WD40	WD domain, G-beta repeat
RSOLAG1IB_10680	PF00400	0.00019	565	592	12	39	39	0	WD40	WD domain, G-beta repeat
RSOLAG1IB_10680	PF00400	9.3e-12	603	635	7	39	39	0	WD40	WD domain, G-beta repeat
RSOLAG1IB_11332	PF00172	1.4e-07	11	43	2	34	40	1	Zn_clus	Fungal Zn(2)-Cys(6) binuclear cluster domain
RSOLAG1IB_11834	PF03732	3.3e-13	229	320	4	95	96	0	Retrotrans_gag	Retrotransposon gag protein
RSOLAG1IB_12302	PF00067	1.4e-63	121	505	76	429	458	1	p450	Cytochrome P450
RSOLAG1IB_12622	PF00078	6.4e-16	2	82	127	214	214	1	RVT_1	Reverse transcriptase (RNA-dependent DNA polymerase)
RSOLAG1IB_1957	PF00106	9.6e-11	30	158	19	137	167	1	adh_short	short chain dehydrogenase
RSOLAG1IB_6029	PF01764	5.3e-09	186	282	52	138	143	1	Lipase_3	Lipase (class 3)
RSOLAG1IB_7343	PF08031	5.8e-05	112	148	2	41	47	1	BBE	Berberine and berberine like
RSOLAG1IB_7860	PF04389	8.7e-06	220	254	2	35	176	1	Peptidase_M28	Peptidase family M28
RSOLAG1IB_9777	PF03732	9.2e-10	87	179	6	95	96	1	Retrotrans_gag	Retrotransposon gag protein
RSOLAG1IB_10398	PF00385	6.6e-15	145	194	1	54	55	0	Chromo	chromo' (CHRromatin Organisation MOdifier) domain
RSOLAG1IB_11518	PF05729	1.2e-06	284	400	1	94	166	0	NACHT	NACHT domain
RSOLAG1IB_11835	PF00665	2.6e-21	700	813	2	117	120	1	rve	Integrase core domain
RSOLAG1IB_11835	PF00078	8.9e-17	167	326	1	213	214	0	RVT_1	Reverse transcriptase (RNA-dependent DNA polymerase)
RSOLAG1IB_12303	PF08282	9.1e-05	160	216	195	251	254	0	Hydrolase_3	haloacid dehalogenase-like hydrolase
RSOLAG1IB_3849	PF00134	6.5e-08	184	282	30	126	127	1	Cyclin_N	Cyclin, N-terminal domain
RSOLAG1IB_3849	PF08613	4.7e-07	188	281	53	147	148	0	Cyclin	Cyclin
RSOLAG1IB_6038	PF03936	4.1e-18	43	288	15	268	270	1	Terpene_synth_C	Terpene synthase family, metal binding domain
RSOLAG1IB_7866	PF00175	4.9e-07	3	83	27	108	109	1	NAD_binding_1	Oxidoreductase NAD-binding domain
RSOLAG1IB_9778	PF00078	2.2e-22	167	326	1	213	214	1	RVT_1	Reverse transcriptase (RNA-dependent DNA polymerase)
RSOLAG1IB_10067	PF00067	2.9e-61	55	485	1	433	458	1	p450	Cytochrome P450
RSOLAG1IB_11519	PF00400	1e-11	313	345	7	39	39	0	WD40	WD domain, G-beta repeat
RSOLAG1IB_11519	PF00400	2.2e-07	398	431	6	39	39	0	WD40	WD domain, G-beta repeat
RSOLAG1IB_11519	PF00400	6.6e-09	442	474	7	39	39	0	WD40	WD domain, G-beta repeat
RSOLAG1IB_11519	PF00400	0.00019	491	518	12	39	39	0	WD40	WD domain, G-beta repeat
RSOLAG1IB_11519	PF00400	1.2e-08	529	561	7	39	39	0	WD40	WD domain, G-beta repeat
RSOLAG1IB_11519	PF00400	3.2e-12	573	604	8	39	39	0	WD40	WD domain, G-beta repeat
RSOLAG1IB_11519	PF00400	0.00014	615	646	7	39	39	0	WD40	WD domain, G-beta repeat
RSOLAG1IB_11519	PF00400	1.4e-05	657	688	7	39	39	0	WD40	WD domain, G-beta repeat
RSOLAG1IB_11519	PF00400	1e-05	709	734	14	39	39	0	WD40	WD domain, G-beta repeat
RSOLAG1IB_11519	PF00400	4.1e-10	745	775	7	37	39	0	WD40	WD domain, G-beta repeat
RSOLAG1IB_11986	PF03732	2.7e-10	2	89	8	95	96	1	Retrotrans_gag	Retrotransposon gag protein
RSOLAG1IB_12304	PF00656	1.2e-21	57	287	3	198	243	1	Peptidase_C14	Caspase domain
RSOLAG1IB_3855	PF00569	5e-06	66	98	5	38	46	0	ZZ	Zinc finger, ZZ type
RSOLAG1IB_7345	PF08031	3.8e-06	90	126	2	41	47	1	BBE	Berberine and berberine like
RSOLAG1IB_7873	PF00172	1.6e-06	23	53	3	34	40	1	Zn_clus	Fungal Zn(2)-Cys(6) binuclear cluster domain
[truncated: 2,129 more rows]
[truncated: 2 more columns]
