# Supplementary material for: Development of a Rhizoctonia solani AG1-IB Specific Gene Model Enables Comparative Genome Analyses between Phytopathogenic R. solani AG1-IA, AG1-IB, AG3 and AG8 Isolates
Source: PLoS One. 2015 Dec 21;10(12):e0144769. doi: 10.1371/journal.pone.0144769 (PMC4686921; doi:10.1371/journal.pone.0144769)
Supplement: S5 Table — The table provides information on KOG and PFAM assignments for all R. solani AG3 singleton genes. (XLS) [file pone.0144769.s005.xls]

## Sheet: Tabelle1
PFAM
#Query	Hit	E-value	Query-start	Query-end	Hit-start	Hit-end	Hit-length	Redundant	Name	Description
RSOL_509180	PF08241	1.9e-07	114	205	1	94	95	1	Methyltransf_11	Methyltransferase domain
RSOL_444260	PF04616	7.2e-46	12	290	7	286	286	1	Glyco_hydro_43	Glycosyl hydrolases family 43
RSOL_513510	PF00753	9.5e-07	23	114	3	71	194	1	Lactamase_B	Metallo-beta-lactamase superfamily
RSOL_370720	PF00106	6.2e-18	6	178	3	166	167	1	adh_short	short chain dehydrogenase
RSOL_370720	PF08659	1.8e-09	6	151	3	143	181	0	KR	KR domain
RSOL_399880	PF00082	2.1e-51	139	549	6	282	307	1	Peptidase_S8	Subtilase family
RSOL_399880	PF02225	2.8e-12	370	444	13	91	100	0	PA	PA domain
RSOL_124590	PF00069	1.2e-21	10	218	53	255	260	1	Pkinase	Protein kinase domain
RSOL_124590	PF07714	3.9e-19	11	218	57	256	259	0	Pkinase_Tyr	Protein tyrosine kinase
RSOL_148290	PF00400	5e-06	520	551	8	39	39	1	WD40	WD domain, G-beta repeat
RSOL_148290	PF00400	1.5e-06	561	592	6	37	39	0	WD40	WD domain, G-beta repeat
RSOL_148290	PF00400	4.3e-11	601	637	3	39	39	0	WD40	WD domain, G-beta repeat
RSOL_148290	PF00400	2.8e-11	650	680	9	39	39	0	WD40	WD domain, G-beta repeat
RSOL_148290	PF00400	8.3e-08	696	727	8	39	39	0	WD40	WD domain, G-beta repeat
RSOL_148290	PF00400	1.1e-05	743	772	10	39	39	0	WD40	WD domain, G-beta repeat
RSOL_148290	PF00400	1.1e-07	784	814	9	39	39	0	WD40	WD domain, G-beta repeat
RSOL_148290	PF00400	9.3e-07	825	859	5	39	39	0	WD40	WD domain, G-beta repeat
RSOL_148290	PF00400	4.4e-07	870	902	7	39	39	0	WD40	WD domain, G-beta repeat
RSOL_148290	PF00400	1.2e-09	953	984	7	38	39	0	WD40	WD domain, G-beta repeat
RSOL_148290	PF00400	1.8e-08	996	1028	7	39	39	0	WD40	WD domain, G-beta repeat
RSOL_148290	PF05729	3.6e-08	1	153	3	139	166	0	NACHT	NACHT domain
RSOL_170050	PF07732	2.4e-16	30	100	3	75	120	1	Cu-oxidase_3	Multicopper oxidase
RSOL_189020	PF00646	1.2e-06	9	50	3	43	48	1	F-box	F-box domain
RSOL_223630	PF02752	2.1e-09	4	164	31	136	138	1	Arrestin_C	Arrestin (or S-antigen), C-terminal domain
RSOL_543470	PF00067	4.2e-07	103	299	1	203	458	1	p450	Cytochrome P450
RSOL_543470	PF00067	2.5e-46	333	499	265	432	458	0	p450	Cytochrome P450
RSOL_513580	PF07957	0.00012	64	134	81	158	216	1	DUF3294	Protein of unknown function (DUF3294)
RSOL_515550	PF02902	7.4e-17	125	285	25	187	216	1	Peptidase_C48	Ulp1 protease family, C-terminal catalytic domain
RSOL_336680	PF00933	3.8e-68	81	294	2	200	227	1	Glyco_hydro_3	Glycosyl hydrolase family 3 N terminal domain
RSOL_280960	PF00026	8.1e-16	3	106	26	131	314	1	Asp	Eukaryotic aspartyl protease
RSOL_066170	PF08284	3.6e-07	753	861	23	130	135	1	RVP_2	Retroviral aspartyl protease
RSOL_066170	PF00098	1.6e-06	602	618	2	18	18	0	zf-CCHC	Zinc knuckle
RSOL_066170	PF03732	3.5e-06	410	501	5	94	96	0	Retrotrans_gag	Retrotransposon gag protein
RSOL_170360	PF02992	4.5e-11	82	158	43	121	226	1	Transposase_21	Transposase family tnp2
RSOL_189280	PF00450	1.9e-26	16	83	25	93	414	1	Peptidase_S10	Serine carboxypeptidase
RSOL_208470	PF03211	1.9e-60	39	233	11	205	215	1	Pectate_lyase	Pectate lyase
RSOL_523380	PF00075	2.1e-05	36	61	103	128	131	1	RnaseH	RNase H
RSOL_509930	PF02839	1.5e-08	191	231	2	41	41	1	CBM_5_12	Carbohydrate binding domain
RSOL_446070	PF10294	5.4e-13	37	187	12	150	169	1	Methyltransf_16	Putative methyltransferase
RSOL_480130	PF00400	6.4e-13	957	989	7	39	39	0	WD40	WD domain, G-beta repeat
RSOL_480130	PF00400	2.7e-08	1000	1032	7	39	39	0	WD40	WD domain, G-beta repeat
RSOL_480130	PF00400	5.5e-06	1042	1075	6	39	39	0	WD40	WD domain, G-beta repeat
RSOL_480130	PF00400	3.6e-10	1086	1118	7	39	39	0	WD40	WD domain, G-beta repeat
RSOL_480130	PF00400	1.6e-05	1134	1161	12	39	39	0	WD40	WD domain, G-beta repeat
RSOL_480130	PF00400	3.7e-07	1172	1204	7	39	39	0	WD40	WD domain, G-beta repeat
RSOL_480130	PF00400	1e-12	1215	1247	7	39	39	0	WD40	WD domain, G-beta repeat
RSOL_480130	PF00400	2.9e-12	1255	1290	4	39	39	0	WD40	WD domain, G-beta repeat
RSOL_480130	PF00400	8.1e-06	1301	1327	7	33	39	0	WD40	WD domain, G-beta repeat
RSOL_480130	PF00400	1.6e-05	1340	1375	4	39	39	0	WD40	WD domain, G-beta repeat
RSOL_480130	PF00400	2.3e-10	1379	1417	1	39	39	0	WD40	WD domain, G-beta repeat
RSOL_480130	PF05729	1.3e-05	294	438	2	129	166	0	NACHT	NACHT domain
RSOL_337370	PF07690	6.5e-25	77	302	5	235	353	1	MFS_1	Major Facilitator Superfamily
RSOL_337370	PF07690	2.4e-12	307	456	29	177	353	0	MFS_1	Major Facilitator Superfamily
RSOL_337370	PF00083	0.00016	123	177	63	119	451	0	Sugar_tr	Sugar (and other) transporter
RSOL_355640	PF00096	0.00016	14	35	1	22	23	1	zf-C2H2	Zinc finger, C2H2 type
RSOL_387460	PF03998	5.4e-21	7	160	25	141	242	1	Utp11	Utp11 protein
RSOL_281870	PF05699	1.2e-13	494	576	1	82	84	1	hATC	hAT family dimerisation domain
RSOL_014920	PF10467	3.5e-06	7	100	4	97	149	1	Inhibitor_I48	Peptidase inhibitor clitocypin
RSOL_047560	PF00069	7.4e-20	18	154	120	256	260	1	Pkinase	Protein kinase domain
RSOL_047560	PF07714	1.9e-16	17	154	124	257	259	0	Pkinase_Tyr	Protein tyrosine kinase
RSOL_087220	PF02182	4e-07	28	67	118	155	155	1	YDG_SRA	YDG/SRA domain
RSOL_209890	PF00400	0.00052	1021	1052	7	38	39	0	WD40	WD domain, G-beta repeat
RSOL_209890	PF00400	5.9e-10	1240	1273	6	39	39	0	WD40	WD domain, G-beta repeat
RSOL_209890	PF00400	6.1e-11	1281	1316	4	39	39	0	WD40	WD domain, G-beta repeat
RSOL_209890	PF00400	5.7e-06	1328	1359	8	39	39	0	WD40	WD domain, G-beta repeat
RSOL_538040	PF00652	0.00023	9	59	3	51	125	1	Ricin_B_lectin	Ricin-type beta-trefoil lectin domain
RSOL_497620	PF00067	4.2e-55	4	310	154	456	458	1	p450	Cytochrome P450
RSOL_438660	PF00295	9.6e-32	39	250	1	215	326	1	Glyco_hydro_28	Glycosyl hydrolases family 28
RSOL_455520	PF02872	7.2e-22	382	547	10	150	151	1	5_nucleotid_C	5'-nucleotidase, C-terminal domain
RSOL_350650	PF00400	9.9e-11	822	853	8	39	39	0	WD40	WD domain, G-beta repeat
RSOL_350650	PF00400	4.3e-12	863	898	4	39	39	0	WD40	WD domain, G-beta repeat
RSOL_350650	PF00400	4.9e-11	910	941	8	39	39	0	WD40	WD domain, G-beta repeat
RSOL_350650	PF00400	1.3e-11	957	988	8	39	39	0	WD40	WD domain, G-beta repeat
RSOL_350650	PF00400	1.1e-10	997	1033	3	39	39	0	WD40	WD domain, G-beta repeat
RSOL_350650	PF05729	8.2e-07	252	414	2	143	166	0	NACHT	NACHT domain
RSOL_365500	PF05699	7.2e-10	736	815	5	76	84	1	hATC	hAT family dimerisation domain
RSOL_396010	PF07732	9.3e-42	67	164	21	119	120	1	Cu-oxidase_3	Multicopper oxidase
RSOL_396010	PF07731	4.3e-34	410	533	7	129	130	0	Cu-oxidase_2	Multicopper oxidase
RSOL_396010	PF00394	7.1e-22	186	327	31	154	155	0	Cu-oxidase	Multicopper oxidase
RSOL_291670	PF07714	1.5e-45	42	294	8	255	259	1	Pkinase_Tyr	Protein tyrosine kinase
RSOL_291670	PF00069	1.6e-42	41	295	7	255	260	0	Pkinase	Protein kinase domain
RSOL_308590	PF00112	7.6e-11	164	386	5	202	220	1	Peptidase_C1	Papain family cysteine protease
RSOL_119180	PF04082	1.5e-08	3	147	38	189	260	1	Fungal_trans	Fungal specific transcription factor domain
RSOL_205490	PF01328	3.7e-11	61	199	37	179	317	1	Peroxidase_2	Peroxidase, family 2
RSOL_220650	PF00011	1.1e-10	52	173	2	101	102	1	HSP20	Hsp20/alpha crystallin family
RSOL_545050	PF00172	2.5e-07	13	43	1	31	40	1	Zn_clus	Fungal Zn(2)-Cys(6) binuclear cluster domain
RSOL_497740	PF00067	3.7e-60	10	389	82	454	458	1	p450	Cytochrome P450
RSOL_438680	PF00544	2.2e-21	120	298	11	201	201	1	Pec_lyase_C	Pectate lyase
RSOL_291680	PF00400	9e-09	14	46	7	39	39	1	WD40	WD domain, G-beta repeat
RSOL_291680	PF00400	1.6e-12	108	138	9	39	39	0	WD40	WD domain, G-beta repeat
RSOL_291680	PF00400	7.9e-13	147	181	5	39	39	0	WD40	WD domain, G-beta repeat
RSOL_291680	PF00400	2.7e-13	187	223	3	39	39	0	WD40	WD domain, G-beta repeat
RSOL_291680	PF00400	8e-09	232	264	5	37	39	0	WD40	WD domain, G-beta repeat
RSOL_321160	PF07727	7.4e-50	13	211	56	244	246	1	RVT_2	Reverse transcriptase (RNA-dependent DNA polymerase)
RSOL_080280	PF00400	8.1e-14	60	97	2	39	39	0	WD40	WD domain, G-beta repeat
RSOL_080280	PF00400	3.7e-11	108	140	7	39	39	0	WD40	WD domain, G-beta repeat
RSOL_080280	PF00400	1.3e-12	151	183	7	39	39	0	WD40	WD domain, G-beta repeat
RSOL_080280	PF00400	2.3e-14	187	225	1	39	39	0	WD40	WD domain, G-beta repeat
RSOL_205630	PF02992	2.5e-21	76	254	13	175	226	1	Transposase_21	Transposase family tnp2
RSOL_554020	PF00400	0.00013	4	34	4	34	39	1	WD40	WD domain, G-beta repeat
RSOL_525670	PF02872	1.2e-22	399	561	13	150	151	1	5_nucleotid_C	5'-nucleotidase, C-terminal domain
RSOL_525670	PF00149	2.2e-05	89	276	34	200	200	0	Metallophos	Calcineurin-like phosphoesterase
RSOL_438740	PF03850	1.2e-80	11	294	3	275	275	1	Tfb4	Transcription factor Tfb4
RSOL_382850	PF01734	7.2e-14	9	200	4	200	204	1	Patatin	Patatin-like phospholipase
RSOL_382850	PF00931	1.8e-11	369	571	6	217	285	0	NB-ARC	NB-ARC domain
RSOL_277240	PF00248	1.6e-63	14	311	17	281	284	1	Aldo_ket_red	Aldo/keto reductase family
RSOL_027680	PF00515	3.2e-05	285	308	3	26	34	0	TPR_1	Tetratricopeptide repeat
RSOL_041940	PF00271	5.7e-12	238	309	8	78	78	1	Helicase_C	Helicase conserved C-terminal domain
RSOL_143610	PF05699	2.6e-11	32	95	17	80	84	1	hATC	hAT family dimerisation domain
RSOL_205750	PF07690	6.5e-25	57	359	5	318	353	1	MFS_1	Major Facilitator Superfamily
RSOL_205750	PF07690	3.1e-12	276	422	25	174	353	0	MFS_1	Major Facilitator Superfamily
RSOL_519730	PF02518	3e-15	766	859	5	110	111	1	HATPase_c	Histidine kinase-, DNA gyrase B-, and HSP90-like ATPase
RSOL_519730	PF02518	3.2e-21	1329	1447	2	108	111	0	HATPase_c	Histidine kinase-, DNA gyrase B-, and HSP90-like ATPase
RSOL_519730	PF00072	5.8e-05	936	1035	1	111	112	0	Response_reg	Response regulator receiver domain
RSOL_519730	PF00072	7.1e-16	1489	1609	9	111	112	0	Response_reg	Response regulator receiver domain
RSOL_519730	PF00512	2.5e-05	660	713	2	57	68	0	HisKA	His Kinase A (phosphoacceptor) domain
RSOL_519730	PF00512	2.8e-05	1195	1275	5	66	68	0	HisKA	His Kinase A (phosphoacceptor) domain
RSOL_538570	PF00400	3.4e-08	2	24	17	39	39	1	WD40	WD domain, G-beta repeat
RSOL_538570	PF00400	1.6e-09	35	69	7	39	39	0	WD40	WD domain, G-beta repeat
RSOL_538570	PF00400	3.6e-12	79	112	6	39	39	0	WD40	WD domain, G-beta repeat
RSOL_438860	PF04116	2.4e-18	118	222	2	114	114	0	FA_hydroxylase	Fatty acid hydroxylase superfamily
RSOL_351210	PF00067	1.4e-51	13	247	226	435	458	1	p450	Cytochrome P450
RSOL_383040	PF01565	2.9e-23	62	195	1	138	138	1	FAD_binding_4	FAD binding domain
RSOL_383040	PF08031	1.4e-15	433	478	1	46	47	0	BBE	Berberine and berberine like
RSOL_396100	PF00134	1.9e-10	101	203	32	126	127	1	Cyclin_N	Cyclin, N-terminal domain
RSOL_396100	PF08613	3.4e-10	103	203	53	148	148	0	Cyclin	Cyclin
RSOL_321720	PF00083	4.1e-133	28	485	2	450	451	1	Sugar_tr	Sugar (and other) transporter
RSOL_321720	PF07690	3e-21	32	424	2	345	353	0	MFS_1	Major Facilitator Superfamily
RSOL_080900	PF07732	4.6e-38	21	130	6	118	120	1	Cu-oxidase_3	Multicopper oxidase
RSOL_080900	PF07731	3.6e-14	451	547	24	122	130	0	Cu-oxidase_2	Multicopper oxidase
RSOL_080900	PF00394	4.7e-10	187	354	36	153	155	0	Cu-oxidase	Multicopper oxidase
RSOL_205790	PF01061	1.2e-36	464	673	2	208	208	1	ABC2_membrane	ABC-2 type transporter
RSOL_205790	PF01061	1.8e-33	1134	1329	2	192	208	0	ABC2_membrane	ABC-2 type transporter
RSOL_205790	PF06422	1.4e-28	683	771	2	90	103	0	PDR_CDR	CDR ABC transporter
RSOL_205790	PF00005	2.8e-09	161	296	1	117	118	0	ABC_tran	ABC transporter
RSOL_523980	PF00078	1.8e-21	333	513	5	173	214	1	RVT_1	Reverse transcriptase (RNA-dependent DNA polymerase)
RSOL_506870	PF00501	1.3e-19	274	397	1	145	418	1	AMP-binding	AMP-binding enzyme
RSOL_506870	PF00501	4.9e-53	391	623	170	409	418	0	AMP-binding	AMP-binding enzyme
RSOL_506870	PF00550	2.9e-05	758	820	3	64	67	0	PP-binding	Phosphopantetheine attachment site
RSOL_498000	PF08243	6.6e-06	74	151	18	86	116	1	SPT2	SPT2 chromatin protein
RSOL_383080	PF01734	2.9e-10	17	155	26	184	204	1	Patatin	Patatin-like phospholipase
RSOL_396110	PF00732	2.2e-53	43	329	12	296	298	1	GMC_oxred_N	GMC oxidoreductase
RSOL_396110	PF05199	8.4e-35	444	606	1	145	145	0	GMC_oxred_C	GMC oxidoreductase
RSOL_240080	PF05592	6.4e-13	66	165	412	509	509	1	Bac_rhamnosid	Bacterial alpha-L-rhamnosidase
RSOL_011260	PF00075	4.3e-14	265	403	3	130	131	1	RnaseH	RNase H
RSOL_517000	PF00026	1.7e-15	15	226	104	312	314	1	Asp	Eukaryotic aspartyl protease
RSOL_439700	PF02128	3.8e-116	224	581	1	377	378	1	Peptidase_M36	Fungalysin metallopeptidase (M36)
RSOL_439700	PF03413	5.5e-05	151	216	1	62	64	0	PepSY	Peptidase propeptide and YPEB domain
RSOL_351660	PF00400	1.8e-10	876	909	7	39	39	0	WD40	WD domain, G-beta repeat
RSOL_351660	PF00400	4.7e-12	918	952	5	39	39	0	WD40	WD domain, G-beta repeat
RSOL_351660	PF00400	6.8e-11	963	994	8	39	39	0	WD40	WD domain, G-beta repeat
RSOL_351660	PF00400	1.4e-05	1008	1031	6	29	39	0	WD40	WD domain, G-beta repeat
RSOL_383090	PF00931	7.2e-10	67	239	2	184	285	0	NB-ARC	NB-ARC domain
RSOL_396200	PF00150	1.3e-12	34	357	6	263	287	1	Cellulase	Cellulase (glycosyl hydrolase family 5)
RSOL_291780	PF00082	9e-21	37	161	153	273	307	1	Peptidase_S8	Subtilase family
RSOL_184420	PF00580	1.1e-74	67	505	1	483	533	1	UvrD-helicase	UvrD/REP helicase
RSOL_221930	PF12152	4.6e-15	121	178	19	74	75	1	eIF_4G1	Eukaryotic translation initiation factor 4G1
RSOL_543120	PF00651	3.7e-07	9	105	13	100	111	1	BTB	BTB/POZ domain
RSOL_517060	PF00026	1.6e-06	60	189	194	313	314	1	Asp	Eukaryotic aspartyl protease
RSOL_507030	PF00450	1.2e-93	75	463	8	397	414	1	Peptidase_S10	Serine carboxypeptidase
RSOL_028270	PF04987	6.5e-29	258	413	250	367	443	1	PigN	Phosphatidylinositolglycan class N (PIG-N)
RSOL_143760	PF00295	4.6e-55	3	281	37	314	326	1	Glyco_hydro_28	Glycosyl hydrolases family 28
RSOL_221940	PF02847	1e-06	70	171	2	104	113	1	MA3	MA3 domain
RSOL_498400	PF11951	1.4e-06	265	444	103	304	315	1	DUF3468	Protein of unknown function (DUF3468)
RSOL_260370	PF00163	5.6e-14	20	103	10	85	94	1	Ribosomal_S4	Ribosomal protein S4/S9 N-terminal domain
RSOL_011970	PF00069	3.2e-23	18	153	76	202	260	1	Pkinase	Protein kinase domain
RSOL_011970	PF07714	4e-07	25	89	87	151	259	0	Pkinase_Tyr	Protein tyrosine kinase
RSOL_082560	PF00069	1.5e-31	64	277	4	202	260	1	Pkinase	Protein kinase domain
RSOL_082560	PF07714	1.6e-15	63	208	3	153	259	0	Pkinase_Tyr	Protein tyrosine kinase
RSOL_082560	PF01636	5.3e-05	169	205	156	194	238	0	APH	Phosphotransferase enzyme family
RSOL_206710	PF01817	6.4e-06	51	133	1	79	81	1	CM_2	Chorismate mutase type II
RSOL_222060	PF02854	2.1e-18	220	407	2	137	209	1	MIF4G	MIF4G domain
RSOL_222060	PF12152	4.3e-12	31	83	23	73	75	0	eIF_4G1	Eukaryotic translation initiation factor 4G1
RSOL_543140	PF00651	2.5e-07	58	134	13	80	111	1	BTB	BTB/POZ domain
RSOL_498410	PF00295	5.1e-34	3	209	106	313	326	1	Glyco_hydro_28	Glycosyl hydrolases family 28
RSOL_439960	PF03211	4.8e-59	38	183	4	152	215	1	Pectate_lyase	Pectate lyase
RSOL_457040	PF00578	2e-27	201	316	1	117	124	1	AhpC-TSA	AhpC/TSA family
RSOL_457040	PF08534	9.1e-18	202	332	3	137	146	0	Redoxin	Redoxin
RSOL_351710	PF09284	9.1e-92	19	267	1	249	249	1	RhgB_N	Rhamnogalacturonase B, N-terminal
RSOL_278560	PF02992	8.4e-10	164	249	34	121	226	1	Transposase_21	Transposase family tnp2
RSOL_322470	PF01529	4.5e-16	115	165	4	53	55	1	zf-DHHC	DHHC zinc finger domain
RSOL_012080	PF04280	3.5e-07	124	194	73	143	147	0	Tim44	Tim44-like domain
RSOL_028340	PF08241	4.5e-16	46	145	1	94	95	1	Methyltransf_11	Methyltransferase domain
RSOL_028340	PF05175	6e-12	27	144	17	136	170	0	MTS	Methyltransferase small domain
RSOL_028340	PF08242	1.6e-11	46	144	1	99	99	0	Methyltransf_12	Methyltransferase domain
RSOL_028340	PF01209	1.5e-10	38	160	44	165	233	0	Ubie_methyltran	ubiE/COQ5 methyltransferase family
RSOL_028340	PF01135	8e-09	33	90	65	121	210	0	PCMT	Protein-L-isoaspartate(D-aspartate) O-methyltransferase (PCMT)
RSOL_064090	PF08386	8.7e-21	439	543	1	103	103	0	Abhydrolase_4	TAP-like protein
RSOL_064090	PF00561	2.5e-15	120	527	1	229	231	0	Abhydrolase_1	alpha/beta hydrolase fold
RSOL_082570	PF00075	1.9e-13	38	177	4	130	131	1	RnaseH	RNase H
RSOL_206870	PF00176	1.4e-18	6	301	1	221	297	1	SNF2_N	SNF2 family N-terminal domain
RSOL_206870	PF00271	8e-13	519	595	3	78	78	0	Helicase_C	Helicase conserved C-terminal domain
RSOL_222080	PF12152	1.2e-12	93	145	23	73	75	1	eIF_4G1	Eukaryotic translation initiation factor 4G1
RSOL_521700	PF00704	2.7e-82	13	339	19	342	342	1	Glyco_hydro_18	Glycosyl hydrolases family 18
RSOL_521700	PF02839	0.00013	460	497	4	41	41	0	CBM_5_12	Carbohydrate binding domain
RSOL_498420	PF00295	1.7e-05	38	111	1	83	326	1	Glyco_hydro_28	Glycosyl hydrolases family 28
RSOL_498420	PF00295	1.9e-25	123	245	116	231	326	0	Glyco_hydro_28	Glycosyl hydrolases family 28
RSOL_439980	PF00106	4.3e-29	6	180	2	166	167	1	adh_short	short chain dehydrogenase
RSOL_439980	PF08659	8.9e-13	7	171	3	158	181	0	KR	KR domain
RSOL_351820	PF00743	2.8e-18	18	154	83	214	532	1	FMO-like	Flavin-binding monooxygenase-like
RSOL_291860	PF00400	2e-11	3	36	6	39	39	1	WD40	WD domain, G-beta repeat
RSOL_291860	PF00400	5.3e-10	47	79	7	39	39	0	WD40	WD domain, G-beta repeat
RSOL_291860	PF00400	2.7e-11	141	173	7	39	39	0	WD40	WD domain, G-beta repeat
RSOL_291860	PF00400	1.4e-11	184	216	7	39	39	0	WD40	WD domain, G-beta repeat
RSOL_291860	PF00400	2.2e-12	227	259	7	39	39	0	WD40	WD domain, G-beta repeat
RSOL_291860	PF00400	1.9e-09	265	299	3	37	39	0	WD40	WD domain, G-beta repeat
RSOL_291860	PF07714	3.9e-35	354	602	8	258	259	0	Pkinase_Tyr	Protein tyrosine kinase
RSOL_291860	PF00069	3e-31	353	602	7	257	260	0	Pkinase	Protein kinase domain
RSOL_322510	PF00106	1.7e-12	5	173	3	155	167	1	adh_short	short chain dehydrogenase
RSOL_322510	PF01370	5.7e-06	7	183	3	158	238	0	Epimerase	NAD dependent epimerase/dehydratase family
RSOL_042860	PF00775	9.4e-08	116	176	2	66	183	1	Dioxygenase_C	Dioxygenase
RSOL_064200	PF00400	0.00081	554	582	11	39	39	0	WD40	WD domain, G-beta repeat
RSOL_064200	PF00400	7.5e-06	769	795	12	38	39	0	WD40	WD domain, G-beta repeat
RSOL_064200	PF00400	5e-10	939	971	7	39	39	0	WD40	WD domain, G-beta repeat
RSOL_064200	PF00400	4.5e-11	979	1014	4	39	39	0	WD40	WD domain, G-beta repeat
RSOL_064200	PF00400	9e-08	1025	1057	7	39	39	0	WD40	WD domain, G-beta repeat
RSOL_082580	PF01965	3.7e-08	4	92	59	147	148	1	DJ-1_PfpI	DJ-1/PfpI family
RSOL_103500	PF09284	9.9e-76	19	262	1	249	249	1	RhgB_N	Rhamnogalacturonase B, N-terminal
RSOL_144020	PF05572	1.1e-17	162	288	31	153	154	0	Peptidase_M43	Pregnancy-associated plasma protein-A
RSOL_184500	PF00075	9.8e-08	52	121	60	130	131	1	RnaseH	RNase H
RSOL_222140	PF00069	2.3e-34	253	438	10	189	260	1	Pkinase	Protein kinase domain
RSOL_222140	PF07714	1.9e-31	254	438	11	195	259	0	Pkinase_Tyr	Protein tyrosine kinase
RSOL_546570	PF00400	4.4e-06	357	391	3	37	39	1	WD40	WD domain, G-beta repeat
RSOL_419490	PF00704	1.2e-85	58	399	2	342	342	1	Glyco_hydro_18	Glycosyl hydrolases family 18
RSOL_337380	PF00106	3.1e-23	14	169	3	162	167	1	adh_short	short chain dehydrogenase
RSOL_337380	PF08659	2.5e-10	13	185	2	175	181	0	KR	KR domain
RSOL_337380	PF08643	1.7e-05	93	208	104	221	299	0	DUF1776	Fungal family of unknown function (DUF1776)
RSOL_355960	PF00078	1.5e-17	231	359	54	213	214	1	RVT_1	Reverse transcriptase (RNA-dependent DNA polymerase)
RSOL_355960	PF08284	7e-09	25	127	32	131	135	0	RVP_2	Retroviral aspartyl protease
RSOL_372330	PF06985	6.5e-13	70	165	1	82	138	1	HET	Heterokaryon incompatibility protein (HET)
RSOL_312240	PF03572	5.7e-06	354	411	1	55	167	1	Peptidase_S41	Peptidase family S41
RSOL_325330	PF06772	3.4e-10	49	180	177	303	354	1	LtrA	Bacterial low temperature requirement A protein (LtrA)
RSOL_014960	PF00172	0.00017	21	58	2	37	40	1	Zn_clus	Fungal Zn(2)-Cys(6) binuclear cluster domain
RSOL_032400	PF00651	5.1e-08	28	95	13	73	111	1	BTB	BTB/POZ domain
RSOL_047590	PF01753	0.00019	541	574	13	40	40	0	zf-MYND	MYND finger
RSOL_125890	PF00641	3.9e-06	552	580	3	30	30	0	zf-RanBP	Zn-finger in Ran binding protein and others
RSOL_125890	PF00641	1.5e-06	606	634	3	30	30	0	zf-RanBP	Zn-finger in Ran binding protein and others
RSOL_125890	PF00641	7e-05	660	683	5	28	30	0	zf-RanBP	Zn-finger in Ran binding protein and others
RSOL_210200	PF00400	0.00061	1199	1224	8	32	39	0	WD40	WD domain, G-beta repeat
RSOL_210200	PF00400	4.1e-09	1285	1321	3	39	39	0	WD40	WD domain, G-beta repeat
RSOL_210200	PF00400	2.9e-08	1329	1364	4	39	39	0	WD40	WD domain, G-beta repeat
RSOL_210200	PF00400	2.4e-07	1375	1407	7	39	39	0	WD40	WD domain, G-beta repeat
RSOL_517530	PF00067	2.1e-58	52	525	15	452	458	1	p450	Cytochrome P450
RSOL_440060	PF08490	1.2e-103	221	613	2	396	396	1	DUF1744	Domain of unknown function (DUF1744)
RSOL_334620	PF02992	7.5e-07	1002	1136	44	169	226	1	Transposase_21	Transposase family tnp2
RSOL_352250	PF01338	5.1e-15	61	166	80	187	230	1	Bac_thur_toxin	Bacillus thuringiensis toxin
RSOL_383390	PF06283	1.1e-51	15	241	1	211	212	1	ThuA	Trehalose utilisation
RSOL_278880	PF00163	1.6e-10	17	73	41	94	94	1	Ribosomal_S4	Ribosomal protein S4/S9 N-terminal domain
RSOL_292270	PF05572	2.6e-18	139	279	14	153	154	1	Peptidase_M43	Pregnancy-associated plasma protein-A
RSOL_012340	PF00078	3.3e-23	530	688	3	214	214	1	RVT_1	Reverse transcriptase (RNA-dependent DNA polymerase)
RSOL_012340	PF00665	5.9e-19	1083	1197	2	118	120	0	rve	Integrase core domain
RSOL_012340	PF00385	1.3e-10	1388	1438	2	55	55	0	Chromo	chromo' (CHRromatin Organisation MOdifier) domain
RSOL_012340	PF08284	1.7e-06	318	408	36	123	135	0	RVP_2	Retroviral aspartyl protease
RSOL_012340	PF03732	1.6e-06	149	223	21	95	96	0	Retrotrans_gag	Retrotransposon gag protein
RSOL_028870	PF00106	1.1e-09	11	96	2	90	167	1	adh_short	short chain dehydrogenase
RSOL_028870	PF08659	1.1e-05	12	83	3	74	181	0	KR	KR domain
RSOL_028870	PF02882	0.00014	7	50	34	77	161	0	THF_DHG_CYH_C	Tetrahydrofolate dehydrogenase/cyclohydrolase, NAD(P)-binding domain
RSOL_064310	PF00400	9.8e-07	327	359	7	39	39	0	WD40	WD domain, G-beta repeat
RSOL_064310	PF00400	5e-05	500	529	10	39	39	0	WD40	WD domain, G-beta repeat
RSOL_064310	PF00400	9.9e-10	560	592	7	39	39	0	WD40	WD domain, G-beta repeat
RSOL_064310	PF00400	4e-08	604	635	8	39	39	0	WD40	WD domain, G-beta repeat
RSOL_103510	PF00107	9e-28	82	204	1	120	130	1	ADH_zinc_N	Zinc-binding dehydrogenase
RSOL_168050	PF00078	9.1e-19	463	630	43	211	214	1	RVT_1	Reverse transcriptase (RNA-dependent DNA polymerase)
RSOL_168050	PF00665	4.3e-15	954	1067	2	117	120	0	rve	Integrase core domain
RSOL_168050	PF00385	6.6e-07	1266	1318	1	53	55	0	Chromo	chromo' (CHRromatin Organisation MOdifier) domain
RSOL_184510	PF00078	7.2e-22	162	322	1	214	214	1	RVT_1	Reverse transcriptase (RNA-dependent DNA polymerase)
RSOL_222200	PF00561	4.3e-06	82	161	2	79	231	1	Abhydrolase_1	alpha/beta hydrolase fold
RSOL_521750	PF00179	3.4e-29	1	73	59	132	140	1	UQ_con	Ubiquitin-conjugating enzyme
RSOL_440100	PF02128	1.1e-115	220	592	2	378	378	1	Peptidase_M36	Fungalysin metallopeptidase (M36)
RSOL_440100	PF07504	9e-06	95	134	10	50	51	0	FTP	Fungalysin/Thermolysin Propeptide Motif
RSOL_396420	PF09382	3.1e-16	114	218	1	100	106	1	RQC	RQC domain
RSOL_260610	PF07727	3.6e-59	531	788	2	244	246	1	RVT_2	Reverse transcriptase (RNA-dependent DNA polymerase)
RSOL_260610	PF00665	1.2e-25	186	299	2	115	120	0	rve	Integrase core domain
RSOL_279290	PF00264	1.8e-16	25	129	138	227	228	1	Tyrosinase	Common central domain of tyrosinase
RSOL_292380	PF05572	2.7e-16	188	274	67	153	154	1	Peptidase_M43	Pregnancy-associated plasma protein-A
RSOL_309440	PF07938	4.6e-30	423	673	18	282	311	1	Fungal_lectin	Fungal fucose-specific lectin
RSOL_012350	PF04280	5e-12	3	122	33	142	147	1	Tim44	Tim44-like domain
RSOL_028890	PF06687	6.4e-10	9	192	6	194	214	1	SUR7	SUR7/PalI family
RSOL_082820	PF00400	1.7e-06	1013	1044	8	39	39	0	WD40	WD domain, G-beta repeat
RSOL_082820	PF00400	4.6e-09	1055	1087	7	39	39	0	WD40	WD domain, G-beta repeat
RSOL_082820	PF00400	0.00011	1141	1170	10	39	39	0	WD40	WD domain, G-beta repeat
RSOL_082820	PF00400	6.4e-06	1222	1257	4	39	39	0	WD40	WD domain, G-beta repeat
RSOL_082820	PF00400	1.5e-06	1268	1300	7	39	39	0	WD40	WD domain, G-beta repeat
RSOL_082820	PF00400	4.2e-07	1442	1477	4	39	39	0	WD40	WD domain, G-beta repeat
RSOL_082820	PF00400	8.1e-12	1488	1520	7	39	39	0	WD40	WD domain, G-beta repeat
RSOL_082820	PF05729	3.8e-08	366	546	3	163	166	0	NACHT	NACHT domain
RSOL_184520	PF03732	3.1e-12	124	218	6	95	96	1	Retrotrans_gag	Retrotransposon gag protein
RSOL_207200	PF08588	3e-18	81	133	1	56	56	1	DUF1769	Protein of unknown function (DUF1769)
RSOL_442010	PF00254	1.2e-25	19	92	4	78	96	1	FKBP_C	FKBP-type peptidyl-prolyl cis-trans isomerase
RSOL_457520	PF00664	1.3e-39	43	315	2	273	275	1	ABC_membrane	ABC transporter transmembrane region
RSOL_457520	PF00664	4.6e-27	707	963	9	266	275	0	ABC_membrane	ABC transporter transmembrane region
RSOL_457520	PF00005	3.8e-19	409	549	1	117	118	0	ABC_tran	ABC transporter
RSOL_457520	PF00005	9.4e-19	1066	1186	1	113	118	0	ABC_tran	ABC transporter
RSOL_457520	PF09818	0.00017	491	581	294	397	448	0	ABC_ATPase	Predicted ATPase of the ABC class
RSOL_396460	PF00656	2.5e-18	20	287	4	213	243	1	Peptidase_C14	Caspase domain
RSOL_309460	PF03572	2.6e-05	354	413	1	57	167	1	Peptidase_S41	Peptidase family S41
RSOL_012770	PF01020	4.8e-26	153	198	2	47	52	1	Ribosomal_L40e	Ribosomal L40e family
RSOL_012770	PF00240	1.1e-21	103	149	23	69	69	0	ubiquitin	Ubiquitin family
RSOL_012770	PF11976	1.3e-08	104	146	29	72	72	0	Rad60-SLD	Ubiquitin-2 like Rad60 SUMO-like
RSOL_028900	PF00580	4.1e-09	381	640	162	410	533	0	UvrD-helicase	UvrD/REP helicase
RSOL_044160	PF05729	1.5e-10	268	443	2	157	166	0	NACHT	NACHT domain
RSOL_103530	PF00107	4e-17	75	154	1	80	130	0	ADH_zinc_N	Zinc-binding dehydrogenase
RSOL_144620	PF00704	3.3e-33	64	198	3	135	342	1	Glyco_hydro_18	Glycosyl hydrolases family 18
RSOL_512080	PF00397	2.7e-12	187	216	1	30	30	1	WW	WW domain
RSOL_512080	PF00397	8e-08	237	266	1	30	30	0	WW	WW domain
RSOL_512080	PF00168	3.5e-15	13	93	2	84	85	0	C2	C2 domain
RSOL_352380	PF11710	1.5e-06	13	134	64	184	196	1	Git3	G protein-coupled glucose receptor regulating Gpa2
RSOL_028910	PF00580	2.3e-07	365	618	165	408	533	0	UvrD-helicase	UvrD/REP helicase
RSOL_044190	PF12588	1.1e-40	69	205	2	140	141	1	PSDC	Phophatidylserine decarboxylase
RSOL_044190	PF02666	6.2e-34	226	446	2	202	203	0	PS_Dcarbxylase	Phosphatidylserine decarboxylase
RSOL_168380	PF02364	1.9e-14	80	175	719	814	817	0	Glucan_synthase	1,3-beta-glucan synthase component
RSOL_184580	PF01522	1.1e-16	33	114	41	122	124	1	Polysacc_deac_1	Polysaccharide deacetylase
RSOL_222520	PF00656	5.4e-05	553	805	44	238	243	0	Peptidase_C14	Caspase domain
RSOL_546250	PF00069	1.8e-42	940	1191	9	255	260	1	Pkinase	Protein kinase domain
RSOL_546250	PF07714	2.6e-37	940	1191	9	256	259	0	Pkinase_Tyr	Protein tyrosine kinase
RSOL_512090	PF02204	5.9e-25	851	948	4	103	104	1	VPS9	Vacuolar sorting protein 9 (VPS9) domain
RSOL_512090	PF01734	7.3e-08	1165	1325	29	201	204	0	Patatin	Patatin-like phospholipase
RSOL_440570	PF06916	1.9e-16	73	185	1	88	88	1	DUF1279	Protein of unknown function (DUF1279)
RSOL_309690	PF05699	4.3e-13	613	680	15	81	84	0	hATC	hAT family dimerisation domain
RSOL_013010	PF08240	1e-08	34	104	1	63	109	1	ADH_N	Alcohol dehydrogenase GroES-like domain
RSOL_029020	PF00069	9.5e-05	18	97	99	148	260	1	Pkinase	Protein kinase domain
RSOL_044420	PF12588	3.3e-43	69	205	2	140	141	1	PSDC	Phophatidylserine decarboxylase
RSOL_044420	PF02666	2.4e-36	226	444	2	202	203	0	PS_Dcarbxylase	Phosphatidylserine decarboxylase
RSOL_083090	PF07519	7.2e-18	4	84	129	207	475	1	Tannase	Tannase and feruloyl esterase
RSOL_168590	PF00344	2.3e-12	1	101	200	276	341	1	SecY	eubacterial secY protein
RSOL_222530	PF05699	5.5e-05	2	44	40	82	84	1	hATC	hAT family dimerisation domain
RSOL_519110	PF09458	4.1e-16	119	185	5	70	72	0	H_lectin	H-type lectin domain
RSOL_519110	PF09458	1.1e-13	208	277	3	72	72	0	H_lectin	H-type lectin domain
RSOL_514370	PF02469	5.7e-05	222	273	5	66	131	0	Fasciclin	Fasciclin domain
RSOL_414180	PF02102	4e-06	8	201	10	193	359	1	Peptidase_M35	Deuterolysin metalloprotease (M35) family
RSOL_383800	PF02463	3.3e-14	95	198	16	121	220	1	SMC_N	RecF/RecN/SMC N terminal domain
RSOL_044440	PF00656	1.7e-21	1202	1437	3	206	243	1	Peptidase_C14	Caspase domain
RSOL_083320	PF01425	2e-96	100	572	1	435	435	1	Amidase	Amidase
RSOL_168900	PF08598	2.6e-13	112	228	2	118	205	1	Sds3	Sds3-like
RSOL_184820	PF01565	2e-10	18	95	57	137	138	1	FAD_binding_4	FAD binding domain
RSOL_519190	PF06747	1e-07	30	64	1	35	35	1	CHCH	CHCH domain
RSOL_443110	PF00172	8.8e-07	27	51	1	26	40	1	Zn_clus	Fungal Zn(2)-Cys(6) binuclear cluster domain
RSOL_309810	PF00078	1.4e-11	4	98	60	183	214	1	RVT_1	Reverse transcriptase (RNA-dependent DNA polymerase)
RSOL_044460	PF00656	2.8e-14	16	251	3	201	243	1	Peptidase_C14	Caspase domain
RSOL_083430	PF00026	2e-60	76	383	3	313	314	1	Asp	Eukaryotic aspartyl protease
RSOL_168910	PF02992	1.2e-24	332	555	12	220	226	0	Transposase_21	Transposase family tnp2
RSOL_524550	PF04479	7.2e-32	7	176	34	198	224	1	RTA1	RTA1 like protein
RSOL_519240	PF09458	5.3e-11	117	185	4	70	72	0	H_lectin	H-type lectin domain
RSOL_519240	PF09458	8.4e-11	208	277	2	71	72	0	H_lectin	H-type lectin domain
RSOL_513150	PF07732	1.2e-36	28	149	2	119	120	1	Cu-oxidase_3	Multicopper oxidase
RSOL_513150	PF00394	1.7e-36	161	303	2	152	155	0	Cu-oxidase	Multicopper oxidase
RSOL_513150	PF07731	3.4e-32	415	538	2	129	130	0	Cu-oxidase_2	Multicopper oxidase
RSOL_514390	PF02992	1.9e-11	273	422	40	184	226	1	Transposase_21	Transposase family tnp2
RSOL_458920	PF00067	2.8e-51	77	376	142	426	458	1	p450	Cytochrome P450
RSOL_396900	PF00656	1.7e-22	309	576	4	224	243	0	Peptidase_C14	Caspase domain
RSOL_242820	PF00069	7.2e-37	10	249	23	253	260	1	Pkinase	Protein kinase domain
RSOL_242820	PF07714	7.2e-34	7	250	19	255	259	0	Pkinase_Tyr	Protein tyrosine kinase
RSOL_261360	PF08590	5.4e-15	10	73	2	65	66	1	DUF1771	Domain of unknown function (DUF1771)
RSOL_323320	PF04616	2e-45	8	239	67	286	286	1	Glyco_hydro_43	Glycosyl hydrolases family 43
RSOL_029670	PF00484	1.6e-45	39	198	1	143	144	1	Pro_CA	Carbonic anhydrase
RSOL_044470	PF00656	1.1e-21	44	283	3	199	243	1	Peptidase_C14	Caspase domain
RSOL_064790	PF00271	8.2e-11	17	89	7	78	78	1	Helicase_C	Helicase conserved C-terminal domain
RSOL_548000	PF00545	9.5e-13	56	143	4	76	83	1	Ribonuclease	ribonuclease
RSOL_519600	PF01734	6.5e-14	14	208	1	200	204	1	Patatin	Patatin-like phospholipase
RSOL_519600	PF00931	1.1e-09	370	531	2	173	285	0	NB-ARC	NB-ARC domain
RSOL_513200	PF00394	1.1e-39	161	304	3	154	155	1	Cu-oxidase	Multicopper oxidase
RSOL_513200	PF07732	6.1e-35	32	148	6	119	120	0	Cu-oxidase_3	Multicopper oxidase
RSOL_513200	PF07731	2.6e-32	344	467	2	129	130	0	Cu-oxidase_2	Multicopper oxidase
RSOL_415500	PF00071	2e-46	8	160	1	151	162	1	Ras	Ras family
RSOL_415500	PF08477	3.1e-15	8	121	1	119	119	0	Miro	Miro-like protein
RSOL_415500	PF00005	7.1e-12	128	249	9	118	118	0	ABC_tran	ABC transporter
RSOL_415500	PF00025	5.1e-09	7	129	15	134	175	0	Arf	ADP-ribosylation factor family
RSOL_352850	PF00400	5.7e-08	7	30	16	39	39	1	WD40	WD domain, G-beta repeat
RSOL_352850	PF00400	3.6e-10	41	71	7	37	39	0	WD40	WD domain, G-beta repeat
RSOL_369170	PF00075	3.9e-13	265	402	3	129	131	1	RnaseH	RNase H
RSOL_242940	PF00012	0.00014	167	192	149	174	602	1	HSP70	Hsp70 protein
RSOL_242940	PF00012	9e-145	192	520	144	476	602	0	HSP70	Hsp70 protein
RSOL_242940	PF00012	3.1e-20	544	631	406	493	602	0	HSP70	Hsp70 protein
RSOL_242940	PF06723	3.6e-12	194	415	104	316	327	0	MreB_Mbl	MreB/Mbl protein
RSOL_029680	PF00264	8.3e-35	91	301	3	227	228	1	Tyrosinase	Common central domain of tyrosinase
RSOL_045290	PF00724	4.2e-36	5	115	1	112	341	1	Oxidored_FMN	NADH:flavin oxidoreductase / NADH oxidase family
RSOL_045290	PF00724	4.1e-37	122	291	173	340	341	0	Oxidored_FMN	NADH:flavin oxidoreductase / NADH oxidase family
RSOL_083650	PF01636	2.5e-18	91	324	16	199	238	1	APH	Phosphotransferase enzyme family
RSOL_146310	PF00075	2.8e-13	75	213	3	130	131	1	RnaseH	RNase H
RSOL_222610	PF00656	3.1e-22	140	450	1	229	243	1	Peptidase_C14	Caspase domain
RSOL_514430	PF00732	1.6e-59	37	352	1	297	298	1	GMC_oxred_N	GMC oxidoreductase
RSOL_514430	PF05199	3.6e-34	483	620	1	145	145	0	GMC_oxred_C	GMC oxidoreductase
RSOL_458940	PF01554	2.4e-21	52	212	1	162	162	1	MatE	MatE
RSOL_458940	PF01554	2.4e-28	282	435	8	161	162	0	MatE	MatE
RSOL_335400	PF03184	1.4e-08	6	80	114	186	217	1	DDE	DDE superfamily endonuclease
RSOL_384320	PF02179	6.2e-05	207	247	35	75	76	1	BAG	BAG domain
RSOL_242950	PF00012	4e-21	961	1028	1	68	602	0	HSP70	Hsp70 protein
RSOL_242950	PF05699	1.7e-05	714	791	7	76	84	0	hATC	hAT family dimerisation domain
RSOL_280420	PF01433	2.6e-64	1	206	190	390	391	1	Peptidase_M1	Peptidase family M1
RSOL_030000	PF00069	1.9e-21	14	114	96	193	260	1	Pkinase	Protein kinase domain
RSOL_030000	PF07714	2.2e-20	16	113	103	198	259	0	Pkinase_Tyr	Protein tyrosine kinase
RSOL_083890	PF07731	4.8e-20	287	404	27	127	130	1	Cu-oxidase_2	Multicopper oxidase
RSOL_547900	PF03732	6.9e-08	721	807	6	93	96	1	Retrotrans_gag	Retrotransposon gag protein
RSOL_547900	PF00098	7.5e-05	933	949	2	18	18	0	zf-CCHC	Zinc knuckle
RSOL_428360	PF05922	8.4e-10	20	90	1	83	87	1	Inhibitor_I9	Peptidase inhibitor I9
RSOL_461250	PF00067	1.2e-66	30	478	1	444	458	1	p450	Cytochrome P450
RSOL_420040	PF00590	8.6e-10	1	88	1	90	210	1	TP_methylase	Tetrapyrrole (Corrin/Porphyrin) Methylases
RSOL_420040	PF00107	4e-08	197	268	6	80	130	0	ADH_zinc_N	Zinc-binding dehydrogenase
RSOL_420040	PF08240	1e-06	85	122	28	65	109	0	ADH_N	Alcohol dehydrogenase GroES-like domain
RSOL_337470	PF00723	3.2e-87	35	443	3	447	448	1	Glyco_hydro_15	Glycosyl hydrolases family 15
RSOL_337470	PF00686	7.2e-30	476	566	1	96	97	0	CBM_20	Starch binding domain
RSOL_282200	PF05699	1.2e-13	442	512	12	81	84	1	hATC	hAT family dimerisation domain
RSOL_325560	PF12340	5.9e-85	296	516	12	228	229	1	DUF3638	Protein of unknown function (DUF3638)
RSOL_325560	PF12359	7.5e-16	634	666	2	34	34	0	DUF3645	Protein of unknown function (DUF3645)
RSOL_088440	PF00890	3.5e-07	26	69	1	48	421	1	FAD_binding_2	FAD binding domain
RSOL_088440	PF00732	1.9e-06	26	129	2	100	298	0	GMC_oxred_N	GMC oxidoreductase
RSOL_088440	PF07992	4.5e-06	26	68	1	44	202	0	Pyr_redox_2	Pyridine nucleotide-disulphide oxidoreductase
RSOL_088440	PF01494	2e-05	28	56	5	33	356	0	FAD_binding_3	FAD binding domain
RSOL_088440	PF03486	2.2e-05	26	56	2	32	409	0	HI0933_like	HI0933-like protein
RSOL_088440	PF01946	7.7e-05	25	65	18	55	230	0	Thi4	Thi4 family
RSOL_107900	PF00026	4.9e-64	95	403	3	313	314	1	Asp	Eukaryotic aspartyl protease
RSOL_190290	PF00150	4.3e-24	42	332	7	263	287	1	Cellulase	Cellulase (glycosyl hydrolase family 5)
RSOL_210440	PF08386	1.9e-21	436	540	1	103	103	1	Abhydrolase_4	TAP-like protein
RSOL_210440	PF00561	5.5e-16	120	524	1	229	231	0	Abhydrolase_1	alpha/beta hydrolase fold
RSOL_520130	PF00067	1.3e-68	31	471	1	441	458	1	p450	Cytochrome P450
RSOL_514860	PF00732	1.6e-60	37	353	1	297	298	1	GMC_oxred_N	GMC oxidoreductase
RSOL_514860	PF05199	3.2e-30	484	617	1	144	145	0	GMC_oxred_C	GMC oxidoreductase
RSOL_459080	PF02263	4.8e-06	1097	1171	17	98	260	1	GBP	Guanylate-binding protein, N-terminal domain
RSOL_459080	PF05879	1.3e-05	1107	1182	1	85	741	0	RHD3	Root hair defective 3 GTP-binding protein (RHD3)
RSOL_384350	PF11327	2.4e-18	14	87	1	75	185	1	DUF3129	Protein of unknown function (DUF3129)
RSOL_243560	PF00012	1.6e-55	595	739	222	370	602	1	HSP70	Hsp70 protein
RSOL_243560	PF00012	3.3e-42	740	912	408	578	602	0	HSP70	Hsp70 protein
RSOL_261450	PF07662	5.2e-28	355	470	2	110	208	0	Nucleos_tra2_C	Na+ dependent nucleoside transporter C-terminus
RSOL_261450	PF01773	7.9e-15	170	240	1	71	75	0	Nucleos_tra2_N	Na+ dependent nucleoside transporter N-terminus
RSOL_280450	PF09118	3e-08	138	205	1	65	97	1	DUF1929	Domain of unknown function (DUF1929)
RSOL_310550	PF02364	1.4e-21	156	236	66	144	817	1	Glucan_synthase	1,3-beta-glucan synthase component
RSOL_323490	PF08386	3.7e-18	1959	2051	13	103	103	1	Abhydrolase_4	TAP-like protein
RSOL_323490	PF00561	3.8e-11	1639	2035	1	229	231	0	Abhydrolase_1	alpha/beta hydrolase fold
RSOL_030010	PF00067	2.3e-30	23	360	1	345	458	1	p450	Cytochrome P450
RSOL_083900	PF00069	9e-05	478	581	70	171	260	1	Pkinase	Protein kinase domain
RSOL_513320	PF05699	4.4e-08	138	215	12	81	84	1	hATC	hAT family dimerisation domain
RSOL_514880	PF00732	4.7e-49	3	256	60	297	298	1	GMC_oxred_N	GMC oxidoreductase
RSOL_514880	PF05199	3.3e-34	385	521	1	144	145	0	GMC_oxred_C	GMC oxidoreductase
RSOL_384360	PF11327	1.6e-32	5	106	79	185	185	1	DUF3129	Protein of unknown function (DUF3129)
RSOL_310560	PF02364	1.2e-71	1	160	187	344	817	1	Glucan_synthase	1,3-beta-glucan synthase component
RSOL_084010	PF00580	5e-05	392	558	243	403	533	0	UvrD-helicase	UvrD/REP helicase
RSOL_104750	PF00078	9.8e-21	160	297	1	189	214	1	RVT_1	Reverse transcriptase (RNA-dependent DNA polymerase)
RSOL_123500	PF00400	8.6e-06	882	914	7	39	39	1	WD40	WD domain, G-beta repeat
RSOL_123500	PF00400	2.3e-09	925	955	7	37	39	0	WD40	WD domain, G-beta repeat
RSOL_123500	PF00400	9.6e-10	964	1000	3	39	39	0	WD40	WD domain, G-beta repeat
RSOL_123500	PF00400	2.2e-08	1141	1173	7	39	39	0	WD40	WD domain, G-beta repeat
RSOL_123500	PF05729	6.6e-06	299	459	3	143	166	0	NACHT	NACHT domain
RSOL_146880	PF00400	5.4e-09	954	988	5	39	39	0	WD40	WD domain, G-beta repeat
RSOL_146880	PF00400	8e-12	997	1030	5	38	39	0	WD40	WD domain, G-beta repeat
RSOL_146880	PF00400	5.3e-10	1042	1073	7	38	39	0	WD40	WD domain, G-beta repeat
RSOL_146880	PF00400	1.8e-10	1089	1121	7	39	39	0	WD40	WD domain, G-beta repeat
RSOL_146880	PF00400	4.1e-07	1137	1166	10	39	39	0	WD40	WD domain, G-beta repeat
RSOL_146880	PF00400	2e-08	1178	1208	9	39	39	0	WD40	WD domain, G-beta repeat
RSOL_146880	PF00400	2e-06	1222	1252	9	39	39	0	WD40	WD domain, G-beta repeat
RSOL_146880	PF00400	7.1e-10	1263	1295	7	39	39	0	WD40	WD domain, G-beta repeat
RSOL_146880	PF00400	4.3e-09	1345	1379	5	39	39	0	WD40	WD domain, G-beta repeat
RSOL_146880	PF00400	4.5e-12	1390	1422	7	39	39	0	WD40	WD domain, G-beta repeat
RSOL_146880	PF00400	8e-14	1428	1464	3	39	39	0	WD40	WD domain, G-beta repeat
RSOL_146880	PF00400	1.4e-09	1475	1505	7	37	39	0	WD40	WD domain, G-beta repeat
RSOL_146880	PF08662	0.00012	1095	1206	61	169	194	0	eIF2A	Eukaryotic translation initiation factor eIF2A
RSOL_146880	PF05729	1.9e-05	380	501	2	99	166	0	NACHT	NACHT domain
RSOL_223210	PF02847	4.9e-09	151	245	9	104	113	1	MA3	MA3 domain
RSOL_520230	PF00069	4.2e-27	41	296	8	253	260	1	Pkinase	Protein kinase domain
RSOL_520230	PF00069	1.6e-32	356	541	9	191	260	0	Pkinase	Protein kinase domain
RSOL_520230	PF07714	1.1e-29	43	298	10	256	259	0	Pkinase_Tyr	Protein tyrosine kinase
RSOL_520230	PF07714	1.2e-28	357	539	10	195	259	0	Pkinase_Tyr	Protein tyrosine kinase
RSOL_443240	PF08498	7.6e-28	282	347	2	67	67	1	Sterol_MT_C	Sterol methyltransferase C-terminal
RSOL_443240	PF08241	2.8e-16	100	198	1	93	95	0	Methyltransf_11	Methyltransferase domain
RSOL_443240	PF02353	3.3e-14	44	255	8	218	273	0	CMAS	Cyclopropane-fatty-acyl-phospholipid synthase
RSOL_443240	PF08242	2.4e-10	100	198	1	99	99	0	Methyltransf_12	Methyltransferase domain
RSOL_443240	PF01209	2.9e-08	86	203	38	154	233	0	Ubie_methyltran	ubiE/COQ5 methyltransferase family
RSOL_443240	PF01596	8.2e-05	80	199	30	152	205	0	Methyltransf_3	O-methyltransferase
RSOL_514890	PF00732	2e-62	31	344	1	297	298	1	GMC_oxred_N	GMC oxidoreductase
RSOL_243880	PF05199	9.5e-11	325	427	43	144	145	1	GMC_oxred_C	GMC oxidoreductase
RSOL_013330	PF00462	2.3e-05	72	91	1	20	60	1	Glutaredoxin	Glutaredoxin
RSOL_064960	PF00400	9.1e-06	544	576	7	39	39	0	WD40	WD domain, G-beta repeat
RSOL_084120	PF07732	6e-32	30	139	4	119	120	1	Cu-oxidase_3	Multicopper oxidase
RSOL_084120	PF07731	6.7e-20	457	578	23	127	130	0	Cu-oxidase_2	Multicopper oxidase
RSOL_084120	PF00394	3.7e-13	192	359	33	153	155	0	Cu-oxidase	Multicopper oxidase
RSOL_123520	PF00840	2e-31	1	79	356	433	435	1	Glyco_hydro_7	Glycosyl hydrolase family 7
RSOL_123520	PF00734	3.4e-14	106	134	1	29	29	0	CBM_1	Fungal cellulose binding domain
RSOL_146890	PF05685	3.3e-05	111	209	7	102	111	1	DUF820	Protein of unknown function (DUF820)
RSOL_223320	PF00069	7e-34	2	178	81	254	260	1	Pkinase	Protein kinase domain
RSOL_223320	PF07714	1.4e-24	1	176	83	253	259	0	Pkinase_Tyr	Protein tyrosine kinase
RSOL_508720	PF00180	1.3e-05	1	46	298	347	347	1	Iso_dh	Isocitrate/isopropylmalate dehydrogenase
RSOL_513380	PF07957	5.4e-06	102	158	95	153	216	1	DUF3294	Protein of unknown function (DUF3294)
RSOL_515140	PF02992	1.5e-16	529	687	44	197	226	1	Transposase_21	Transposase family tnp2
RSOL_416180	PF00018	3.9e-16	296	343	1	48	48	0	SH3_1	SH3 domain
RSOL_416180	PF07653	4.8e-11	295	347	2	53	55	0	SH3_2	Variant SH3 domain
RSOL_336050	PF00724	4.7e-57	8	177	1	172	341	1	Oxidored_FMN	NADH:flavin oxidoreductase / NADH oxidase family
RSOL_355000	PF07714	1.1e-27	2	137	59	194	259	1	Pkinase_Tyr	Protein tyrosine kinase
RSOL_355000	PF00069	1.5e-24	1	137	55	188	260	0	Pkinase	Protein kinase domain
RSOL_398820	PF00665	5.4e-17	180	292	2	116	120	1	rve	Integrase core domain
RSOL_398820	PF00385	8.5e-12	494	546	1	53	55	0	Chromo	chromo' (CHRromatin Organisation MOdifier) domain
RSOL_280570	PF07250	4.9e-47	61	282	43	243	243	1	Glyoxal_oxid_N	Glyoxal oxidase N-terminus
RSOL_280570	PF09118	1.9e-23	445	542	1	96	97	0	DUF1929	Domain of unknown function (DUF1929)
RSOL_030320	PF02076	7.5e-99	21	308	1	283	283	1	STE3	Pheromone A receptor
RSOL_084130	PF00069	5.1e-05	10	114	71	174	260	1	Pkinase	Protein kinase domain
RSOL_169680	PF02364	1.2e-64	340	494	1	153	817	1	Glucan_synthase	1,3-beta-glucan synthase component
RSOL_208140	PF02636	1.4e-09	115	153	1	40	250	1	DUF185	Uncharacterized ACR, COG1565
RSOL_223330	PF00069	1.7e-25	1	108	80	189	260	1	Pkinase	Protein kinase domain
RSOL_223330	PF07714	2.3e-18	1	107	83	194	259	0	Pkinase_Tyr	Protein tyrosine kinase
RSOL_520840	PF00578	2.1e-26	243	358	1	117	124	1	AhpC-TSA	AhpC/TSA family
RSOL_520840	PF08534	4e-17	244	374	3	137	146	0	Redoxin	Redoxin
RSOL_460140	PF00264	2.2e-25	80	289	3	227	228	1	Tyrosinase	Common central domain of tyrosinase
RSOL_384940	PF01432	4e-78	215	497	2	285	458	1	Peptidase_M3	Peptidase family M3
RSOL_399030	PF00078	1.2e-23	1107	1359	5	212	214	1	RVT_1	Reverse transcriptase (RNA-dependent DNA polymerase)
RSOL_399030	PF00075	3.3e-12	1571	1706	3	130	131	0	RnaseH	RNase H
RSOL_399030	PF03372	6.1e-05	590	826	5	276	276	0	Exo_endo_phos	Endonuclease/Exonuclease/phosphatase family
RSOL_399030	PF00098	7.6e-05	487	503	2	18	18	0	zf-CCHC	Zinc knuckle
RSOL_280580	PF02668	2.6e-09	40	150	160	242	255	1	TauD	Taurine catabolism dioxygenase TauD, TfdA family
RSOL_046020	PF01593	1.2e-17	129	372	225	448	449	1	Amino_oxidase	Flavin containing amine oxidoreductase
RSOL_444090	PF07690	5.8e-26	93	416	2	332	353	1	MFS_1	Major Facilitator Superfamily
RSOL_460150	PF05879	6.4e-05	94	169	1	85	741	1	RHD3	Root hair defective 3 GTP-binding protein (RHD3)
RSOL_416220	PF00400	7.7e-07	824	851	12	39	39	0	WD40	WD domain, G-beta repeat
RSOL_416220	PF00400	1.2e-08	904	934	7	37	39	0	WD40	WD domain, G-beta repeat
RSOL_416220	PF00400	1e-09	946	978	7	39	39	0	WD40	WD domain, G-beta repeat
RSOL_416220	PF00400	4.9e-05	997	1025	11	39	39	0	WD40	WD domain, G-beta repeat
RSOL_416220	PF00400	4e-07	1036	1068	7	39	39	0	WD40	WD domain, G-beta repeat
RSOL_336140	PF00264	7.1e-16	80	196	3	137	228	1	Tyrosinase	Common central domain of tyrosinase
RSOL_336140	PF07976	7.7e-06	170	288	32	167	169	0	Phe_hydrox_dim	Phenol hydroxylase, C-terminal dimerisation domain
RSOL_261940	PF00069	2.9e-34	34	220	10	191	260	1	Pkinase	Protein kinase domain
RSOL_261940	PF07714	4.4e-31	34	219	10	196	259	0	Pkinase_Tyr	Protein tyrosine kinase
RSOL_295890	PF06027	1.1e-96	71	382	5	316	335	1	DUF914	Eukaryotic protein of unknown function (DUF914)
RSOL_030880	PF00172	3.1e-07	12	45	2	35	40	1	Zn_clus	Fungal Zn(2)-Cys(6) binuclear cluster domain
RSOL_046130	PF03372	0.00013	35	300	1	276	276	1	Exo_endo_phos	Endonuclease/Exonuclease/phosphatase family
RSOL_123980	PF00400	1.9e-06	890	924	5	39	39	0	WD40	WD domain, G-beta repeat
RSOL_123980	PF00400	3.9e-11	935	966	7	38	39	0	WD40	WD domain, G-beta repeat
RSOL_123980	PF00400	5e-05	975	1003	4	32	39	0	WD40	WD domain, G-beta repeat
RSOL_123980	PF00400	5.5e-10	1107	1144	2	39	39	0	WD40	WD domain, G-beta repeat
RSOL_123980	PF05729	1.6e-08	309	492	3	162	166	0	NACHT	NACHT domain
RSOL_170020	PF07731	1e-21	254	376	22	127	130	1	Cu-oxidase_2	Multicopper oxidase
RSOL_170020	PF00394	1.7e-10	89	159	82	153	155	0	Cu-oxidase	Multicopper oxidase
RSOL_187040	PF07714	1.4e-24	2	128	68	194	259	1	Pkinase_Tyr	Protein tyrosine kinase
RSOL_187040	PF00069	2e-24	8	131	70	191	260	0	Pkinase	Protein kinase domain
RSOL_208190	PF01494	0.00014	26	90	113	182	356	1	FAD_binding_3	FAD binding domain
RSOL_223370	PF00069	2.8e-30	155	338	8	197	260	1	Pkinase	Protein kinase domain
RSOL_223370	PF07714	1.8e-22	154	332	7	197	259	0	Pkinase_Tyr	Protein tyrosine kinase
RSOL_444100	PF07690	6.2e-12	2	267	37	339	353	1	MFS_1	Major Facilitator Superfamily
RSOL_515360	PF01764	6.3e-19	108	217	30	141	143	1	Lipase_3	Lipase (class 3)
RSOL_336250	PF00933	9.5e-69	80	307	2	226	227	1	Glyco_hydro_3	Glycosyl hydrolase family 3 N terminal domain
RSOL_399840	PF05870	4.5e-18	4	142	2	136	160	1	PA_decarbox	Phenolic acid decarboxylase (PAD)
RSOL_262080	PF01965	7.6e-12	44	167	22	147	148	1	DJ-1_PfpI	DJ-1/PfpI family
RSOL_030890	PF05699	1.1e-13	711	788	8	83	84	1	hATC	hAT family dimerisation domain
RSOL_106230	PF00931	2.2e-10	115	319	4	217	285	1	NB-ARC	NB-ARC domain
RSOL_106230	PF01637	8.4e-05	112	179	4	68	234	0	Arch_ATPase	Archaeal ATPase
RSOL_124090	PF00072	3.1e-21	582	691	1	111	112	1	Response_reg	Response regulator receiver domain
RSOL_124090	PF00072	3.1e-18	1028	1155	1	110	112	0	Response_reg	Response regulator receiver domain
RSOL_124090	PF02518	1.5e-23	408	520	6	110	111	0	HATPase_c	Histidine kinase-, DNA gyrase B-, and HSP90-like ATPase
RSOL_124090	PF02518	2e-09	923	1022	2	66	111	0	HATPase_c	Histidine kinase-, DNA gyrase B-, and HSP90-like ATPase
RSOL_124090	PF00512	2e-12	291	356	2	68	68	0	HisKA	His Kinase A (phosphoacceptor) domain
RSOL_460180	PF07970	4.6e-61	146	411	1	222	222	1	COPIIcoated_ERV	Endoplasmic reticulum vesicle transporter
RSOL_416680	PF00734	1.7e-12	26	53	2	29	29	1	CBM_1	Fungal cellulose binding domain
RSOL_336360	PF01915	7.3e-47	187	416	2	211	211	1	Glyco_hydro_3_C	Glycosyl hydrolase family 3 C terminal domain
RSOL_336360	PF00933	4.4e-09	2	53	67	117	227	0	Glyco_hydro_3	Glycosyl hydrolase family 3 N terminal domain
RSOL_336360	PF00933	1.7e-21	55	131	138	227	227	0	Glyco_hydro_3	Glycosyl hydrolase family 3 N terminal domain
RSOL_386200	PF03732	1.4e-09	235	331	2	95	96	0	Retrotrans_gag	Retrotransposon gag protein
RSOL_399870	PF00484	5.5e-13	43	175	2	141	144	1	Pro_CA	Carbonic anhydrase
RSOL_262130	PF00067	1.6e-62	96	529	15	431	458	1	p450	Cytochrome P450
RSOL_013660	PF00107	3.3e-25	59	184	1	122	130	1	ADH_zinc_N	Zinc-binding dehydrogenase
RSOL_031110	PF03372	5.1e-05	23	137	144	276	276	1	Exo_endo_phos	Endonuclease/Exonuclease/phosphatase family
RSOL_065350	PF03732	3.9e-05	119	205	5	93	96	0	Retrotrans_gag	Retrotransposon gag protein
RSOL_085410	PF05699	5.5e-08	730	806	8	76	84	1	hATC	hAT family dimerisation domain
RSOL_170040	PF00078	3.7e-23	650	810	1	214	214	1	RVT_1	Reverse transcriptase (RNA-dependent DNA polymerase)
RSOL_170040	PF03732	7.1e-13	217	306	8	95	96	0	Retrotrans_gag	Retrotransposon gag protein
RSOL_170040	PF08284	9.6e-09	451	556	32	134	135	0	RVP_2	Retroviral aspartyl protease
RSOL_208270	PF02469	4.8e-08	59	181	16	131	131	1	Fasciclin	Fasciclin domain
RSOL_208270	PF02469	9.9e-21	195	316	2	129	131	0	Fasciclin	Fasciclin domain
RSOL_545620	PF00332	1.1e-09	308	402	215	305	310	0	Glyco_hydro_17	Glycosyl hydrolases family 17
RSOL_510300	PF00168	7.2e-06	895	977	3	84	85	0	C2	C2 domain
RSOL_510300	PF00168	9e-08	1034	1109	2	79	85	0	C2	C2 domain
RSOL_510300	PF00168	1.5e-08	1362	1441	1	82	85	0	C2	C2 domain
RSOL_510300	PF00168	2.6e-12	1571	1649	1	83	85	0	C2	C2 domain
RSOL_428420	PF04479	6.9e-39	107	296	22	205	224	1	RTA1	RTA1 like protein
RSOL_461260	PF00067	3.1e-64	23	456	1	432	458	1	p450	Cytochrome P450
RSOL_337540	PF00484	2.2e-15	47	179	3	142	144	1	Pro_CA	Carbonic anhydrase
RSOL_337540	PF00484	3.4e-10	298	364	2	69	144	0	Pro_CA	Carbonic anhydrase
RSOL_372570	PF00400	1.2e-09	956	987	8	39	39	0	WD40	WD domain, G-beta repeat
RSOL_372570	PF00400	7e-11	996	1029	5	38	39	0	WD40	WD domain, G-beta repeat
RSOL_372570	PF00400	1.1e-11	1042	1072	8	38	39	0	WD40	WD domain, G-beta repeat
RSOL_372570	PF00400	8.1e-12	1087	1120	6	39	39	0	WD40	WD domain, G-beta repeat
RSOL_372570	PF00400	6.8e-08	1136	1165	10	39	39	0	WD40	WD domain, G-beta repeat
RSOL_372570	PF00400	3.7e-09	1176	1206	9	39	39	0	WD40	WD domain, G-beta repeat
RSOL_372570	PF00400	8.8e-09	1216	1251	4	39	39	0	WD40	WD domain, G-beta repeat
RSOL_372570	PF00400	2e-10	1262	1294	7	39	39	0	WD40	WD domain, G-beta repeat
RSOL_372570	PF05729	3.1e-07	380	560	3	153	166	0	NACHT	NACHT domain
RSOL_047710	PF07714	1e-26	531	671	7	153	259	1	Pkinase_Tyr	Protein tyrosine kinase
RSOL_047710	PF00069	2.2e-24	531	673	7	149	260	0	Pkinase	Protein kinase domain
RSOL_171940	PF08386	8.8e-22	448	552	1	103	103	1	Abhydrolase_4	TAP-like protein
RSOL_171940	PF00561	2.3e-15	129	533	2	226	231	0	Abhydrolase_1	alpha/beta hydrolase fold
RSOL_190410	PF07859	2.8e-43	78	283	3	209	211	1	Abhydrolase_3	alpha/beta hydrolase fold
RSOL_190410	PF00326	2.6e-06	125	193	45	110	213	0	Peptidase_S9	Prolyl oligopeptidase family
RSOL_190410	PF02230	0.0001	139	178	101	136	216	0	Abhydrolase_2	Phospholipase/Carboxylesterase
RSOL_561880	PF00651	2.2e-10	24	115	12	107	111	1	BTB	BTB/POZ domain
RSOL_470860	PF00544	3.1e-36	69	252	3	201	201	1	Pec_lyase_C	Pectate lyase
RSOL_461520	PF07690	6.5e-31	53	459	1	353	353	1	MFS_1	Major Facilitator Superfamily
RSOL_461520	PF00083	6.7e-12	88	442	45	387	451	0	Sugar_tr	Sugar (and other) transporter
RSOL_246920	PF01975	3.5e-43	7	219	2	187	197	1	SurE	Survival protein SurE
RSOL_047750	PF00172	6.3e-05	8	42	2	34	40	1	Zn_clus	Fungal Zn(2)-Cys(6) binuclear cluster domain
RSOL_068800	PF00026	4.6e-14	70	213	2	176	314	1	Asp	Eukaryotic aspartyl protease
RSOL_068800	PF00026	0.00012	267	297	282	312	314	0	Asp	Eukaryotic aspartyl protease
RSOL_089290	PF00067	6e-17	20	252	92	328	458	1	p450	Cytochrome P450
RSOL_089290	PF00067	4.9e-27	288	386	340	442	458	0	p450	Cytochrome P450
RSOL_190430	PF07859	2.5e-36	75	279	2	209	211	1	Abhydrolase_3	alpha/beta hydrolase fold
RSOL_190430	PF00326	1.2e-05	123	189	43	109	213	0	Peptidase_S9	Prolyl oligopeptidase family
RSOL_190430	PF02230	5.7e-05	140	175	102	136	216	0	Abhydrolase_2	Phospholipase/Carboxylesterase
RSOL_210560	PF00293	2.4e-10	397	451	15	68	135	1	NUDIX	NUDIX domain
RSOL_210560	PF05699	6e-05	184	222	34	72	84	0	hATC	hAT family dimerisation domain
RSOL_522830	PF01762	6.8e-05	97	178	1	76	196	1	Galactosyl_T	Galactosyltransferase
RSOL_470870	PF00544	1.9e-38	73	253	6	201	201	1	Pec_lyase_C	Pectate lyase
RSOL_387980	PF00400	1.9e-13	22	57	4	39	39	1	WD40	WD domain, G-beta repeat
RSOL_387980	PF00400	1.7e-07	69	100	8	39	39	0	WD40	WD domain, G-beta repeat
RSOL_387980	PF00400	4.6e-12	159	191	7	39	39	0	WD40	WD domain, G-beta repeat
RSOL_387980	PF00400	3.8e-11	233	265	7	39	39	0	WD40	WD domain, G-beta repeat
RSOL_387980	PF00400	1.8e-08	276	306	7	37	39	0	WD40	WD domain, G-beta repeat
RSOL_126540	PF03732	3.5e-10	237	325	8	95	96	1	Retrotrans_gag	Retrotransposon gag protein
RSOL_151860	PF00686	9.2e-29	108	196	2	94	97	0	CBM_20	Starch binding domain
RSOL_151860	PF02806	2.1e-10	18	93	7	88	93	0	Alpha-amylase_C	Alpha amylase, C-terminal all-beta domain
RSOL_552820	PF00176	2.3e-10	1	63	217	271	297	1	SNF2_N	SNF2 family N-terminal domain
RSOL_446740	PF00933	3.2e-79	71	278	3	227	227	1	Glyco_hydro_3	Glycosyl hydrolase family 3 N terminal domain
RSOL_446740	PF01915	7.2e-63	364	595	1	211	211	0	Glyco_hydro_3_C	Glycosyl hydrolase family 3 C terminal domain
RSOL_326490	PF00291	4.1e-28	29	292	7	280	297	1	PALP	Pyridoxal-phosphate dependent enzyme
RSOL_326490	PF00581	5.9e-05	392	495	11	111	113	0	Rhodanese	Rhodanese-like domain
RSOL_032670	PF00646	4e-06	397	429	5	37	48	1	F-box	F-box domain
RSOL_047800	PF00067	2.4e-86	6	449	1	455	458	1	p450	Cytochrome P450
RSOL_047800	PF00667	6.2e-32	676	864	12	219	219	0	FAD_binding_1	FAD binding domain
RSOL_047800	PF00258	1.8e-22	494	628	1	143	143	0	Flavodoxin_1	Flavodoxin
RSOL_047800	PF00175	9.3e-09	898	1003	2	102	109	0	NAD_binding_1	Oxidoreductase NAD-binding domain
RSOL_069140	PF02128	1.6e-126	334	740	2	374	378	1	Peptidase_M36	Fungalysin metallopeptidase (M36)
RSOL_069140	PF07504	3.8e-06	73	116	6	49	51	0	FTP	Fungalysin/Thermolysin Propeptide Motif
RSOL_107980	PF00075	1.8e-10	360	498	3	130	131	1	RnaseH	RNase H
RSOL_107980	PF00078	3.8e-06	2	83	88	171	214	0	RVT_1	Reverse transcriptase (RNA-dependent DNA polymerase)
RSOL_151970	PF00686	6e-27	474	562	2	94	97	0	CBM_20	Starch binding domain
RSOL_151970	PF00128	4.8e-14	95	326	60	302	316	0	Alpha-amylase	Alpha amylase, catalytic domain
RSOL_151970	PF02806	1.2e-08	385	460	7	88	93	0	Alpha-amylase_C	Alpha amylase, C-terminal all-beta domain
RSOL_210580	PF05729	7e-11	335	515	3	165	166	1	NACHT	NACHT domain
RSOL_522860	PF04082	6.5e-20	287	494	1	199	260	1	Fungal_trans	Fungal specific transcription factor domain
RSOL_522860	PF00172	5.4e-09	34	71	1	35	40	0	Zn_clus	Fungal Zn(2)-Cys(6) binuclear cluster domain
RSOL_555540	PF05699	4e-14	2	65	21	84	84	1	hATC	hAT family dimerisation domain
RSOL_356020	PF00656	6.2e-16	62	282	1	159	243	1	Peptidase_C14	Caspase domain
RSOL_032690	PF00069	6e-27	1039	1320	5	255	260	1	Pkinase	Protein kinase domain
RSOL_032690	PF07714	2.3e-24	1100	1323	48	259	259	0	Pkinase_Tyr	Protein tyrosine kinase
RSOL_032690	PF01734	1.1e-12	14	208	1	199	204	0	Patatin	Patatin-like phospholipase
RSOL_032690	PF00931	1e-08	373	580	3	217	285	0	NB-ARC	NB-ARC domain
RSOL_089870	PF00271	1.1e-10	26	98	5	77	78	1	Helicase_C	Helicase conserved C-terminal domain
RSOL_107990	PF00264	1.7e-13	1	57	185	227	228	1	Tyrosinase	Common central domain of tyrosinase
RSOL_152280	PF00069	1.2e-05	169	237	108	171	260	1	Pkinase	Protein kinase domain
RSOL_563880	PF01636	1.8e-05	35	78	1	45	238	1	APH	Phosphotransferase enzyme family
RSOL_429680	PF01485	1.7e-11	273	341	2	64	64	0	IBR	IBR domain
RSOL_429680	PF01485	1.1e-08	388	433	14	57	64	0	IBR	IBR domain
RSOL_429680	PF05773	5e-12	7	147	2	111	115	0	RWD	RWD domain
RSOL_356150	PF00264	1.2e-09	53	102	3	45	228	1	Tyrosinase	Common central domain of tyrosinase
RSOL_388230	PF00632	4e-32	374	542	2	189	308	1	HECT	HECT-domain (ubiquitin-transferase)
RSOL_388230	PF00397	2.9e-08	107	130	8	30	30	0	WW	WW domain
RSOL_388230	PF00397	1.6e-06	207	231	1	30	30	0	WW	WW domain
RSOL_388230	PF00397	8.8e-13	260	289	1	30	30	0	WW	WW domain
RSOL_326530	PF01370	3.1e-17	10	257	1	232	238	1	Epimerase	NAD dependent epimerase/dehydratase family
RSOL_326530	PF01073	1.3e-13	11	250	1	229	280	0	3Beta_HSD	3-beta hydroxysteroid dehydrogenase/isomerase family
RSOL_326530	PF07993	2.3e-09	12	221	1	209	249	0	NAD_binding_4	Male sterility protein
RSOL_016460	PF00026	3.9e-29	125	307	131	313	314	0	Asp	Eukaryotic aspartyl protease
RSOL_032910	PF00173	1.2e-16	187	261	1	75	76	1	Cyt-b5	Cytochrome b5-like Heme/Steroid binding domain
RSOL_047820	PF03184	3.1e-09	384	577	5	184	217	1	DDE	DDE superfamily endonuclease
RSOL_069680	PF00400	5.1e-12	60	97	2	39	39	0	WD40	WD domain, G-beta repeat
RSOL_069680	PF00400	2.4e-10	108	140	7	39	39	0	WD40	WD domain, G-beta repeat
RSOL_069680	PF00400	3.4e-13	151	183	7	39	39	0	WD40	WD domain, G-beta repeat
RSOL_069680	PF00400	8.7e-13	188	225	2	39	39	0	WD40	WD domain, G-beta repeat
RSOL_090290	PF10255	1.9e-25	1	113	292	402	404	1	Paf67	RNA polymerase I-associated factor PAF67
RSOL_108000	PF00150	9e-08	68	221	18	163	287	1	Cellulase	Cellulase (glycosyl hydrolase family 5)
RSOL_152390	PF00069	1e-05	27	95	108	171	260	1	Pkinase	Protein kinase domain
RSOL_172930	PF03184	8.9e-28	32	181	37	183	217	1	DDE	DDE superfamily endonuclease
RSOL_190950	PF06441	5.3e-07	39	89	1	51	112	1	EHN	Epoxide hydrolase N terminus
RSOL_211130	PF00350	5e-05	171	222	90	141	168	0	Dynamin_N	Dynamin family
RSOL_211130	PF08477	5.2e-05	111	220	2	84	119	0	Miro	Miro-like protein
RSOL_429700	PF00584	4.5e-15	13	67	3	57	57	1	SecE	SecE/Sec61-gamma subunits of protein translocation complex
RSOL_338660	PF02992	1e-10	18	181	42	193	226	1	Transposase_21	Transposase family tnp2
RSOL_373020	PF02182	1.4e-14	3	64	95	155	155	1	YDG_SRA	YDG/SRA domain
RSOL_401700	PF00067	4.7e-35	58	430	19	359	458	1	p450	Cytochrome P450
RSOL_265880	PF04088	6.6e-19	5	65	19	79	158	1	Peroxin-13_N	Peroxin 13, N-terminal region
RSOL_265880	PF04088	1.4e-05	79	106	130	157	158	0	Peroxin-13_N	Peroxin 13, N-terminal region
RSOL_265880	PF00018	5.2e-12	131	178	1	48	48	0	SH3_1	SH3 domain
RSOL_265880	PF07653	2.6e-11	131	183	3	54	55	0	SH3_2	Variant SH3 domain
RSOL_312940	PF00078	7.3e-21	3	127	59	214	214	1	RVT_1	Reverse transcriptase (RNA-dependent DNA polymerase)
RSOL_326550	PF12340	1.2e-80	1771	1990	10	228	229	1	DUF3638	Protein of unknown function (DUF3638)
RSOL_326550	PF12359	1.8e-16	2105	2138	1	34	34	0	DUF3645	Protein of unknown function (DUF3645)
RSOL_032920	PF00487	1.9e-08	84	158	6	81	257	0	FA_desaturase	Fatty acid desaturase
RSOL_069890	PF00153	1e-07	16	55	5	44	96	1	Mito_carr	Mitochondrial carrier protein
RSOL_090610	PF00067	5.9e-58	35	486	1	440	458	1	p450	Cytochrome P450
RSOL_211150	PF02171	7.9e-10	211	377	2	161	304	1	Piwi	Piwi domain
RSOL_543480	PF00067	9.9e-14	5	61	289	345	458	1	p450	Cytochrome P450
RSOL_336690	PF05699	3.1e-07	584	670	7	81	84	1	hATC	hAT family dimerisation domain
RSOL_336690	PF04937	6.5e-06	200	351	1	150	153	0	DUF659	Protein of unknown function (DUF 659)
RSOL_400520	PF00046	5.9e-06	49	83	18	52	57	1	Homeobox	Homeobox domain
RSOL_046520	PF00069	4.1e-24	45	186	8	148	260	1	Pkinase	Protein kinase domain
RSOL_046520	PF07714	1.5e-23	46	205	9	172	259	0	Pkinase_Tyr	Protein tyrosine kinase
RSOL_124840	PF05729	6.1e-07	146	296	3	137	166	1	NACHT	NACHT domain
RSOL_189300	PF00400	0.00017	824	849	12	37	39	1	WD40	WD domain, G-beta repeat
RSOL_189300	PF00400	2.9e-05	862	892	7	39	39	0	WD40	WD domain, G-beta repeat
RSOL_189300	PF00400	3.2e-11	903	935	7	39	39	0	WD40	WD domain, G-beta repeat
RSOL_189300	PF00400	3.8e-11	946	978	7	39	39	0	WD40	WD domain, G-beta repeat
RSOL_189300	PF00400	2.1e-12	989	1021	7	39	39	0	WD40	WD domain, G-beta repeat
RSOL_189300	PF00400	2.4e-11	1030	1064	5	39	39	0	WD40	WD domain, G-beta repeat
RSOL_189300	PF00400	1.9e-11	1074	1107	6	39	39	0	WD40	WD domain, G-beta repeat
RSOL_189300	PF00400	1.4e-06	1205	1237	7	39	39	0	WD40	WD domain, G-beta repeat
RSOL_189300	PF00400	2.8e-05	1248	1281	7	39	39	0	WD40	WD domain, G-beta repeat
RSOL_189300	PF05729	1.2e-11	293	440	2	132	166	0	NACHT	NACHT domain
RSOL_189300	PF10647	1.5e-07	938	1068	11	146	253	0	Gmad1	Lipoprotein LpqB beta-propeller domain
RSOL_223860	PF00078	9.3e-11	545	688	34	214	214	1	RVT_1	Reverse transcriptase (RNA-dependent DNA polymerase)
RSOL_223860	PF08284	8.7e-09	301	403	19	120	135	0	RVP_2	Retroviral aspartyl protease
RSOL_223860	PF00098	8.3e-05	90	105	2	17	18	0	zf-CCHC	Zinc knuckle
RSOL_545160	PF05729	0.00022	95	243	1	133	166	1	NACHT	NACHT domain
RSOL_531410	PF00400	8.1e-06	389	417	11	39	39	1	WD40	WD domain, G-beta repeat
RSOL_531410	PF00400	2.8e-12	428	460	7	39	39	0	WD40	WD domain, G-beta repeat
RSOL_531410	PF00400	3.9e-08	471	503	7	39	39	0	WD40	WD domain, G-beta repeat
RSOL_531410	PF00400	1.7e-12	514	546	7	39	39	0	WD40	WD domain, G-beta repeat
RSOL_531410	PF00400	2.3e-10	558	589	8	39	39	0	WD40	WD domain, G-beta repeat
RSOL_531410	PF00400	4.5e-07	600	634	7	39	39	0	WD40	WD domain, G-beta repeat
RSOL_531410	PF00400	1e-10	644	677	6	39	39	0	WD40	WD domain, G-beta repeat
RSOL_531410	PF00400	1.9e-08	775	808	6	39	39	0	WD40	WD domain, G-beta repeat
RSOL_531410	PF00400	2.4e-11	819	851	7	39	39	0	WD40	WD domain, G-beta repeat
RSOL_531410	PF00400	6.4e-08	857	893	3	39	39	0	WD40	WD domain, G-beta repeat
RSOL_471530	PF07727	1.2e-10	5	86	164	244	246	1	RVT_2	Reverse transcriptase (RNA-dependent DNA polymerase)
RSOL_338670	PF00400	7.4e-08	246	277	7	39	39	0	WD40	WD domain, G-beta repeat
RSOL_338670	PF00400	2.2e-09	288	320	7	39	39	0	WD40	WD domain, G-beta repeat
RSOL_338670	PF00400	1e-11	374	406	7	39	39	0	WD40	WD domain, G-beta repeat
RSOL_338670	PF00400	1.8e-06	416	448	6	39	39	0	WD40	WD domain, G-beta repeat
RSOL_265990	PF01593	3.5e-09	63	117	2	52	449	1	Amino_oxidase	Flavin containing amine oxidoreductase
RSOL_312950	PF08284	1.1e-06	11	113	31	131	135	1	RVP_2	Retroviral aspartyl protease
RSOL_032950	PF00069	1.7e-06	50	150	99	196	260	1	Pkinase	Protein kinase domain
RSOL_048260	PF01753	3.1e-11	2	38	4	40	40	1	zf-MYND	MYND finger
RSOL_090630	PF00067	8.4e-62	6	355	93	438	458	1	p450	Cytochrome P450
RSOL_153570	PF00686	1.7e-27	476	565	2	95	97	0	CBM_20	Starch binding domain
RSOL_153570	PF00128	2.1e-21	57	329	17	302	316	0	Alpha-amylase	Alpha amylase, catalytic domain
RSOL_153570	PF02806	4.9e-09	389	462	8	88	93	0	Alpha-amylase_C	Alpha amylase, C-terminal all-beta domain
RSOL_173260	PF00646	6.8e-05	44	78	3	37	48	1	F-box	F-box domain
RSOL_191360	PF03443	4.9e-72	2	232	2	231	236	1	Glyco_hydro_61	Glycosyl hydrolase family 61
RSOL_225040	PF00515	9.1e-05	16	34	8	26	34	0	TPR_1	Tetratricopeptide repeat
RSOL_471650	PF11790	7.5e-28	42	188	11	166	240	1	Glyco_hydro_cc	Glycosyl hydrolase catalytic core
RSOL_420540	PF00082	2.4e-37	159	399	9	274	307	1	Peptidase_S8	Subtilase family
RSOL_420540	PF05922	1.1e-11	52	122	1	85	87	0	Inhibitor_I9	Peptidase inhibitor I9
RSOL_338980	PF05970	7.8e-07	85	141	369	422	422	1	DUF889	PIF1 helicase
RSOL_356340	PF05699	4.6e-15	352	417	4	74	84	0	hATC	hAT family dimerisation domain
RSOL_248070	PF00515	1.1e-05	44	70	5	31	34	0	TPR_1	Tetratricopeptide repeat
RSOL_248070	PF07719	6.4e-06	44	71	5	32	34	0	TPR_2	Tetratricopeptide repeat
RSOL_248070	PF01535	0.00068	41	65	1	25	31	0	PPR	PPR repeat
RSOL_312960	PF03732	2e-13	20	108	8	95	96	1	Retrotrans_gag	Retrotransposon gag protein
RSOL_016690	PF00026	5.1e-20	13	173	152	312	314	1	Asp	Eukaryotic aspartyl protease
RSOL_032990	PF07519	6.9e-56	14	331	157	473	475	1	Tannase	Tannase and feruloyl esterase
RSOL_070010	PF00400	2.1e-10	177	209	7	39	39	0	WD40	WD domain, G-beta repeat
RSOL_070010	PF00400	2e-07	220	252	7	39	39	0	WD40	WD domain, G-beta repeat
RSOL_070010	PF00400	6.3e-09	263	293	9	39	39	0	WD40	WD domain, G-beta repeat
RSOL_070010	PF00400	1.2e-09	306	339	6	39	39	0	WD40	WD domain, G-beta repeat
RSOL_070010	PF00400	1.5e-08	442	475	4	37	39	0	WD40	WD domain, G-beta repeat
RSOL_070010	PF00400	1.2e-10	488	520	7	39	39	0	WD40	WD domain, G-beta repeat
RSOL_070010	PF00400	6.9e-12	531	563	7	39	39	0	WD40	WD domain, G-beta repeat
RSOL_070010	PF00400	1.2e-13	567	605	1	39	39	0	WD40	WD domain, G-beta repeat
RSOL_070010	PF00400	2.7e-13	789	827	1	39	39	0	WD40	WD domain, G-beta repeat
RSOL_090640	PF11937	1.1e-25	51	231	6	182	182	1	DUF3455	Protein of unknown function (DUF3455)
RSOL_153780	PF00400	4.7e-05	892	920	11	39	39	0	WD40	WD domain, G-beta repeat
RSOL_153780	PF00400	1.3e-06	1052	1084	7	39	39	0	WD40	WD domain, G-beta repeat
RSOL_153780	PF00400	5.6e-08	1098	1127	10	39	39	0	WD40	WD domain, G-beta repeat
RSOL_153780	PF05729	1.8e-08	275	430	2	139	166	0	NACHT	NACHT domain
RSOL_471770	PF03184	6.3e-26	25	146	1	130	217	1	DDE	DDE superfamily endonuclease
RSOL_471770	PF03184	9.8e-10	149	215	151	217	217	0	DDE	DDE superfamily endonuclease
RSOL_481510	PF01425	2.5e-29	6	282	182	434	435	1	Amidase	Amidase
RSOL_373450	PF05699	1.7e-17	124	187	16	79	84	1	hATC	hAT family dimerisation domain
RSOL_402930	PF01565	6.6e-29	66	201	1	136	138	1	FAD_binding_4	FAD binding domain
RSOL_248080	PF01734	3.6e-16	23	194	4	184	204	1	Patatin	Patatin-like phospholipase
RSOL_248080	PF01637	1.7e-05	346	410	3	65	234	0	Arch_ATPase	Archaeal ATPase
RSOL_266640	PF00098	2.8e-05	285	301	2	18	18	1	zf-CCHC	Zinc knuckle
RSOL_299310	PF00271	1.9e-13	852	925	6	78	78	1	Helicase_C	Helicase conserved C-terminal domain
RSOL_299310	PF00176	4.8e-08	353	451	16	86	297	0	SNF2_N	SNF2 family N-terminal domain
RSOL_327280	PF02128	3.3e-111	25	380	1	376	378	1	Peptidase_M36	Fungalysin metallopeptidase (M36)
RSOL_016730	PF05050	1.1e-11	100	218	47	153	153	1	DUF672	Protein of unknown function (DUF672)
RSOL_033120	PF00651	5.8e-07	67	163	13	100	111	1	BTB	BTB/POZ domain
RSOL_070320	PF00153	4.8e-25	16	105	5	94	96	1	Mito_carr	Mitochondrial carrier protein
RSOL_070320	PF00153	2.1e-06	115	142	7	34	96	0	Mito_carr	Mitochondrial carrier protein
RSOL_090830	PF00295	4.2e-37	11	214	120	311	326	1	Glyco_hydro_28	Glycosyl hydrolases family 28
RSOL_108050	PF02992	1.7e-23	269	397	2	125	226	1	Transposase_21	Transposase family tnp2
RSOL_191490	PF09362	1.2e-77	35	278	1	230	230	1	DUF1996	Domain of unknown function (DUF1996)
RSOL_211500	PF05729	2.6e-05	254	401	2	132	166	0	NACHT	NACHT domain
RSOL_472080	PF00067	2.8e-45	4	176	267	442	458	1	p450	Cytochrome P450
RSOL_481650	PF00331	2.5e-102	22	315	2	319	320	1	Glyco_hydro_10	Glycosyl hydrolase family 10
RSOL_420610	PF00107	2.3e-08	129	200	5	79	130	1	ADH_zinc_N	Zinc-binding dehydrogenase
RSOL_420610	PF08240	4.5e-07	17	50	29	62	109	0	ADH_N	Alcohol dehydrogenase GroES-like domain
RSOL_373770	PF00078	1.7e-20	1007	1201	5	183	214	1	RVT_1	Reverse transcriptase (RNA-dependent DNA polymerase)
RSOL_389280	PF00410	5.3e-13	76	174	2	103	129	1	Ribosomal_S8	Ribosomal protein S8
RSOL_266770	PF00583	9.1e-10	74	147	5	83	83	1	Acetyltransf_1	Acetyltransferase (GNAT) family
RSOL_313380	PF00295	8.6e-42	40	231	1	194	326	1	Glyco_hydro_28	Glycosyl hydrolases family 28
RSOL_033140	PF00651	5.7e-06	56	152	13	100	111	1	BTB	BTB/POZ domain
RSOL_049500	PF01764	7.8e-16	183	337	2	141	143	1	Lipase_3	Lipase (class 3)
RSOL_090860	PF00082	4e-42	128	372	15	298	307	1	Peptidase_S8	Subtilase family
RSOL_154030	PF00082	4.7e-56	139	556	5	286	307	1	Peptidase_S8	Subtilase family
RSOL_154030	PF06280	2.4e-13	596	701	3	107	112	0	DUF1034	Fn3-like domain (DUF1034)
RSOL_154030	PF02225	4.2e-12	367	449	12	98	100	0	PA	PA domain
RSOL_174000	PF07714	1.8e-10	2	61	59	122	259	1	Pkinase_Tyr	Protein tyrosine kinase
RSOL_174000	PF00069	6.7e-07	1	62	55	118	260	0	Pkinase	Protein kinase domain
RSOL_211510	PF00400	5e-12	854	886	7	39	39	0	WD40	WD domain, G-beta repeat
RSOL_211510	PF00400	8.1e-12	897	929	7	39	39	0	WD40	WD domain, G-beta repeat
RSOL_211510	PF00400	1.7e-10	940	972	7	39	39	0	WD40	WD domain, G-beta repeat
RSOL_211510	PF00400	5.4e-11	981	1015	5	39	39	0	WD40	WD domain, G-beta repeat
RSOL_211510	PF00400	0.00025	1035	1058	16	39	39	0	WD40	WD domain, G-beta repeat
RSOL_211510	PF00400	3.3e-09	1069	1101	7	39	39	0	WD40	WD domain, G-beta repeat
RSOL_211510	PF00400	3e-13	1113	1144	8	39	39	0	WD40	WD domain, G-beta repeat
RSOL_211510	PF00400	1.6e-10	1155	1187	7	39	39	0	WD40	WD domain, G-beta repeat
RSOL_211510	PF00400	6.6e-08	1197	1230	6	39	39	0	WD40	WD domain, G-beta repeat
RSOL_211510	PF05729	4.8e-08	192	368	1	156	166	0	NACHT	NACHT domain
RSOL_472090	PF00505	4.9e-10	135	206	1	68	69	0	HMG_box	HMG (high mobility group) box
RSOL_448070	PF00069	3.1e-06	170	246	74	146	260	1	Pkinase	Protein kinase domain
RSOL_448070	PF07714	0.00015	168	231	75	140	259	0	Pkinase_Tyr	Protein tyrosine kinase
RSOL_420630	PF05970	2.1e-08	8	66	367	422	422	1	DUF889	PIF1 helicase
RSOL_403250	PF07727	5.4e-06	32	99	55	124	246	1	RVT_2	Reverse transcriptase (RNA-dependent DNA polymerase)
RSOL_033150	PF00651	1.1e-06	51	147	13	100	111	1	BTB	BTB/POZ domain
RSOL_090880	PF00082	2.6e-36	146	393	18	294	307	1	Peptidase_S8	Subtilase family
RSOL_090880	PF05922	0.00019	12	93	1	84	87	0	Inhibitor_I9	Peptidase inhibitor I9
RSOL_154040	PF00400	0.00014	803	834	8	39	39	0	WD40	WD domain, G-beta repeat
RSOL_154040	PF00400	3.6e-11	844	877	6	39	39	0	WD40	WD domain, G-beta repeat
RSOL_154040	PF00400	5e-11	884	920	3	39	39	0	WD40	WD domain, G-beta repeat
RSOL_154040	PF00400	5.9e-07	1026	1058	7	39	39	0	WD40	WD domain, G-beta repeat
RSOL_154040	PF05729	2.3e-07	226	395	3	149	166	0	NACHT	NACHT domain
RSOL_191810	PF00656	1.5e-05	44	128	1	69	243	1	Peptidase_C14	Caspase domain
RSOL_472200	PF00270	2.7e-19	480	638	2	157	167	1	DEAD	DEAD/DEAH box helicase
RSOL_472200	PF01734	2.1e-18	61	256	1	202	204	0	Patatin	Patatin-like phospholipase
RSOL_430550	PF00109	2.9e-07	118	231	149	251	253	1	ketoacyl-synt	Beta-ketoacyl synthase, N-terminal domain
RSOL_481770	PF00331	6.5e-18	22	98	2	77	320	1	Glyco_hydro_10	Glycosyl hydrolase family 10
RSOL_420640	PF00646	4.2e-06	402	434	5	37	48	1	F-box	F-box domain
RSOL_357680	PF00078	7.1e-23	193	353	1	214	214	1	RVT_1	Reverse transcriptase (RNA-dependent DNA polymerase)
RSOL_374290	PF00078	5.6e-20	114	274	1	214	214	1	RVT_1	Reverse transcriptase (RNA-dependent DNA polymerase)
RSOL_374290	PF00665	6.6e-17	718	831	4	116	120	0	rve	Integrase core domain
RSOL_374290	PF00098	0.00014	435	450	2	17	18	0	zf-CCHC	Zinc knuckle
RSOL_403460	PF03936	5.9e-25	38	289	14	269	270	1	Terpene_synth_C	Terpene synthase family, metal binding domain
RSOL_327670	PF07470	4.2e-20	79	258	45	223	336	1	Glyco_hydro_88	Glycosyl Hydrolase Family 88
RSOL_090890	PF00082	1.7e-47	123	351	9	276	307	1	Peptidase_S8	Subtilase family
RSOL_090890	PF05922	8.1e-11	7	86	3	85	87	0	Inhibitor_I9	Peptidase inhibitor I9
RSOL_108220	PF00501	3.1e-09	117	307	20	205	418	1	AMP-binding	AMP-binding enzyme
RSOL_154400	PF03732	8e-12	123	215	6	96	96	1	Retrotrans_gag	Retrotransposon gag protein
RSOL_463680	PF00295	1.4e-42	80	406	25	310	326	1	Glyco_hydro_28	Glycosyl hydrolases family 28
RSOL_339350	PF00176	4.5e-12	471	664	20	159	297	0	SNF2_N	SNF2 family N-terminal domain
RSOL_389310	PF00410	2.1e-10	56	150	3	103	129	1	Ribosomal_S8	Ribosomal protein S8
RSOL_301160	PF00400	0.00093	633	661	11	39	39	1	WD40	WD domain, G-beta repeat
RSOL_301160	PF00400	1.5e-08	673	704	8	39	39	0	WD40	WD domain, G-beta repeat
RSOL_301160	PF00400	2.7e-09	715	747	7	39	39	0	WD40	WD domain, G-beta repeat
RSOL_301160	PF00400	1.3e-10	758	789	7	38	39	0	WD40	WD domain, G-beta repeat
RSOL_301160	PF00400	5.9e-10	801	833	7	39	39	0	WD40	WD domain, G-beta repeat
RSOL_301160	PF00400	9.8e-07	843	877	6	39	39	0	WD40	WD domain, G-beta repeat
RSOL_301160	PF00400	4.1e-13	888	920	7	39	39	0	WD40	WD domain, G-beta repeat
RSOL_301160	PF00400	3.4e-09	1017	1051	5	39	39	0	WD40	WD domain, G-beta repeat
RSOL_301160	PF00400	1.2e-09	1062	1093	7	38	39	0	WD40	WD domain, G-beta repeat
RSOL_301160	PF00400	7.2e-09	1100	1136	3	39	39	0	WD40	WD domain, G-beta repeat
RSOL_301160	PF05729	1.4e-05	215	361	3	132	166	0	NACHT	NACHT domain
RSOL_033200	PF00651	6.1e-06	56	151	13	99	111	1	BTB	BTB/POZ domain
RSOL_049750	PF00400	1.2e-08	337	367	9	39	39	0	WD40	WD domain, G-beta repeat
RSOL_049750	PF00400	2.2e-07	378	410	7	39	39	0	WD40	WD domain, G-beta repeat
RSOL_049750	PF00400	2.3e-07	551	584	6	39	39	0	WD40	WD domain, G-beta repeat
RSOL_049750	PF00400	6.7e-11	595	627	7	39	39	0	WD40	WD domain, G-beta repeat
RSOL_049750	PF01144	2.1e-42	38	217	23	185	218	0	CoA_trans	Coenzyme A transferase
RSOL_071180	PF00400	2.6e-11	7	43	3	39	39	1	WD40	WD domain, G-beta repeat
RSOL_071180	PF00400	1.2e-11	53	86	6	39	39	0	WD40	WD domain, G-beta repeat
RSOL_071180	PF00400	1.8e-08	97	124	7	34	39	0	WD40	WD domain, G-beta repeat
RSOL_071180	PF00400	2.2e-08	125	154	10	39	39	0	WD40	WD domain, G-beta repeat
RSOL_191940	PF01734	2.8e-14	15	178	23	201	204	1	Patatin	Patatin-like phospholipase
RSOL_212540	PF05729	4.5e-09	244	427	1	163	166	1	NACHT	NACHT domain
RSOL_225780	PF07732	3.5e-41	69	167	20	119	120	1	Cu-oxidase_3	Multicopper oxidase
RSOL_225780	PF07731	4.4e-33	407	519	20	129	130	0	Cu-oxidase_2	Multicopper oxidase
RSOL_225780	PF00394	1.1e-11	179	254	2	90	155	0	Cu-oxidase	Multicopper oxidase
RSOL_430580	PF00106	8.5e-05	39	211	2	163	167	1	adh_short	short chain dehydrogenase
RSOL_359160	PF07690	1.7e-25	69	433	2	353	353	1	MFS_1	Major Facilitator Superfamily
RSOL_016960	PF00346	4.9e-39	1	93	180	272	272	1	Complex1_49kDa	Respiratory-chain NADH dehydrogenase, 49 Kd subunit
RSOL_033210	PF00651	3.8e-07	65	162	13	101	111	1	BTB	BTB/POZ domain
RSOL_049760	PF00400	7.5e-07	518	550	7	39	39	0	WD40	WD domain, G-beta repeat
RSOL_049760	PF00400	5.6e-06	561	593	7	39	39	0	WD40	WD domain, G-beta repeat
RSOL_049760	PF00400	4.4e-05	648	677	10	39	39	0	WD40	WD domain, G-beta repeat
RSOL_049760	PF00400	8.1e-07	741	770	9	39	39	0	WD40	WD domain, G-beta repeat
RSOL_049760	PF00400	3.9e-07	781	813	7	39	39	0	WD40	WD domain, G-beta repeat
RSOL_049760	PF00400	6.1e-05	958	990	7	39	39	0	WD40	WD domain, G-beta repeat
RSOL_049760	PF00400	1.4e-10	1001	1033	7	39	39	0	WD40	WD domain, G-beta repeat
RSOL_091210	PF00400	5e-09	924	956	7	39	39	1	WD40	WD domain, G-beta repeat
RSOL_091210	PF00400	0.00017	1151	1175	15	39	39	0	WD40	WD domain, G-beta repeat
RSOL_091210	PF00400	0.00054	1182	1218	3	39	39	0	WD40	WD domain, G-beta repeat
RSOL_091210	PF00400	1.5e-10	1229	1261	7	39	39	0	WD40	WD domain, G-beta repeat
RSOL_091210	PF00400	0.00022	1331	1355	15	39	39	0	WD40	WD domain, G-beta repeat
RSOL_091210	PF00400	2.7e-05	1366	1397	7	38	39	0	WD40	WD domain, G-beta repeat
RSOL_091210	PF05729	3.8e-06	347	492	3	131	166	0	NACHT	NACHT domain
RSOL_108640	PF00026	3.2e-26	86	176	4	93	314	1	Asp	Eukaryotic aspartyl protease
RSOL_130670	PF03732	2.3e-07	17	74	35	95	96	1	Retrotrans_gag	Retrotransposon gag protein
RSOL_154720	PF00067	1.1e-45	241	464	235	435	458	0	p450	Cytochrome P450
RSOL_212560	PF00400	7.9e-05	12	35	16	39	39	1	WD40	WD domain, G-beta repeat
RSOL_212560	PF00400	6.9e-07	46	78	7	39	39	0	WD40	WD domain, G-beta repeat
RSOL_212560	PF00400	0.0001	99	121	17	39	39	0	WD40	WD domain, G-beta repeat
RSOL_212560	PF00400	1.4e-09	174	206	7	39	39	0	WD40	WD domain, G-beta repeat
RSOL_212560	PF00400	5.2e-11	217	249	7	39	39	0	WD40	WD domain, G-beta repeat
RSOL_212560	PF00400	4.4e-10	257	292	4	39	39	0	WD40	WD domain, G-beta repeat
RSOL_212560	PF00400	8.7e-08	301	334	6	39	39	0	WD40	WD domain, G-beta repeat
RSOL_212560	PF00400	4.6e-10	340	376	3	39	39	0	WD40	WD domain, G-beta repeat
RSOL_225830	PF00067	1.3e-38	55	483	7	443	458	1	p450	Cytochrome P450
RSOL_548500	PF03732	9.6e-09	721	807	6	93	96	1	Retrotrans_gag	Retrotransposon gag protein
RSOL_548500	PF00098	7.5e-05	933	949	2	18	18	0	zf-CCHC	Zinc knuckle
RSOL_472440	PF00270	7.6e-17	349	503	1	158	167	1	DEAD	DEAD/DEAH box helicase
RSOL_359170	PF00085	1.2e-21	20	82	17	80	104	1	Thioredoxin	Thioredoxin
RSOL_313530	PF03357	1.2e-40	21	187	2	164	171	1	Snf7	Snf7
RSOL_327910	PF00075	1.8e-12	54	148	42	130	131	1	RnaseH	RNase H
RSOL_033230	PF00651	5e-05	37	109	13	82	111	1	BTB	BTB/POZ domain
RSOL_049770	PF05729	1.2e-10	365	523	3	142	166	1	NACHT	NACHT domain
RSOL_071730	PF00400	3.1e-08	853	884	8	39	39	0	WD40	WD domain, G-beta repeat
RSOL_071730	PF00400	1.2e-10	895	927	7	39	39	0	WD40	WD domain, G-beta repeat
RSOL_071730	PF00400	9.5e-05	938	969	7	39	39	0	WD40	WD domain, G-beta repeat
RSOL_071730	PF00400	9.2e-09	980	1012	7	39	39	0	WD40	WD domain, G-beta repeat
RSOL_071730	PF00400	9.5e-10	1023	1055	7	39	39	0	WD40	WD domain, G-beta repeat
RSOL_071730	PF00400	1.9e-07	1069	1096	12	39	39	0	WD40	WD domain, G-beta repeat
RSOL_071730	PF00400	9.6e-11	1110	1142	7	39	39	0	WD40	WD domain, G-beta repeat
RSOL_071730	PF00400	1e-07	1238	1274	3	39	39	0	WD40	WD domain, G-beta repeat
RSOL_071730	PF00400	8.6e-11	1285	1317	7	39	39	0	WD40	WD domain, G-beta repeat
RSOL_071730	PF00400	1.8e-11	1328	1359	7	38	39	0	WD40	WD domain, G-beta repeat
RSOL_071730	PF00400	2.4e-13	1365	1402	2	39	39	0	WD40	WD domain, G-beta repeat
RSOL_071730	PF05729	7.4e-07	272	433	2	145	166	0	NACHT	NACHT domain
RSOL_130680	PF00078	7.9e-27	229	389	1	214	214	1	RVT_1	Reverse transcriptase (RNA-dependent DNA polymerase)
RSOL_130680	PF08284	7.7e-06	32	134	31	131	135	0	RVP_2	Retroviral aspartyl protease
RSOL_154930	PF08622	1.3e-76	49	414	3	326	326	1	Svf1	Svf1-like
RSOL_174550	PF00230	3.7e-05	62	115	3	55	227	1	MIP	Major intrinsic protein
RSOL_174550	PF00230	6.4e-09	113	164	188	227	227	0	MIP	Major intrinsic protein
RSOL_550710	PF00067	1.6e-06	17	177	89	247	458	1	p450	Cytochrome P450
RSOL_482680	PF01370	5.6e-14	10	184	1	156	238	1	Epimerase	NAD dependent epimerase/dehydratase family
RSOL_482680	PF01073	4.1e-11	11	179	1	156	280	0	3Beta_HSD	3-beta hydroxysteroid dehydrogenase/isomerase family
RSOL_482680	PF07993	2.4e-05	12	189	1	188	249	0	NAD_binding_4	Male sterility protein
RSOL_482680	PF05368	0.0001	10	101	1	88	233	0	NmrA	NmrA-like family
RSOL_464680	PF00656	1.3e-24	60	403	1	198	243	1	Peptidase_C14	Caspase domain
RSOL_340320	PF01522	2.1e-30	42	163	4	120	124	1	Polysacc_deac_1	Polysaccharide deacetylase
RSOL_359190	PF03443	1.1e-14	86	146	166	226	236	1	Glyco_hydro_61	Glycosyl hydrolase family 61
RSOL_248660	PF00931	4.1e-09	5	150	16	173	285	1	NB-ARC	NB-ARC domain
RSOL_248660	PF01637	2.5e-06	8	53	20	65	234	0	Arch_ATPase	Archaeal ATPase
RSOL_267870	PF00657	2.5e-11	22	225	2	232	235	1	Lipase_GDSL	GDSL-like Lipase/Acylhydrolase
RSOL_313540	PF07714	2.1e-24	264	539	10	259	259	1	Pkinase_Tyr	Protein tyrosine kinase
RSOL_313540	PF00069	3.3e-23	264	537	10	256	260	0	Pkinase	Protein kinase domain
RSOL_017500	PF00230	5.5e-44	16	244	8	227	227	1	MIP	Major intrinsic protein
RSOL_091230	PF01753	0.00014	521	557	9	40	40	1	zf-MYND	MYND finger
RSOL_108690	PF03443	3.1e-14	1	46	191	236	236	1	Glyco_hydro_61	Glycosyl hydrolase family 61
RSOL_108690	PF00734	3.4e-14	90	118	1	29	29	0	CBM_1	Fungal cellulose binding domain
RSOL_131190	PF03221	1.9e-09	97	166	1	71	71	1	Transposase_Tc5	Tc5 transposase DNA-binding domain
RSOL_154940	PF02992	1.2e-19	14	110	68	165	226	1	Transposase_21	Transposase family tnp2
RSOL_225980	PF11327	4.4e-49	21	191	2	185	185	1	DUF3129	Protein of unknown function (DUF3129)
RSOL_543490	PF00067	4.7e-08	53	216	1	169	458	1	p450	Cytochrome P450
RSOL_542790	PF00651	5.1e-07	60	156	13	100	111	1	BTB	BTB/POZ domain
RSOL_509580	PF00515	0.00012	83	114	3	34	34	1	TPR_1	Tetratricopeptide repeat
RSOL_444440	PF01095	7.5e-37	34	298	8	275	298	1	Pectinesterase	Pectinesterase
RSOL_513650	PF03211	9.2e-68	40	236	8	206	215	1	Pectate_lyase	Pectate lyase
RSOL_336700	PF07727	9e-08	435	461	34	60	246	1	RVT_2	Reverse transcriptase (RNA-dependent DNA polymerase)
RSOL_336700	PF07727	2.5e-11	461	506	82	129	246	0	RVT_2	Reverse transcriptase (RNA-dependent DNA polymerase)
RSOL_085960	PF00400	5e-10	992	1024	7	39	39	0	WD40	WD domain, G-beta repeat
RSOL_085960	PF00400	2.2e-07	1159	1191	7	39	39	0	WD40	WD domain, G-beta repeat
RSOL_085960	PF00400	9.6e-10	1375	1409	5	39	39	0	WD40	WD domain, G-beta repeat
RSOL_085960	PF00400	4.7e-11	1420	1452	7	39	39	0	WD40	WD domain, G-beta repeat
RSOL_085960	PF05729	1.9e-08	361	519	2	142	166	0	NACHT	NACHT domain
RSOL_124850	PF05699	2.3e-09	646	706	20	80	84	1	hATC	hAT family dimerisation domain
RSOL_189460	PF00135	1.5e-08	3	149	212	353	537	1	COesterase	Carboxylesterase
RSOL_189460	PF00135	0.00015	152	260	404	514	537	0	COesterase	Carboxylesterase
RSOL_464710	PF07745	1.7e-106	23	349	1	332	332	1	Glyco_hydro_53	Glycosyl hydrolase family 53
RSOL_422330	PF02517	4.5e-12	145	254	4	97	99	1	Abi	CAAX amino terminal protease family
RSOL_340330	PF00561	1e-17	116	496	1	217	231	1	Abhydrolase_1	alpha/beta hydrolase fold
RSOL_340330	PF08386	3.2e-11	425	497	6	76	103	0	Abhydrolase_4	TAP-like protein
RSOL_359410	PF05922	3e-05	16	86	1	82	87	1	Inhibitor_I9	Peptidase inhibitor I9
RSOL_283600	PF08448	4e-07	15	72	5	62	110	1	PAS_4	PAS fold
RSOL_283600	PF00989	2.8e-05	14	70	10	70	113	0	PAS	PAS fold
RSOL_301500	PF00400	6.8e-09	604	636	7	39	39	0	WD40	WD domain, G-beta repeat
RSOL_301500	PF00400	3.1e-08	647	679	7	39	39	0	WD40	WD domain, G-beta repeat
RSOL_301500	PF00400	2e-11	686	722	3	39	39	0	WD40	WD domain, G-beta repeat
RSOL_301500	PF00400	3.2e-11	733	765	7	39	39	0	WD40	WD domain, G-beta repeat
RSOL_301500	PF00400	1.9e-05	776	810	7	39	39	0	WD40	WD domain, G-beta repeat
RSOL_301500	PF00400	1.1e-11	821	853	7	39	39	0	WD40	WD domain, G-beta repeat
RSOL_301500	PF00400	1.5e-06	952	984	7	39	39	0	WD40	WD domain, G-beta repeat
RSOL_301500	PF00400	1.1e-11	995	1027	7	39	39	0	WD40	WD domain, G-beta repeat
RSOL_301500	PF00400	1.9e-08	1033	1069	3	39	39	0	WD40	WD domain, G-beta repeat
RSOL_301500	PF05729	1.3e-07	26	206	3	163	166	0	NACHT	NACHT domain
RSOL_018070	PF01794	1.1e-15	149	265	2	125	125	1	Ferric_reduct	Ferric reductase like transmembrane component
RSOL_018070	PF08030	1.8e-10	405	489	1	76	158	0	NAD_binding_6	Ferric reductase NAD binding domain
RSOL_018070	PF08022	6.4e-09	296	397	4	103	105	0	FAD_binding_8	FAD-binding domain
RSOL_033270	PF00651	4.2e-06	6	77	13	79	111	1	BTB	BTB/POZ domain
RSOL_049990	PF00400	4.9e-14	14	46	7	39	39	1	WD40	WD domain, G-beta repeat
RSOL_132100	PF00385	1.1e-13	182	232	1	55	55	1	Chromo	chromo' (CHRromatin Organisation MOdifier) domain
RSOL_174630	PF01070	9.3e-79	36	358	1	354	355	1	FMN_dh	FMN-dependent dehydrogenase
RSOL_174630	PF01645	0.00013	283	318	274	309	368	0	Glu_synthase	Conserved region in glutamate synthase
RSOL_192500	PF00135	8.1e-53	252	405	54	210	537	1	COesterase	Carboxylesterase
RSOL_340340	PF00069	2e-05	48	99	97	143	260	1	Pkinase	Protein kinase domain
RSOL_268240	PF00026	6.7e-18	92	204	4	118	314	1	Asp	Eukaryotic aspartyl protease
RSOL_301720	PF00400	2.2e-10	15	49	4	38	39	1	WD40	WD domain, G-beta repeat
RSOL_301720	PF00400	1.2e-11	65	97	7	39	39	0	WD40	WD domain, G-beta repeat
RSOL_301720	PF00400	6.9e-14	108	140	7	39	39	0	WD40	WD domain, G-beta repeat
RSOL_301720	PF00400	9.8e-10	151	183	7	39	39	0	WD40	WD domain, G-beta repeat
RSOL_301720	PF00400	3e-11	193	226	6	39	39	0	WD40	WD domain, G-beta repeat
RSOL_301720	PF00400	3.1e-11	238	269	8	39	39	0	WD40	WD domain, G-beta repeat
RSOL_301720	PF00400	2.2e-10	280	312	7	39	39	0	WD40	WD domain, G-beta repeat
RSOL_301720	PF07714	1.3e-42	411	667	7	258	259	0	Pkinase_Tyr	Protein tyrosine kinase
RSOL_301720	PF00069	5.9e-41	412	666	8	256	260	0	Pkinase	Protein kinase domain
RSOL_328240	PF05729	7e-06	380	538	3	143	166	1	NACHT	NACHT domain
RSOL_033280	PF00651	2.3e-05	45	121	13	80	111	1	BTB	BTB/POZ domain
RSOL_071960	PF03732	8.2e-12	215	303	8	95	96	0	Retrotrans_gag	Retrotransposon gag protein
RSOL_110120	PF00082	2.4e-58	138	572	5	300	307	1	Peptidase_S8	Subtilase family
RSOL_110120	PF02225	1.2e-12	371	427	14	72	100	0	PA	PA domain
RSOL_110120	PF06280	1.8e-10	598	703	3	107	112	0	DUF1034	Fn3-like domain (DUF1034)
RSOL_213170	PF00568	3.3e-20	27	125	11	109	111	1	WH1	WH1 domain
RSOL_213170	PF00786	3.6e-09	162	209	2	45	59	0	PBD	P21-Rho-binding domain
RSOL_268250	PF00026	8.6e-26	1	170	142	313	314	1	Asp	Eukaryotic aspartyl protease
RSOL_301730	PF00400	2e-10	15	49	4	38	39	1	WD40	WD domain, G-beta repeat
RSOL_301730	PF00400	1.1e-11	65	97	7	39	39	0	WD40	WD domain, G-beta repeat
RSOL_301730	PF00400	6.1e-14	108	140	7	39	39	0	WD40	WD domain, G-beta repeat
RSOL_301730	PF00400	8.6e-10	151	183	7	39	39	0	WD40	WD domain, G-beta repeat
RSOL_301730	PF00400	2.7e-11	193	226	6	39	39	0	WD40	WD domain, G-beta repeat
RSOL_301730	PF00400	2.7e-11	238	269	8	39	39	0	WD40	WD domain, G-beta repeat
RSOL_301730	PF00400	1.9e-10	280	312	7	39	39	0	WD40	WD domain, G-beta repeat
RSOL_301730	PF00069	5.6e-32	412	598	8	189	260	0	Pkinase	Protein kinase domain
RSOL_301730	PF07714	9.6e-32	411	598	7	195	259	0	Pkinase_Tyr	Protein tyrosine kinase
RSOL_033290	PF00651	1.5e-06	61	155	13	100	111	1	BTB	BTB/POZ domain
RSOL_072070	PF00172	2.8e-06	14	45	2	33	40	1	Zn_clus	Fungal Zn(2)-Cys(6) binuclear cluster domain
RSOL_213380	PF07732	1.4e-38	29	142	3	119	120	1	Cu-oxidase_3	Multicopper oxidase
RSOL_213380	PF07731	1.1e-19	440	548	23	127	130	0	Cu-oxidase_2	Multicopper oxidase
RSOL_213380	PF00394	6.4e-13	193	362	32	153	155	0	Cu-oxidase	Multicopper oxidase
RSOL_472500	PF00270	2.7e-16	354	513	2	155	167	1	DEAD	DEAD/DEAH box helicase
RSOL_483050	PF00331	7.7e-84	33	319	3	317	320	1	Glyco_hydro_10	Glycosyl hydrolase family 10
RSOL_340360	PF00400	3.1e-11	835	875	4	39	39	0	WD40	WD domain, G-beta repeat
RSOL_340360	PF05729	6.3e-09	253	407	2	136	166	0	NACHT	NACHT domain
RSOL_359510	PF01728	3.4e-13	24	78	49	105	181	1	FtsJ	FtsJ-like methyltransferase
RSOL_389740	PF05368	1.7e-34	6	227	1	228	233	1	NmrA	NmrA-like family
RSOL_248880	PF05699	3.6e-14	754	830	16	82	84	1	hATC	hAT family dimerisation domain
RSOL_268260	PF00069	4.1e-39	244	500	7	254	260	1	Pkinase	Protein kinase domain
RSOL_268260	PF07714	2.9e-38	244	499	7	254	259	0	Pkinase_Tyr	Protein tyrosine kinase
RSOL_283870	PF00400	6.2e-06	63	94	8	39	39	0	WD40	WD domain, G-beta repeat
RSOL_283870	PF00400	1	240	272	7	39	39	0	WD40	WD domain, G-beta repeat
RSOL_301740	PF05729	1.5e-08	306	486	3	163	166	0	NACHT	NACHT domain
RSOL_033300	PF00651	4.9e-06	43	131	13	92	111	1	BTB	BTB/POZ domain
RSOL_110450	PF01425	8.6e-92	76	540	1	435	435	1	Amidase	Amidase
RSOL_133670	PF07714	2.6e-28	80	339	12	257	259	1	Pkinase_Tyr	Protein tyrosine kinase
RSOL_133670	PF00069	2.4e-24	80	339	12	256	260	0	Pkinase	Protein kinase domain
RSOL_213610	PF07731	1.2e-16	1	91	50	128	130	1	Cu-oxidase_2	Multicopper oxidase
RSOL_552120	PF05729	4e-08	364	492	3	114	166	1	NACHT	NACHT domain
RSOL_472510	PF00270	7.2e-09	370	435	93	159	167	1	DEAD	DEAD/DEAH box helicase
RSOL_483200	PF00331	2.4e-93	23	287	26	315	320	1	Glyco_hydro_10	Glycosyl hydrolase family 10
RSOL_359540	PF02992	3e-34	295	453	12	164	226	1	Transposase_21	Transposase family tnp2
RSOL_248900	PF02666	9e-37	188	396	2	201	203	1	PS_Dcarbxylase	Phosphatidylserine decarboxylase
RSOL_248900	PF12588	7.8e-36	39	166	3	139	141	0	PSDC	Phophatidylserine decarboxylase
RSOL_268510	PF07690	1.5e-28	36	407	2	352	353	1	MFS_1	Major Facilitator Superfamily
RSOL_301850	PF08718	6.6e-16	22	98	3	83	149	1	GLTP	Glycolipid transfer protein (GLTP)
RSOL_329590	PF07774	3.1e-64	479	693	1	217	217	1	DUF1620	Protein of unknown function (DUF1620)
RSOL_329590	PF00078	6.2e-34	5	226	7	203	214	0	RVT_1	Reverse transcriptase (RNA-dependent DNA polymerase)
RSOL_033420	PF07519	0.00012	80	145	13	70	475	1	Tannase	Tannase and feruloyl esterase
RSOL_483250	PF00082	4.7e-15	181	262	21	118	307	1	Peptidase_S8	Subtilase family
RSOL_405270	PF00254	1.2e-31	19	110	4	96	96	1	FKBP_C	FKBP-type peptidyl-prolyl cis-trans isomerase
RSOL_248910	PF00840	7.3e-206	19	450	1	433	435	1	Glyco_hydro_7	Glycosyl hydrolase family 7
RSOL_248910	PF00734	1.2e-10	479	506	1	29	29	0	CBM_1	Fungal cellulose binding domain
RSOL_269330	PF01485	6.2e-11	48	117	2	64	64	0	IBR	IBR domain
RSOL_269330	PF01485	4.8e-09	160	210	3	58	64	0	IBR	IBR domain
RSOL_283940	PF00150	2.2e-11	88	255	18	178	287	1	Cellulase	Cellulase (glycosyl hydrolase family 5)
RSOL_313690	PF00840	4.9e-206	21	452	1	434	435	1	Glyco_hydro_7	Glycosyl hydrolase family 7
RSOL_313690	PF00734	2.6e-10	483	511	1	29	29	0	CBM_1	Fungal cellulose binding domain
RSOL_033500	PF03595	9.4e-57	1	301	8	285	287	1	C4dic_mal_tran	C4-dicarboxylate transporter/malic acid transport protein
RSOL_091520	PF00240	4.4e-17	11	77	2	68	69	1	ubiquitin	Ubiquitin family
RSOL_091520	PF11976	1.1e-07	27	73	23	70	72	0	Rad60-SLD	Ubiquitin-2 like Rad60 SUMO-like
RSOL_226310	PF00067	1.3e-59	92	543	24	432	458	1	p450	Cytochrome P450
RSOL_544020	PF00107	6.7e-23	168	284	1	116	130	1	ADH_zinc_N	Zinc-binding dehydrogenase
RSOL_473100	PF00295	1.1e-43	85	332	38	282	326	1	Glyco_hydro_28	Glycosyl hydrolases family 28
RSOL_483260	PF05922	8.8e-08	18	83	1	81	87	1	Inhibitor_I9	Peptidase inhibitor I9
RSOL_340900	PF00400	4.2e-08	217	248	8	39	39	0	WD40	WD domain, G-beta repeat
RSOL_340900	PF00400	1e-11	257	291	5	39	39	0	WD40	WD domain, G-beta repeat
RSOL_340900	PF00400	4.4e-12	303	333	8	38	39	0	WD40	WD domain, G-beta repeat
RSOL_340900	PF00400	2.6e-08	348	381	6	39	39	0	WD40	WD domain, G-beta repeat
RSOL_340900	PF00400	1e-10	397	426	10	39	39	0	WD40	WD domain, G-beta repeat
RSOL_340900	PF00400	3.9e-09	437	466	9	38	39	0	WD40	WD domain, G-beta repeat
RSOL_340900	PF00400	5.3e-08	480	512	7	39	39	0	WD40	WD domain, G-beta repeat
RSOL_340900	PF00400	3.3e-05	526	555	10	39	39	0	WD40	WD domain, G-beta repeat
RSOL_340900	PF00400	4.5e-11	606	639	6	39	39	0	WD40	WD domain, G-beta repeat
RSOL_340900	PF00400	1.7e-11	650	682	7	39	39	0	WD40	WD domain, G-beta repeat
RSOL_340900	PF00400	8.9e-14	687	724	2	39	39	0	WD40	WD domain, G-beta repeat
RSOL_340900	PF00400	4.7e-07	735	764	7	36	39	0	WD40	WD domain, G-beta repeat
RSOL_390200	PF00075	2.7e-07	70	194	3	116	131	1	RnaseH	RNase H
RSOL_405440	PF05699	9.6e-17	125	189	19	84	84	1	hATC	hAT family dimerisation domain
RSOL_269340	PF01734	3.9e-19	14	188	1	184	204	1	Patatin	Patatin-like phospholipase
RSOL_284100	PF00069	4.8e-22	8	146	83	203	260	1	Pkinase	Protein kinase domain
RSOL_284100	PF07714	1.1e-08	9	75	87	153	259	0	Pkinase_Tyr	Protein tyrosine kinase
RSOL_284100	PF01636	3.6e-06	29	74	151	196	238	0	APH	Phosphotransferase enzyme family
RSOL_302100	PF00295	2e-49	37	309	1	274	326	1	Glyco_hydro_28	Glycosyl hydrolases family 28
RSOL_313700	PF00704	4.1e-78	61	403	2	342	342	1	Glyco_hydro_18	Glycosyl hydrolases family 18
RSOL_050480	PF03372	0.00024	13	131	141	276	276	1	Exo_endo_phos	Endonuclease/Exonuclease/phosphatase family
RSOL_155930	PF03443	4.5e-71	4	237	5	235	236	1	Glyco_hydro_61	Glycosyl hydrolase family 61
RSOL_155930	PF00734	1.2e-11	375	403	1	29	29	0	CBM_1	Fungal cellulose binding domain
RSOL_214070	PF01419	7.8e-05	341	442	23	127	130	0	Jacalin	Jacalin-like lectin domain
RSOL_466140	PF01915	8.7e-63	66	298	1	211	211	1	Glyco_hydro_3_C	Glycosyl hydrolase family 3 C terminal domain
RSOL_284140	PF00069	4.3e-28	9	214	3	202	260	1	Pkinase	Protein kinase domain
RSOL_284140	PF07714	1.4e-14	8	157	2	156	259	0	Pkinase_Tyr	Protein tyrosine kinase
RSOL_302130	PF03764	4.5e-12	114	192	3	81	120	1	EFG_IV	Elongation factor G, domain IV
RSOL_330620	PF03732	6e-08	174	270	2	95	96	1	Retrotrans_gag	Retrotransposon gag protein
RSOL_091540	PF00240	1.7e-23	154	222	1	69	69	0	ubiquitin	Ubiquitin family
RSOL_091540	PF11976	1.4e-13	149	218	1	71	72	0	Rad60-SLD	Ubiquitin-2 like Rad60 SUMO-like
RSOL_134400	PF00069	6.7e-18	2	121	139	253	260	1	Pkinase	Protein kinase domain
RSOL_134400	PF07714	8.7e-13	2	121	144	254	259	0	Pkinase_Tyr	Protein tyrosine kinase
RSOL_174780	PF00176	5.1e-19	396	654	16	199	297	1	SNF2_N	SNF2 family N-terminal domain
RSOL_174780	PF00271	0.00051	892	945	3	55	78	0	Helicase_C	Helicase conserved C-terminal domain
RSOL_214080	PF08386	5.5e-20	7	114	4	103	103	1	Abhydrolase_4	TAP-like protein
RSOL_527980	PF00400	4e-07	16	48	7	39	39	1	WD40	WD domain, G-beta repeat
RSOL_527980	PF00400	1.6e-10	74	110	3	39	39	0	WD40	WD domain, G-beta repeat
RSOL_466160	PF00069	6.4e-43	146	381	26	253	260	0	Pkinase	Protein kinase domain
RSOL_466160	PF07714	1.7e-24	148	386	32	259	259	0	Pkinase_Tyr	Protein tyrosine kinase
RSOL_423260	PF00076	3.1e-16	17	86	1	69	70	1	RRM_1	RNA recognition motif. (a.k.a. RRM, RBD, or RNP domain)
RSOL_423260	PF00076	2.9e-06	107	145	1	39	70	0	RRM_1	RNA recognition motif. (a.k.a. RRM, RBD, or RNP domain)
RSOL_423260	PF00076	3.7e-20	172	240	1	69	70	0	RRM_1	RNA recognition motif. (a.k.a. RRM, RBD, or RNP domain)
RSOL_423260	PF00076	4.1e-18	275	343	1	69	70	0	RRM_1	RNA recognition motif. (a.k.a. RRM, RBD, or RNP domain)
RSOL_341430	PF05729	4.6e-10	374	560	1	157	166	1	NACHT	NACHT domain
RSOL_050500	PF01753	5.5e-10	875	914	1	40	40	0	zf-MYND	MYND finger
RSOL_111210	PF05699	3.8e-10	311	396	3	84	84	1	hATC	hAT family dimerisation domain
RSOL_214090	PF00561	4.9e-15	115	254	1	77	231	1	Abhydrolase_1	alpha/beta hydrolase fold
RSOL_466170	PF12051	6e-77	117	483	4	382	382	1	DUF3533	Protein of unknown function (DUF3533)
RSOL_423270	PF00076	2.8e-12	17	71	3	56	70	1	RRM_1	RNA recognition motif. (a.k.a. RRM, RBD, or RNP domain)
RSOL_390580	PF00331	1.4e-103	85	379	3	319	320	1	Glyco_hydro_10	Glycosyl hydrolase family 10
RSOL_390580	PF00734	5.9e-12	27	55	1	29	29	0	CBM_1	Fungal cellulose binding domain
RSOL_284180	PF00150	7.9e-08	98	251	18	163	287	1	Cellulase	Cellulase (glycosyl hydrolase family 5)
RSOL_302260	PF00679	5.2e-08	143	186	44	87	89	1	EFG_C	Elongation factor G C-terminus
RSOL_302260	PF03764	6.2e-08	46	120	10	81	120	0	EFG_IV	Elongation factor G, domain IV
RSOL_331240	PF00078	5.7e-24	9	167	3	214	214	1	RVT_1	Reverse transcriptase (RNA-dependent DNA polymerase)
RSOL_050510	PF01753	6e-08	1153	1192	1	40	40	1	zf-MYND	MYND finger
RSOL_134530	PF00069	2.5e-23	5	146	120	256	260	1	Pkinase	Protein kinase domain
RSOL_134530	PF07714	2.7e-16	4	143	124	254	259	0	Pkinase_Tyr	Protein tyrosine kinase
RSOL_214120	PF06772	2.4e-05	74	151	5	84	354	1	LtrA	Bacterial low temperature requirement A protein (LtrA)
RSOL_555040	PF00270	7.1e-08	192	255	4	68	167	1	DEAD	DEAD/DEAH box helicase
RSOL_542800	PF00122	3.5e-13	181	430	43	214	228	1	E1-E2_ATPase	E1-E2 ATPase
RSOL_444520	PF00856	4.6e-21	104	227	1	157	158	1	SET	SET domain
RSOL_444520	PF05033	4.6e-08	21	85	46	103	103	0	Pre-SET	Pre-SET motif
RSOL_513670	PF07522	1.9e-31	277	406	2	109	110	1	DRMBL	DNA repair metallo-beta-lactamase
RSOL_337120	PF00933	5.7e-66	80	307	2	226	227	1	Glyco_hydro_3	Glycosyl hydrolase family 3 N terminal domain
RSOL_337120	PF01915	2e-13	395	519	2	105	211	0	Glyco_hydro_3_C	Glycosyl hydrolase family 3 C terminal domain
RSOL_371730	PF00106	1.6e-29	4	171	2	165	167	1	adh_short	short chain dehydrogenase
RSOL_371730	PF08659	2.3e-11	5	157	3	152	181	0	KR	KR domain
RSOL_245290	PF00271	4.3e-05	52	105	7	60	78	1	Helicase_C	Helicase conserved C-terminal domain
RSOL_262740	PF12311	2.2e-10	120	360	1	183	184	1	DUF3632	Protein of unknown function (DUF3632)
RSOL_014190	PF00957	8.1e-10	112	164	2	57	89	1	Synaptobrevin	Synaptobrevin
RSOL_086280	PF00106	5.5e-26	4	172	2	165	167	1	adh_short	short chain dehydrogenase
RSOL_086280	PF08659	2.6e-08	5	158	3	152	181	0	KR	KR domain
RSOL_148950	PF00400	5.1e-06	1343	1373	5	35	39	0	WD40	WD domain, G-beta repeat
RSOL_148950	PF00400	1.9e-08	1396	1426	7	37	39	0	WD40	WD domain, G-beta repeat
RSOL_148950	PF05729	9.8e-09	770	926	3	142	166	0	NACHT	NACHT domain
RSOL_171030	PF00743	3.2e-13	4	216	3	224	532	1	FMO-like	Flavin-binding monooxygenase-like
RSOL_209080	PF03184	1.6e-23	2	103	112	217	217	1	DDE	DDE superfamily endonuclease
RSOL_558970	PF00909	1.2e-68	31	276	2	245	399	1	Ammonium_transp	Ammonium Transporter Family
RSOL_474100	PF00300	8.9e-07	2	45	23	68	158	1	PGAM	Phosphoglycerate mutase family
RSOL_466180	PF08450	7.2e-08	27	147	126	225	246	1	SGL	SMP-30/Gluconolaconase/LRE-like region
RSOL_423280	PF00076	4e-19	36	104	1	69	70	1	RRM_1	RNA recognition motif. (a.k.a. RRM, RBD, or RNP domain)
RSOL_423280	PF00076	8.6e-20	127	194	1	68	70	0	RRM_1	RNA recognition motif. (a.k.a. RRM, RBD, or RNP domain)
RSOL_423280	PF00076	3.2e-19	230	299	1	70	70	0	RRM_1	RNA recognition motif. (a.k.a. RRM, RBD, or RNP domain)
RSOL_341950	PF00400	4.5e-11	14	45	8	39	39	1	WD40	WD domain, G-beta repeat
RSOL_341950	PF00400	5.3e-12	59	92	6	39	39	0	WD40	WD domain, G-beta repeat
RSOL_341950	PF00400	7.9e-10	108	137	10	39	39	0	WD40	WD domain, G-beta repeat
RSOL_341950	PF00400	7.8e-09	148	177	9	38	39	0	WD40	WD domain, G-beta repeat
RSOL_341950	PF00400	8.2e-11	191	223	7	39	39	0	WD40	WD domain, G-beta repeat
RSOL_341950	PF00400	4.2e-10	234	266	7	39	39	0	WD40	WD domain, G-beta repeat
RSOL_341950	PF00400	2.8e-06	276	307	8	39	39	0	WD40	WD domain, G-beta repeat
RSOL_341950	PF00400	7.5e-12	315	350	4	39	39	0	WD40	WD domain, G-beta repeat
RSOL_341950	PF00400	5.7e-13	361	393	7	39	39	0	WD40	WD domain, G-beta repeat
RSOL_341950	PF00400	2.3e-12	398	435	2	39	39	0	WD40	WD domain, G-beta repeat
RSOL_341950	PF00400	1.5e-08	446	476	7	37	39	0	WD40	WD domain, G-beta repeat
RSOL_302380	PF00005	3.7e-14	490	635	1	117	118	1	ABC_tran	ABC transporter
RSOL_314310	PF07732	3.8e-36	28	141	2	118	120	1	Cu-oxidase_3	Multicopper oxidase
RSOL_314310	PF07731	1.2e-19	458	593	5	127	130	0	Cu-oxidase_2	Multicopper oxidase
RSOL_314310	PF00394	4.1e-13	173	361	7	153	155	0	Cu-oxidase	Multicopper oxidase
RSOL_072590	PF00569	3e-07	119	153	2	35	46	0	ZZ	Zinc finger, ZZ type
RSOL_111530	PF00400	1.9e-11	54	86	7	39	39	0	WD40	WD domain, G-beta repeat
RSOL_111530	PF00400	5.7e-10	97	129	7	39	39	0	WD40	WD domain, G-beta repeat
RSOL_111530	PF00400	8.5e-10	140	172	7	39	39	0	WD40	WD domain, G-beta repeat
RSOL_111530	PF00400	2.2e-10	179	212	4	37	39	0	WD40	WD domain, G-beta repeat
RSOL_111530	PF07714	8.2e-31	239	448	48	256	259	0	Pkinase_Tyr	Protein tyrosine kinase
RSOL_111530	PF00069	7.6e-28	232	448	38	255	260	0	Pkinase	Protein kinase domain
RSOL_156720	PF03572	7.8e-05	361	482	1	73	167	1	Peptidase_S41	Peptidase family S41
RSOL_214170	PF00544	3.9e-13	117	302	14	201	201	1	Pec_lyase_C	Pectate lyase
RSOL_545270	PF00332	1.4e-09	283	378	214	305	310	0	Glyco_hydro_17	Glycosyl hydrolases family 17
RSOL_474370	PF02889	7.1e-49	636	957	2	311	312	1	Sec63	Sec63 Brl domain
RSOL_474370	PF00270	3.3e-23	144	319	2	166	167	0	DEAD	DEAD/DEAH box helicase
RSOL_474370	PF00271	2.6e-09	442	517	10	77	78	0	Helicase_C	Helicase conserved C-terminal domain
RSOL_474370	PF04851	9.9e-09	151	295	13	170	184	0	ResIII	Type III restriction enzyme, res subunit
RSOL_484570	PF00313	2e-28	3	68	1	66	67	1	CSD	Cold-shock' DNA-binding domain
RSOL_484570	PF08206	3.2e-05	14	36	7	29	58	0	OB_RNB	Ribonuclease B OB domain
RSOL_466190	PF08450	1.1e-12	13	195	61	209	246	1	SGL	SMP-30/Gluconolaconase/LRE-like region
RSOL_423330	PF04082	1.8e-09	14	199	16	202	260	1	Fungal_trans	Fungal specific transcription factor domain
RSOL_360980	PF01062	7.4e-30	231	356	145	270	275	0	Bestrophin	Bestrophin
RSOL_391200	PF01965	7.5e-13	38	131	9	106	148	1	DJ-1_PfpI	DJ-1/PfpI family
RSOL_314320	PF00106	7.1e-19	27	175	2	140	167	1	adh_short	short chain dehydrogenase
RSOL_314320	PF08659	7e-08	27	130	2	108	181	0	KR	KR domain
RSOL_314320	PF01370	1.6e-05	28	226	1	158	238	0	Epimerase	NAD dependent epimerase/dehydratase family
RSOL_033850	PF11790	4.6e-26	40	188	9	166	240	1	Glyco_hydro_cc	Glycosyl hydrolase catalytic core
RSOL_450350	PF01263	3.7e-56	32	376	5	301	301	1	Aldose_epim	Aldose 1-epimerase
RSOL_484710	PF00561	8.6e-06	97	224	3	120	231	1	Abhydrolase_1	alpha/beta hydrolase fold
RSOL_466210	PF02798	1.5e-10	48	120	4	74	75	1	GST_N	Glutathione S-transferase, N-terminal domain
RSOL_466210	PF00043	9.7e-06	173	243	27	95	95	0	GST_C	Glutathione S-transferase, C-terminal domain
RSOL_423360	PF00400	4.5e-11	784	816	7	39	39	0	WD40	WD domain, G-beta repeat
RSOL_423360	PF00400	6.9e-10	871	905	5	39	39	0	WD40	WD domain, G-beta repeat
RSOL_423360	PF00400	0.00012	916	947	7	38	39	0	WD40	WD domain, G-beta repeat
RSOL_423360	PF00400	4.2e-10	1031	1063	7	39	39	0	WD40	WD domain, G-beta repeat
RSOL_423360	PF00400	1.7e-07	1074	1106	7	39	39	0	WD40	WD domain, G-beta repeat
RSOL_423360	PF00400	3e-09	1205	1236	8	39	39	0	WD40	WD domain, G-beta repeat
RSOL_423360	PF05729	2.1e-09	124	270	2	131	166	0	NACHT	NACHT domain
RSOL_269830	PF02992	1.2e-09	264	345	71	152	226	1	Transposase_21	Transposase family tnp2
RSOL_284310	PF00069	1.1e-16	38	181	1	132	260	1	Pkinase	Protein kinase domain
RSOL_284310	PF07714	6.7e-05	41	181	4	137	259	0	Pkinase_Tyr	Protein tyrosine kinase
RSOL_302420	PF01753	0.00023	380	415	10	40	40	1	zf-MYND	MYND finger
RSOL_019900	PF00544	1.3e-38	24	187	24	201	201	1	Pec_lyase_C	Pectate lyase
RSOL_546140	PF05699	1.8e-18	162	235	2	80	84	0	hATC	hAT family dimerisation domain
RSOL_450450	PF01670	5.8e-21	102	255	4	145	156	0	Glyco_hydro_12	Glycosyl hydrolase family 12
RSOL_484810	PF00080	4e-44	37	170	12	142	142	1	Sod_Cu	Copper/zinc superoxide dismutase (SODC)
RSOL_466240	PF05729	3.4e-07	239	384	2	132	166	1	NACHT	NACHT domain
RSOL_343160	PF05729	1.3e-07	382	538	3	142	166	0	NACHT	NACHT domain
RSOL_269850	PF00264	4.4e-33	76	252	5	227	228	1	Tyrosinase	Common central domain of tyrosinase
RSOL_302900	PF05699	2.9e-08	703	756	19	70	84	1	hATC	hAT family dimerisation domain
RSOL_000010	PF05729	9.2e-10	52	198	3	132	166	1	NACHT	NACHT domain
RSOL_020180	PF00168	8.4e-16	19	100	2	84	85	1	C2	C2 domain
RSOL_051000	PF00078	2.9e-15	181	307	1	178	214	0	RVT_1	Reverse transcriptase (RNA-dependent DNA polymerase)
RSOL_450460	PF01670	3.6e-37	113	268	4	156	156	0	Glyco_hydro_12	Glycosyl hydrolase family 12
RSOL_485150	PF07774	1e-55	77	239	53	217	217	1	DUF1620	Protein of unknown function (DUF1620)
RSOL_466250	PF01095	3.8e-30	4	159	105	275	298	1	Pectinesterase	Pectinesterase
RSOL_423460	PF01083	1.4e-16	4	108	69	166	179	1	Cutinase	Cutinase
RSOL_343400	PF00400	4.5e-05	913	948	4	39	39	0	WD40	WD domain, G-beta repeat
RSOL_343400	PF00400	4.5e-10	959	990	7	38	39	0	WD40	WD domain, G-beta repeat
RSOL_343400	PF00400	2.3e-12	1001	1035	5	39	39	0	WD40	WD domain, G-beta repeat
RSOL_343400	PF00400	1.1e-11	1047	1078	8	39	39	0	WD40	WD domain, G-beta repeat
RSOL_343400	PF00400	1.5e-07	1094	1125	8	39	39	0	WD40	WD domain, G-beta repeat
RSOL_343400	PF00400	5e-08	1141	1170	10	39	39	0	WD40	WD domain, G-beta repeat
RSOL_343400	PF00400	7.8e-08	1182	1212	9	39	39	0	WD40	WD domain, G-beta repeat
RSOL_343400	PF00400	1.5e-09	1225	1260	4	39	39	0	WD40	WD domain, G-beta repeat
RSOL_343400	PF00400	2.6e-10	1271	1303	7	39	39	0	WD40	WD domain, G-beta repeat
RSOL_343400	PF00400	3.7e-10	1355	1387	7	39	39	0	WD40	WD domain, G-beta repeat
RSOL_343400	PF00400	4.7e-08	1398	1430	7	39	39	0	WD40	WD domain, G-beta repeat
RSOL_343400	PF05729	2.1e-07	383	532	2	132	166	0	NACHT	NACHT domain
RSOL_269960	PF00125	1.1e-29	65	139	1	75	75	1	Histone	Core histone H2A/H2B/H3/H4
RSOL_302940	PF00331	1.6e-99	87	398	2	319	320	0	Glyco_hydro_10	Glycosyl hydrolase family 10
RSOL_302940	PF00734	6.2e-07	27	51	2	26	29	0	CBM_1	Fungal cellulose binding domain
RSOL_000020	PF00400	1.2e-09	70	102	7	39	39	0	WD40	WD domain, G-beta repeat
RSOL_000020	PF00400	2.2e-06	111	144	5	39	39	0	WD40	WD domain, G-beta repeat
RSOL_020390	PF00245	1.6e-06	6	55	371	420	421	1	Alk_phosphatase	Alkaline phosphatase
RSOL_092720	PF00080	8.2e-43	35	173	11	142	142	1	Sod_Cu	Copper/zinc superoxide dismutase (SODC)
RSOL_175160	PF00400	1.3e-08	36	69	5	39	39	1	WD40	WD domain, G-beta repeat
RSOL_175160	PF00400	5.3e-12	80	112	7	39	39	0	WD40	WD domain, G-beta repeat
RSOL_175160	PF00400	1.8e-11	171	203	7	39	39	0	WD40	WD domain, G-beta repeat
RSOL_175160	PF00400	1.4e-12	213	246	6	39	39	0	WD40	WD domain, G-beta repeat
RSOL_175160	PF00400	1.2e-10	257	289	7	39	39	0	WD40	WD domain, G-beta repeat
RSOL_175160	PF00400	5.8e-08	300	330	7	37	39	0	WD40	WD domain, G-beta repeat
RSOL_175160	PF07714	7.6e-42	400	652	8	258	259	0	Pkinase_Tyr	Protein tyrosine kinase
RSOL_175160	PF00069	5.6e-35	399	650	7	255	260	0	Pkinase	Protein kinase domain
RSOL_548100	PF00400	1.7e-05	83	108	12	37	39	1	WD40	WD domain, G-beta repeat
RSOL_548100	PF00400	1e-12	121	153	7	39	39	0	WD40	WD domain, G-beta repeat
RSOL_548100	PF00400	1.6e-06	164	196	7	39	39	0	WD40	WD domain, G-beta repeat
RSOL_548100	PF00400	1.8e-12	250	282	7	39	39	0	WD40	WD domain, G-beta repeat
RSOL_548100	PF00400	8.2e-11	293	325	7	39	39	0	WD40	WD domain, G-beta repeat
RSOL_548100	PF00400	6e-12	336	368	7	39	39	0	WD40	WD domain, G-beta repeat
RSOL_548100	PF00400	1.3e-10	466	498	7	39	39	0	WD40	WD domain, G-beta repeat
RSOL_548100	PF00400	1.5e-07	509	542	7	39	39	0	WD40	WD domain, G-beta repeat
RSOL_474840	PF05368	3e-27	6	224	1	227	233	1	NmrA	NmrA-like family
RSOL_450500	PF00646	0.00015	68	101	3	36	48	1	F-box	F-box domain
RSOL_432610	PF01522	6.8e-26	40	159	2	116	124	1	Polysacc_deac_1	Polysaccharide deacetylase
RSOL_423560	PF01083	1.7e-26	14	190	2	177	179	1	Cutinase	Cutinase
RSOL_376240	PF00078	2.4e-08	11	65	156	212	214	1	RVT_1	Reverse transcriptase (RNA-dependent DNA polymerase)
RSOL_270170	PF00515	4.9e-05	128	155	5	32	34	0	TPR_1	Tetratricopeptide repeat
RSOL_020500	PF00245	6.1e-08	45	160	325	419	421	1	Alk_phosphatase	Alkaline phosphatase
RSOL_175590	PF07647	2.6e-08	224	288	3	66	66	1	SAM_2	SAM domain (Sterile alpha motif)
RSOL_175590	PF00536	9.2e-06	224	288	2	64	64	0	SAM_1	SAM domain (Sterile alpha motif)
RSOL_226700	PF00067	4.7e-59	93	543	25	437	458	1	p450	Cytochrome P450
RSOL_474860	PF05368	1.6e-27	6	225	1	227	233	1	NmrA	NmrA-like family
RSOL_474860	PF01118	2.6e-05	6	103	2	94	121	0	Semialdhyde_dh	Semialdehyde dehydrogenase, NAD binding domain
RSOL_450760	PF00128	5.2e-44	11	275	105	313	316	1	Alpha-amylase	Alpha amylase, catalytic domain
RSOL_486800	PF05903	1.4e-39	4	139	3	147	150	1	DUF862	PPPDE putative peptidase domain
RSOL_486800	PF08324	6e-25	336	604	12	267	267	0	PUL	PUL domain
RSOL_486800	PF00085	1.3e-16	214	302	14	100	104	0	Thioredoxin	Thioredoxin
RSOL_423570	PF01083	3.1e-28	23	212	2	178	179	1	Cutinase	Cutinase
RSOL_343860	PF00082	2.2e-41	102	351	8	302	307	1	Peptidase_S8	Subtilase family
RSOL_343860	PF05922	1.6e-07	12	57	42	86	87	0	Inhibitor_I9	Peptidase inhibitor I9
RSOL_391310	PF00012	3.6e-217	48	635	1	596	602	1	HSP70	Hsp70 protein
RSOL_391310	PF06723	8.3e-20	165	416	77	317	327	0	MreB_Mbl	MreB/Mbl protein
RSOL_303370	PF01479	7.3e-08	85	123	2	40	48	0	S4	S4 domain
RSOL_020610	PF00022	3.1e-24	5	128	5	129	381	1	Actin	Actin
RSOL_020610	PF00022	5.3e-11	142	213	308	380	381	0	Actin	Actin
RSOL_051750	PF00400	8.6e-07	131	163	7	39	39	0	WD40	WD domain, G-beta repeat
RSOL_051750	PF00400	6e-07	179	206	12	39	39	0	WD40	WD domain, G-beta repeat
RSOL_051750	PF00400	0.00011	354	383	8	37	39	0	WD40	WD domain, G-beta repeat
RSOL_112530	PF00069	6.7e-34	48	412	3	260	260	1	Pkinase	Protein kinase domain
RSOL_112530	PF07714	8.3e-05	50	195	5	140	259	0	Pkinase_Tyr	Protein tyrosine kinase
RSOL_158890	PF00069	1.6e-34	62	248	5	188	260	1	Pkinase	Protein kinase domain
RSOL_158890	PF07714	7.8e-33	65	248	8	194	259	0	Pkinase_Tyr	Protein tyrosine kinase
RSOL_214580	PF07731	3.7e-21	147	272	20	128	130	1	Cu-oxidase_2	Multicopper oxidase
RSOL_537840	PF03732	4.4e-10	229	306	25	95	96	1	Retrotrans_gag	Retrotransposon gag protein
RSOL_450770	PF00646	1	1	34	6	39	48	1	F-box	F-box domain
RSOL_486820	PF02567	4.2e-38	11	256	1	253	282	1	PhzC-PhzF	Phenazine biosynthesis-like protein
RSOL_466280	PF05922	1.9e-06	25	92	2	83	87	1	Inhibitor_I9	Peptidase inhibitor I9
RSOL_270390	PF01734	2.5e-13	16	151	25	180	204	1	Patatin	Patatin-like phospholipase
RSOL_303480	PF00069	3.1e-34	8	198	7	191	260	1	Pkinase	Protein kinase domain
RSOL_303480	PF07714	2.2e-30	8	196	7	195	259	0	Pkinase_Tyr	Protein tyrosine kinase
RSOL_020620	PF02992	1.1e-07	419	487	58	125	226	1	Transposase_21	Transposase family tnp2
RSOL_092880	PF01734	4.1e-15	18	190	3	184	204	0	Patatin	Patatin-like phospholipase
RSOL_092880	PF00931	4e-11	372	578	2	217	285	0	NB-ARC	NB-ARC domain
RSOL_092880	PF01637	1.1e-05	371	437	4	68	234	0	Arch_ATPase	Archaeal ATPase
RSOL_226720	PF00067	5.1e-52	96	553	27	426	458	1	p450	Cytochrome P450
RSOL_526880	PF00400	2e-10	25	57	7	39	39	0	WD40	WD domain, G-beta repeat
RSOL_526880	PF00400	1.6e-11	68	100	7	39	39	0	WD40	WD domain, G-beta repeat
RSOL_526880	PF00400	1.4e-10	176	209	6	39	39	0	WD40	WD domain, G-beta repeat
RSOL_526880	PF00400	1.9e-05	310	338	11	39	39	0	WD40	WD domain, G-beta repeat
RSOL_526880	PF00400	6.4e-11	349	381	7	39	39	0	WD40	WD domain, G-beta repeat
RSOL_526880	PF00400	3.2e-08	388	422	4	39	39	0	WD40	WD domain, G-beta repeat
RSOL_510400	PF01740	3.3e-07	39	88	44	90	117	1	STAS	STAS domain
RSOL_432770	PF00046	3.4e-06	197	237	12	52	57	1	Homeobox	Homeobox domain
RSOL_423860	PF00172	4.1e-13	12	46	2	37	40	1	Zn_clus	Fungal Zn(2)-Cys(6) binuclear cluster domain
RSOL_343980	PF00067	1.6e-36	17	156	261	405	458	1	p450	Cytochrome P450
RSOL_092890	PF11327	4e-08	9	88	95	182	185	1	DUF3129	Protein of unknown function (DUF3129)
RSOL_135510	PF05183	4.5e-89	624	1025	4	388	388	1	RdRP	RNA dependent RNA polymerase
RSOL_475450	PF00533	5.9e-06	15	75	19	78	78	1	BRCT	BRCA1 C Terminus (BRCT) domain
RSOL_487340	PF03330	2.4e-10	9	65	30	78	78	1	DPBB_1	Rare lipoprotein A (RlpA)-like double-psi beta-barrel
RSOL_487340	PF00967	1.4e-05	4	62	51	108	119	0	Barwin	Barwin family
RSOL_423870	PF04389	1.9e-26	220	390	2	174	176	1	Peptidase_M28	Peptidase family M28
RSOL_361940	PF04261	1.1e-06	150	313	175	283	313	1	Dyp_perox	Dyp-type peroxidase family
RSOL_002290	PF00271	4.9e-11	87	163	3	78	78	1	Helicase_C	Helicase conserved C-terminal domain
RSOL_563780	PF03184	1.9e-09	20	212	22	188	217	1	DDE	DDE superfamily endonuclease
RSOL_418540	PF08386	2.1e-21	2	103	4	103	103	1	Abhydrolase_4	TAP-like protein
RSOL_312140	PF00078	8.4e-06	956	1043	2	73	214	1	RVT_1	Reverse transcriptase (RNA-dependent DNA polymerase)
RSOL_014200	PF08881	3.7e-21	2	104	1	101	102	1	CVNH	CVNH domain
RSOL_014200	PF00082	1.1e-16	285	502	22	270	307	0	Peptidase_S8	Subtilase family
RSOL_086600	PF00320	2.3e-05	6	37	1	32	36	1	GATA	GATA zinc finger
RSOL_171280	PF00106	6.9e-16	2	151	17	165	167	1	adh_short	short chain dehydrogenase
RSOL_171280	PF08659	6.2e-06	2	149	17	164	181	0	KR	KR domain
RSOL_475490	PF00491	1.4e-63	112	355	39	256	274	1	Arginase	Arginase family
RSOL_452120	PF02992	2.4e-22	422	607	13	193	226	1	Transposase_21	Transposase family tnp2
RSOL_466420	PF02569	2.5e-44	41	204	3	148	280	1	Pantoate_ligase	Pantoate-beta-alanine ligase
RSOL_423910	PF00026	0.00013	12	88	231	305	314	1	Asp	Eukaryotic aspartyl protease
RSOL_344400	PF00067	1.3e-52	24	392	35	405	458	1	p450	Cytochrome P450
RSOL_376610	PF00069	1.5e-28	39	225	15	189	260	1	Pkinase	Protein kinase domain
RSOL_376610	PF07714	1.2e-25	39	224	15	194	259	0	Pkinase_Tyr	Protein tyrosine kinase
RSOL_376610	PF01636	1.1e-05	59	181	84	199	238	0	APH	Phosphotransferase enzyme family
RSOL_391360	PF02992	1.3e-11	172	290	39	151	226	1	Transposase_21	Transposase family tnp2
RSOL_270750	PF00724	6.2e-50	52	366	27	334	341	1	Oxidored_FMN	NADH:flavin oxidoreductase / NADH oxidase family
RSOL_285640	PF00400	0.00042	271	305	5	39	39	0	WD40	WD domain, G-beta repeat
RSOL_285640	PF00400	9.6e-11	313	348	4	39	39	0	WD40	WD domain, G-beta repeat
RSOL_285640	PF00400	2.3e-12	356	391	4	39	39	0	WD40	WD domain, G-beta repeat
RSOL_285640	PF00400	4.7e-13	403	434	8	39	39	0	WD40	WD domain, G-beta repeat
RSOL_285640	PF00400	1.8e-11	448	481	6	39	39	0	WD40	WD domain, G-beta repeat
RSOL_285640	PF00400	5.8e-08	496	526	9	39	39	0	WD40	WD domain, G-beta repeat
RSOL_285640	PF00400	1e-09	538	568	9	39	39	0	WD40	WD domain, G-beta repeat
RSOL_285640	PF00400	1.7e-08	579	613	5	39	39	0	WD40	WD domain, G-beta repeat
RSOL_285640	PF00400	5.6e-10	624	656	7	39	39	0	WD40	WD domain, G-beta repeat
RSOL_034270	PF00646	7.1e-05	73	106	4	37	48	1	F-box	F-box domain
RSOL_073700	PF00075	1.6e-07	24	93	61	131	131	1	RnaseH	RNase H
RSOL_112610	PF00653	2.8e-22	17	91	1	70	72	1	BIR	Inhibitor of Apoptosis domain
RSOL_112610	PF00653	1.2e-24	128	200	1	71	72	0	BIR	Inhibitor of Apoptosis domain
RSOL_510760	PF11443	2.3e-148	74	775	1	539	540	1	DUF2828	Domain of unknown function (DUF2828)
RSOL_452150	PF07993	4.5e-10	400	484	1	88	249	1	NAD_binding_4	Male sterility protein
RSOL_452150	PF00501	1.8e-06	29	158	281	418	418	0	AMP-binding	AMP-binding enzyme
RSOL_466460	PF05729	2.2e-11	327	506	3	164	166	1	NACHT	NACHT domain
RSOL_304420	PF00378	4.2e-27	15	186	10	170	170	1	ECH	Enoyl-CoA hydratase/isomerase family
RSOL_073720	PF01498	3.2e-06	14	54	30	70	72	1	Transposase_5	Transposase
RSOL_175960	PF00078	4.9e-13	870	1023	9	214	214	1	RVT_1	Reverse transcriptase (RNA-dependent DNA polymerase)
RSOL_175960	PF03732	2.1e-07	218	294	6	84	96	0	Retrotrans_gag	Retrotransposon gag protein
RSOL_175960	PF08284	7.2e-08	635	735	19	118	135	0	RVP_2	Retroviral aspartyl protease
RSOL_175960	PF00098	0.00017	424	440	2	18	18	0	zf-CCHC	Zinc knuckle
RSOL_510880	PF00925	2.7e-56	278	430	37	169	169	0	GTP_cyclohydro2	GTP cyclohydrolase II
RSOL_452260	PF00561	3.2e-15	47	209	1	95	231	1	Abhydrolase_1	alpha/beta hydrolase fold
RSOL_452260	PF08386	9.1e-18	351	459	4	103	103	0	Abhydrolase_4	TAP-like protein
RSOL_466670	PF03435	1.7e-21	67	173	273	383	386	1	Saccharop_dh	Saccharopine dehydrogenase
RSOL_391380	PF04937	8.9e-11	250	368	31	150	153	1	DUF659	Protein of unknown function (DUF 659)
RSOL_315490	PF00069	1.5e-10	11	99	8	93	260	1	Pkinase	Protein kinase domain
RSOL_315490	PF07714	5.9e-09	12	97	9	93	259	0	Pkinase_Tyr	Protein tyrosine kinase
RSOL_002620	PF00656	2.4e-12	29	134	1	87	243	1	Peptidase_C14	Caspase domain
RSOL_034300	PF07714	2.2e-13	10	91	119	202	259	1	Pkinase_Tyr	Protein tyrosine kinase
RSOL_034300	PF00069	1e-11	12	97	116	202	260	0	Pkinase	Protein kinase domain
RSOL_159700	PF00314	5.6e-44	23	182	1	154	214	1	Thaumatin	Thaumatin family
RSOL_540070	PF05970	7.2e-19	180	354	1	165	422	1	DUF889	PIF1 helicase
RSOL_361980	PF00075	2.5e-12	213	348	5	127	131	1	RnaseH	RNase H
RSOL_377140	PF00646	7.9e-05	24	58	3	37	48	1	F-box	F-box domain
RSOL_270810	PF00931	1.1e-08	130	311	12	205	285	1	NB-ARC	NB-ARC domain
RSOL_270810	PF01637	4.2e-05	134	186	17	68	234	0	Arch_ATPase	Archaeal ATPase
RSOL_021420	PF05729	1.8e-10	2	163	6	164	166	1	NACHT	NACHT domain
RSOL_074080	PF02801	7.9e-08	46	101	28	81	119	1	Ketoacyl-synt_C	Beta-ketoacyl synthase, C-terminal domain
RSOL_094150	PF03936	9.4e-09	4	74	200	268	270	1	Terpene_synth_C	Terpene synthase family, metal binding domain
RSOL_135920	PF00026	2.5e-68	14	330	1	313	314	1	Asp	Eukaryotic aspartyl protease
RSOL_160530	PF00067	1.1e-57	29	478	1	455	458	1	p450	Cytochrome P450
RSOL_215980	PF00069	1.7e-26	25	189	104	256	260	1	Pkinase	Protein kinase domain
RSOL_215980	PF07714	3.5e-16	10	191	90	259	259	0	Pkinase_Tyr	Protein tyrosine kinase
RSOL_452380	PF00501	3.5e-10	13	109	211	311	418	1	AMP-binding	AMP-binding enzyme
RSOL_433070	PF00005	1.3e-18	80	223	1	118	118	1	ABC_tran	ABC transporter
RSOL_424200	PF00590	7.3e-16	14	213	2	192	210	1	TP_methylase	Tetrapyrrole (Corrin/Porphyrin) Methylases
RSOL_344450	PF02128	6.9e-123	341	762	2	377	378	1	Peptidase_M36	Fungalysin metallopeptidase (M36)
RSOL_344450	PF07504	5.2e-07	74	118	6	50	51	0	FTP	Fungalysin/Thermolysin Propeptide Motif
RSOL_270920	PF06367	3.2e-27	283	451	20	178	197	1	Drf_FH3	Diaphanous FH3 Domain
RSOL_270920	PF06371	7.9e-21	50	237	2	182	188	0	Drf_GBD	Diaphanous GTPase-binding Domain
RSOL_021430	PF00580	5.3e-12	763	919	193	341	533	0	UvrD-helicase	UvrD/REP helicase
RSOL_034670	PF00651	4.1e-06	41	130	13	94	111	1	BTB	BTB/POZ domain
RSOL_094180	PF00026	1.7e-66	108	415	3	313	314	1	Asp	Eukaryotic aspartyl protease
RSOL_160540	PF00067	3e-38	217	367	307	457	458	0	p450	Cytochrome P450
RSOL_216040	PF04479	1.9e-37	7	190	3	173	224	1	RTA1	RTA1 like protein
RSOL_511520	PF00091	1.6e-69	3	224	1	215	216	1	Tubulin	Tubulin/FtsZ family, GTPase domain
RSOL_511520	PF10644	2.9e-05	1	72	1	69	101	0	Misat_Myo_SegII	Misato Segment II myosin-like domain
RSOL_476000	PF01734	1.6e-17	42	237	1	202	204	1	Patatin	Patatin-like phospholipase
RSOL_468140	PF03998	6.8e-39	9	104	1	97	242	1	Utp11	Utp11 protein
RSOL_377170	PF00614	1.8e-07	27	53	2	28	28	1	PLDc	Phospholipase D Active site motif
RSOL_250220	PF10467	2.1e-09	6	147	3	146	149	1	Inhibitor_I48	Peptidase inhibitor clitocypin
RSOL_271030	PF01734	1.1e-15	14	209	1	199	204	1	Patatin	Patatin-like phospholipase
RSOL_271030	PF00931	4.5e-10	378	567	1	202	285	0	NB-ARC	NB-ARC domain
RSOL_304880	PF02992	7.8e-20	309	429	4	119	226	1	Transposase_21	Transposase family tnp2
RSOL_021440	PF01738	7.7e-13	43	170	11	142	217	1	DLH	Dienelactone hydrolase family
RSOL_034890	PF09284	3.2e-37	6	131	129	249	249	1	RhgB_N	Rhamnogalacturonase B, N-terminal
RSOL_136960	PF03184	3.6e-13	172	277	1	111	217	1	DDE	DDE superfamily endonuclease
RSOL_176410	PF00400	2e-12	11	46	4	39	39	1	WD40	WD domain, G-beta repeat
RSOL_176410	PF00400	5.2e-11	57	89	7	39	39	0	WD40	WD domain, G-beta repeat
RSOL_176410	PF00400	2.8e-08	147	176	7	36	39	0	WD40	WD domain, G-beta repeat
RSOL_216160	PF01965	6e-16	35	159	24	146	148	1	DJ-1_PfpI	DJ-1/PfpI family
RSOL_452420	PF08386	5.6e-19	459	567	4	103	103	1	Abhydrolase_4	TAP-like protein
RSOL_452420	PF00561	9.2e-18	132	540	1	218	231	0	Abhydrolase_1	alpha/beta hydrolase fold
RSOL_424220	PF01425	4.5e-74	57	517	1	433	435	1	Amidase	Amidase
RSOL_407280	PF02811	1.3e-10	4	136	2	98	175	1	PHP	PHP domain
RSOL_003070	PF00075	1e-09	9	79	58	129	131	1	RnaseH	RNase H
RSOL_074860	PF00172	3.7e-08	14	45	2	33	40	1	Zn_clus	Fungal Zn(2)-Cys(6) binuclear cluster domain
RSOL_176620	PF00271	4.5e-08	897	966	3	71	78	1	Helicase_C	Helicase conserved C-terminal domain
RSOL_216170	PF00067	8.7e-69	128	544	31	429	458	1	p450	Cytochrome P450
RSOL_227490	PF02992	5.8e-26	69	251	7	180	226	1	Transposase_21	Transposase family tnp2
RSOL_549310	PF03732	8.9e-10	689	779	2	93	96	0	Retrotrans_gag	Retrotransposon gag protein
RSOL_549310	PF00098	2.3e-05	905	921	2	18	18	0	zf-CCHC	Zinc knuckle
RSOL_511640	PF00651	2.7e-08	30	121	12	105	111	1	BTB	BTB/POZ domain
RSOL_424250	PF01083	1.1e-14	9	105	74	163	179	1	Cutinase	Cutinase
RSOL_362020	PF02992	3.6e-13	342	499	16	165	226	0	Transposase_21	Transposase family tnp2
RSOL_391780	PF01541	3.2e-09	37	113	2	76	80	1	GIY-YIG	GIY-YIG catalytic domain
RSOL_407300	PF09419	6.9e-48	10	161	7	162	168	1	DUF2010	Protein of unknown function
RSOL_271260	PF02181	1.8e-14	2	114	260	370	371	1	FH2	Formin Homology 2 Domain
RSOL_316030	PF00410	3.6e-11	22	86	71	129	129	1	Ribosomal_S8	Ribosomal protein S8
RSOL_074870	PF05699	4.5e-06	2	43	40	81	84	1	hATC	hAT family dimerisation domain
RSOL_094270	PF00544	2.5e-19	105	288	5	201	201	1	Pec_lyase_C	Pectate lyase
RSOL_216180	PF04479	7e-45	58	283	3	216	224	1	RTA1	RTA1 like protein
RSOL_227600	PF05970	3.9e-43	1	106	317	422	422	1	DUF889	PIF1 helicase
RSOL_227600	PF02689	6.1e-08	67	115	736	785	817	0	Herpes_Helicase	Helicase
RSOL_477910	PF00505	6.3e-11	470	539	1	68	69	1	HMG_box	HMG (high mobility group) box
RSOL_477910	PF00505	5.2e-10	575	646	1	68	69	0	HMG_box	HMG (high mobility group) box
RSOL_488750	PF00069	1.4e-16	2	84	57	135	260	1	Pkinase	Protein kinase domain
RSOL_488750	PF07714	1.4e-07	2	86	60	142	259	0	Pkinase_Tyr	Protein tyrosine kinase
RSOL_377400	PF02902	8.2e-10	66	236	1	204	216	1	Peptidase_C48	Ulp1 protease family, C-terminal catalytic domain
RSOL_250630	PF00106	3.9e-30	4	167	2	163	167	1	adh_short	short chain dehydrogenase
RSOL_250630	PF08659	2.3e-11	6	157	4	154	181	0	KR	KR domain
RSOL_250630	PF01073	2.5e-05	6	121	1	103	280	0	3Beta_HSD	3-beta hydroxysteroid dehydrogenase/isomerase family
RSOL_021780	PF00400	3.9e-07	997	1029	7	39	39	0	WD40	WD domain, G-beta repeat
RSOL_021780	PF00400	4.4e-10	1040	1072	7	39	39	0	WD40	WD domain, G-beta repeat
RSOL_021780	PF00400	9.4e-10	1084	1114	8	39	39	0	WD40	WD domain, G-beta repeat
RSOL_021780	PF00400	6.8e-05	1129	1156	12	39	39	0	WD40	WD domain, G-beta repeat
RSOL_021780	PF00400	5e-12	1207	1243	3	39	39	0	WD40	WD domain, G-beta repeat
RSOL_021780	PF00400	2e-06	1254	1286	7	39	39	0	WD40	WD domain, G-beta repeat
RSOL_021780	PF00400	2.2e-07	1441	1474	6	39	39	0	WD40	WD domain, G-beta repeat
RSOL_021780	PF00400	0.00029	1485	1516	7	39	39	0	WD40	WD domain, G-beta repeat
RSOL_021780	PF05729	1.9e-10	371	554	3	162	166	0	NACHT	NACHT domain
RSOL_053310	PF09284	4e-61	29	212	64	249	249	1	RhgB_N	Rhamnogalacturonase B, N-terminal
RSOL_216200	PF05699	4.4e-08	1	48	37	84	84	1	hATC	hAT family dimerisation domain
RSOL_477920	PF03969	7.4e-07	174	214	299	339	362	1	AFG1_ATPase	AFG1-like ATPase
RSOL_468620	PF00069	1e-41	130	366	17	256	260	1	Pkinase	Protein kinase domain
RSOL_468620	PF07714	1.3e-36	134	363	26	254	259	0	Pkinase_Tyr	Protein tyrosine kinase
RSOL_424330	PF07687	2.4e-10	234	328	8	106	109	1	M20_dimer	Peptidase dimerisation domain
RSOL_424330	PF01546	2.2e-08	139	409	2	152	171	0	Peptidase_M20	Peptidase family M20/M25/M40
RSOL_377720	PF04548	1.9e-08	18	110	2	93	212	1	AIG1	AIG1 family
RSOL_377720	PF00735	9.6e-05	16	92	4	89	281	0	Septin	Septin
RSOL_250640	PF00106	3.5e-28	3	171	1	165	167	1	adh_short	short chain dehydrogenase
RSOL_250640	PF08659	1.2e-09	5	157	3	152	181	0	KR	KR domain
RSOL_304920	PF02102	8.9e-07	2	173	165	345	359	1	Peptidase_M35	Deuterolysin metalloprotease (M35) family
RSOL_003400	PF02182	3.8e-19	2	102	62	150	155	1	YDG_SRA	YDG/SRA domain
RSOL_021790	PF00400	9e-11	1086	1118	7	39	39	0	WD40	WD domain, G-beta repeat
RSOL_021790	PF00400	1.1e-06	1130	1160	8	39	39	0	WD40	WD domain, G-beta repeat
RSOL_021790	PF00400	2.3e-10	1252	1289	2	39	39	0	WD40	WD domain, G-beta repeat
RSOL_021790	PF00400	0.00096	1300	1332	7	39	39	0	WD40	WD domain, G-beta repeat
RSOL_021790	PF00400	4.5e-06	1489	1520	8	39	39	0	WD40	WD domain, G-beta repeat
RSOL_021790	PF00400	1.7e-07	1531	1563	7	39	39	0	WD40	WD domain, G-beta repeat
RSOL_021790	PF05729	5.4e-07	183	357	3	157	166	0	NACHT	NACHT domain
RSOL_053320	PF08386	7.4e-22	439	543	1	103	103	1	Abhydrolase_4	TAP-like protein
RSOL_053320	PF00561	3.7e-13	118	516	1	218	231	0	Abhydrolase_1	alpha/beta hydrolase fold
RSOL_094310	PF00270	1e-13	77	233	9	162	167	1	DEAD	DEAD/DEAH box helicase
RSOL_227940	PF00400	1.4e-10	6	38	7	39	39	1	WD40	WD domain, G-beta repeat
RSOL_227940	PF00400	2.1e-12	49	81	7	39	39	0	WD40	WD domain, G-beta repeat
RSOL_227940	PF00400	2.5e-10	92	124	7	39	39	0	WD40	WD domain, G-beta repeat
RSOL_227940	PF00400	1.7e-06	135	169	7	39	39	0	WD40	WD domain, G-beta repeat
RSOL_227940	PF00400	6.8e-11	179	212	6	39	39	0	WD40	WD domain, G-beta repeat
RSOL_227940	PF00400	1.5e-05	311	342	7	38	39	0	WD40	WD domain, G-beta repeat
RSOL_227940	PF00400	8.5e-11	363	401	1	39	39	0	WD40	WD domain, G-beta repeat
RSOL_480020	PF00331	1.2e-84	22	260	2	248	320	1	Glyco_hydro_10	Glycosyl hydrolase family 10
RSOL_480020	PF00331	1.5e-09	273	308	281	319	320	0	Glyco_hydro_10	Glycosyl hydrolase family 10
RSOL_419350	PF08982	3.2e-21	2	116	35	148	148	1	DUF1857	Domain of unknown function (DUF1857)
RSOL_337320	PF01915	2.6e-24	1	98	139	210	211	1	Glyco_hydro_3_C	Glycosyl hydrolase family 3 C terminal domain
RSOL_400820	PF00153	2.4e-07	237	326	17	77	96	0	Mito_carr	Mitochondrial carrier protein
RSOL_263280	PF01965	5.4e-20	37	165	12	145	148	1	DJ-1_PfpI	DJ-1/PfpI family
RSOL_324470	PF03732	1.7e-09	97	193	2	95	96	1	Retrotrans_gag	Retrotransposon gag protein
RSOL_106910	PF01053	1.3e-122	10	418	2	385	386	1	Cys_Met_Meta_PP	Cys/Met metabolism PLP-dependent enzyme
RSOL_125620	PF00780	2.2e-67	558	845	2	272	275	1	CNH	CNH domain
RSOL_125620	PF00621	1.2e-23	225	389	2	177	180	0	RhoGEF	RhoGEF domain
RSOL_125620	PF00610	4.6e-12	46	115	2	74	74	0	DEP	Domain found in Dishevelled, Egl-10, and Pleckstrin (DEP)
RSOL_171310	PF07731	1e-22	21	147	19	127	130	1	Cu-oxidase_2	Multicopper oxidase
RSOL_209770	PF03184	5.6e-47	176	378	1	217	217	0	DDE	DDE superfamily endonuclease
RSOL_209770	PF03221	1.8e-17	85	152	2	70	71	0	Transposase_Tc5	Tc5 transposase DNA-binding domain
RSOL_528580	PF00078	3.3e-23	328	520	5	181	214	1	RVT_1	Reverse transcriptase (RNA-dependent DNA polymerase)
RSOL_488980	PF07690	8.2e-34	36	442	1	353	353	1	MFS_1	Major Facilitator Superfamily
RSOL_488980	PF00083	6.8e-11	69	469	42	429	451	0	Sugar_tr	Sugar (and other) transporter
RSOL_468630	PF00069	9.8e-42	299	540	14	257	260	1	Pkinase	Protein kinase domain
RSOL_468630	PF07714	1.1e-35	306	534	26	252	259	0	Pkinase_Tyr	Protein tyrosine kinase
RSOL_424340	PF07687	6.5e-11	117	211	8	106	109	1	M20_dimer	Peptidase dimerisation domain
RSOL_377740	PF06283	3.6e-52	15	241	1	211	212	1	ThuA	Trehalose utilisation
RSOL_287350	PF00400	3.7e-11	10	46	3	39	39	1	WD40	WD domain, G-beta repeat
RSOL_287350	PF00400	2.6e-10	57	89	7	39	39	0	WD40	WD domain, G-beta repeat
RSOL_287350	PF00400	2e-11	148	181	6	39	39	0	WD40	WD domain, G-beta repeat
RSOL_287350	PF00400	1.7e-13	192	224	7	39	39	0	WD40	WD domain, G-beta repeat
RSOL_287350	PF00400	5e-12	235	267	7	39	39	0	WD40	WD domain, G-beta repeat
RSOL_287350	PF07714	9.3e-26	362	529	8	178	259	0	Pkinase_Tyr	Protein tyrosine kinase
RSOL_287350	PF00069	3.7e-25	361	528	7	170	260	0	Pkinase	Protein kinase domain
RSOL_316480	PF07732	1.5e-38	29	141	3	118	120	1	Cu-oxidase_3	Multicopper oxidase
RSOL_316480	PF07731	1.6e-19	462	581	25	127	130	0	Cu-oxidase_2	Multicopper oxidase
RSOL_316480	PF00394	2.6e-12	195	362	33	153	155	0	Cu-oxidase	Multicopper oxidase
RSOL_075110	PF00505	2.5e-07	55	125	1	69	69	1	HMG_box	HMG (high mobility group) box
RSOL_094330	PF00201	7.9e-20	249	412	230	383	501	1	UDPGT	UDP-glucoronosyl and UDP-glucosyl transferase
RSOL_216220	PF00082	2.5e-43	93	326	15	291	307	1	Peptidase_S8	Subtilase family
RSOL_216220	PF05922	1.4e-07	16	59	43	86	87	0	Inhibitor_I9	Peptidase inhibitor I9
RSOL_498970	PF00248	4.9e-47	14	317	1	283	284	1	Aldo_ket_red	Aldo/keto reductase family
RSOL_478050	PF05572	6.3e-21	136	270	18	152	154	1	Peptidase_M43	Pregnancy-associated plasma protein-A
RSOL_478050	PF12388	4.9e-05	107	237	64	185	211	0	Peptidase_M57	Dual-action HEIGH metallo-peptidase
RSOL_488990	PF05699	8.1e-14	579	655	16	82	84	1	hATC	hAT family dimerisation domain
RSOL_468640	PF04616	1.2e-40	34	311	9	285	286	1	Glyco_hydro_43	Glycosyl hydrolases family 43
RSOL_251360	PF01734	1.2e-10	23	127	4	113	204	1	Patatin	Patatin-like phospholipase
RSOL_271350	PF01734	1e-12	14	210	1	200	204	1	Patatin	Patatin-like phospholipase
RSOL_271350	PF00931	7.9e-08	384	527	14	170	285	0	NB-ARC	NB-ARC domain
RSOL_287360	PF00400	4.5e-11	13	46	6	39	39	1	WD40	WD domain, G-beta repeat
RSOL_287360	PF00400	7.4e-09	57	89	7	39	39	0	WD40	WD domain, G-beta repeat
RSOL_287360	PF00400	1.1e-11	148	180	7	39	39	0	WD40	WD domain, G-beta repeat
RSOL_287360	PF00400	6.8e-13	222	254	7	39	39	0	WD40	WD domain, G-beta repeat
RSOL_053360	PF00515	1e-05	237	263	5	31	34	0	TPR_1	Tetratricopeptide repeat
RSOL_053360	PF07719	2.8e-05	237	262	5	30	34	0	TPR_2	Tetratricopeptide repeat
RSOL_138230	PF00078	8.4e-17	189	341	10	214	214	1	RVT_1	Reverse transcriptase (RNA-dependent DNA polymerase)
RSOL_217010	PF00646	3.8e-07	2	41	3	42	48	1	F-box	F-box domain
RSOL_520980	PF00069	1.4e-27	3	161	106	256	260	1	Pkinase	Protein kinase domain
RSOL_520980	PF07714	1.7e-23	3	161	111	257	259	0	Pkinase_Tyr	Protein tyrosine kinase
RSOL_478070	PF05572	1.9e-16	161	251	63	153	154	0	Peptidase_M43	Pregnancy-associated plasma protein-A
RSOL_492870	PF00067	1.6e-66	41	500	1	439	458	1	p450	Cytochrome P450
RSOL_434120	PF03211	1.1e-48	71	220	61	212	215	1	Pectate_lyase	Pectate lyase
RSOL_377760	PF00069	1.8e-33	6	218	2	205	260	1	Pkinase	Protein kinase domain
RSOL_377760	PF07714	1.2e-14	5	157	1	154	259	0	Pkinase_Tyr	Protein tyrosine kinase
RSOL_377760	PF01636	1.2e-05	26	117	9	106	238	0	APH	Phosphotransferase enzyme family
RSOL_377760	PF01636	9.8e-06	119	153	165	198	238	0	APH	Phosphotransferase enzyme family
RSOL_391920	PF06985	1.4e-14	69	163	1	80	138	1	HET	Heterokaryon incompatibility protein (HET)
RSOL_407660	PF08386	8.8e-20	431	530	5	103	103	1	Abhydrolase_4	TAP-like protein
RSOL_407660	PF00561	2.3e-12	110	501	5	216	231	0	Abhydrolase_1	alpha/beta hydrolase fold
RSOL_053570	PF01734	6.5e-18	14	188	1	184	204	1	Patatin	Patatin-like phospholipase
RSOL_053570	PF00931	8.6e-13	376	576	6	215	285	0	NB-ARC	NB-ARC domain
RSOL_094650	PF07732	1.2e-31	32	150	5	118	120	1	Cu-oxidase_3	Multicopper oxidase
RSOL_178330	PF00067	7.2e-61	33	468	1	431	458	1	p450	Cytochrome P450
RSOL_228290	PF02992	1.1e-08	358	534	44	215	226	1	Transposase_21	Transposase family tnp2
RSOL_478080	PF05572	3.7e-19	131	268	18	153	154	1	Peptidase_M43	Pregnancy-associated plasma protein-A
RSOL_434140	PF03211	1.5e-49	16	157	66	206	215	1	Pectate_lyase	Pectate lyase
RSOL_468740	PF01419	9.5e-08	87	177	18	113	130	1	Jacalin	Jacalin-like lectin domain
RSOL_468740	PF01419	1.2e-10	244	320	18	94	130	0	Jacalin	Jacalin-like lectin domain
RSOL_004350	PF07714	5.2e-32	61	321	10	258	259	1	Pkinase_Tyr	Protein tyrosine kinase
RSOL_004350	PF00069	3.6e-28	61	320	10	256	260	0	Pkinase	Protein kinase domain
RSOL_022550	PF06628	5.1e-20	33	94	8	68	68	1	Catalase-rel	Catalase-related immune-responsive
RSOL_094660	PF07731	2.1e-07	78	110	97	129	130	1	Cu-oxidase_2	Multicopper oxidase
RSOL_198110	PF01370	8.7e-08	10	176	1	155	238	1	Epimerase	NAD dependent epimerase/dehydratase family
RSOL_521300	PF04937	1.2e-07	129	269	1	141	153	1	DUF659	Protein of unknown function (DUF 659)
RSOL_494350	PF11327	2.7e-08	18	55	2	40	185	1	DUF3129	Protein of unknown function (DUF3129)
RSOL_434150	PF00753	2.8e-12	55	309	4	183	194	1	Lactamase_B	Metallo-beta-lactamase superfamily
RSOL_468750	PF01636	1.1e-08	65	214	43	181	238	1	APH	Phosphotransferase enzyme family
RSOL_424530	PF07690	3.4e-26	89	433	13	353	353	1	MFS_1	Major Facilitator Superfamily
RSOL_271480	PF07690	6.2e-32	144	522	5	347	353	1	MFS_1	Major Facilitator Superfamily
RSOL_271480	PF00083	7e-12	142	330	21	209	451	0	Sugar_tr	Sugar (and other) transporter
RSOL_287900	PF07714	4.4e-43	53	305	9	259	259	1	Pkinase_Tyr	Protein tyrosine kinase
RSOL_287900	PF00069	1e-39	51	303	7	256	260	0	Pkinase	Protein kinase domain
RSOL_054300	PF00651	4.3e-07	37	135	13	102	111	1	BTB	BTB/POZ domain
RSOL_094670	PF01734	2.1e-14	19	210	4	200	204	0	Patatin	Patatin-like phospholipase
RSOL_094670	PF00931	3.3e-12	371	578	1	217	285	0	NB-ARC	NB-ARC domain
RSOL_094670	PF01637	1.5e-05	371	436	4	67	234	0	Arch_ATPase	Archaeal ATPase
RSOL_499910	PF10247	2.6e-17	1	56	9	64	67	1	Romo1	Reactive mitochondrial oxygen species modulator 1
RSOL_478570	PF05699	2.6e-08	491	543	32	84	84	0	hATC	hAT family dimerisation domain
RSOL_494360	PF11327	9.3e-09	18	55	2	40	185	1	DUF3129	Protein of unknown function (DUF3129)
RSOL_489450	PF00350	1.7e-13	207	426	1	129	168	1	Dynamin_N	Dynamin family
RSOL_468970	PF07690	2.3e-15	51	304	62	259	353	1	MFS_1	Major Facilitator Superfamily
RSOL_468970	PF06609	5.9e-08	78	273	140	329	599	0	TRI12	Fungal trichothecene efflux pump (TRI12)
RSOL_345620	PF01521	9.3e-19	113	206	2	89	91	1	Fe-S_biosyn	Iron-sulphur cluster biosynthesis
RSOL_362230	PF04937	1.8e-10	187	305	35	152	153	1	DUF659	Protein of unknown function (DUF 659)
RSOL_392420	PF07732	5.9e-46	61	175	3	119	120	1	Cu-oxidase_3	Multicopper oxidase
RSOL_392420	PF07731	1.2e-33	450	562	20	129	130	0	Cu-oxidase_2	Multicopper oxidase
RSOL_392420	PF00394	2.4e-26	187	356	2	154	155	0	Cu-oxidase	Multicopper oxidase
RSOL_004990	PF00270	6.4e-08	75	140	7	81	167	1	DEAD	DEAD/DEAH box helicase
RSOL_022740	PF03372	6e-21	19	316	1	276	276	1	Exo_endo_phos	Endonuclease/Exonuclease/phosphatase family
RSOL_075740	PF00082	1.7e-37	130	353	13	274	307	1	Peptidase_S8	Subtilase family
RSOL_075740	PF05922	6.6e-10	37	106	2	86	87	0	Inhibitor_I9	Peptidase inhibitor I9
RSOL_094780	PF07714	4.2e-41	266	525	9	257	259	1	Pkinase_Tyr	Protein tyrosine kinase
RSOL_094780	PF00069	3e-38	266	523	9	254	260	0	Pkinase	Protein kinase domain
RSOL_114570	PF00078	2e-33	1274	1531	2	213	214	1	RVT_1	Reverse transcriptase (RNA-dependent DNA polymerase)
RSOL_138590	PF07732	5.1e-12	28	78	2	53	120	1	Cu-oxidase_3	Multicopper oxidase
RSOL_533540	PF07727	3.2e-16	12	91	86	160	246	1	RVT_2	Reverse transcriptase (RNA-dependent DNA polymerase)
RSOL_502360	PF00078	6.2e-17	1	82	126	214	214	1	RVT_1	Reverse transcriptase (RNA-dependent DNA polymerase)
RSOL_434300	PF03630	8.6e-20	1	52	273	324	333	1	Fumble	Fumble
RSOL_469060	PF07931	1.4e-05	9	132	1	126	174	1	CPT	Chloramphenicol phosphotransferase-like protein
RSOL_005200	PF00385	1.8e-15	136	186	1	55	55	1	Chromo	chromo' (CHRromatin Organisation MOdifier) domain
RSOL_095190	PF07714	6e-32	2	207	50	256	259	1	Pkinase_Tyr	Protein tyrosine kinase
RSOL_095190	PF00069	1e-31	3	206	48	254	260	0	Pkinase	Protein kinase domain
RSOL_138700	PF00734	3.6e-13	118	146	1	29	29	1	CBM_1	Fungal cellulose binding domain
RSOL_217890	PF01764	6.7e-12	71	257	1	136	143	1	Lipase_3	Lipase (class 3)
RSOL_564490	PF02182	4.2e-07	139	187	2	54	155	1	YDG_SRA	YDG/SRA domain
RSOL_494480	PF00270	0.00013	45	78	3	36	167	1	DEAD	DEAD/DEAH box helicase
RSOL_434330	PF02548	1.2e-98	39	298	1	260	261	1	Pantoate_transf	Ketopantoate hydroxymethyltransferase
RSOL_489800	PF00400	9.9e-05	85	115	7	38	39	0	WD40	WD domain, G-beta repeat
RSOL_489800	PF00400	0.00028	139	158	20	39	39	0	WD40	WD domain, G-beta repeat
RSOL_489800	PF00400	2.7e-05	167	201	5	39	39	0	WD40	WD domain, G-beta repeat
RSOL_469130	PF00085	5e-14	9	65	4	62	104	1	Thioredoxin	Thioredoxin
RSOL_362270	PF00264	3e-21	65	255	3	228	228	1	Tyrosinase	Common central domain of tyrosinase
RSOL_251690	PF00067	3.3e-54	34	466	1	431	458	1	p450	Cytochrome P450
RSOL_272480	PF01794	4.7e-13	196	315	2	124	125	1	Ferric_reduct	Ferric reductase like transmembrane component
RSOL_272480	PF08022	6e-13	363	453	18	104	105	0	FAD_binding_8	FAD-binding domain
RSOL_272480	PF08030	8.3e-06	464	539	4	84	158	0	NAD_binding_6	Ferric reductase NAD binding domain
RSOL_317830	PF00410	5e-11	22	114	33	129	129	1	Ribosomal_S8	Ribosomal protein S8
RSOL_036430	PF03659	6.5e-81	32	420	1	384	386	1	Glyco_hydro_71	Glycosyl hydrolase family 71
RSOL_075870	PF00107	6.4e-20	167	284	1	117	130	1	ADH_zinc_N	Zinc-binding dehydrogenase
RSOL_095200	PF00122	9.6e-19	958	1122	50	207	228	0	E1-E2_ATPase	E1-E2 ATPase
RSOL_138810	PF07731	3.5e-13	2	55	78	127	130	1	Cu-oxidase_2	Multicopper oxidase
RSOL_161390	PF00069	8.7e-18	17	167	106	255	260	1	Pkinase	Protein kinase domain
RSOL_161390	PF07714	1.7e-14	15	167	109	256	259	0	Pkinase_Tyr	Protein tyrosine kinase
RSOL_198780	PF01565	2.1e-15	65	210	3	137	138	1	FAD_binding_4	FAD binding domain
RSOL_230040	PF02171	4.7e-16	393	490	2	103	304	1	Piwi	Piwi domain
RSOL_230040	PF02171	3.3e-54	488	673	119	301	304	0	Piwi	Piwi domain
RSOL_230040	PF02170	2.4e-14	96	210	2	115	134	0	PAZ	PAZ domain
RSOL_230040	PF08699	5.7e-13	45	94	4	52	52	0	DUF1785	Domain of unknown function (DUF1785)
RSOL_500070	PF02364	0	67	886	1	816	817	1	Glucan_synthase	1,3-beta-glucan synthase component
RSOL_251720	PF08386	2.2e-13	8	79	8	77	103	1	Abhydrolase_4	TAP-like protein
RSOL_272490	PF00153	4e-17	28	109	7	91	96	0	Mito_carr	Mitochondrial carrier protein
RSOL_036440	PF00082	1.4e-53	138	561	5	298	307	1	Peptidase_S8	Subtilase family
RSOL_036440	PF06280	1.9e-11	606	703	10	107	112	0	DUF1034	Fn3-like domain (DUF1034)
RSOL_036440	PF02225	1.2e-07	371	433	14	80	100	0	PA	PA domain
RSOL_055360	PF00400	0.00016	457	489	7	39	39	0	WD40	WD domain, G-beta repeat
RSOL_055360	PF00400	8.8e-10	675	712	2	39	39	0	WD40	WD domain, G-beta repeat
RSOL_075920	PF07690	1.7e-48	52	451	2	353	353	1	MFS_1	Major Facilitator Superfamily
RSOL_139040	PF00734	6.7e-14	25	53	1	29	29	1	CBM_1	Fungal cellulose binding domain
RSOL_199000	PF00067	6.2e-59	83	528	24	433	458	1	p450	Cytochrome P450
RSOL_218030	PF04082	1.8e-06	26	145	30	154	260	1	Fungal_trans	Fungal specific transcription factor domain
RSOL_494610	PF02230	1.3e-17	43	173	13	144	216	1	Abhydrolase_2	Phospholipase/Carboxylesterase
RSOL_494610	PF00620	1.2e-12	559	629	81	150	153	0	RhoGAP	RhoGAP domain
RSOL_469550	PF00067	5e-55	6	454	28	439	458	1	p450	Cytochrome P450
RSOL_424600	PF01636	4.6e-10	38	194	56	209	238	1	APH	Phosphotransferase enzyme family
RSOL_424600	PF01633	5.8e-05	137	181	137	174	211	0	Choline_kinase	Choline/ethanolamine kinase
RSOL_378790	PF00069	1.3e-20	588	752	9	155	260	1	Pkinase	Protein kinase domain
RSOL_378790	PF07714	1.6e-17	643	767	45	173	259	0	Pkinase_Tyr	Protein tyrosine kinase
RSOL_378790	PF00790	2e-09	168	263	19	116	141	0	VHS	VHS domain
RSOL_055780	PF00026	1.7e-59	92	399	3	313	314	1	Asp	Eukaryotic aspartyl protease
RSOL_075930	PF00069	1.1e-05	474	565	70	163	260	1	Pkinase	Protein kinase domain
RSOL_115230	PF07727	1.1e-26	1	158	99	244	246	1	RVT_2	Reverse transcriptase (RNA-dependent DNA polymerase)
RSOL_139050	PF00400	2.5e-05	22	50	11	39	39	1	WD40	WD domain, G-beta repeat
RSOL_139050	PF00400	9.5e-10	104	136	7	39	39	0	WD40	WD domain, G-beta repeat
RSOL_139050	PF00400	3.5e-12	147	179	7	39	39	0	WD40	WD domain, G-beta repeat
RSOL_139050	PF00400	7.3e-10	190	222	7	39	39	0	WD40	WD domain, G-beta repeat
RSOL_139050	PF00400	1.2e-11	233	267	5	39	39	0	WD40	WD domain, G-beta repeat
RSOL_139050	PF00400	0.00023	287	310	16	39	39	0	WD40	WD domain, G-beta repeat
RSOL_139050	PF00400	1e-10	320	352	7	39	39	0	WD40	WD domain, G-beta repeat
RSOL_139050	PF00400	1.3e-10	363	395	7	39	39	0	WD40	WD domain, G-beta repeat
RSOL_139050	PF00400	4.8e-10	408	438	9	39	39	0	WD40	WD domain, G-beta repeat
RSOL_139050	PF00400	3.3e-06	449	479	7	37	39	0	WD40	WD domain, G-beta repeat
RSOL_139050	PF00400	4.2e-09	492	526	7	39	39	0	WD40	WD domain, G-beta repeat
RSOL_162350	PF05970	3e-99	526	865	1	355	422	1	DUF889	PIF1 helicase
RSOL_509670	PF00293	1.8e-15	285	397	5	124	135	0	NUDIX	NUDIX domain
RSOL_509670	PF09296	1.7e-10	77	227	2	97	97	0	NUDIX-like	NADH pyrophosphatase-like rudimentary NUDIX domain
RSOL_445630	PF00294	4.8e-15	66	307	67	292	300	1	PfkB	pfkB family carbohydrate kinase
RSOL_480030	PF04188	1.7e-60	12	415	59	444	444	1	Mannosyl_trans2	Mannosyltransferase (PIG-V))
RSOL_461190	PF00012	1.8e-217	18	555	1	540	602	1	HSP70	Hsp70 protein
RSOL_461190	PF06723	2.5e-19	133	386	75	317	327	0	MreB_Mbl	MreB/Mbl protein
RSOL_419360	PF08982	6.6e-26	4	149	2	147	148	1	DUF1857	Domain of unknown function (DUF1857)
RSOL_337340	PF00264	4.7e-15	107	195	3	99	228	1	Tyrosinase	Common central domain of tyrosinase
RSOL_355310	PF00264	2.2e-07	57	145	33	101	228	1	Tyrosinase	Common central domain of tyrosinase
RSOL_355310	PF00264	9.4e-39	267	554	19	226	228	0	Tyrosinase	Common central domain of tyrosinase
RSOL_246130	PF08284	3.5e-09	22	116	25	118	135	1	RVP_2	Retroviral aspartyl protease
RSOL_281640	PF06012	4.9e-27	17	301	1	245	329	1	DUF908	Domain of Unknown Function (DUF908)
RSOL_297440	PF05699	8.5e-12	76	118	5	52	84	1	hATC	hAT family dimerisation domain
RSOL_312180	PF03936	4.2e-25	39	284	15	268	270	1	Terpene_synth_C	Terpene synthase family, metal binding domain
RSOL_014670	PF00248	3.9e-18	25	99	2	71	284	1	Aldo_ket_red	Aldo/keto reductase family
RSOL_067060	PF00069	1.3e-23	1	158	104	252	260	1	Pkinase	Protein kinase domain
RSOL_067060	PF00069	8.4e-14	238	404	99	255	260	0	Pkinase	Protein kinase domain
RSOL_067060	PF00069	1.3e-12	487	620	25	155	260	0	Pkinase	Protein kinase domain
RSOL_067060	PF07714	4.1e-16	11	157	116	252	259	0	Pkinase_Tyr	Protein tyrosine kinase
RSOL_067060	PF07714	1.5e-10	237	404	103	256	259	0	Pkinase_Tyr	Protein tyrosine kinase
RSOL_067060	PF07714	4.1e-05	480	613	22	152	259	0	Pkinase_Tyr	Protein tyrosine kinase
RSOL_125630	PF00780	6.8e-60	195	468	5	272	275	1	CNH	CNH domain
RSOL_171420	PF00069	8.5e-18	8	145	128	259	260	1	Pkinase	Protein kinase domain
RSOL_171420	PF07714	1.5e-12	8	141	133	256	259	0	Pkinase_Tyr	Protein tyrosine kinase
RSOL_209790	PF00069	9.1e-07	428	500	104	171	260	1	Pkinase	Protein kinase domain
RSOL_224200	PF00069	5.4e-38	65	322	8	256	260	1	Pkinase	Protein kinase domain
RSOL_224200	PF07714	4.6e-35	65	324	8	259	259	0	Pkinase_Tyr	Protein tyrosine kinase
RSOL_500790	PF02431	4.9e-23	2	155	15	187	200	1	Chalcone	Chalcone-flavanone isomerase
RSOL_490260	PF04525	5.8e-20	2	138	44	186	186	1	DUF567	Protein of unknown function (DUF567)
RSOL_287970	PF00172	1.7e-06	9	41	1	33	40	1	Zn_clus	Fungal Zn(2)-Cys(6) binuclear cluster domain
RSOL_317870	PF02417	8.7e-11	85	196	13	129	169	1	Chromate_transp	Chromate transporter
RSOL_005940	PF06140	7.9e-08	19	94	1	80	83	1	Ifi-6-16	Interferon-induced 6-16 family
RSOL_055970	PF03330	2.1e-09	42	142	3	77	78	1	DPBB_1	Rare lipoprotein A (RlpA)-like double-psi beta-barrel
RSOL_075940	PF00083	8.4e-108	30	491	3	451	451	1	Sugar_tr	Sugar (and other) transporter
RSOL_075940	PF07690	6.7e-21	34	424	3	335	353	0	MFS_1	Major Facilitator Superfamily
RSOL_179320	PF01869	8e-16	11	385	3	225	268	1	BcrAD_BadFG	BadF/BadG/BcrA/BcrD ATPase family
RSOL_563990	PF01498	8.1e-14	69	136	6	72	72	1	Transposase_5	Transposase
RSOL_503060	PF05699	6.1e-18	262	336	1	80	84	0	hATC	hAT family dimerisation domain
RSOL_494780	PF00026	6.5e-07	29	96	62	121	314	1	Asp	Eukaryotic aspartyl protease
RSOL_251960	PF05729	9.8e-08	361	512	2	135	166	0	NACHT	NACHT domain
RSOL_272630	PF00026	1e-33	10	256	37	281	314	1	Asp	Eukaryotic aspartyl protease
RSOL_317980	PF00856	1.9e-05	73	112	117	157	158	1	SET	SET domain
RSOL_056000	PF00011	9.2e-07	30	85	35	98	102	1	HSP20	Hsp20/alpha crystallin family
RSOL_095440	PF00270	1.1e-14	13	184	2	164	167	1	DEAD	DEAD/DEAH box helicase
RSOL_095440	PF00271	3.3e-13	276	341	12	77	78	0	Helicase_C	Helicase conserved C-terminal domain
RSOL_218070	PF01794	2.1e-15	140	247	2	122	125	1	Ferric_reduct	Ferric reductase like transmembrane component
RSOL_218070	PF08022	1.8e-14	296	391	18	104	105	0	FAD_binding_8	FAD-binding domain
RSOL_538870	PF00400	8.9e-12	23	57	5	39	39	1	WD40	WD domain, G-beta repeat
RSOL_538870	PF00400	8.2e-12	68	100	7	39	39	0	WD40	WD domain, G-beta repeat
RSOL_538870	PF00400	2.1e-12	159	191	7	39	39	0	WD40	WD domain, G-beta repeat
RSOL_538870	PF00400	4.2e-13	200	234	5	39	39	0	WD40	WD domain, G-beta repeat
RSOL_501400	PF09994	3.1e-78	17	330	1	275	276	1	DUF2235	Uncharacterized conserved protein (DUF2235)
RSOL_434510	PF01370	1.4e-06	153	226	155	228	238	0	Epimerase	NAD dependent epimerase/dehydratase family
RSOL_434510	PF05368	5.7e-06	6	78	1	73	233	0	NmrA	NmrA-like family
RSOL_434510	PF01118	1.3e-05	5	80	1	77	121	0	Semialdhyde_dh	Semialdehyde dehydrogenase, NAD binding domain
RSOL_347790	PF00069	1.2e-42	679	934	6	256	260	1	Pkinase	Protein kinase domain
RSOL_347790	PF07714	4.4e-42	680	935	7	258	259	0	Pkinase_Tyr	Protein tyrosine kinase
RSOL_379050	PF00665	3.3e-14	4	74	46	116	120	1	rve	Integrase core domain
RSOL_547490	PF00400	1	171	204	4	37	39	0	WD40	WD domain, G-beta repeat
RSOL_547490	PF00400	1.4e-06	216	248	6	39	39	0	WD40	WD domain, G-beta repeat
RSOL_547490	PF00400	5.2e-08	265	292	12	39	39	0	WD40	WD domain, G-beta repeat
RSOL_547490	PF00400	2e-09	346	378	7	39	39	0	WD40	WD domain, G-beta repeat
RSOL_547490	PF00400	9.7e-06	389	420	7	39	39	0	WD40	WD domain, G-beta repeat
RSOL_288010	PF00400	1.3e-11	32	66	5	39	39	1	WD40	WD domain, G-beta repeat
RSOL_288010	PF00400	8.2e-10	77	109	7	39	39	0	WD40	WD domain, G-beta repeat
RSOL_288010	PF00400	1.6e-12	168	200	7	39	39	0	WD40	WD domain, G-beta repeat
RSOL_288010	PF00400	1.3e-12	211	243	7	39	39	0	WD40	WD domain, G-beta repeat
RSOL_288010	PF00400	5.5e-13	254	286	7	39	39	0	WD40	WD domain, G-beta repeat
RSOL_288010	PF00400	4.7e-07	296	327	6	37	39	0	WD40	WD domain, G-beta repeat
RSOL_288010	PF00069	7.4e-33	396	582	7	188	260	0	Pkinase	Protein kinase domain
RSOL_288010	PF07714	1.2e-32	397	582	8	194	259	0	Pkinase_Tyr	Protein tyrosine kinase
RSOL_036740	PF11790	1.5e-28	25	186	1	167	240	1	Glyco_hydro_cc	Glycosyl hydrolase catalytic core
RSOL_075980	PF01734	7.7e-22	12	229	1	203	204	1	Patatin	Patatin-like phospholipase
RSOL_095770	PF00026	2.4e-42	41	321	22	313	314	0	Asp	Eukaryotic aspartyl protease
RSOL_139880	PF00069	9e-26	142	294	13	168	260	0	Pkinase	Protein kinase domain
RSOL_139880	PF07714	4.4e-24	152	294	28	175	259	0	Pkinase_Tyr	Protein tyrosine kinase
RSOL_470370	PF00067	9.8e-50	12	187	257	434	458	1	p450	Cytochrome P450
RSOL_425180	PF00264	1.9e-23	35	221	35	227	228	1	Tyrosinase	Common central domain of tyrosinase
RSOL_347800	PF00172	1.9e-07	12	48	1	37	40	1	Zn_clus	Fungal Zn(2)-Cys(6) binuclear cluster domain
RSOL_234190	PF00069	1.3e-31	31	204	88	257	260	1	Pkinase	Protein kinase domain
RSOL_234190	PF07714	5.6e-24	36	204	103	258	259	0	Pkinase_Tyr	Protein tyrosine kinase
RSOL_272880	PF00931	3.1e-10	61	266	3	217	285	1	NB-ARC	NB-ARC domain
RSOL_272880	PF01637	2.1e-05	75	122	18	65	234	0	Arch_ATPase	Archaeal ATPase
RSOL_288220	PF00400	3.5e-11	9	41	7	39	39	1	WD40	WD domain, G-beta repeat
RSOL_288220	PF00400	4.8e-09	53	84	8	39	39	0	WD40	WD domain, G-beta repeat
RSOL_288220	PF00400	5.5e-12	95	127	7	39	39	0	WD40	WD domain, G-beta repeat
RSOL_288220	PF00400	1.3e-08	136	167	5	36	39	0	WD40	WD domain, G-beta repeat
RSOL_288220	PF07714	2.4e-40	274	524	9	257	259	0	Pkinase_Tyr	Protein tyrosine kinase
RSOL_288220	PF00069	4e-37	273	523	8	255	260	0	Pkinase	Protein kinase domain
RSOL_024850	PF08031	2.1e-05	302	338	2	41	47	0	BBE	Berberine and berberine like
RSOL_036750	PF01425	2.3e-87	79	555	1	434	435	1	Amidase	Amidase
RSOL_075990	PF01734	6.9e-28	48	250	1	203	204	1	Patatin	Patatin-like phospholipase
RSOL_095980	PF07731	1.7e-17	1	92	50	129	130	1	Cu-oxidase_2	Multicopper oxidase
RSOL_115630	PF00083	1.6e-98	24	487	2	451	451	1	Sugar_tr	Sugar (and other) transporter
RSOL_115630	PF07690	3.9e-12	30	221	4	183	353	0	MFS_1	Major Facilitator Superfamily
RSOL_200370	PF00534	2.6e-16	8	95	84	171	172	1	Glycos_transf_1	Glycosyl transferases group 1
RSOL_503600	PF00400	3.8e-08	54	84	9	39	39	1	WD40	WD domain, G-beta repeat
RSOL_503600	PF00400	0.00042	377	401	15	39	39	0	WD40	WD domain, G-beta repeat
RSOL_503600	PF00400	0.00086	412	441	7	37	39	0	WD40	WD domain, G-beta repeat
RSOL_490880	PF00188	2e-17	356	469	4	123	124	0	CAP	Cysteine-rich secretory protein family
RSOL_234300	PF07714	5.1e-18	162	332	38	198	259	1	Pkinase_Tyr	Protein tyrosine kinase
RSOL_234300	PF00069	2.9e-17	146	331	23	191	260	0	Pkinase	Protein kinase domain
RSOL_006330	PF05729	3.4e-11	62	243	2	162	166	1	NACHT	NACHT domain
RSOL_006330	PF00004	0.00021	65	205	3	105	130	0	AAA	ATPase family associated with various cellular activities (AAA)
RSOL_036760	PF01425	8.8e-37	5	312	157	435	435	1	Amidase	Amidase
RSOL_115890	PF00646	0.00022	76	110	3	37	48	1	F-box	F-box domain
RSOL_200580	PF00078	4.1e-23	160	320	1	214	214	1	RVT_1	Reverse transcriptase (RNA-dependent DNA polymerase)
RSOL_218830	PF00069	3.2e-40	95	309	6	217	260	1	Pkinase	Protein kinase domain
RSOL_218830	PF07714	2.5e-38	95	311	6	222	259	0	Pkinase_Tyr	Protein tyrosine kinase
RSOL_434980	PF08740	1.3e-08	30	92	2	62	187	1	BCS1_N	BCS1 N terminal
RSOL_347820	PF00400	4.3e-10	21	54	6	39	39	1	WD40	WD domain, G-beta repeat
RSOL_347820	PF00400	7.3e-11	65	95	9	39	39	0	WD40	WD domain, G-beta repeat
RSOL_347820	PF00400	4.7e-08	108	140	7	39	39	0	WD40	WD domain, G-beta repeat
RSOL_347820	PF00400	3.4e-08	151	183	7	39	39	0	WD40	WD domain, G-beta repeat
RSOL_347820	PF00400	6.5e-13	232	267	4	39	39	0	WD40	WD domain, G-beta repeat
RSOL_347820	PF00400	8.9e-12	278	310	7	39	39	0	WD40	WD domain, G-beta repeat
RSOL_347820	PF00400	2.4e-12	316	352	3	39	39	0	WD40	WD domain, G-beta repeat
RSOL_347820	PF00400	1.4e-06	363	393	7	37	39	0	WD40	WD domain, G-beta repeat
RSOL_347820	PF07676	1	189	219	4	33	39	0	PD40	WD40-like Beta Propeller Repeat
RSOL_362670	PF01734	1.2e-21	80	284	1	195	204	1	Patatin	Patatin-like phospholipase
RSOL_234710	PF00400	0.00012	206	234	11	39	39	0	WD40	WD domain, G-beta repeat
RSOL_234710	PF00400	1.1e-12	245	277	7	39	39	0	WD40	WD domain, G-beta repeat
RSOL_234710	PF00400	1.7e-09	288	320	7	39	39	0	WD40	WD domain, G-beta repeat
RSOL_234710	PF00400	1.1e-13	331	363	7	39	39	0	WD40	WD domain, G-beta repeat
RSOL_234710	PF02992	7e-28	12	117	44	153	226	0	Transposase_21	Transposase family tnp2
RSOL_253340	PF00656	4.2e-27	116	223	1	92	243	0	Peptidase_C14	Caspase domain
RSOL_006360	PF08241	2.3e-18	49	148	1	94	95	1	Methyltransf_11	Methyltransferase domain
RSOL_006360	PF01209	8.7e-12	21	148	24	150	233	0	Ubie_methyltran	ubiE/COQ5 methyltransferase family
RSOL_006360	PF08242	8.2e-12	49	147	1	99	99	0	Methyltransf_12	Methyltransferase domain
RSOL_006360	PF05175	4.4e-09	33	147	20	136	170	0	MTS	Methyltransferase small domain
RSOL_006360	PF01135	8.8e-09	20	91	52	119	210	0	PCMT	Protein-L-isoaspartate(D-aspartate) O-methyltransferase (PCMT)
RSOL_006360	PF02353	5.1e-06	33	148	51	163	273	0	CMAS	Cyclopropane-fatty-acyl-phospholipid synthase
RSOL_006360	PF08003	9.3e-06	36	198	107	260	315	0	Methyltransf_9	Protein of unknown function (DUF1698)
RSOL_006360	PF05219	5.4e-05	26	104	71	151	265	0	DREV	DREV methyltransferase
RSOL_006360	PF01269	0.00012	42	146	71	173	229	0	Fibrillarin	Fibrillarin
RSOL_025370	PF01494	2e-05	6	82	4	77	356	1	FAD_binding_3	FAD binding domain
RSOL_036770	PF01419	2.5e-05	303	422	12	126	130	1	Jacalin	Jacalin-like lectin domain
RSOL_036770	PF01419	9.2e-05	470	555	20	104	130	0	Jacalin	Jacalin-like lectin domain
RSOL_116330	PF07519	2.3e-96	101	552	15	473	475	1	Tannase	Tannase and feruloyl esterase
RSOL_503840	PF00270	1.5e-13	27	201	2	162	167	1	DEAD	DEAD/DEAH box helicase
RSOL_435050	PF03171	2.1e-12	185	272	5	88	97	1	2OG-FeII_Oxy	2OG-Fe(II) oxygenase superfamily
RSOL_470700	PF00067	7.2e-07	7	67	400	455	458	1	p450	Cytochrome P450
RSOL_362980	PF01734	4.6e-20	67	251	1	194	204	1	Patatin	Patatin-like phospholipase
RSOL_393090	PF00385	7.9e-10	125	177	1	53	55	1	Chromo	chromo' (CHRromatin Organisation MOdifier) domain
RSOL_273680	PF01479	3e-05	109	137	1	29	48	0	S4	S4 domain
RSOL_288250	PF00400	2.9e-13	34	67	6	39	39	1	WD40	WD domain, G-beta repeat
RSOL_288250	PF00400	1.2e-07	78	108	7	37	39	0	WD40	WD domain, G-beta repeat
RSOL_288250	PF00400	8.2e-11	170	202	7	39	39	0	WD40	WD domain, G-beta repeat
RSOL_288250	PF00400	5.5e-09	213	245	7	39	39	0	WD40	WD domain, G-beta repeat
RSOL_288250	PF00400	2.1e-12	256	288	7	39	39	0	WD40	WD domain, G-beta repeat
RSOL_288250	PF00400	2.7e-08	297	329	5	37	39	0	WD40	WD domain, G-beta repeat
RSOL_306150	PF00067	1.1e-61	3	416	50	444	458	1	p450	Cytochrome P450
RSOL_056470	PF00026	6.1e-69	95	390	3	313	314	1	Asp	Eukaryotic aspartyl protease
RSOL_140630	PF04937	6.1e-07	186	322	1	137	153	1	DUF659	Protein of unknown function (DUF 659)
RSOL_179520	PF09352	1.5e-26	40	129	2	95	162	1	DUF1994	Domain of unknown function (DUF1994)
RSOL_201220	PF01734	1.4e-08	472	548	1	66	204	0	Patatin	Patatin-like phospholipase
RSOL_288360	PF00400	6.9e-11	47	79	7	39	39	0	WD40	WD domain, G-beta repeat
RSOL_288360	PF00400	4.4e-10	88	122	5	39	39	0	WD40	WD domain, G-beta repeat
RSOL_288360	PF00400	1.2e-12	133	165	7	39	39	0	WD40	WD domain, G-beta repeat
RSOL_288360	PF00400	3.5e-08	174	206	5	37	39	0	WD40	WD domain, G-beta repeat
RSOL_288360	PF07714	1.8e-33	311	555	8	257	259	0	Pkinase_Tyr	Protein tyrosine kinase
RSOL_288360	PF00069	7.8e-29	311	555	8	256	260	0	Pkinase	Protein kinase domain
RSOL_006490	PF10313	2.4e-12	19	58	3	43	43	1	DUF2415	Uncharacterised protein domain (DUF2415)
RSOL_025690	PF00734	3.6e-13	119	147	1	29	29	1	CBM_1	Fungal cellulose binding domain
RSOL_037360	PF00078	1.1e-21	101	283	5	174	214	1	RVT_1	Reverse transcriptase (RNA-dependent DNA polymerase)
RSOL_037360	PF00075	1.3e-15	557	695	3	130	131	0	RnaseH	RNase H
RSOL_076540	PF00082	3.9e-16	25	162	83	239	307	1	Peptidase_S8	Subtilase family
RSOL_116400	PF00561	6.9e-15	117	252	1	80	231	1	Abhydrolase_1	alpha/beta hydrolase fold
RSOL_140640	PF07714	3.3e-14	143	259	6	130	259	0	Pkinase_Tyr	Protein tyrosine kinase
RSOL_140640	PF00069	5.9e-15	148	260	11	126	260	0	Pkinase	Protein kinase domain
RSOL_179550	PF00069	1.4e-24	74	269	10	198	260	1	Pkinase	Protein kinase domain
RSOL_179550	PF07714	2.3e-17	75	261	11	196	259	0	Pkinase_Tyr	Protein tyrosine kinase
RSOL_201360	PF00646	7.9e-06	8	53	2	47	48	1	F-box	F-box domain
RSOL_503910	PF05193	5e-10	199	380	3	172	183	1	Peptidase_M16_C	Peptidase M16 inactive domain
RSOL_503910	PF05193	6.7e-05	755	931	6	182	183	0	Peptidase_M16_C	Peptidase M16 inactive domain
RSOL_503910	PF00675	3.7e-07	60	150	31	125	149	0	Peptidase_M16	Insulinase (Peptidase family M16)
RSOL_363110	PF03443	7.7e-17	3	58	97	153	236	1	Glyco_hydro_61	Glycosyl hydrolase family 61
RSOL_380000	PF00172	5.3e-07	8	39	2	33	40	1	Zn_clus	Fungal Zn(2)-Cys(6) binuclear cluster domain
RSOL_288370	PF07714	2.9e-38	2	207	59	258	259	1	Pkinase_Tyr	Protein tyrosine kinase
RSOL_288370	PF00069	2.3e-37	1	207	55	257	260	0	Pkinase	Protein kinase domain
RSOL_006500	PF00400	1.4e-07	6	38	7	39	39	1	WD40	WD domain, G-beta repeat
RSOL_006500	PF00400	1.4e-06	55	80	14	39	39	0	WD40	WD domain, G-beta repeat
RSOL_006500	PF00400	4e-05	219	249	7	37	39	0	WD40	WD domain, G-beta repeat
RSOL_037680	PF00271	4.4e-15	283	350	10	77	78	1	Helicase_C	Helicase conserved C-terminal domain
RSOL_037680	PF00270	8.1e-15	25	190	3	165	167	0	DEAD	DEAD/DEAH box helicase
RSOL_056650	PF00400	1.9e-05	162	188	12	38	39	0	WD40	WD domain, G-beta repeat
RSOL_056650	PF00400	5.2e-07	330	363	6	39	39	0	WD40	WD domain, G-beta repeat
RSOL_056650	PF00400	1.2e-11	371	406	4	39	39	0	WD40	WD domain, G-beta repeat
RSOL_056650	PF00400	5.2e-08	417	449	7	39	39	0	WD40	WD domain, G-beta repeat
RSOL_076870	PF00172	5e-07	193	223	1	31	40	1	Zn_clus	Fungal Zn(2)-Cys(6) binuclear cluster domain
RSOL_099150	PF03443	2.4e-61	5	220	5	236	236	1	Glyco_hydro_61	Glycosyl hydrolase family 61
RSOL_116430	PF03211	1.8e-62	48	237	15	206	215	1	Pectate_lyase	Pectate lyase
RSOL_179560	PF07714	1.2e-27	145	310	102	258	259	0	Pkinase_Tyr	Protein tyrosine kinase
RSOL_179560	PF00069	3.9e-27	146	308	98	255	260	0	Pkinase	Protein kinase domain
RSOL_230900	PF00931	2.1e-08	302	448	17	177	285	1	NB-ARC	NB-ARC domain
RSOL_230900	PF01734	3.2e-06	29	138	93	201	204	0	Patatin	Patatin-like phospholipase
RSOL_564990	PF00561	5.1e-14	40	137	17	80	231	1	Abhydrolase_1	alpha/beta hydrolase fold
RSOL_495930	PF08241	2.8e-08	115	205	1	94	95	1	Methyltransf_11	Methyltransferase domain
RSOL_495930	PF01209	5.5e-05	167	211	112	156	233	0	Ubie_methyltran	ubiE/COQ5 methyltransferase family
RSOL_491200	PF01095	1.1e-31	158	366	88	295	298	0	Pectinesterase	Pectinesterase
RSOL_409600	PF07714	1.2e-34	12	197	8	194	259	1	Pkinase_Tyr	Protein tyrosine kinase
RSOL_409600	PF00069	5.1e-34	11	197	7	188	260	0	Pkinase	Protein kinase domain
RSOL_363120	PF00400	4.5e-07	3	29	13	39	39	1	WD40	WD domain, G-beta repeat
RSOL_363120	PF00400	0.00012	132	160	11	39	39	0	WD40	WD domain, G-beta repeat
RSOL_363120	PF00400	4.4e-12	169	203	5	39	39	0	WD40	WD domain, G-beta repeat
RSOL_363120	PF00400	2.9e-06	210	245	4	39	39	0	WD40	WD domain, G-beta repeat
RSOL_363120	PF11715	0.00012	174	269	213	299	547	0	Nup160	Nucleoporin Nup120/160
RSOL_288500	PF00282	3.9e-05	120	211	36	128	373	1	Pyridoxal_deC	Pyridoxal-dependent decarboxylase conserved domain
RSOL_288500	PF00282	9.5e-11	306	457	143	266	373	0	Pyridoxal_deC	Pyridoxal-dependent decarboxylase conserved domain
RSOL_306280	PF00067	5.8e-66	93	485	46	435	458	1	p450	Cytochrome P450
RSOL_318700	PF00067	7.7e-48	37	234	264	456	458	1	p450	Cytochrome P450
RSOL_006610	PF00385	9.1e-15	102	152	1	55	55	1	Chromo	chromo' (CHRromatin Organisation MOdifier) domain
RSOL_116440	PF00106	5.9e-25	9	166	2	165	167	1	adh_short	short chain dehydrogenase
RSOL_116440	PF08659	2.9e-09	10	166	3	166	181	0	KR	KR domain
RSOL_116440	PF01370	9.3e-06	10	166	1	158	238	0	Epimerase	NAD dependent epimerase/dehydratase family
RSOL_230910	PF00271	2.7e-24	54	130	2	78	78	1	Helicase_C	Helicase conserved C-terminal domain
RSOL_509800	PF08386	1.8e-10	7	64	47	103	103	1	Abhydrolase_4	TAP-like protein
RSOL_419390	PF00082	2.6e-32	9	194	83	271	307	1	Peptidase_S8	Subtilase family
RSOL_355420	PF00656	1.1e-13	1	172	30	145	243	1	Peptidase_C14	Caspase domain
RSOL_371880	PF00082	6.6e-20	122	235	143	270	307	1	Peptidase_S8	Subtilase family
RSOL_263800	PF03732	5.5e-10	22	96	24	95	96	1	Retrotrans_gag	Retrotransposon gag protein
RSOL_150300	PF03184	3.9e-28	202	350	2	162	217	1	DDE	DDE superfamily endonuclease
RSOL_150300	PF03221	3.6e-13	110	178	2	71	71	0	Transposase_Tc5	Tc5 transposase DNA-binding domain
RSOL_171540	PF00775	1e-08	94	183	2	100	183	1	Dioxygenase_C	Dioxygenase
RSOL_209870	PF05729	1.3e-09	352	510	2	142	166	0	NACHT	NACHT domain
RSOL_224310	PF00069	7e-17	57	178	6	126	260	1	Pkinase	Protein kinase domain
RSOL_224310	PF07714	8.7e-14	57	177	6	130	259	0	Pkinase_Tyr	Protein tyrosine kinase
RSOL_522720	PF00012	8.9e-170	1	453	118	571	602	1	HSP70	Hsp70 protein
RSOL_522720	PF06723	4.3e-15	17	254	92	316	327	0	MreB_Mbl	MreB/Mbl protein
RSOL_495950	PF00153	3e-17	46	134	4	94	96	1	Mito_carr	Mitochondrial carrier protein
RSOL_495950	PF00153	1.9e-18	146	240	6	94	96	0	Mito_carr	Mitochondrial carrier protein
RSOL_495950	PF00153	3.9e-17	248	330	5	90	96	0	Mito_carr	Mitochondrial carrier protein
RSOL_363230	PF01565	2.5e-20	66	172	1	107	138	1	FAD_binding_4	FAD binding domain
RSOL_255240	PF10337	6.4e-49	4	392	54	414	455	1	DUF2422	Protein of unknown function (DUF2422)
RSOL_099670	PF00098	0.00096	149	166	1	18	18	1	zf-CCHC	Zinc knuckle
RSOL_163490	PF00069	1.1e-39	9	263	7	254	260	1	Pkinase	Protein kinase domain
RSOL_163490	PF07714	2.6e-37	9	262	7	254	259	0	Pkinase_Tyr	Protein tyrosine kinase
RSOL_179770	PF07876	2.4e-05	38	69	56	87	97	0	Dabb	Stress responsive A/B Barrel Domain
RSOL_555640	PF03184	1.3e-09	11	69	159	217	217	1	DDE	DDE superfamily endonuclease
RSOL_435780	PF00657	2.9e-05	20	217	46	233	235	1	Lipase_GDSL	GDSL-like Lipase/Acylhydrolase
RSOL_409740	PF00400	4e-13	4	36	7	39	39	1	WD40	WD domain, G-beta repeat
RSOL_409740	PF00400	6.2e-09	47	79	7	39	39	0	WD40	WD domain, G-beta repeat
RSOL_409740	PF00400	3.9e-11	140	172	7	39	39	0	WD40	WD domain, G-beta repeat
RSOL_409740	PF00400	2.1e-08	233	264	6	37	39	0	WD40	WD domain, G-beta repeat
RSOL_409740	PF07714	1.2e-44	321	573	10	257	259	0	Pkinase_Tyr	Protein tyrosine kinase
RSOL_409740	PF00069	5.5e-42	320	574	9	257	260	0	Pkinase	Protein kinase domain
RSOL_425280	PF01419	3.3e-05	315	403	39	127	130	1	Jacalin	Jacalin-like lectin domain
RSOL_255250	PF10334	1.1e-33	19	168	76	226	229	1	DUF2421	Protein of unknown function (DUF2421)
RSOL_288750	PF00078	7.5e-08	1	153	87	211	214	1	RVT_1	Reverse transcriptase (RNA-dependent DNA polymerase)
RSOL_306820	PF02891	4.8e-14	15	67	2	49	50	1	zf-MIZ	MIZ/SP-RING zinc finger
RSOL_056880	PF05729	1.6e-08	144	325	2	165	166	1	NACHT	NACHT domain
RSOL_056880	PF00004	0.00012	147	276	3	92	130	0	AAA	ATPase family associated with various cellular activities (AAA)
RSOL_116510	PF00106	8.6e-26	9	168	2	165	167	1	adh_short	short chain dehydrogenase
RSOL_116510	PF08659	6.9e-10	9	166	2	164	181	0	KR	KR domain
RSOL_116510	PF01370	1e-06	10	168	1	158	238	0	Epimerase	NAD dependent epimerase/dehydratase family
RSOL_164130	PF00078	3.3e-14	8	131	1	175	214	1	RVT_1	Reverse transcriptase (RNA-dependent DNA polymerase)
RSOL_219380	PF01200	9.8e-34	2	68	2	69	69	1	Ribosomal_S28e	Ribosomal protein S28e
RSOL_230930	PF01734	1.4e-06	25	138	89	201	204	1	Patatin	Patatin-like phospholipase
RSOL_425290	PF01419	1e-06	330	434	20	126	130	1	Jacalin	Jacalin-like lectin domain
RSOL_363650	PF05699	6.7e-16	100	172	12	82	84	1	hATC	hAT family dimerisation domain
RSOL_380200	PF00646	2.1e-05	2	37	2	37	48	1	F-box	F-box domain
RSOL_236920	PF00400	5.2e-09	32	67	4	39	39	1	WD40	WD domain, G-beta repeat
RSOL_236920	PF00400	1.2e-10	78	110	7	39	39	0	WD40	WD domain, G-beta repeat
RSOL_236920	PF00400	1e-10	170	202	7	39	39	0	WD40	WD domain, G-beta repeat
RSOL_236920	PF00400	1.5e-13	211	245	5	39	39	0	WD40	WD domain, G-beta repeat
RSOL_236920	PF00400	8.1e-12	256	288	7	39	39	0	WD40	WD domain, G-beta repeat
RSOL_236920	PF00400	6.2e-07	297	325	5	33	39	0	WD40	WD domain, G-beta repeat
RSOL_236920	PF07714	4.4e-45	436	691	9	258	259	0	Pkinase_Tyr	Protein tyrosine kinase
RSOL_236920	PF00069	2.1e-40	434	690	7	256	260	0	Pkinase	Protein kinase domain
RSOL_288860	PF07690	5.8e-23	12	309	39	312	353	1	MFS_1	Major Facilitator Superfamily
RSOL_288860	PF00083	1.6e-07	12	132	53	170	451	0	Sugar_tr	Sugar (and other) transporter
RSOL_318730	PF03664	2.1e-134	40	308	1	271	271	1	Glyco_hydro_62	Glycosyl hydrolase family 62
RSOL_318730	PF00734	1.2e-11	368	395	1	29	29	0	CBM_1	Fungal cellulose binding domain
RSOL_006950	PF00135	1.6e-05	28	97	446	515	537	1	COesterase	Carboxylesterase
RSOL_037860	PF00651	1.6e-06	51	147	13	100	111	1	BTB	BTB/POZ domain
RSOL_056890	PF00400	1.7e-12	935	967	7	39	39	0	WD40	WD domain, G-beta repeat
RSOL_056890	PF00400	3.2e-07	1106	1138	7	39	39	0	WD40	WD domain, G-beta repeat
RSOL_056890	PF00400	9.2e-06	1153	1180	12	39	39	0	WD40	WD domain, G-beta repeat
RSOL_056890	PF00400	0.00044	1192	1219	8	37	39	0	WD40	WD domain, G-beta repeat
RSOL_056890	PF00400	5.3e-09	1327	1358	8	39	39	0	WD40	WD domain, G-beta repeat
RSOL_056890	PF00400	2.8e-11	1369	1401	7	39	39	0	WD40	WD domain, G-beta repeat
RSOL_056890	PF00400	1.6e-05	1412	1444	7	39	39	0	WD40	WD domain, G-beta repeat
RSOL_056890	PF05729	1.1e-09	304	462	2	142	166	0	NACHT	NACHT domain
RSOL_077440	PF00888	2.1e-71	1	332	244	583	589	1	Cullin	Cullin family
RSOL_077440	PF10557	1.2e-07	359	390	1	32	68	0	Cullin_Nedd8	Cullin protein neddylation domain
RSOL_116520	PF00106	1.1e-24	9	168	2	165	167	1	adh_short	short chain dehydrogenase
RSOL_116520	PF08659	5e-08	50	168	52	166	181	0	KR	KR domain
RSOL_116520	PF01370	2.9e-08	10	168	1	158	238	0	Epimerase	NAD dependent epimerase/dehydratase family
RSOL_180060	PF00400	2e-07	890	920	9	39	39	0	WD40	WD domain, G-beta repeat
RSOL_180060	PF05729	5.2e-10	308	491	3	162	166	0	NACHT	NACHT domain
RSOL_202290	PF11327	3.8e-47	29	191	2	171	185	1	DUF3129	Protein of unknown function (DUF3129)
RSOL_219560	PF00107	1.6e-26	195	323	3	129	130	1	ADH_zinc_N	Zinc-binding dehydrogenase
RSOL_219560	PF08240	6.9e-24	45	147	1	101	109	0	ADH_N	Alcohol dehydrogenase GroES-like domain
RSOL_553520	PF00069	1e-24	81	342	1	202	260	1	Pkinase	Protein kinase domain
RSOL_518170	PF00069	2.2e-36	396	590	6	194	260	1	Pkinase	Protein kinase domain
RSOL_518170	PF07714	1e-34	396	586	6	196	259	0	Pkinase_Tyr	Protein tyrosine kinase
RSOL_518170	PF02893	1.2e-17	123	188	3	69	69	0	GRAM	GRAM domain
RSOL_496090	PF00043	0.00024	167	217	24	74	95	1	GST_C	Glutathione S-transferase, C-terminal domain
RSOL_425320	PF04616	1e-44	20	312	1	286	286	1	Glyco_hydro_43	Glycosyl hydrolases family 43
RSOL_380330	PF00328	3.4e-06	12	106	259	348	349	1	Acid_phosphat_A	Histidine acid phosphatase
RSOL_274590	PF01778	3.8e-16	2	72	1	71	129	0	Ribosomal_L28e	Ribosomal L28e protein family
RSOL_288870	PF07690	2.7e-33	50	438	1	353	353	1	MFS_1	Major Facilitator Superfamily
RSOL_288870	PF00083	4.5e-09	87	377	46	343	451	0	Sugar_tr	Sugar (and other) transporter
RSOL_007160	PF00400	1.8e-07	18	50	7	39	39	0	WD40	WD domain, G-beta repeat
RSOL_007160	PF00400	9.1e-05	60	91	8	39	39	0	WD40	WD domain, G-beta repeat
RSOL_007160	PF00400	1.1e-05	102	132	7	39	39	0	WD40	WD domain, G-beta repeat
RSOL_007160	PF00400	9.3e-13	143	175	7	39	39	0	WD40	WD domain, G-beta repeat
RSOL_007160	PF00400	4.3e-11	180	217	2	39	39	0	WD40	WD domain, G-beta repeat
RSOL_007160	PF00400	1.8e-09	228	258	7	37	39	0	WD40	WD domain, G-beta repeat
RSOL_057160	PF00026	3.9e-26	2	169	143	313	314	1	Asp	Eukaryotic aspartyl protease
RSOL_078010	PF03184	1e-17	4	103	114	217	217	1	DDE	DDE superfamily endonuclease
RSOL_141910	PF00999	2.2e-60	49	434	3	374	383	1	Na_H_Exchanger	Sodium/hydrogen exchanger family
RSOL_219590	PF07728	1.7e-08	312	452	2	125	139	0	AAA_5	AAA domain (dynein-related subfamily)
RSOL_219590	PF00004	3.1e-06	312	453	1	112	130	0	AAA	ATPase family associated with various cellular activities (AAA)
RSOL_219590	PF07724	7.8e-06	312	461	6	140	171	0	AAA_2	AAA domain (Cdc48 subfamily)
RSOL_535640	PF08386	3.2e-08	2	53	53	103	103	1	Abhydrolase_4	TAP-like protein
RSOL_518190	PF04135	5e-22	3	53	1	53	53	1	Nop10p	Nucleolar RNA-binding protein, Nop10p family
RSOL_496140	PF00173	1e-14	707	781	2	75	76	1	Cyt-b5	Cytochrome b5-like Heme/Steroid binding domain
RSOL_436820	PF07690	1e-22	88	399	2	315	353	1	MFS_1	Major Facilitator Superfamily
RSOL_454060	PF00067	4.5e-69	32	494	1	457	458	1	p450	Cytochrome P450
RSOL_410100	PF03737	1.3e-12	144	295	23	153	154	1	Methyltransf_6	Demethylmenaquinone methyltransferase
RSOL_425330	PF01565	1e-10	129	264	3	135	138	1	FAD_binding_4	FAD binding domain
RSOL_425330	PF08031	7e-07	514	549	1	38	47	0	BBE	Berberine and berberine like
RSOL_348390	PF00172	7.1e-08	12	44	1	33	40	1	Zn_clus	Fungal Zn(2)-Cys(6) binuclear cluster domain
RSOL_318750	PF00092	9.2e-09	101	216	2	94	179	1	VWA	von Willebrand factor type A domain
RSOL_007170	PF05729	2.1e-09	342	531	3	162	166	0	NACHT	NACHT domain
RSOL_078120	PF03211	1.3e-63	41	235	14	207	215	1	Pectate_lyase	Pectate lyase
RSOL_180180	PF00069	7.6e-29	134	323	6	202	260	1	Pkinase	Protein kinase domain
RSOL_180180	PF07714	2.3e-24	135	331	7	217	259	0	Pkinase_Tyr	Protein tyrosine kinase
RSOL_202400	PF01433	4.3e-56	18	398	10	391	391	1	Peptidase_M1	Peptidase family M1
RSOL_202400	PF09127	1.2e-28	481	637	1	141	143	0	Leuk-A4-hydro_C	Leukotriene A4 hydrolase, C-terminal
RSOL_219680	PF08445	2.5e-07	260	322	17	78	86	1	FR47	FR47-like protein
RSOL_219680	PF00583	3.1e-06	252	321	9	82	83	0	Acetyltransf_1	Acetyltransferase (GNAT) family
RSOL_230980	PF00931	4.5e-09	304	462	2	173	285	1	NB-ARC	NB-ARC domain
RSOL_230980	PF01734	1.9e-06	28	138	92	201	204	0	Patatin	Patatin-like phospholipase
RSOL_425350	PF01479	2.9e-05	18	60	2	44	48	0	S4	S4 domain
RSOL_319060	PF00067	2e-40	1112	1329	184	405	458	1	p450	Cytochrome P450
RSOL_007380	PF00135	4.1e-86	19	399	17	394	537	1	COesterase	Carboxylesterase
RSOL_057580	PF00400	0.00011	165	192	12	39	39	0	WD40	WD domain, G-beta repeat
RSOL_057580	PF00400	0.00069	339	364	14	39	39	0	WD40	WD domain, G-beta repeat
RSOL_057580	PF00400	9.6e-08	377	407	9	39	39	0	WD40	WD domain, G-beta repeat
RSOL_057580	PF00400	1.8e-09	549	582	6	39	39	0	WD40	WD domain, G-beta repeat
RSOL_057580	PF00400	1.5e-10	590	625	4	39	39	0	WD40	WD domain, G-beta repeat
RSOL_057580	PF00400	7.4e-07	636	668	7	39	39	0	WD40	WD domain, G-beta repeat
RSOL_078150	PF03211	1.1e-60	10	178	38	206	215	1	Pectate_lyase	Pectate lyase
RSOL_116610	PF00400	1.8e-06	510	541	7	39	39	0	WD40	WD domain, G-beta repeat
RSOL_116610	PF00400	1e-07	553	584	8	39	39	0	WD40	WD domain, G-beta repeat
RSOL_116610	PF00400	2.6e-10	637	669	7	39	39	0	WD40	WD domain, G-beta repeat
RSOL_116610	PF00400	8.4e-05	680	711	7	39	39	0	WD40	WD domain, G-beta repeat
RSOL_202410	PF02466	1e-13	2	58	69	125	128	1	Tim17	Tim17/Tim22/Tim23 family
RSOL_230990	PF00271	7e-07	10	37	51	78	78	1	Helicase_C	Helicase conserved C-terminal domain
RSOL_518320	PF00226	1.7e-14	5	65	1	58	64	1	DnaJ	DnaJ domain
RSOL_518320	PF05207	2.7e-12	73	131	2	56	57	0	zf-CSL	CSL zinc finger
RSOL_504350	PF07993	1.1e-16	27	173	1	148	249	1	NAD_binding_4	Male sterility protein
RSOL_504350	PF01370	3.4e-08	25	177	1	135	238	0	Epimerase	NAD dependent epimerase/dehydratase family
[truncated: 1,565 more rows]
[truncated: 2 more columns]
