# Supplementary material for: Development of a Rhizoctonia solani AG1-IB Specific Gene Model Enables Comparative Genome Analyses between Phytopathogenic R. solani AG1-IA, AG1-IB, AG3 and AG8 Isolates
Source: PLoS One. 2015 Dec 21;10(12):e0144769. doi: 10.1371/journal.pone.0144769 (PMC4686921; doi:10.1371/journal.pone.0144769)
Supplement: S6 Table — The table provides information on KOG and PFAM assignments for all R. solani AG8 singleton genes. (XLS) [file pone.0144769.s006.xls]

## Sheet: Tabelle1
PFAM
#Query	Hit	E-value	Query-start	Query-end	Hit-start	Hit-end	Hit-length	Redundant	Name	Description
RSAG8_03164	PF02133	7.6e-28	3	94	70	158	439	1	Transp_cyt_pur	Permease for cytosine/purines, uracil, thiamine, allantoin
RSAG8_03475	PF00069	1.8e-28	66	291	26	256	260	1	Pkinase	Protein kinase domain
RSAG8_03475	PF07714	2.6e-18	51	188	15	148	259	0	Pkinase_Tyr	Protein tyrosine kinase
RSAG8_03475	PF07714	6.2e-06	209	293	182	259	259	0	Pkinase_Tyr	Protein tyrosine kinase
RSAG8_05597	PF01764	0.00018	100	140	76	118	143	1	Lipase_3	Lipase (class 3)
RSAG8_09368	PF06588	1.3e-21	1	112	87	199	199	1	Muskelin_N	Muskelin N-terminus
RSAG8_12148	PF00999	3.1e-30	11	192	213	382	383	1	Na_H_Exchanger	Sodium/hydrogen exchanger family
RSAG8_12367	PF00150	1.7e-45	55	324	29	285	287	1	Cellulase	Cellulase (glycosyl hydrolase family 5)
RSAG8_13152	PF00400	0.00033	58	85	12	39	39	0	WD40	WD domain, G-beta repeat
RSAG8_13152	PF00400	1.7e-06	98	131	5	39	39	0	WD40	WD domain, G-beta repeat
RSAG8_13152	PF00400	6.4e-07	138	173	4	39	39	0	WD40	WD domain, G-beta repeat
RSAG8_13152	PF00400	5.8e-09	177	215	1	39	39	0	WD40	WD domain, G-beta repeat
RSAG8_13152	PF00400	9.3e-09	264	300	2	38	39	0	WD40	WD domain, G-beta repeat
RSAG8_07159	PF00331	4.3e-80	22	245	2	234	320	1	Glyco_hydro_10	Glycosyl hydrolase family 10
RSAG8_13153	PF00069	6.7e-28	206	411	9	188	260	0	Pkinase	Protein kinase domain
RSAG8_13153	PF07714	8.1e-25	206	410	9	193	259	0	Pkinase_Tyr	Protein tyrosine kinase
RSAG8_05062	PF00135	1e-41	1	192	162	353	537	1	COesterase	Carboxylesterase
RSAG8_05615	PF00732	1.7e-09	32	78	1	46	298	1	GMC_oxred_N	GMC oxidoreductase
RSAG8_05615	PF05834	4.1e-06	33	66	1	35	374	0	Lycopene_cycl	Lycopene cyclase protein
RSAG8_05615	PF00890	2.5e-05	33	67	1	34	421	0	FAD_binding_2	FAD binding domain
RSAG8_06077	PF00171	7.1e-77	8	258	110	362	462	1	Aldedh	Aldehyde dehydrogenase family
RSAG8_06644	PF03211	5e-28	40	124	7	93	215	1	Pectate_lyase	Pectate lyase
RSAG8_06901	PF00295	1.1e-07	40	113	1	83	326	1	Glyco_hydro_28	Glycosyl hydrolases family 28
RSAG8_06901	PF00295	3.6e-35	121	297	142	321	326	0	Glyco_hydro_28	Glycosyl hydrolases family 28
RSAG8_07376	PF03098	2.6e-27	253	390	371	504	525	0	An_peroxidase	Animal haem peroxidase
RSAG8_07376	PF00067	2e-05	781	865	311	390	458	0	p450	Cytochrome P450
RSAG8_08403	PF00724	1.1e-40	65	362	35	337	341	1	Oxidored_FMN	NADH:flavin oxidoreductase / NADH oxidase family
RSAG8_09620	PF02992	7.6e-08	268	308	34	76	226	1	Transposase_21	Transposase family tnp2
RSAG8_09819	PF02128	7.4e-87	134	453	2	315	378	0	Peptidase_M36	Fungalysin metallopeptidase (M36)
RSAG8_09819	PF02128	1.7e-08	511	548	340	377	378	0	Peptidase_M36	Fungalysin metallopeptidase (M36)
RSAG8_11481	PF00071	2e-25	19	85	1	67	162	1	Ras	Ras family
RSAG8_11481	PF08477	4.6e-11	19	81	1	65	119	0	Miro	Miro-like protein
RSAG8_11481	PF00025	6.1e-06	15	82	12	74	175	0	Arf	ADP-ribosylation factor family
RSAG8_02055	PF00450	8.8e-89	1	375	26	399	414	1	Peptidase_S10	Serine carboxypeptidase
RSAG8_03045	PF08711	8.6e-07	94	136	2	44	53	0	Med26	TFIIS helical bundle-like domain
RSAG8_04692	PF00069	2.4e-34	404	588	7	188	260	1	Pkinase	Protein kinase domain
RSAG8_04692	PF07714	1.9e-28	404	588	7	194	259	0	Pkinase_Tyr	Protein tyrosine kinase
RSAG8_05775	PF00078	5.3e-05	93	231	53	178	214	1	RVT_1	Reverse transcriptase (RNA-dependent DNA polymerase)
RSAG8_05995	PF00172	9.5e-08	9	40	1	33	40	1	Zn_clus	Fungal Zn(2)-Cys(6) binuclear cluster domain
RSAG8_06263	PF00172	1.3e-06	22	53	2	33	40	1	Zn_clus	Fungal Zn(2)-Cys(6) binuclear cluster domain
RSAG8_06823	PF00646	4.4e-09	20	62	2	44	48	1	F-box	F-box domain
RSAG8_07095	PF00069	3.8e-16	1	161	103	255	260	1	Pkinase	Protein kinase domain
RSAG8_07095	PF07714	1.2e-15	2	163	109	258	259	0	Pkinase_Tyr	Protein tyrosine kinase
RSAG8_07567	PF07714	2.1e-36	62	324	6	258	259	1	Pkinase_Tyr	Protein tyrosine kinase
RSAG8_07567	PF07714	2.8e-34	376	592	8	227	259	0	Pkinase_Tyr	Protein tyrosine kinase
RSAG8_07567	PF00069	1.3e-30	62	323	6	256	260	0	Pkinase	Protein kinase domain
RSAG8_07567	PF00069	9.8e-36	375	574	7	204	260	0	Pkinase	Protein kinase domain
RSAG8_11177	PF05970	2.4e-14	84	132	373	422	422	1	DUF889	PIF1 helicase
RSAG8_13306	PF00163	1.2e-15	59	133	28	94	94	0	Ribosomal_S4	Ribosomal protein S4/S9 N-terminal domain
RSAG8_13306	PF01479	3.1e-09	137	175	2	40	48	0	S4	S4 domain
RSAG8_02726	PF00188	1.3e-20	48	145	2	115	124	1	CAP	Cysteine-rich secretory protein family
RSAG8_03050	PF00454	3.1e-38	178	416	2	234	235	1	PI3_PI4_kinase	Phosphatidylinositol 3- and 4-kinase
RSAG8_03050	PF02260	1.6e-12	479	509	3	33	33	0	FATC	FATC domain
RSAG8_04694	PF00069	1.9e-45	267	520	7	256	260	1	Pkinase	Protein kinase domain
RSAG8_04694	PF07714	8e-41	267	520	7	257	259	0	Pkinase_Tyr	Protein tyrosine kinase
RSAG8_05996	PF00106	3.8e-09	19	95	4	82	167	1	adh_short	short chain dehydrogenase
RSAG8_05996	PF08659	9.4e-06	19	94	4	82	181	0	KR	KR domain
RSAG8_06547	PF00248	3.3e-58	33	332	3	274	284	1	Aldo_ket_red	Aldo/keto reductase family
RSAG8_07569	PF00005	1.1e-21	75	202	1	118	118	1	ABC_tran	ABC transporter
RSAG8_10016	PF05368	4.6e-22	7	145	1	142	233	1	NmrA	NmrA-like family
RSAG8_10016	PF01073	4.6e-06	9	89	2	82	280	0	3Beta_HSD	3-beta hydroxysteroid dehydrogenase/isomerase family
RSAG8_10016	PF01118	9.5e-06	7	96	2	89	121	0	Semialdhyde_dh	Semialdehyde dehydrogenase, NAD binding domain
RSAG8_12937	PF03211	9.2e-29	1	113	98	212	215	1	Pectate_lyase	Pectate lyase
RSAG8_00353	PF00118	7.4e-33	44	129	2	87	488	1	Cpn60_TCP1	TCP-1/cpn60 chaperonin family
RSAG8_01312	PF01073	1.4e-11	11	139	1	126	280	1	3Beta_HSD	3-beta hydroxysteroid dehydrogenase/isomerase family
RSAG8_01312	PF01370	4.5e-09	10	147	1	132	238	0	Epimerase	NAD dependent epimerase/dehydratase family
RSAG8_01312	PF07993	0.00012	12	262	1	200	249	0	NAD_binding_4	Male sterility protein
RSAG8_01312	PF05368	1.7e-05	10	92	1	79	233	0	NmrA	NmrA-like family
RSAG8_02066	PF08241	6.6e-10	3	64	33	94	95	1	Methyltransf_11	Methyltransferase domain
RSAG8_04125	PF00271	2.3e-13	304	376	4	77	78	0	Helicase_C	Helicase conserved C-terminal domain
RSAG8_04125	PF00270	7.1e-13	50	218	3	164	167	0	DEAD	DEAD/DEAH box helicase
RSAG8_05545	PF00621	3.1e-10	7	140	46	178	180	1	RhoGEF	RhoGEF domain
RSAG8_05997	PF00106	6.2e-11	2	109	17	126	167	1	adh_short	short chain dehydrogenase
RSAG8_05997	PF08659	4.4e-06	6	107	21	125	181	0	KR	KR domain
RSAG8_06555	PF03980	6.1e-09	148	239	20	112	112	1	Nnf1	Nnf1
RSAG8_09566	PF08241	4.5e-07	7	78	19	94	95	1	Methyltransf_11	Methyltransferase domain
RSAG8_10502	PF00069	7.6e-54	15	211	58	260	260	1	Pkinase	Protein kinase domain
RSAG8_10502	PF07714	1.6e-35	15	206	61	256	259	0	Pkinase_Tyr	Protein tyrosine kinase
RSAG8_10950	PF01849	8.4e-10	1	35	24	58	58	1	NAC	NAC domain
RSAG8_11646	PF02897	3.6e-10	9	83	1	73	415	1	Peptidase_S9_N	Prolyl oligopeptidase, N-terminal beta-propeller domain
RSAG8_12938	PF07731	4e-20	444	577	6	126	130	0	Cu-oxidase_2	Multicopper oxidase
RSAG8_12938	PF07732	3.5e-22	78	146	2	71	120	0	Cu-oxidase_3	Multicopper oxidase
RSAG8_13308	PF00400	5.7e-12	505	537	7	39	39	0	WD40	WD domain, G-beta repeat
RSAG8_13308	PF00400	3.8e-12	545	579	5	39	39	0	WD40	WD domain, G-beta repeat
RSAG8_13308	PF00400	7.1e-12	590	621	7	38	39	0	WD40	WD domain, G-beta repeat
RSAG8_13308	PF00400	1.3e-10	636	667	8	39	39	0	WD40	WD domain, G-beta repeat
RSAG8_13308	PF00400	3.5e-07	683	712	10	39	39	0	WD40	WD domain, G-beta repeat
RSAG8_13308	PF00400	2.2e-09	724	753	9	38	39	0	WD40	WD domain, G-beta repeat
RSAG8_13308	PF00400	9.4e-09	761	795	3	39	39	0	WD40	WD domain, G-beta repeat
RSAG8_13308	PF00400	4.4e-08	807	838	8	39	39	0	WD40	WD domain, G-beta repeat
RSAG8_13308	PF00400	0.00044	847	879	7	39	39	0	WD40	WD domain, G-beta repeat
RSAG8_13308	PF00400	6.6e-12	888	922	5	39	39	0	WD40	WD domain, G-beta repeat
RSAG8_13308	PF00400	5e-12	932	965	6	39	39	0	WD40	WD domain, G-beta repeat
RSAG8_13308	PF00400	5.4e-10	972	1007	4	39	39	0	WD40	WD domain, G-beta repeat
RSAG8_13308	PF00400	2e-10	1018	1049	7	38	39	0	WD40	WD domain, G-beta repeat
RSAG8_13308	PF08662	1.8e-05	924	1041	47	162	194	0	eIF2A	Eukaryotic translation initiation factor eIF2A
RSAG8_13651	PF00400	4.4e-09	11	43	7	39	39	1	WD40	WD domain, G-beta repeat
RSAG8_00680	PF00172	0.00017	30	62	2	31	40	1	Zn_clus	Fungal Zn(2)-Cys(6) binuclear cluster domain
RSAG8_01313	PF00248	4.9e-13	2	67	217	282	284	1	Aldo_ket_red	Aldo/keto reductase family
RSAG8_02735	PF03211	1.6e-24	1	83	56	145	215	1	Pectate_lyase	Pectate lyase
RSAG8_04701	PF03171	3.2e-17	192	290	3	95	97	1	2OG-FeII_Oxy	2OG-Fe(II) oxygenase superfamily
RSAG8_08349	PF05699	1.2e-13	23	99	16	82	84	1	hATC	hAT family dimerisation domain
RSAG8_09568	PF08241	1.6e-10	120	210	1	94	95	1	Methyltransf_11	Methyltransferase domain
RSAG8_09568	PF01209	2e-05	115	235	49	175	233	0	Ubie_methyltran	ubiE/COQ5 methyltransferase family
RSAG8_10021	PF00651	3.9e-09	83	180	13	101	111	1	BTB	BTB/POZ domain
RSAG8_10750	PF00734	6.4e-11	213	240	1	29	29	1	CBM_1	Fungal cellulose binding domain
RSAG8_10951	PF05199	1.5e-18	3	79	69	145	145	1	GMC_oxred_C	GMC oxidoreductase
RSAG8_11181	PF07470	1.1e-17	177	399	116	334	336	1	Glyco_hydro_88	Glycosyl Hydrolase Family 88
RSAG8_12533	PF00069	2.3e-06	200	276	70	146	260	1	Pkinase	Protein kinase domain
RSAG8_12939	PF02263	2.8e-06	1209	1284	16	98	260	1	GBP	Guanylate-binding protein, N-terminal domain
RSAG8_12939	PF00092	3.6e-05	2007	2183	2	154	179	0	VWA	von Willebrand factor type A domain
RSAG8_12939	PF05879	1.5e-05	1220	1295	1	85	741	0	RHD3	Root hair defective 3 GTP-binding protein (RHD3)
RSAG8_13309	PF03006	2.2e-29	1	135	90	221	221	1	HlyIII	Haemolysin-III related
RSAG8_13653	PF00069	1.2e-42	56	272	42	256	260	1	Pkinase	Protein kinase domain
RSAG8_13653	PF07714	1.9e-32	59	272	48	257	259	0	Pkinase_Tyr	Protein tyrosine kinase
RSAG8_13653	PF01636	6.1e-05	118	158	152	196	238	0	APH	Phosphotransferase enzyme family
RSAG8_01314	PF01370	7.2e-06	7	135	61	168	238	1	Epimerase	NAD dependent epimerase/dehydratase family
RSAG8_01314	PF07993	3.4e-05	3	123	76	185	249	0	NAD_binding_4	Male sterility protein
RSAG8_02739	PF00780	7e-20	325	471	106	234	275	1	CNH	CNH domain
RSAG8_04397	PF00850	7.4e-16	3	72	87	152	306	1	Hist_deacetyl	Histone deacetylase domain
RSAG8_05256	PF08240	2.2e-13	43	93	2	52	109	1	ADH_N	Alcohol dehydrogenase GroES-like domain
RSAG8_05256	PF00107	1.1e-14	168	251	43	126	130	0	ADH_zinc_N	Zinc-binding dehydrogenase
RSAG8_05550	PF09365	4.1e-16	96	165	1	68	211	1	DUF2461	Conserved hypothetical protein (DUF2461)
RSAG8_05780	PF02134	3.9e-29	35	100	1	66	67	1	UBACT	Repeat in ubiquitin-activating (UBA) protein
RSAG8_07575	PF00270	2.7e-13	47	209	2	162	167	1	DEAD	DEAD/DEAH box helicase
RSAG8_07575	PF00271	2e-09	298	366	9	77	78	0	Helicase_C	Helicase conserved C-terminal domain
RSAG8_08878	PF00106	1.9e-05	7	39	1	34	167	1	adh_short	short chain dehydrogenase
RSAG8_11184	PF00128	8.5e-24	21	293	17	302	316	1	Alpha-amylase	Alpha amylase, catalytic domain
RSAG8_11880	PF02146	1.2e-07	87	108	1	22	181	0	SIR2	Sir2 family
RSAG8_12747	PF03732	1.9e-08	75	168	4	95	96	1	Retrotrans_gag	Retrotransposon gag protein
RSAG8_12940	PF00270	1e-13	18	181	6	165	167	1	DEAD	DEAD/DEAH box helicase
RSAG8_02418	PF00569	3.2e-06	212	238	4	31	46	0	ZZ	Zinc finger, ZZ type
RSAG8_03899	PF00632	9.7e-81	306	646	2	308	308	1	HECT	HECT-domain (ubiquitin-transferase)
RSAG8_05551	PF00232	7.1e-54	57	178	2	122	455	1	Glyco_hydro_1	Glycosyl hydrolase family 1
RSAG8_05781	PF05699	3.1e-11	8	79	14	83	84	1	hATC	hAT family dimerisation domain
RSAG8_06837	PF00172	1.8e-09	17	51	2	37	40	1	Zn_clus	Fungal Zn(2)-Cys(6) binuclear cluster domain
RSAG8_07335	PF01479	3.5e-12	93	136	1	44	48	0	S4	S4 domain
RSAG8_07335	PF00163	8.7e-12	39	92	45	94	94	0	Ribosomal_S4	Ribosomal protein S4/S9 N-terminal domain
RSAG8_10024	PF00651	1.4e-06	57	128	13	79	111	1	BTB	BTB/POZ domain
RSAG8_10957	PF00069	1.7e-27	36	313	5	231	260	1	Pkinase	Protein kinase domain
RSAG8_10957	PF00069	7e-23	549	782	37	256	260	0	Pkinase	Protein kinase domain
RSAG8_10957	PF07714	1.1e-07	36	156	5	121	259	0	Pkinase_Tyr	Protein tyrosine kinase
RSAG8_10957	PF07714	2.1e-11	204	337	132	257	259	0	Pkinase_Tyr	Protein tyrosine kinase
RSAG8_10957	PF07714	1.8e-16	534	778	26	253	259	0	Pkinase_Tyr	Protein tyrosine kinase
RSAG8_12113	PF02278	1.3e-08	208	315	9	120	269	1	Lyase_8	Polysaccharide lyase family 8, super-sandwich domain
RSAG8_12749	PF00172	2.5e-05	8	42	2	34	40	1	Zn_clus	Fungal Zn(2)-Cys(6) binuclear cluster domain
RSAG8_13311	PF00069	1.4e-12	33	127	162	254	260	1	Pkinase	Protein kinase domain
RSAG8_13311	PF07714	8.8e-11	32	129	168	257	259	0	Pkinase_Tyr	Protein tyrosine kinase
RSAG8_01328	PF00106	6.3e-06	2	72	25	99	167	1	adh_short	short chain dehydrogenase
RSAG8_02421	PF06441	4.9e-30	8	113	1	100	112	1	EHN	Epoxide hydrolase N terminus
RSAG8_02743	PF09458	6.9e-10	117	172	3	58	72	0	H_lectin	H-type lectin domain
RSAG8_02743	PF09458	6.5e-14	215	283	2	70	72	0	H_lectin	H-type lectin domain
RSAG8_03071	PF07971	2.4e-26	264	377	4	118	500	1	Glyco_hydro_92	Glycosyl hydrolase family 92
RSAG8_07832	PF00026	1.2e-27	18	188	80	249	314	1	Asp	Eukaryotic aspartyl protease
RSAG8_08120	PF00082	1.7e-14	64	141	211	284	307	1	Peptidase_S8	Subtilase family
RSAG8_08120	PF06280	5.3e-12	182	287	3	107	112	0	DUF1034	Fn3-like domain (DUF1034)
RSAG8_10246	PF00071	8.8e-37	14	131	3	120	162	1	Ras	Ras family
RSAG8_10246	PF08477	1.2e-17	15	126	4	119	119	0	Miro	Miro-like protein
RSAG8_10246	PF00025	1.8e-07	9	129	13	129	175	0	Arf	ADP-ribosylation factor family
RSAG8_11188	PF00069	2e-08	287	367	70	146	260	1	Pkinase	Protein kinase domain
RSAG8_11188	PF07714	7.5e-05	289	351	75	139	259	0	Pkinase_Tyr	Protein tyrosine kinase
RSAG8_12942	PF02263	2.5e-06	1189	1276	16	110	260	0	GBP	Guanylate-binding protein, N-terminal domain
RSAG8_12942	PF05879	0.00012	1200	1260	1	68	741	0	RHD3	Root hair defective 3 GTP-binding protein (RHD3)
RSAG8_00691	PF01323	1.8e-06	81	119	1	40	193	1	DSBA	DSBA-like thioredoxin domain
RSAG8_01334	PF00096	0.00023	526	549	1	23	23	1	zf-C2H2	Zinc finger, C2H2 type
RSAG8_03073	PF09335	1.9e-12	29	82	63	122	123	1	SNARE_assoc	SNARE associated Golgi protein
RSAG8_03906	PF04734	1e-47	1	147	529	675	676	1	Ceramidase_alk	Neutral/alkaline non-lysosomal ceramidase
RSAG8_06841	PF00400	2.9e-12	15	49	5	39	39	1	WD40	WD domain, G-beta repeat
RSAG8_06841	PF00400	3e-11	60	92	7	39	39	0	WD40	WD domain, G-beta repeat
RSAG8_06841	PF00400	4.5e-10	175	207	7	39	39	0	WD40	WD domain, G-beta repeat
RSAG8_06841	PF00400	1.6e-08	219	250	8	39	39	0	WD40	WD domain, G-beta repeat
RSAG8_06841	PF00400	4.4e-06	258	293	4	39	39	0	WD40	WD domain, G-beta repeat
RSAG8_06841	PF00400	1.3e-09	349	380	8	39	39	0	WD40	WD domain, G-beta repeat
RSAG8_07833	PF05199	2.5e-14	166	268	5	123	145	1	GMC_oxred_C	GMC oxidoreductase
RSAG8_09107	PF01095	7.9e-19	119	238	150	276	298	0	Pectinesterase	Pectinesterase
RSAG8_10027	PF00651	9.8e-08	56	127	13	79	111	1	BTB	BTB/POZ domain
RSAG8_10247	PF00071	9.7e-49	13	168	2	157	162	1	Ras	Ras family
RSAG8_10247	PF08477	4.6e-17	13	126	2	119	119	0	Miro	Miro-like protein
RSAG8_10247	PF00025	1.4e-07	9	166	13	170	175	0	Arf	ADP-ribosylation factor family
RSAG8_10247	PF00009	0.00011	55	171	66	187	189	0	GTP_EFTU	Elongation factor Tu GTP binding domain
RSAG8_10510	PF10392	1e-26	8	138	2	132	132	1	COG5	Golgi transport complex subunit 5
RSAG8_10510	PF10475	4e-05	6	120	5	126	291	0	DUF2450	Protein of unknown function N-terminal domain (DUF2450)
RSAG8_10959	PF00069	2.3e-06	3	74	180	256	260	1	Pkinase	Protein kinase domain
RSAG8_12115	PF03443	1.9e-45	31	198	50	228	236	1	Glyco_hydro_61	Glycosyl hydrolase family 61
RSAG8_13497	PF00610	3.1e-06	240	320	2	74	74	0	DEP	Domain found in Dishevelled, Egl-10, and Pleckstrin (DEP)
RSAG8_01017	PF00332	1.1e-09	115	195	229	305	310	1	Glyco_hydro_17	Glycosyl hydrolases family 17
RSAG8_02093	PF02732	7.8e-14	195	291	2	182	183	0	ERCC4	ERCC4 domain
RSAG8_03075	PF03953	4.6e-47	74	203	1	124	125	0	Tubulin_C	Tubulin C-terminal domain
RSAG8_03415	PF00067	9e-24	2	137	208	336	458	1	p450	Cytochrome P450
RSAG8_08887	PF00400	4.4e-13	704	736	7	39	39	0	WD40	WD domain, G-beta repeat
RSAG8_08887	PF00400	2.6e-08	747	779	7	39	39	0	WD40	WD domain, G-beta repeat
RSAG8_08887	PF00400	9.2e-09	833	865	7	39	39	0	WD40	WD domain, G-beta repeat
RSAG8_08887	PF00400	5.4e-12	876	908	7	39	39	0	WD40	WD domain, G-beta repeat
RSAG8_08887	PF00400	1.3e-11	921	950	9	38	39	0	WD40	WD domain, G-beta repeat
RSAG8_08887	PF00400	3.7e-08	1048	1080	7	39	39	0	WD40	WD domain, G-beta repeat
RSAG8_08887	PF10647	7.4e-05	836	983	21	127	253	0	Gmad1	Lipoprotein LpqB beta-propeller domain
RSAG8_13315	PF00067	1.3e-12	1	72	364	440	458	1	p450	Cytochrome P450
RSAG8_13498	PF00632	5.1e-65	70	378	2	276	308	1	HECT	HECT-domain (ubiquitin-transferase)
RSAG8_13659	PF07714	3.7e-24	2	153	120	259	259	1	Pkinase_Tyr	Protein tyrosine kinase
RSAG8_13659	PF00069	8.7e-24	1	151	114	256	260	0	Pkinase	Protein kinase domain
RSAG8_00694	PF00183	3.5e-60	414	576	368	531	531	1	HSP90	Hsp90 protein
RSAG8_00694	PF02518	1e-06	30	124	2	75	111	0	HATPase_c	Histidine kinase-, DNA gyrase B-, and HSP90-like ATPase
RSAG8_03418	PF00111	0.00024	36	77	2	41	77	1	Fer2	2Fe-2S iron-sulfur cluster binding domain
RSAG8_04709	PF03732	2.2e-13	101	190	8	95	96	1	Retrotrans_gag	Retrotransposon gag protein
RSAG8_04709	PF00098	0.00019	272	288	2	18	18	0	zf-CCHC	Zinc knuckle
RSAG8_04991	PF00241	4e-07	9	68	1	54	127	1	Cofilin_ADF	Cofilin/tropomyosin-type actin-binding protein
RSAG8_08356	PF00172	9e-06	18	50	1	35	40	1	Zn_clus	Fungal Zn(2)-Cys(6) binuclear cluster domain
RSAG8_09326	PF05729	1.1e-06	397	542	2	130	166	1	NACHT	NACHT domain
RSAG8_10961	PF07714	2.1e-13	56	212	7	152	259	1	Pkinase_Tyr	Protein tyrosine kinase
RSAG8_10961	PF00069	7.7e-13	71	212	23	147	260	0	Pkinase	Protein kinase domain
RSAG8_12335	PF00656	3.3e-06	3	67	17	79	243	1	Peptidase_C14	Caspase domain
RSAG8_03497	PF00656	1.9e-05	80	269	44	239	243	1	Peptidase_C14	Caspase domain
RSAG8_06078	PF05773	0.0002	6	40	2	37	115	1	RWD	RWD domain
RSAG8_08945	PF05879	1.3e-07	1	37	126	162	741	1	RHD3	Root hair defective 3 GTP-binding protein (RHD3)
RSAG8_08945	PF05879	9.3e-18	46	290	232	515	741	0	RHD3	Root hair defective 3 GTP-binding protein (RHD3)
RSAG8_10806	PF02902	9e-05	194	351	2	182	216	1	Peptidase_C48	Ulp1 protease family, C-terminal catalytic domain
RSAG8_01696	PF00654	2.8e-27	200	304	6	106	355	0	Voltage_CLC	Voltage gated chloride channel
RSAG8_03083	PF00248	2.2e-06	1	62	29	94	284	1	Aldo_ket_red	Aldo/keto reductase family
RSAG8_03419	PF00069	5.7e-13	76	158	1	79	260	1	Pkinase	Protein kinase domain
RSAG8_03419	PF07714	3.2e-06	77	157	2	81	259	0	Pkinase_Tyr	Protein tyrosine kinase
RSAG8_04714	PF02798	1.9e-06	30	67	21	59	75	1	GST_N	Glutathione S-transferase, N-terminal domain
RSAG8_04993	PF01095	2.5e-14	3	84	216	295	298	1	Pectinesterase	Pectinesterase
RSAG8_05559	PF00649	3e-21	16	55	1	40	40	1	Copper-fist	Copper fist DNA binding domain
RSAG8_06849	PF00172	9.3e-10	20	51	2	34	40	1	Zn_clus	Fungal Zn(2)-Cys(6) binuclear cluster domain
RSAG8_08639	PF00400	1.1e-11	160	194	5	39	39	0	WD40	WD domain, G-beta repeat
RSAG8_08639	PF00400	1.3e-08	203	237	5	39	39	0	WD40	WD domain, G-beta repeat
RSAG8_08639	PF00400	1e-08	250	280	9	39	39	0	WD40	WD domain, G-beta repeat
RSAG8_08639	PF00400	3.6e-10	377	409	7	39	39	0	WD40	WD domain, G-beta repeat
RSAG8_08639	PF00400	2.1e-07	420	452	7	39	39	0	WD40	WD domain, G-beta repeat
RSAG8_10962	PF00069	6.1e-12	2	98	163	256	260	1	Pkinase	Protein kinase domain
RSAG8_10962	PF07714	3.1e-11	1	99	169	258	259	0	Pkinase_Tyr	Protein tyrosine kinase
RSAG8_11443	PF00385	2.1e-08	57	101	1	44	55	1	Chromo	chromo' (CHRromatin Organisation MOdifier) domain
RSAG8_11903	PF01734	1.6e-14	19	239	1	201	204	1	Patatin	Patatin-like phospholipase
RSAG8_01704	PF08082	9e-80	66	217	1	152	152	0	PRO8NT	PRO8NT (NUC069), PrP8 N-terminal domain
RSAG8_01704	PF08083	1.8e-53	412	545	2	135	408	0	PROCN	PROCN (NUC071) domain
RSAG8_03423	PF06027	1.8e-10	63	123	2	62	335	1	DUF914	Eukaryotic protein of unknown function (DUF914)
RSAG8_03423	PF06027	4.8e-48	162	331	150	319	335	0	DUF914	Eukaryotic protein of unknown function (DUF914)
RSAG8_06852	PF01083	6.1e-21	61	242	2	174	179	1	Cutinase	Cutinase
RSAG8_07841	PF01936	2e-08	5	140	2	137	146	1	DUF88	Protein of unknown function DUF88
RSAG8_09114	PF08241	1.1e-05	9	50	1	40	95	1	Methyltransf_11	Methyltransferase domain
RSAG8_09585	PF00270	3.8e-13	45	172	4	134	167	1	DEAD	DEAD/DEAH box helicase
RSAG8_13662	PF10435	9.2e-53	57	233	2	183	183	1	BetaGal_dom2	Beta-galactosidase, domain 2
RSAG8_13662	PF01301	2.2e-12	1	48	264	316	319	0	Glyco_hydro_35	Glycosyl hydrolases family 35
RSAG8_01024	PF07690	8.3e-21	70	393	2	312	353	1	MFS_1	Major Facilitator Superfamily
RSAG8_01362	PF07714	1.3e-20	72	271	70	259	259	1	Pkinase_Tyr	Protein tyrosine kinase
RSAG8_01362	PF00069	3.2e-16	53	259	48	245	260	0	Pkinase	Protein kinase domain
RSAG8_03425	PF00704	2.6e-57	61	298	2	229	342	1	Glyco_hydro_18	Glycosyl hydrolases family 18
RSAG8_05278	PF00787	5.7e-06	97	255	14	110	113	1	PX	PX domain
RSAG8_06010	PF01055	1.9e-16	73	289	2	179	450	1	Glyco_hydro_31	Glycosyl hydrolases family 31
RSAG8_08361	PF01419	1.7e-09	207	317	4	118	130	1	Jacalin	Jacalin-like lectin domain
RSAG8_08361	PF01419	6.5e-09	383	464	21	102	130	0	Jacalin	Jacalin-like lectin domain
RSAG8_08643	PF03732	4.8e-08	224	306	10	95	96	1	Retrotrans_gag	Retrotransposon gag protein
RSAG8_10256	PF08241	8.4e-05	6	61	46	94	95	1	Methyltransf_11	Methyltransferase domain
RSAG8_10518	PF00069	1.5e-14	207	321	7	120	260	1	Pkinase	Protein kinase domain
RSAG8_10518	PF07714	5e-12	207	321	7	125	259	0	Pkinase_Tyr	Protein tyrosine kinase
RSAG8_10965	PF01231	3.5e-14	62	128	342	422	424	1	IDO	Indoleamine 2,3-dioxygenase
RSAG8_11196	PF00069	6.3e-41	146	394	10	254	260	0	Pkinase	Protein kinase domain
RSAG8_11196	PF07714	2.3e-39	145	397	9	258	259	0	Pkinase_Tyr	Protein tyrosine kinase
RSAG8_12756	PF03211	2.7e-45	1	130	78	206	215	1	Pectate_lyase	Pectate lyase
RSAG8_12958	PF03732	7.4e-13	164	258	3	94	96	1	Retrotrans_gag	Retrotransposon gag protein
RSAG8_12958	PF00098	0.00013	413	429	2	18	18	0	zf-CCHC	Zinc knuckle
RSAG8_13663	PF05699	7.1e-17	603	685	1	82	84	1	hATC	hAT family dimerisation domain
RSAG8_01363	PF07714	0.00013	62	134	7	75	259	1	Pkinase_Tyr	Protein tyrosine kinase
RSAG8_03426	PF00412	4.2e-07	89	126	20	56	58	1	LIM	LIM domain
RSAG8_05565	PF05699	4.8e-12	232	314	2	83	84	1	hATC	hAT family dimerisation domain
RSAG8_06013	PF01762	7.3e-06	146	227	1	76	196	1	Galactosyl_T	Galactosyltransferase
RSAG8_06579	PF00172	1.6e-08	11	41	2	32	40	1	Zn_clus	Fungal Zn(2)-Cys(6) binuclear cluster domain
RSAG8_06856	PF00620	1.7e-38	303	450	1	148	153	1	RhoGAP	RhoGAP domain
RSAG8_07116	PF01370	2.4e-12	10	208	1	175	238	1	Epimerase	NAD dependent epimerase/dehydratase family
RSAG8_07116	PF01073	0.00012	11	180	1	156	280	0	3Beta_HSD	3-beta hydroxysteroid dehydrogenase/isomerase family
RSAG8_12342	PF00082	7.4e-24	131	353	16	285	307	1	Peptidase_S8	Subtilase family
RSAG8_12342	PF05922	9.7e-07	37	104	1	86	87	0	Inhibitor_I9	Peptidase inhibitor I9
RSAG8_12759	PF00463	9.4e-38	50	184	2	134	526	1	ICL	Isocitrate lyase family
RSAG8_12759	PF00463	1.8e-22	185	260	451	526	526	0	ICL	Isocitrate lyase family
RSAG8_12959	PF03184	8.3e-15	4	103	114	217	217	1	DDE	DDE superfamily endonuclease
RSAG8_01364	PF00069	1.4e-24	14	218	76	256	260	1	Pkinase	Protein kinase domain
RSAG8_01364	PF07714	5e-17	14	219	79	258	259	0	Pkinase_Tyr	Protein tyrosine kinase
RSAG8_07348	PF01753	3.9e-06	82	116	11	40	40	0	zf-MYND	MYND finger
RSAG8_07855	PF04563	7.8e-29	36	208	1	170	229	1	RNA_pol_Rpb2_1	RNA polymerase beta subunit
RSAG8_00727	PF12349	3.4e-17	423	480	4	61	153	1	Sterol-sensing	Sterol-sensing domain of SREBP cleavage-activation
RSAG8_00727	PF12349	4.6e-25	525	611	66	152	153	0	Sterol-sensing	Sterol-sensing domain of SREBP cleavage-activation
RSAG8_00727	PF02460	2.1e-31	305	664	149	449	803	0	Patched	Patched family
RSAG8_03920	PF00026	1.2e-16	19	196	149	314	314	1	Asp	Eukaryotic aspartyl protease
RSAG8_05285	PF02671	4e-11	143	189	1	47	47	1	PAH	Paired amphipathic helix repeat
RSAG8_05285	PF02671	2.3e-18	330	376	1	47	47	0	PAH	Paired amphipathic helix repeat
RSAG8_05568	PF03060	3e-61	7	241	1	231	323	1	NPD	2-nitropropane dioxygenase
RSAG8_06861	PF00106	8.5e-07	51	120	2	70	167	1	adh_short	short chain dehydrogenase
RSAG8_06861	PF08659	7.5e-06	51	120	2	71	181	0	KR	KR domain
RSAG8_07856	PF00562	9.1e-23	1	53	334	386	386	1	RNA_pol_Rpb2_6	RNA polymerase Rpb2, domain 6
RSAG8_07856	PF04560	1.2e-16	55	203	1	80	83	0	RNA_pol_Rpb2_7	RNA polymerase Rpb2, domain 7
RSAG8_08131	PF00400	2e-12	3	36	6	39	39	1	WD40	WD domain, G-beta repeat
RSAG8_08131	PF00400	2.3e-11	48	79	8	39	39	0	WD40	WD domain, G-beta repeat
RSAG8_08131	PF00400	5.9e-12	140	172	7	39	39	0	WD40	WD domain, G-beta repeat
RSAG8_08131	PF00400	2.7e-08	183	215	7	39	39	0	WD40	WD domain, G-beta repeat
RSAG8_08131	PF00400	1.4e-10	226	258	7	39	39	0	WD40	WD domain, G-beta repeat
RSAG8_08131	PF00400	1.1e-08	268	298	7	37	39	0	WD40	WD domain, G-beta repeat
RSAG8_08131	PF00400	4e-10	443	475	7	39	39	0	WD40	WD domain, G-beta repeat
RSAG8_08131	PF00400	6e-09	485	515	7	37	39	0	WD40	WD domain, G-beta repeat
RSAG8_08131	PF07714	9e-45	570	821	8	255	259	0	Pkinase_Tyr	Protein tyrosine kinase
RSAG8_08131	PF00069	9.1e-42	568	823	6	256	260	0	Pkinase	Protein kinase domain
RSAG8_09775	PF01753	4.1e-06	522	552	14	40	40	0	zf-MYND	MYND finger
RSAG8_10044	PF00651	9.2e-05	47	124	13	86	111	1	BTB	BTB/POZ domain
RSAG8_12763	PF01120	2.9e-08	4	98	202	297	347	1	Alpha_L_fucos	Alpha-L-fucosidase
RSAG8_03116	PF00025	1.2e-21	1	76	97	173	175	1	Arf	ADP-ribosylation factor family
RSAG8_09333	PF00400	2.9e-06	773	808	4	39	39	0	WD40	WD domain, G-beta repeat
RSAG8_09333	PF00400	5.1e-11	819	851	7	39	39	0	WD40	WD domain, G-beta repeat
RSAG8_09333	PF00400	2.7e-12	882	917	4	39	39	0	WD40	WD domain, G-beta repeat
RSAG8_09333	PF00400	1.1e-10	929	960	8	39	39	0	WD40	WD domain, G-beta repeat
RSAG8_09333	PF00400	5.8e-07	971	1003	7	39	39	0	WD40	WD domain, G-beta repeat
RSAG8_09333	PF05729	2.7e-07	307	458	2	138	166	0	NACHT	NACHT domain
RSAG8_09776	PF09284	2.1e-35	20	122	142	243	249	1	RhgB_N	Rhamnogalacturonase B, N-terminal
RSAG8_10765	PF00394	4.4e-47	37	193	1	155	155	1	Cu-oxidase	Multicopper oxidase
RSAG8_13810	PF08124	6.8e-19	52	270	32	225	324	1	Lyase_8_N	Polysaccharide lyase family 8, N terminal alpha-helical domain
RSAG8_01722	PF00026	1.5e-23	17	194	148	313	314	1	Asp	Eukaryotic aspartyl protease
RSAG8_03923	PF00137	3.5e-09	65	100	30	65	66	0	ATP-synt_C	ATP synthase subunit C
RSAG8_04738	PF05368	2.9e-39	18	242	1	230	233	1	NmrA	NmrA-like family
RSAG8_06594	PF00656	1.2e-20	34	252	3	204	243	1	Peptidase_C14	Caspase domain
RSAG8_06866	PF01083	1.9e-17	15	126	2	123	179	1	Cutinase	Cutinase
RSAG8_07122	PF02992	3.9e-09	396	470	41	116	226	1	Transposase_21	Transposase family tnp2
RSAG8_07593	PF01061	5.8e-25	33	190	1	154	208	1	ABC2_membrane	ABC-2 type transporter
RSAG8_09591	PF01699	6.9e-18	93	212	3	127	139	1	Na_Ca_ex	Sodium/calcium exchanger protein
RSAG8_09777	PF07731	1.6e-34	108	231	7	129	130	1	Cu-oxidase_2	Multicopper oxidase
RSAG8_00737	PF02780	1.7e-16	6	72	55	120	124	1	Transketolase_C	Transketolase, C-terminal domain
RSAG8_01042	PF00067	7.7e-24	35	377	6	367	458	1	p450	Cytochrome P450
RSAG8_01723	PF00026	2.5e-06	14	61	270	313	314	1	Asp	Eukaryotic aspartyl protease
RSAG8_03449	PF00069	1.3e-56	2	225	30	260	260	1	Pkinase	Protein kinase domain
RSAG8_03449	PF07714	9.3e-45	8	218	39	254	259	0	Pkinase_Tyr	Protein tyrosine kinase
RSAG8_04452	PF11789	1.4e-07	31	77	5	53	57	1	zf-Nse	Zinc-finger of the MIZ type in Nse subunit
RSAG8_04452	PF00097	9.2e-07	40	77	1	41	42	0	zf-C3HC4	Zinc finger, C3HC4 type (RING finger)
RSAG8_04741	PF00561	3.7e-08	121	262	2	82	231	1	Abhydrolase_1	alpha/beta hydrolase fold
RSAG8_09778	PF07731	2.4e-21	173	227	75	129	130	1	Cu-oxidase_2	Multicopper oxidase
RSAG8_10777	PF00248	1.5e-21	3	110	181	281	284	1	Aldo_ket_red	Aldo/keto reductase family
RSAG8_11205	PF00150	2.5e-11	130	364	61	284	287	0	Cellulase	Cellulase (glycosyl hydrolase family 5)
RSAG8_11927	PF05729	7.1e-09	310	460	3	138	166	1	NACHT	NACHT domain
RSAG8_12349	PF00069	6.1e-22	1	148	114	255	260	1	Pkinase	Protein kinase domain
RSAG8_12349	PF07714	1.3e-20	2	149	120	257	259	0	Pkinase_Tyr	Protein tyrosine kinase
RSAG8_12773	PF03914	5.1e-06	130	174	120	164	165	1	CBF	CBF/Mak21 family
RSAG8_01043	PF00106	4.3e-17	16	105	2	93	167	1	adh_short	short chain dehydrogenase
RSAG8_01043	PF08659	1.8e-08	17	102	3	91	181	0	KR	KR domain
RSAG8_01727	PF06025	3.8e-72	477	783	65	373	375	1	DUF913	Domain of Unknown Function (DUF913)
RSAG8_02455	PF00270	1.7e-13	45	202	12	162	167	1	DEAD	DEAD/DEAH box helicase
RSAG8_02455	PF00271	1.2e-10	298	361	13	77	78	0	Helicase_C	Helicase conserved C-terminal domain
RSAG8_02802	PF11901	2.7e-08	3	74	47	118	119	1	DUF3421	Protein of unknown function (DUF3421)
RSAG8_03125	PF00067	3.5e-15	38	215	1	182	458	1	p450	Cytochrome P450
RSAG8_04458	PF03850	2.3e-08	11	66	3	52	275	1	Tfb4	Transcription factor Tfb4
RSAG8_05018	PF00617	1e-49	128	307	1	187	188	1	RasGEF	RasGEF domain
RSAG8_06868	PF01083	2.9e-13	5	117	61	177	179	1	Cutinase	Cutinase
RSAG8_07355	PF00400	4.6e-11	985	1017	7	39	39	0	WD40	WD domain, G-beta repeat
RSAG8_08370	PF01565	5.1e-06	112	185	62	136	138	0	FAD_binding_4	FAD binding domain
RSAG8_11928	PF00580	1.6e-11	490	790	189	398	533	0	UvrD-helicase	UvrD/REP helicase
RSAG8_12350	PF00689	6.8e-14	229	282	2	55	183	0	Cation_ATPase_C	Cation transporting ATPase, C-terminus
RSAG8_12350	PF00702	5.2e-09	37	156	90	192	192	0	Hydrolase	haloacid dehalogenase-like hydrolase
RSAG8_13331	PF07745	7e-100	23	324	1	302	332	1	Glyco_hydro_53	Glycosyl hydrolase family 53
RSAG8_05355	PF06140	3.4e-07	39	105	3	77	83	1	Ifi-6-16	Interferon-induced 6-16 family
RSAG8_06646	PF03211	4.5e-33	40	130	7	99	215	1	Pectate_lyase	Pectate lyase
RSAG8_10081	PF05699	2.4e-08	1	47	37	83	84	1	hATC	hAT family dimerisation domain
RSAG8_11249	PF02847	5.9e-07	951	998	39	87	113	1	MA3	MA3 domain
RSAG8_11725	PF00067	5.4e-11	55	206	18	166	458	1	p450	Cytochrome P450
RSAG8_11725	PF00067	1.3e-18	263	372	345	452	458	0	p450	Cytochrome P450
RSAG8_12171	PF00909	2e-87	2	352	39	399	399	1	Ammonium_transp	Ammonium Transporter Family
RSAG8_13166	PF08386	4.7e-21	154	258	1	103	103	1	Abhydrolase_4	TAP-like protein
RSAG8_02457	PF08295	4.2e-36	68	167	2	100	101	1	HDAC_interact	Histone deacetylase (HDAC) interacting
RSAG8_08373	PF00172	2.8e-08	12	44	2	34	40	1	Zn_clus	Fungal Zn(2)-Cys(6) binuclear cluster domain
RSAG8_09350	PF03568	3.7e-84	523	866	66	385	386	1	Peptidase_C50	Peptidase family C50
RSAG8_09597	PF00067	0.00019	45	121	1	77	458	1	p450	Cytochrome P450
RSAG8_10979	PF00201	1.5e-11	37	199	250	410	501	1	UDPGT	UDP-glucoronosyl and UDP-glucosyl transferase
RSAG8_01386	PF11790	6.9e-28	41	147	136	240	240	1	Glyco_hydro_cc	Glycosyl hydrolase catalytic core
RSAG8_01730	PF01250	4.3e-07	3	82	16	91	92	1	Ribosomal_S6	Ribosomal protein S6
RSAG8_04166	PF02417	3.5e-15	230	293	3	68	169	0	Chromate_transp	Chromate transporter
RSAG8_09598	PF00067	1.4e-41	1	163	272	436	458	1	p450	Cytochrome P450
RSAG8_12134	PF01734	3e-11	66	142	1	65	204	1	Patatin	Patatin-like phospholipase
RSAG8_13815	PF00069	3.5e-05	79	109	102	132	260	1	Pkinase	Protein kinase domain
RSAG8_13961	PF01070	5.3e-06	3	64	58	116	355	1	FMN_dh	FMN-dependent dehydrogenase
RSAG8_03936	PF06441	1.2e-17	1	48	65	112	112	1	EHN	Epoxide hydrolase N terminus
RSAG8_04167	PF02417	2.3e-18	31	163	36	167	169	1	Chromate_transp	Chromate transporter
RSAG8_04167	PF02417	2.4e-15	264	327	3	68	169	0	Chromate_transp	Chromate transporter
RSAG8_04167	PF08241	3.3e-10	536	646	1	93	95	0	Methyltransf_11	Methyltransferase domain
RSAG8_04167	PF01209	2.3e-05	529	650	45	153	233	0	Ubie_methyltran	ubiE/COQ5 methyltransferase family
RSAG8_04751	PF01556	6.2e-23	17	111	1	93	101	1	DnaJ_C	DnaJ C terminal region
RSAG8_05024	PF03931	2.9e-07	26	82	4	64	64	1	Skp1_POZ	Skp1 family, tetramerisation domain
RSAG8_05585	PF02558	1e-10	9	96	3	87	151	1	ApbA	Ketopantoate reductase PanE/ApbA
RSAG8_07870	PF00069	7.3e-43	49	301	9	256	260	1	Pkinase	Protein kinase domain
RSAG8_07870	PF07714	7.5e-42	48	301	8	257	259	0	Pkinase_Tyr	Protein tyrosine kinase
RSAG8_07870	PF01843	1e-31	602	705	1	105	105	0	DIL	DIL domain
RSAG8_08379	PF06687	9.9e-16	9	208	5	212	214	1	SUR7	SUR7/PalI family
RSAG8_08665	PF00648	8e-41	73	241	115	293	298	0	Peptidase_C2	Calpain family cysteine protease
RSAG8_08665	PF00569	0.00011	511	543	2	37	46	0	ZZ	Zinc finger, ZZ type
RSAG8_09788	PF07732	2.3e-23	28	95	2	70	120	1	Cu-oxidase_3	Multicopper oxidase
RSAG8_10055	PF00248	1.3e-66	30	339	2	281	284	1	Aldo_ket_red	Aldo/keto reductase family
RSAG8_02166	PF00781	4.2e-13	1	127	2	101	129	1	DAGK_cat	Diacylglycerol kinase catalytic domain
RSAG8_05586	PF00067	9.7e-20	8	213	70	260	458	1	p450	Cytochrome P450
RSAG8_07610	PF00071	8.3e-25	108	202	68	160	162	1	Ras	Ras family
RSAG8_08152	PF07859	3.2e-16	42	129	124	209	211	1	Abhydrolase_3	alpha/beta hydrolase fold
RSAG8_08380	PF00580	1.5e-11	113	582	2	404	533	1	UvrD-helicase	UvrD/REP helicase
RSAG8_10056	PF00248	1.8e-26	23	159	1	112	284	1	Aldo_ket_red	Aldo/keto reductase family
RSAG8_10056	PF00248	1.3e-23	161	286	148	281	284	0	Aldo_ket_red	Aldo/keto reductase family
RSAG8_13144	PF02992	2e-10	386	523	34	164	226	1	Transposase_21	Transposase family tnp2
RSAG8_03149	PF11443	3.2e-36	3	275	35	219	540	1	DUF2828	Domain of unknown function (DUF2828)
RSAG8_03149	PF11443	4.6e-119	320	811	119	539	540	0	DUF2828	Domain of unknown function (DUF2828)
RSAG8_05321	PF00331	2.4e-15	104	185	2	80	320	0	Glyco_hydro_10	Glycosyl hydrolase family 10
RSAG8_05321	PF00331	3.5e-23	201	300	219	319	320	0	Glyco_hydro_10	Glycosyl hydrolase family 10
RSAG8_05321	PF00734	7.9e-11	52	80	1	29	29	0	CBM_1	Fungal cellulose binding domain
RSAG8_06034	PF07745	2.3e-80	1	257	72	332	332	1	Glyco_hydro_53	Glycosyl hydrolase family 53
RSAG8_12784	PF07714	2.1e-17	4	141	132	259	259	1	Pkinase_Tyr	Protein tyrosine kinase
RSAG8_12784	PF00069	3.3e-16	4	139	127	256	260	0	Pkinase	Protein kinase domain
RSAG8_13145	PF00012	8.2e-185	31	611	1	588	602	1	HSP70	Hsp70 protein
RSAG8_13145	PF06723	1.7e-13	169	388	111	318	327	0	MreB_Mbl	MreB/Mbl protein
RSAG8_03470	PF00083	3.5e-19	29	116	368	450	451	1	Sugar_tr	Sugar (and other) transporter
RSAG8_06619	PF01425	5.1e-72	37	312	1	261	435	1	Amidase	Amidase
RSAG8_08923	PF00083	2.1e-41	38	227	3	203	451	1	Sugar_tr	Sugar (and other) transporter
RSAG8_08923	PF07690	5.3e-15	52	220	13	178	353	0	MFS_1	Major Facilitator Superfamily
RSAG8_10058	PF04479	2.3e-18	1	119	107	215	224	1	RTA1	RTA1 like protein
RSAG8_10792	PF01419	2.7e-07	25	132	14	126	130	1	Jacalin	Jacalin-like lectin domain
RSAG8_11458	PF03732	2.2e-08	132	219	10	94	96	1	Retrotrans_gag	Retrotransposon gag protein
RSAG8_11458	PF00098	3.9e-05	384	400	2	18	18	0	zf-CCHC	Zinc knuckle
RSAG8_12786	PF04898	9e-109	92	375	4	287	288	1	Glu_syn_central	Glutamate synthase central domain
RSAG8_13338	PF00069	7.4e-05	43	154	166	255	260	1	Pkinase	Protein kinase domain
RSAG8_01399	PF00252	2.5e-19	5	110	1	86	133	1	Ribosomal_L16	Ribosomal protein L16p/L10e
RSAG8_04469	PF05699	6.5e-10	13	67	28	82	84	1	hATC	hAT family dimerisation domain
RSAG8_05592	PF01764	1.4e-17	100	217	4	119	143	1	Lipase_3	Lipase (class 3)
RSAG8_08674	PF00106	6.4e-08	30	112	2	86	167	1	adh_short	short chain dehydrogenase
RSAG8_09802	PF00098	3.5e-05	112	128	2	18	18	1	zf-CCHC	Zinc knuckle
RSAG8_10283	PF02515	2.5e-61	22	208	1	189	191	1	CoA_transf_3	CoA-transferase family III
RSAG8_11693	PF00248	7.1e-55	26	336	1	281	284	1	Aldo_ket_red	Aldo/keto reductase family
RSAG8_13148	PF00651	4.9e-07	15	86	12	79	111	1	BTB	BTB/POZ domain
RSAG8_02187	PF04419	1.6e-12	1	47	1	48	60	1	4F5	4F5 protein family
RSAG8_03162	PF02187	1.2e-08	157	198	27	66	73	1	GAS2	Growth-Arrest-Specific Protein 2 Domain
RSAG8_03473	PF07714	4e-05	2	70	194	258	259	1	Pkinase_Tyr	Protein tyrosine kinase
RSAG8_03941	PF00067	5.3e-20	1	82	367	443	458	1	p450	Cytochrome P450
RSAG8_04181	PF03142	6.3e-155	995	1320	4	346	537	1	Chitin_synth_2	Chitin synthase
RSAG8_04181	PF00063	5.4e-115	16	535	3	501	689	0	Myosin_head	Myosin head (motor domain)
RSAG8_04181	PF00063	5.1e-08	534	648	575	689	689	0	Myosin_head	Myosin head (motor domain)
RSAG8_06308	PF03443	1.2e-51	5	195	5	196	236	1	Glyco_hydro_61	Glycosyl hydrolase family 61
RSAG8_06882	PF02902	5.8e-07	39	140	83	192	216	1	Peptidase_C48	Ulp1 protease family, C-terminal catalytic domain
RSAG8_07156	PF00082	5e-28	134	274	5	149	307	1	Peptidase_S8	Subtilase family
RSAG8_07626	PF05193	7.1e-10	197	362	3	172	183	1	Peptidase_M16_C	Peptidase M16 inactive domain
RSAG8_07626	PF00675	1.1e-06	61	166	31	131	149	0	Peptidase_M16	Insulinase (Peptidase family M16)
RSAG8_10060	PF04479	2.6e-21	8	137	97	216	224	1	RTA1	RTA1 like protein
RSAG8_11694	PF00175	1.9e-16	49	153	1	107	109	1	NAD_binding_1	Oxidoreductase NAD-binding domain
RSAG8_12366	PF05729	1.7e-05	196	364	4	152	166	1	NACHT	NACHT domain
RSAG8_13151	PF07714	1.7e-22	474	667	55	250	259	1	Pkinase_Tyr	Protein tyrosine kinase
RSAG8_13151	PF07714	2.3e-34	774	1046	9	254	259	0	Pkinase_Tyr	Protein tyrosine kinase
RSAG8_13151	PF00069	2.1e-18	475	674	53	253	260	0	Pkinase	Protein kinase domain
RSAG8_13151	PF00069	1.4e-36	774	1047	9	254	260	0	Pkinase	Protein kinase domain
RSAG8_13520	PF02992	4.3e-10	360	485	58	182	226	1	Transposase_21	Transposase family tnp2
RSAG8_02508	PF00270	4.8e-37	68	220	2	154	167	1	DEAD	DEAD/DEAH box helicase
RSAG8_02508	PF04851	0.00016	70	129	8	68	184	0	ResIII	Type III restriction enzyme, res subunit
RSAG8_03199	PF00134	2.7e-06	208	301	33	125	127	1	Cyclin_N	Cyclin, N-terminal domain
RSAG8_04212	PF02939	1.2e-25	37	111	1	75	80	1	UcrQ	UcrQ family
RSAG8_07648	PF05699	9.2e-08	2	54	21	73	84	1	hATC	hAT family dimerisation domain
RSAG8_08695	PF00501	6.3e-37	50	385	1	304	418	1	AMP-binding	AMP-binding enzyme
RSAG8_10317	PF03443	1.5e-24	42	138	145	235	236	1	Glyco_hydro_61	Glycosyl hydrolase family 61
RSAG8_10317	PF00734	2.2e-13	246	274	1	29	29	0	CBM_1	Fungal cellulose binding domain
RSAG8_11253	PF00656	1.9e-08	23	107	150	237	243	1	Peptidase_C14	Caspase domain
RSAG8_01116	PF11327	5.5e-32	18	167	2	151	185	1	DUF3129	Protein of unknown function (DUF3129)
RSAG8_01792	PF00004	5.6e-05	145	202	73	129	130	1	AAA	ATPase family associated with various cellular activities (AAA)
RSAG8_02865	PF05794	2.2e-06	82	169	1	66	440	1	Tcp11	T-complex protein 11
RSAG8_05357	PF06140	3.1e-05	20	85	6	77	83	1	Ifi-6-16	Interferon-induced 6-16 family
RSAG8_07652	PF02518	7.8e-19	379	463	1	80	111	0	HATPase_c	Histidine kinase-, DNA gyrase B-, and HSP90-like ATPase
RSAG8_07652	PF00512	2.3e-19	268	331	2	67	68	0	HisKA	His Kinase A (phosphoacceptor) domain
RSAG8_07652	PF08447	5.1e-08	5	54	40	90	91	0	PAS_3	PAS fold
RSAG8_08696	PF00171	2.9e-17	11	71	401	462	462	1	Aldedh	Aldehyde dehydrogenase family
RSAG8_01117	PF11327	1.5e-30	18	119	2	107	185	1	DUF3129	Protein of unknown function (DUF3129)
RSAG8_08698	PF01243	1.7e-06	10	96	3	82	89	1	Pyridox_oxidase	Pyridoxamine 5'-phosphate oxidase
RSAG8_10324	PF10257	1.7e-28	80	212	1	114	353	1	RAI16-like	Retinoic acid induced 16-like protein
RSAG8_10587	PF00743	1.4e-14	18	150	3	126	532	1	FMO-like	Flavin-binding monooxygenase-like
RSAG8_11263	PF00067	4.7e-39	1	166	286	455	458	1	p450	Cytochrome P450
RSAG8_11732	PF05057	1.4e-37	9	223	3	222	224	1	DUF676	Putative serine esterase (DUF676)
RSAG8_12810	PF00069	2.5e-06	8	76	110	175	260	1	Pkinase	Protein kinase domain
RSAG8_02511	PF00656	8.8e-11	25	207	1	125	243	1	Peptidase_C14	Caspase domain
RSAG8_03508	PF05699	7.1e-09	31	116	3	84	84	1	hATC	hAT family dimerisation domain
RSAG8_04799	PF00083	4.9e-26	2	87	365	451	451	1	Sugar_tr	Sugar (and other) transporter
RSAG8_05097	PF01532	1.2e-16	40	82	410	452	453	1	Glyco_hydro_47	Glycosyl hydrolase family 47
RSAG8_05362	PF00067	5.5e-12	32	237	1	203	458	1	p450	Cytochrome P450
RSAG8_05362	PF00067	3.5e-18	393	487	337	440	458	0	p450	Cytochrome P450
RSAG8_06343	PF00400	2.7e-12	784	818	5	39	39	0	WD40	WD domain, G-beta repeat
RSAG8_06343	PF00400	3e-12	828	861	6	39	39	0	WD40	WD domain, G-beta repeat
RSAG8_06343	PF00400	8e-11	870	904	5	39	39	0	WD40	WD domain, G-beta repeat
RSAG8_06343	PF00400	3.2e-07	1054	1087	7	39	39	0	WD40	WD domain, G-beta repeat
RSAG8_11017	PF03184	6.7e-23	15	137	1	129	217	1	DDE	DDE superfamily endonuclease
RSAG8_11264	PF00082	2.7e-10	196	365	142	270	307	1	Peptidase_S8	Subtilase family
RSAG8_11494	PF00270	7.8e-08	3	124	20	144	167	1	DEAD	DEAD/DEAH box helicase
RSAG8_13541	PF00135	3e-09	5	124	262	364	537	1	COesterase	Carboxylesterase
RSAG8_04222	PF05368	2.3e-07	20	85	163	228	233	1	NmrA	NmrA-like family
RSAG8_05844	PF00026	0.00014	15	64	68	118	314	1	Asp	Eukaryotic aspartyl protease
RSAG8_08700	PF02985	0.00012	52	77	5	30	31	0	HEAT	HEAT repeat
RSAG8_09405	PF00248	4.6e-33	9	249	2	260	284	1	Aldo_ket_red	Aldo/keto reductase family
RSAG8_09828	PF00271	4.9e-06	14	47	43	76	78	1	Helicase_C	Helicase conserved C-terminal domain
RSAG8_10821	PF00082	5e-05	47	224	97	297	307	1	Peptidase_S8	Subtilase family
RSAG8_12813	PF05699	1.9e-08	137	213	4	77	84	1	hATC	hAT family dimerisation domain
RSAG8_13001	PF00400	4.7e-09	610	641	7	38	39	0	WD40	WD domain, G-beta repeat
RSAG8_13001	PF00400	4.5e-10	653	685	7	39	39	0	WD40	WD domain, G-beta repeat
RSAG8_13001	PF00400	2.9e-10	697	728	8	39	39	0	WD40	WD domain, G-beta repeat
RSAG8_13001	PF00400	1e-05	740	770	9	39	39	0	WD40	WD domain, G-beta repeat
RSAG8_13001	PF00400	2e-09	823	857	5	39	39	0	WD40	WD domain, G-beta repeat
RSAG8_13001	PF00400	4.7e-07	868	900	7	39	39	0	WD40	WD domain, G-beta repeat
RSAG8_13001	PF00400	3.3e-09	1051	1084	6	39	39	0	WD40	WD domain, G-beta repeat
RSAG8_13001	PF00400	2.3e-10	1095	1127	7	39	39	0	WD40	WD domain, G-beta repeat
RSAG8_13699	PF00069	1.6e-14	624	740	9	125	260	1	Pkinase	Protein kinase domain
RSAG8_13699	PF07714	2e-14	624	739	9	129	259	0	Pkinase_Tyr	Protein tyrosine kinase
RSAG8_01122	PF10366	9.3e-28	603	703	1	107	108	1	Vps39_1	Vacuolar sorting protein 39 domain 1
RSAG8_01122	PF00780	6.5e-19	22	293	5	242	275	0	CNH	CNH domain
RSAG8_08703	PF00069	1.3e-05	257	324	108	171	260	0	Pkinase	Protein kinase domain
RSAG8_09173	PF01670	1.1e-34	45	199	2	156	156	1	Glyco_hydro_12	Glycosyl hydrolase family 12
RSAG8_09829	PF00171	6.7e-22	16	137	6	129	462	1	Aldedh	Aldehyde dehydrogenase family
RSAG8_10594	PF02171	4.6e-07	3	46	186	228	304	1	Piwi	Piwi domain
RSAG8_11267	PF00067	7.2e-59	37	478	2	444	458	1	p450	Cytochrome P450
RSAG8_12814	PF00012	8.6e-160	99	460	1	371	602	0	HSP70	Hsp70 protein
RSAG8_12814	PF06723	6e-16	211	460	77	316	327	0	MreB_Mbl	MreB/Mbl protein
RSAG8_01127	PF00069	4e-32	47	209	1	147	260	1	Pkinase	Protein kinase domain
RSAG8_01127	PF07714	1.7e-17	48	209	2	152	259	0	Pkinase_Tyr	Protein tyrosine kinase
RSAG8_02516	PF00656	3.9e-11	68	251	1	131	243	1	Peptidase_C14	Caspase domain
RSAG8_05367	PF05383	1.3e-17	16	75	2	61	61	1	La	La domain
RSAG8_05629	PF00400	6.6e-12	527	559	7	39	39	0	WD40	WD domain, G-beta repeat
RSAG8_05629	PF00400	9.1e-09	694	726	7	39	39	0	WD40	WD domain, G-beta repeat
RSAG8_05629	PF00400	9.8e-07	735	769	5	39	39	0	WD40	WD domain, G-beta repeat
RSAG8_05629	PF00400	3.5e-11	871	904	6	39	39	0	WD40	WD domain, G-beta repeat
RSAG8_05629	PF00400	3.7e-12	913	947	5	39	39	0	WD40	WD domain, G-beta repeat
RSAG8_05629	PF00400	0.00063	959	990	8	39	39	0	WD40	WD domain, G-beta repeat
RSAG8_06914	PF03619	2.1e-48	1	276	45	272	274	1	DUF300	Domain of unknown function
RSAG8_09830	PF05699	2.3e-08	15	86	16	75	84	1	hATC	hAT family dimerisation domain
RSAG8_11497	PF05699	8.4e-06	474	537	17	74	84	1	hATC	hAT family dimerisation domain
RSAG8_11741	PF01416	2.6e-07	87	186	11	103	105	1	PseudoU_synth_1	tRNA pseudouridine synthase
RSAG8_12816	PF03399	9.1e-19	121	288	2	140	201	1	SAC3_GANP	SAC3/GANP/Nin1/mts3/eIF-3 p25 family
RSAG8_13176	PF02992	6e-06	453	518	60	123	226	1	Transposase_21	Transposase family tnp2
RSAG8_13382	PF01637	2e-05	75	141	1	65	234	1	Arch_ATPase	Archaeal ATPase
RSAG8_13546	PF00400	0.00033	68	94	13	39	39	0	WD40	WD domain, G-beta repeat
RSAG8_13546	PF00400	1.2e-09	105	137	7	39	39	0	WD40	WD domain, G-beta repeat
RSAG8_13546	PF00400	1.1e-09	148	180	7	39	39	0	WD40	WD domain, G-beta repeat
RSAG8_13546	PF00400	7.5e-12	192	223	8	39	39	0	WD40	WD domain, G-beta repeat
RSAG8_13546	PF00400	8.4e-09	235	265	9	39	39	0	WD40	WD domain, G-beta repeat
RSAG8_13546	PF00400	8.6e-10	320	353	6	39	39	0	WD40	WD domain, G-beta repeat
RSAG8_13546	PF00400	8.1e-07	364	396	7	39	39	0	WD40	WD domain, G-beta repeat
RSAG8_13546	PF00400	9e-10	547	580	6	39	39	0	WD40	WD domain, G-beta repeat
RSAG8_02488	PF07859	1.4e-08	5	52	17	64	211	1	Abhydrolase_3	alpha/beta hydrolase fold
RSAG8_05601	PF00069	7.1e-18	140	332	21	190	260	0	Pkinase	Protein kinase domain
RSAG8_05601	PF00069	2.4e-23	335	556	47	257	260	0	Pkinase	Protein kinase domain
RSAG8_05601	PF07714	5.6e-17	128	332	11	196	259	0	Pkinase_Tyr	Protein tyrosine kinase
RSAG8_05601	PF07714	7.7e-11	334	554	49	256	259	0	Pkinase_Tyr	Protein tyrosine kinase
RSAG8_05818	PF00646	4.1e-06	280	314	3	37	48	1	F-box	F-box domain
RSAG8_08168	PF00400	5.6e-08	51	75	15	39	39	1	WD40	WD domain, G-beta repeat
RSAG8_08168	PF00400	1.4e-09	86	118	7	39	39	0	WD40	WD domain, G-beta repeat
RSAG8_08168	PF00400	9.1e-11	173	205	7	39	39	0	WD40	WD domain, G-beta repeat
RSAG8_08168	PF00400	2.6e-10	215	248	6	39	39	0	WD40	WD domain, G-beta repeat
RSAG8_08168	PF00400	5.8e-10	259	291	7	39	39	0	WD40	WD domain, G-beta repeat
RSAG8_08168	PF00400	4.1e-08	301	330	6	35	39	0	WD40	WD domain, G-beta repeat
RSAG8_08168	PF07714	1.8e-43	402	672	7	256	259	0	Pkinase_Tyr	Protein tyrosine kinase
RSAG8_08168	PF00069	7.4e-39	400	671	5	254	260	0	Pkinase	Protein kinase domain
RSAG8_08930	PF00270	0.00012	44	106	2	71	167	1	DEAD	DEAD/DEAH box helicase
RSAG8_09147	PF01915	5.6e-50	31	279	2	210	211	1	Glyco_hydro_3_C	Glycosyl hydrolase family 3 C terminal domain
RSAG8_09373	PF01183	2.6e-12	32	78	1	47	181	1	Glyco_hydro_25	Glycosyl hydrolases family 25
RSAG8_09810	PF00069	1.9e-18	3	163	106	256	260	1	Pkinase	Protein kinase domain
RSAG8_09810	PF07714	2.8e-16	3	164	111	258	259	0	Pkinase_Tyr	Protein tyrosine kinase
RSAG8_02248	PF07470	6e-07	29	87	2	56	336	0	Glyco_hydro_88	Glycosyl Hydrolase Family 88
RSAG8_02248	PF07470	2e-22	95	200	229	335	336	0	Glyco_hydro_88	Glycosyl Hydrolase Family 88
RSAG8_06917	PF07145	0.00013	115	130	2	17	18	1	PAM2	Ataxin-2 C-terminal region
RSAG8_07661	PF00069	5.7e-40	63	313	7	252	260	1	Pkinase	Protein kinase domain
RSAG8_07661	PF00069	2.6e-08	435	526	47	135	260	0	Pkinase	Protein kinase domain
RSAG8_07661	PF07714	1.1e-38	62	313	6	253	259	0	Pkinase_Tyr	Protein tyrosine kinase
RSAG8_07661	PF07714	8.6e-09	436	523	48	137	259	0	Pkinase_Tyr	Protein tyrosine kinase
RSAG8_11499	PF01419	8.8e-07	92	190	7	104	130	0	Jacalin	Jacalin-like lectin domain
RSAG8_13004	PF06283	7.1e-25	9	137	11	136	212	1	ThuA	Trehalose utilisation
RSAG8_03733	PF00400	4.5e-11	104	141	2	39	39	0	WD40	WD domain, G-beta repeat
RSAG8_03733	PF00400	4e-09	152	184	7	39	39	0	WD40	WD domain, G-beta repeat
RSAG8_03733	PF00400	5.1e-12	195	227	7	39	39	0	WD40	WD domain, G-beta repeat
RSAG8_03733	PF00400	8.3e-14	231	269	1	39	39	0	WD40	WD domain, G-beta repeat
RSAG8_09834	PF00069	8.9e-06	72	135	166	228	260	1	Pkinase	Protein kinase domain
RSAG8_13387	PF01593	4.1e-12	39	147	334	443	449	1	Amino_oxidase	Flavin containing amine oxidoreductase
RSAG8_03734	PF00621	2e-14	60	159	4	105	180	1	RhoGEF	RhoGEF domain
RSAG8_06349	PF07732	8.7e-34	32	125	6	101	120	1	Cu-oxidase_3	Multicopper oxidase
RSAG8_11975	PF07019	3.9e-11	23	104	2	81	81	1	Rab5ip	Rab5-interacting protein (Rab5ip)
RSAG8_13179	PF01694	3.6e-06	43	103	3	63	146	0	Rhomboid	Rhomboid family
RSAG8_13179	PF04511	4.4e-05	8	102	3	101	197	0	DER1	Der1-like family
RSAG8_13390	PF04548	7e-11	46	215	2	153	212	1	AIG1	AIG1 family
RSAG8_04808	PF09352	1.4e-48	40	199	2	162	162	1	DUF1994	Domain of unknown function (DUF1994)
RSAG8_09841	PF07690	1.9e-08	80	317	107	313	353	1	MFS_1	Major Facilitator Superfamily
RSAG8_10344	PF00067	1e-43	58	473	20	387	458	1	p450	Cytochrome P450
RSAG8_10344	PF00067	7.3e-20	473	542	372	440	458	0	p450	Cytochrome P450
RSAG8_13008	PF00400	4.1e-08	1057	1089	7	39	39	0	WD40	WD domain, G-beta repeat
RSAG8_13008	PF00400	2.6e-08	1100	1132	7	39	39	0	WD40	WD domain, G-beta repeat
RSAG8_13008	PF00400	2.7e-07	1179	1210	8	39	39	0	WD40	WD domain, G-beta repeat
RSAG8_13008	PF00400	1.3e-05	1423	1453	11	39	39	0	WD40	WD domain, G-beta repeat
RSAG8_13008	PF00400	2e-11	1464	1496	7	39	39	0	WD40	WD domain, G-beta repeat
RSAG8_13180	PF00076	1.7e-17	34	104	1	70	70	1	RRM_1	RNA recognition motif. (a.k.a. RRM, RBD, or RNP domain)
RSAG8_03975	PF07690	7.8e-09	112	211	2	102	353	1	MFS_1	Major Facilitator Superfamily
RSAG8_09419	PF07504	3.4e-07	74	120	5	51	51	1	FTP	Fungalysin/Thermolysin Propeptide Motif
RSAG8_12624	PF07714	6e-07	86	159	6	79	259	0	Pkinase_Tyr	Protein tyrosine kinase
RSAG8_12624	PF00069	1e-05	86	150	6	67	260	0	Pkinase	Protein kinase domain
RSAG8_13009	PF00270	1.7e-10	45	194	4	162	167	1	DEAD	DEAD/DEAH box helicase
RSAG8_13706	PF07714	4.4e-12	21	115	171	259	259	1	Pkinase_Tyr	Protein tyrosine kinase
RSAG8_13706	PF00069	4.9e-09	20	113	163	256	260	0	Pkinase	Protein kinase domain
RSAG8_01146	PF00150	2.1e-29	48	194	15	164	287	1	Cellulase	Cellulase (glycosyl hydrolase family 5)
RSAG8_03522	PF00270	2.3e-12	62	222	14	164	167	1	DEAD	DEAD/DEAH box helicase
RSAG8_03522	PF00271	3.7e-09	314	380	10	77	78	0	Helicase_C	Helicase conserved C-terminal domain
RSAG8_03740	PF04548	1.4e-10	61	207	2	128	212	1	AIG1	AIG1 family
RSAG8_03976	PF07714	1.4e-05	4	94	173	257	259	1	Pkinase_Tyr	Protein tyrosine kinase
RSAG8_04527	PF10510	1.8e-08	26	85	2	66	517	1	PIG-S	Phosphatidylinositol-glycan biosynthesis class S protein
RSAG8_06352	PF00568	1e-20	25	116	10	100	111	1	WH1	WH1 domain
RSAG8_09420	PF02128	4.3e-94	1	292	107	378	378	1	Peptidase_M36	Fungalysin metallopeptidase (M36)
RSAG8_09640	PF00118	2.1e-27	2	151	305	423	488	1	Cpn60_TCP1	TCP-1/cpn60 chaperonin family
RSAG8_10346	PF00067	3.3e-49	16	257	195	443	458	1	p450	Cytochrome P450
RSAG8_10604	PF02230	4.1e-57	12	228	6	215	216	1	Abhydrolase_2	Phospholipase/Carboxylesterase
RSAG8_12190	PF05970	5.7e-33	199	286	1	88	422	1	DUF889	PIF1 helicase
RSAG8_12190	PF04851	0.00013	171	226	3	57	184	0	ResIII	Type III restriction enzyme, res subunit
RSAG8_12625	PF00069	4.2e-41	384	637	6	255	260	1	Pkinase	Protein kinase domain
RSAG8_12625	PF07714	2.2e-36	385	639	7	258	259	0	Pkinase_Tyr	Protein tyrosine kinase
RSAG8_13393	PF02714	3.3e-44	66	279	69	282	325	1	DUF221	Domain of unknown function DUF221
RSAG8_13852	PF00734	1.8e-05	30	53	4	27	29	1	CBM_1	Fungal cellulose binding domain
RSAG8_01820	PF09729	5.6e-18	10	93	5	83	164	1	Gti1_Pac2	Gti1/Pac2 family
RSAG8_03222	PF00082	4.7e-33	92	275	71	273	307	1	Peptidase_S8	Subtilase family
RSAG8_03742	PF01593	8.5e-05	129	248	329	447	449	1	Amino_oxidase	Flavin containing amine oxidoreductase
RSAG8_05125	PF00875	7.2e-16	7	119	2	85	166	1	DNA_photolyase	DNA photolyase
RSAG8_10348	PF07690	2.9e-09	18	178	199	353	353	1	MFS_1	Major Facilitator Superfamily
RSAG8_10834	PF03936	5.3e-06	93	230	121	268	270	1	Terpene_synth_C	Terpene synthase family, metal binding domain
RSAG8_12413	PF07859	3.4e-57	15	227	1	204	211	1	Abhydrolase_3	alpha/beta hydrolase fold
RSAG8_12413	PF00135	1.5e-12	2	102	115	224	537	0	COesterase	Carboxylesterase
RSAG8_12626	PF09458	1.3e-16	10	78	3	70	72	1	H_lectin	H-type lectin domain
RSAG8_12626	PF09458	1.7e-20	102	170	4	72	72	0	H_lectin	H-type lectin domain
RSAG8_13555	PF03443	1e-10	3	89	4	88	236	1	Glyco_hydro_61	Glycosyl hydrolase family 61
RSAG8_13555	PF03443	3.1e-07	90	128	190	230	236	0	Glyco_hydro_61	Glycosyl hydrolase family 61
RSAG8_00097	PF00270	1.2e-38	147	320	1	163	167	1	DEAD	DEAD/DEAH box helicase
RSAG8_00097	PF00271	3.5e-26	389	464	3	78	78	0	Helicase_C	Helicase conserved C-terminal domain
RSAG8_00097	PF04851	2e-05	160	316	25	181	184	0	ResIII	Type III restriction enzyme, res subunit
RSAG8_00488	PF00890	0.00012	62	104	1	47	421	0	FAD_binding_2	FAD binding domain
RSAG8_02532	PF02798	9.4e-11	4	76	3	73	75	1	GST_N	Glutathione S-transferase, N-terminal domain
RSAG8_03223	PF00082	2e-21	71	227	125	296	307	1	Peptidase_S8	Subtilase family
RSAG8_05641	PF00188	0.00013	43	76	74	115	124	0	CAP	Cysteine-rich secretory protein family
RSAG8_06128	PF00732	1.2e-06	13	85	201	275	298	1	GMC_oxred_N	GMC oxidoreductase
RSAG8_11507	PF01753	2.5e-06	208	234	8	34	40	1	zf-MYND	MYND finger
RSAG8_12193	PF08284	4.3e-06	9	106	36	130	135	1	RVP_2	Retroviral aspartyl protease
RSAG8_12416	PF07859	4.3e-57	98	314	1	208	211	1	Abhydrolase_3	alpha/beta hydrolase fold
RSAG8_12416	PF00135	9.2e-07	83	187	113	226	537	0	COesterase	Carboxylesterase
RSAG8_12416	PF10340	0.00015	96	257	123	280	374	0	DUF2424	Protein of unknown function (DUF2424)
RSAG8_12629	PF00096	0.0002	137	158	2	23	23	0	zf-C2H2	Zinc finger, C2H2 type
RSAG8_13185	PF00400	1.2e-09	914	945	7	38	39	0	WD40	WD domain, G-beta repeat
RSAG8_13185	PF00400	1.4e-05	962	989	12	39	39	0	WD40	WD domain, G-beta repeat
RSAG8_13185	PF00400	3.9e-14	1001	1034	6	39	39	0	WD40	WD domain, G-beta repeat
RSAG8_13185	PF00400	6.5e-10	1053	1084	8	39	39	0	WD40	WD domain, G-beta repeat
RSAG8_13185	PF00400	5.5e-08	1136	1169	6	39	39	0	WD40	WD domain, G-beta repeat
RSAG8_13185	PF00400	1.9e-10	1180	1211	7	38	39	0	WD40	WD domain, G-beta repeat
RSAG8_13185	PF00400	2.5e-11	1429	1461	7	39	39	0	WD40	WD domain, G-beta repeat
RSAG8_13185	PF00400	3.6e-05	1475	1505	9	39	39	0	WD40	WD domain, G-beta repeat
RSAG8_13185	PF05729	2.1e-09	290	472	3	163	166	0	NACHT	NACHT domain
RSAG8_00102	PF03151	3.9e-09	28	106	73	152	153	1	TPT	Triose-phosphate Transporter family
RSAG8_00102	PF06027	0.00022	24	120	221	318	335	0	DUF914	Eukaryotic protein of unknown function (DUF914)
RSAG8_01465	PF00176	1.8e-50	749	941	1	191	297	1	SNF2_N	SNF2 family N-terminal domain
RSAG8_01465	PF00271	1.5e-08	1038	1105	14	78	78	0	Helicase_C	Helicase conserved C-terminal domain
RSAG8_05130	PF00295	6.3e-46	10	343	1	312	326	1	Glyco_hydro_28	Glycosyl hydrolases family 28
RSAG8_05382	PF00069	2.5e-35	18	225	9	212	260	1	Pkinase	Protein kinase domain
RSAG8_05382	PF07714	7.6e-35	18	244	9	235	259	0	Pkinase_Tyr	Protein tyrosine kinase
RSAG8_07403	PF02233	1.4e-74	165	450	30	311	464	1	PNTB	NAD(P) transhydrogenase beta subunit
RSAG8_10352	PF07690	1.6e-11	1	221	88	280	353	1	MFS_1	Major Facilitator Superfamily
RSAG8_11508	PF01979	5.5e-33	75	415	1	325	328	1	Amidohydro_1	Amidohydrolase family
RSAG8_11508	PF07969	1.1e-07	314	411	313	399	404	0	Amidohydro_3	Amidohydrolase family
RSAG8_11750	PF00271	1e-13	1224	1287	15	78	78	1	Helicase_C	Helicase conserved C-terminal domain
RSAG8_11750	PF00270	1.3e-09	991	1140	3	163	167	0	DEAD	DEAD/DEAH box helicase
RSAG8_11750	PF12013	1.1e-08	73	270	7	214	215	0	DUF3505	Protein of unknown function (DUF3505)
RSAG8_02535	PF01479	6.3e-10	63	106	1	44	48	1	S4	S4 domain
RSAG8_02535	PF00163	9.7e-06	4	58	9	59	94	0	Ribosomal_S4	Ribosomal protein S4/S9 N-terminal domain
RSAG8_06929	PF00069	6.3e-40	43	291	10	254	260	1	Pkinase	Protein kinase domain
RSAG8_06929	PF07714	1.1e-36	43	289	10	253	259	0	Pkinase_Tyr	Protein tyrosine kinase
RSAG8_06929	PF00656	9.3e-16	477	847	5	225	243	0	Peptidase_C14	Caspase domain
RSAG8_09855	PF01636	8.5e-11	122	400	13	210	238	1	APH	Phosphotransferase enzyme family
RSAG8_10107	PF00580	4.1e-11	243	655	13	356	533	1	UvrD-helicase	UvrD/REP helicase
RSAG8_10356	PF00300	1.8e-05	2	85	78	155	158	1	PGAM	Phosphoglycerate mutase family
RSAG8_12197	PF00615	0.00018	150	197	68	117	118	1	RGS	Regulator of G protein signaling domain
RSAG8_12418	PF03650	5.4e-08	16	52	14	50	120	1	UPF0041	Uncharacterised protein family (UPF0041)
RSAG8_12631	PF00096	3e-05	84	104	3	23	23	0	zf-C2H2	Zinc finger, C2H2 type
RSAG8_13187	PF00400	1.1e-05	882	911	10	39	39	0	WD40	WD domain, G-beta repeat
RSAG8_13187	PF00400	9.8e-11	922	954	7	39	39	0	WD40	WD domain, G-beta repeat
RSAG8_13187	PF00400	2.5e-06	969	1000	8	39	39	0	WD40	WD domain, G-beta repeat
RSAG8_13187	PF00400	1e-09	1019	1051	7	39	39	0	WD40	WD domain, G-beta repeat
RSAG8_13187	PF00400	1.6e-11	1063	1094	8	39	39	0	WD40	WD domain, G-beta repeat
RSAG8_13187	PF00400	1.8e-08	1105	1137	7	39	39	0	WD40	WD domain, G-beta repeat
RSAG8_13187	PF00400	0.00015	1186	1213	11	38	39	0	WD40	WD domain, G-beta repeat
RSAG8_13187	PF00400	3.1e-08	1220	1252	3	35	39	0	WD40	WD domain, G-beta repeat
RSAG8_13187	PF00400	2.3e-10	1259	1295	1	37	39	0	WD40	WD domain, G-beta repeat
RSAG8_13187	PF05729	7.7e-05	167	311	5	132	166	0	NACHT	NACHT domain
RSAG8_13398	PF05730	3.4e-10	24	85	6	66	66	1	CFEM	CFEM domain
RSAG8_05050	PF00385	1.5e-07	79	128	3	55	55	1	Chromo	chromo' (CHRromatin Organisation MOdifier) domain
RSAG8_06319	PF00163	5.3e-05	4	56	46	94	94	1	Ribosomal_S4	Ribosomal protein S4/S9 N-terminal domain
RSAG8_06888	PF00493	5.9e-114	2	263	53	307	326	1	MCM	MCM2/3/5 family
RSAG8_06888	PF07728	3e-05	8	123	1	124	139	0	AAA_5	AAA domain (dynein-related subfamily)
RSAG8_09380	PF00732	1.9e-10	56	137	1	78	298	1	GMC_oxred_N	GMC oxidoreductase
RSAG8_10069	PF00172	6.2e-07	16	49	2	37	40	1	Zn_clus	Fungal Zn(2)-Cys(6) binuclear cluster domain
RSAG8_13683	PF00106	2.8e-16	21	113	77	165	167	0	adh_short	short chain dehydrogenase
RSAG8_00114	PF02133	9e-06	38	69	1	32	439	1	Transp_cyt_pur	Permease for cytosine/purines, uracil, thiamine, allantoin
RSAG8_01475	PF01762	2.2e-05	91	173	1	77	196	1	Galactosyl_T	Galactosyltransferase
RSAG8_05384	PF06140	9.2e-07	119	177	2	63	83	1	Ifi-6-16	Interferon-induced 6-16 family
RSAG8_08749	PF08030	1.3e-11	16	99	1	75	158	1	NAD_binding_6	Ferric reductase NAD binding domain
RSAG8_10357	PF00867	1.4e-19	135	230	9	92	92	1	XPG_I	XPG I-region
RSAG8_12420	PF07250	9.8e-46	26	248	42	243	243	1	Glyoxal_oxid_N	Glyoxal oxidase N-terminus
RSAG8_12420	PF09118	1e-12	411	482	1	71	97	0	DUF1929	Domain of unknown function (DUF1929)
RSAG8_13015	PF00698	1.2e-36	389	640	13	237	318	1	Acyl_transf_1	Acyl transferase domain
RSAG8_13015	PF01575	3.9e-23	270	368	20	118	123	0	MaoC_dehydratas	MaoC like domain
RSAG8_13399	PF00643	1.1e-08	51	95	2	41	42	1	zf-B_box	B-box zinc finger
RSAG8_00497	PF10343	3.2e-58	85	308	10	209	287	1	DUF2419	Protein of unknown function (DUF2419)
RSAG8_03982	PF00646	0.00079	3	41	3	41	48	1	F-box	F-box domain
RSAG8_04248	PF00656	7.9e-12	73	160	3	80	243	1	Peptidase_C14	Caspase domain
RSAG8_07958	PF07714	3.8e-21	92	261	53	224	259	1	Pkinase_Tyr	Protein tyrosine kinase
RSAG8_07958	PF00069	3.6e-20	90	263	48	221	260	0	Pkinase	Protein kinase domain
RSAG8_09647	PF02714	1.1e-65	38	344	3	309	325	1	DUF221	Domain of unknown function DUF221
RSAG8_10109	PF01425	1.6e-52	100	315	1	218	435	1	Amidase	Amidase
RSAG8_10109	PF01425	1.2e-10	332	459	337	435	435	0	Amidase	Amidase
RSAG8_11994	PF00067	0.00018	5	144	114	254	458	1	p450	Cytochrome P450
RSAG8_12830	PF00917	3.2e-05	30	120	8	83	118	0	MATH	MATH domain
RSAG8_13016	PF00652	3.2e-07	175	303	5	125	125	0	Ricin_B_lectin	Ricin-type beta-trefoil lectin domain
RSAG8_13714	PF07714	6.2e-38	2	205	59	256	259	1	Pkinase_Tyr	Protein tyrosine kinase
RSAG8_13714	PF00069	7e-35	1	206	55	256	260	0	Pkinase	Protein kinase domain
RSAG8_00120	PF09994	1.1e-57	18	216	1	219	276	1	DUF2235	Uncharacterized conserved protein (DUF2235)
RSAG8_02919	PF00083	1.2e-23	3	98	355	451	451	1	Sugar_tr	Sugar (and other) transporter
RSAG8_03236	PF01408	3.7e-17	47	116	47	116	120	1	GFO_IDH_MocA	Oxidoreductase family, NAD-binding Rossmann fold
RSAG8_03533	PF00270	1.1e-19	203	360	2	159	167	1	DEAD	DEAD/DEAH box helicase
RSAG8_04821	PF01095	2.3e-13	75	131	213	266	298	0	Pectinesterase	Pectinesterase
RSAG8_06365	PF00069	5.8e-15	4	79	120	190	260	1	Pkinase	Protein kinase domain
RSAG8_06365	PF07714	7.9e-11	3	77	124	194	259	0	Pkinase_Tyr	Protein tyrosine kinase
RSAG8_11289	PF08386	6.3e-22	111	210	4	101	103	1	Abhydrolase_4	TAP-like protein
RSAG8_13404	PF00069	6.2e-25	3	180	82	255	260	1	Pkinase	Protein kinase domain
RSAG8_13404	PF07714	2.4e-21	1	180	83	256	259	0	Pkinase_Tyr	Protein tyrosine kinase
RSAG8_00501	PF00264	1.7e-17	20	132	94	226	228	1	Tyrosinase	Common central domain of tyrosinase
RSAG8_01855	PF05199	5.1e-29	4	78	71	145	145	1	GMC_oxred_C	GMC oxidoreductase
RSAG8_03534	PF00270	7.9e-21	346	499	3	158	167	1	DEAD	DEAD/DEAH box helicase
RSAG8_05882	PF05699	5.8e-12	171	238	13	81	84	0	hATC	hAT family dimerisation domain
RSAG8_06934	PF07714	5.6e-09	4	83	182	255	259	1	Pkinase_Tyr	Protein tyrosine kinase
RSAG8_06934	PF00069	5.7e-09	2	84	174	255	260	0	Pkinase	Protein kinase domain
RSAG8_07961	PF07714	3.7e-05	3	73	195	258	259	1	Pkinase_Tyr	Protein tyrosine kinase
RSAG8_07961	PF00069	5.8e-05	2	72	188	256	260	0	Pkinase	Protein kinase domain
RSAG8_10366	PF05970	2.6e-05	436	476	369	409	422	0	DUF889	PIF1 helicase
RSAG8_12201	PF00400	6.6e-06	40	60	19	39	39	1	WD40	WD domain, G-beta repeat
RSAG8_12201	PF00400	5.8e-09	71	103	7	39	39	0	WD40	WD domain, G-beta repeat
RSAG8_12201	PF00400	6.6e-11	115	146	8	39	39	0	WD40	WD domain, G-beta repeat
RSAG8_12201	PF00400	5.5e-08	158	188	9	39	39	0	WD40	WD domain, G-beta repeat
RSAG8_12201	PF00400	3e-09	242	274	7	39	39	0	WD40	WD domain, G-beta repeat
RSAG8_12201	PF00400	3.2e-05	285	317	7	39	39	0	WD40	WD domain, G-beta repeat
RSAG8_12201	PF00400	2.8e-09	347	381	5	39	39	0	WD40	WD domain, G-beta repeat
RSAG8_12201	PF00400	1.5e-13	391	424	6	39	39	0	WD40	WD domain, G-beta repeat
RSAG8_00122	PF10250	1.1e-05	192	248	172	221	357	0	O-FucT	GDP-fucose protein O-fucosyltransferase
RSAG8_01480	PF01532	5.7e-33	54	150	2	97	453	1	Glyco_hydro_47	Glycosyl hydrolase family 47
RSAG8_03246	PF01323	2.3e-21	37	225	8	186	193	1	DSBA	DSBA-like thioredoxin domain
RSAG8_04255	PF01965	4.5e-17	38	171	9	146	148	1	DJ-1_PfpI	DJ-1/PfpI family
RSAG8_05142	PF00651	9.4e-05	15	75	12	76	111	1	BTB	BTB/POZ domain
RSAG8_05391	PF00067	3e-29	138	297	277	439	458	0	p450	Cytochrome P450
RSAG8_05883	PF03732	1.2e-09	5	100	2	94	96	1	Retrotrans_gag	Retrotransposon gag protein
RSAG8_05883	PF00098	4.1e-05	265	281	2	18	18	0	zf-CCHC	Zinc knuckle
RSAG8_07682	PF00724	5e-54	43	392	1	332	341	1	Oxidored_FMN	NADH:flavin oxidoreductase / NADH oxidase family
RSAG8_11291	PF00069	3.8e-06	3	107	109	200	260	1	Pkinase	Protein kinase domain
RSAG8_12202	PF05729	1.1e-08	3	167	3	143	166	1	NACHT	NACHT domain
RSAG8_13024	PF00400	4.5e-07	657	690	12	39	39	0	WD40	WD domain, G-beta repeat
RSAG8_13024	PF00400	5.2e-05	712	740	12	39	39	0	WD40	WD domain, G-beta repeat
RSAG8_13024	PF00400	7.1e-13	751	783	7	39	39	0	WD40	WD domain, G-beta repeat
RSAG8_13024	PF00400	2.8e-08	794	826	7	39	39	0	WD40	WD domain, G-beta repeat
RSAG8_13024	PF00400	1.6e-10	837	868	7	38	39	0	WD40	WD domain, G-beta repeat
RSAG8_13024	PF00400	6.6e-09	880	912	7	39	39	0	WD40	WD domain, G-beta repeat
RSAG8_13024	PF00400	2.2e-09	924	954	8	38	39	0	WD40	WD domain, G-beta repeat
RSAG8_13024	PF00400	3.8e-09	968	1000	7	39	39	0	WD40	WD domain, G-beta repeat
RSAG8_13024	PF00400	6.6e-10	1010	1045	6	39	39	0	WD40	WD domain, G-beta repeat
RSAG8_13024	PF00400	1.7e-09	1096	1132	3	39	39	0	WD40	WD domain, G-beta repeat
RSAG8_13024	PF00400	7.4e-11	1145	1175	9	39	39	0	WD40	WD domain, G-beta repeat
RSAG8_13024	PF00400	2.4e-11	1186	1218	7	39	39	0	WD40	WD domain, G-beta repeat
RSAG8_13024	PF05729	8.3e-06	57	233	2	160	166	0	NACHT	NACHT domain
RSAG8_13407	PF05179	6e-11	9	46	234	271	273	1	CDC73	RNA pol II accessory factor, Cdc73 family
RSAG8_00503	PF00385	4.8e-14	28	82	1	55	55	1	Chromo	chromo' (CHRromatin Organisation MOdifier) domain
RSAG8_02924	PF02441	1.3e-37	14	137	1	122	122	1	Flavoprotein	Flavoprotein
RSAG8_06370	PF00400	1.4e-12	660	693	6	39	39	0	WD40	WD domain, G-beta repeat
RSAG8_06370	PF00400	1e-10	704	736	7	39	39	0	WD40	WD domain, G-beta repeat
RSAG8_06370	PF00400	3e-09	749	779	9	39	39	0	WD40	WD domain, G-beta repeat
RSAG8_06370	PF00400	1.9e-07	788	822	5	39	39	0	WD40	WD domain, G-beta repeat
RSAG8_06370	PF00400	7.1e-10	876	908	7	39	39	0	WD40	WD domain, G-beta repeat
RSAG8_06370	PF00400	3.3e-13	920	951	8	39	39	0	WD40	WD domain, G-beta repeat
RSAG8_06370	PF00400	2.6e-13	962	994	7	39	39	0	WD40	WD domain, G-beta repeat
RSAG8_06370	PF00400	4.6e-09	1003	1037	5	39	39	0	WD40	WD domain, G-beta repeat
RSAG8_06370	PF00400	9.1e-08	1045	1079	5	39	39	0	WD40	WD domain, G-beta repeat
RSAG8_06370	PF00400	2.4e-10	1084	1119	2	37	39	0	WD40	WD domain, G-beta repeat
RSAG8_06370	PF08662	6.1e-06	593	733	29	168	194	0	eIF2A	Eukaryotic translation initiation factor eIF2A
RSAG8_06370	PF05729	4.8e-05	2	173	6	156	166	0	NACHT	NACHT domain
RSAG8_07206	PF00270	5.2e-06	79	143	14	85	167	1	DEAD	DEAD/DEAH box helicase
RSAG8_07424	PF00046	1.5e-06	187	227	12	52	57	1	Homeobox	Homeobox domain
RSAG8_09651	PF12621	1.2e-09	142	203	22	81	95	1	DUF3779	Phosphate metabolism protein
RSAG8_09862	PF03935	1.4e-161	141	575	62	476	504	0	SKN1	Beta-glucan synthesis-associated protein (SKN1)
RSAG8_12838	PF00400	9.6e-06	787	816	10	39	39	0	WD40	WD domain, G-beta repeat
RSAG8_12838	PF00400	2.1e-07	829	857	9	37	39	0	WD40	WD domain, G-beta repeat
RSAG8_13568	PF00069	1.2e-14	2	98	161	256	260	1	Pkinase	Protein kinase domain
RSAG8_13568	PF07714	6e-12	2	97	168	256	259	0	Pkinase_Tyr	Protein tyrosine kinase
RSAG8_03251	PF00107	1.6e-10	88	193	6	120	130	1	ADH_zinc_N	Zinc-binding dehydrogenase
RSAG8_03542	PF00400	2e-11	153	185	7	39	39	0	WD40	WD domain, G-beta repeat
RSAG8_03542	PF00400	4.8e-12	196	228	7	39	39	0	WD40	WD domain, G-beta repeat
RSAG8_03542	PF00400	1.1e-09	239	271	7	39	39	0	WD40	WD domain, G-beta repeat
RSAG8_04260	PF01226	3.8e-43	1	164	84	248	250	1	Form_Nir_trans	Formate/nitrite transporter
RSAG8_07427	PF00264	4e-25	3	148	55	227	228	1	Tyrosinase	Common central domain of tyrosinase
RSAG8_08768	PF07714	1.9e-46	32	287	7	257	259	1	Pkinase_Tyr	Protein tyrosine kinase
RSAG8_08768	PF00069	2.3e-41	30	286	5	255	260	0	Pkinase	Protein kinase domain
RSAG8_09652	PF02714	2.5e-12	2	65	89	152	325	1	DUF221	Domain of unknown function DUF221
RSAG8_10122	PF01965	2.1e-16	75	195	24	147	148	1	DJ-1_PfpI	DJ-1/PfpI family
RSAG8_13863	PF07714	2.1e-09	34	119	28	123	259	1	Pkinase_Tyr	Protein tyrosine kinase
RSAG8_13863	PF00069	9.7e-08	32	118	21	117	260	0	Pkinase	Protein kinase domain
RSAG8_04001	PF00135	1.7e-27	28	146	24	141	537	1	COesterase	Carboxylesterase
RSAG8_04001	PF00135	6.4e-15	152	290	384	515	537	0	COesterase	Carboxylesterase
RSAG8_05398	PF00264	1.4e-10	70	119	3	68	228	0	Tyrosinase	Common central domain of tyrosinase
RSAG8_06707	PF00270	2e-16	70	232	2	161	167	1	DEAD	DEAD/DEAH box helicase
RSAG8_09439	PF07662	6.1e-46	258	422	59	208	208	1	Nucleos_tra2_C	Na+ dependent nucleoside transporter C-terminus
RSAG8_09439	PF01773	1.6e-14	175	245	1	71	75	0	Nucleos_tra2_N	Na+ dependent nucleoside transporter N-terminus
RSAG8_10848	PF10306	1.2e-08	26	91	22	88	89	1	FLILHELTA	Hypothetical protein FLILHELTA
RSAG8_11526	PF02714	2.9e-19	52	152	3	102	325	1	DUF221	Domain of unknown function DUF221
RSAG8_11526	PF02714	1.5e-30	157	317	137	295	325	0	DUF221	Domain of unknown function DUF221
RSAG8_12429	PF00295	2.2e-18	31	133	107	197	326	1	Glyco_hydro_28	Glycosyl hydrolases family 28
RSAG8_12842	PF10337	2.7e-06	10	53	3	45	455	1	DUF2422	Protein of unknown function (DUF2422)
RSAG8_12842	PF10337	9.9e-21	60	182	33	158	455	0	DUF2422	Protein of unknown function (DUF2422)
RSAG8_13570	PF07646	3.4e-05	119	163	1	45	49	0	Kelch_2	Kelch motif
RSAG8_13570	PF01344	3.4e-05	171	221	1	45	47	0	Kelch_1	Kelch motif
RSAG8_04002	PF00135	3.9e-14	2	119	408	515	537	1	COesterase	Carboxylesterase
RSAG8_08452	PF00385	8.7e-14	66	120	1	55	55	1	Chromo	chromo' (CHRromatin Organisation MOdifier) domain
RSAG8_11065	PF00096	8e-06	10	34	1	23	23	1	zf-C2H2	Zinc finger, C2H2 type
RSAG8_00512	PF10637	2.3e-73	154	452	2	265	267	0	Ofd1_CTDD	Oxoglutarate and iron-dependent oxygenase degradation C-term
RSAG8_04835	PF01070	2e-36	2	118	240	354	355	1	FMN_dh	FMN-dependent dehydrogenase
RSAG8_05654	PF08068	1e-30	27	85	1	59	59	1	DKCLD	DKCLD (NUC011) domain
RSAG8_05654	PF01509	1.3e-13	89	130	1	42	149	0	TruB_N	TruB family pseudouridylate synthase (N terminal domain)
RSAG8_06374	PF00400	1.7e-13	903	935	7	39	39	0	WD40	WD domain, G-beta repeat
RSAG8_06374	PF00400	3.6e-05	953	977	15	39	39	0	WD40	WD domain, G-beta repeat
RSAG8_06374	PF00400	1e-09	1029	1061	7	39	39	0	WD40	WD domain, G-beta repeat
RSAG8_06374	PF00400	5.8e-06	1080	1104	15	39	39	0	WD40	WD domain, G-beta repeat
RSAG8_06374	PF00400	5.4e-08	1115	1147	7	39	39	0	WD40	WD domain, G-beta repeat
RSAG8_06374	PF00400	3.8e-11	1159	1190	8	39	39	0	WD40	WD domain, G-beta repeat
RSAG8_06374	PF00400	2.7e-08	1201	1232	7	39	39	0	WD40	WD domain, G-beta repeat
RSAG8_06374	PF00400	3.6e-06	1239	1274	4	39	39	0	WD40	WD domain, G-beta repeat
RSAG8_06374	PF00400	6.2e-11	1323	1359	3	39	39	0	WD40	WD domain, G-beta repeat
RSAG8_06374	PF05729	5.7e-08	270	417	1	131	166	0	NACHT	NACHT domain
RSAG8_10625	PF00176	6.3e-15	356	668	1	231	297	1	SNF2_N	SNF2 family N-terminal domain
RSAG8_10625	PF00271	2.3e-10	851	921	8	77	78	0	Helicase_C	Helicase conserved C-terminal domain
RSAG8_12208	PF00642	6.5e-06	48	68	4	25	27	1	zf-CCCH	Zinc finger C-x8-C-x5-C-x3-H type (and similar)
RSAG8_12434	PF00069	7.5e-06	44	86	1	43	260	1	Pkinase	Protein kinase domain
RSAG8_02202	PF08317	7.6e-22	2	185	132	317	326	1	Spc7	Spc7 kinetochore protein
RSAG8_06051	PF02887	5.1e-33	78	199	2	116	117	1	PK_C	Pyruvate kinase, alpha/beta domain
RSAG8_06051	PF00224	5e-26	3	58	288	343	348	0	PK	Pyruvate kinase, barrel domain
RSAG8_06889	PF00722	4.7e-07	1	112	50	166	185	1	Glyco_hydro_16	Glycosyl hydrolases family 16
RSAG8_09149	PF05199	5.5e-15	1	49	97	145	145	1	GMC_oxred_C	GMC oxidoreductase
RSAG8_10071	PF00583	5.5e-05	166	204	33	71	83	1	Acetyltransf_1	Acetyltransferase (GNAT) family
RSAG8_12984	PF00295	2.8e-55	76	368	30	312	326	0	Glyco_hydro_28	Glycosyl hydrolases family 28
RSAG8_01871	PF00135	2.6e-65	26	240	25	243	537	1	COesterase	Carboxylesterase
RSAG8_01871	PF07859	5.6e-05	119	218	1	86	211	0	Abhydrolase_3	alpha/beta hydrolase fold
RSAG8_04010	PF02364	3.9e-182	866	1209	374	716	817	1	Glucan_synthase	1,3-beta-glucan synthase component
RSAG8_04569	PF00069	4.6e-14	10	114	154	256	260	1	Pkinase	Protein kinase domain
RSAG8_04569	PF07714	9.6e-13	9	116	160	259	259	0	Pkinase_Tyr	Protein tyrosine kinase
RSAG8_07434	PF03211	2.9e-31	8	85	66	143	215	1	Pectate_lyase	Pectate lyase
RSAG8_11529	PF03153	9.3e-10	8	91	1	91	358	1	TFIIA	Transcription factor IIA, alpha/beta subunit
RSAG8_12011	PF00888	2.4e-151	20	634	1	575	589	1	Cullin	Cullin family
RSAG8_12011	PF10557	2.2e-24	671	734	3	66	68	0	Cullin_Nedd8	Cullin protein neddylation domain
RSAG8_13212	PF03732	8.8e-07	1022	1115	4	95	96	0	Retrotrans_gag	Retrotransposon gag protein
RSAG8_00866	PF00443	3.4e-11	132	200	5	59	271	1	UCH	Ubiquitin carboxyl-terminal hydrolase
RSAG8_01872	PF00106	1e-19	22	147	51	166	167	1	adh_short	short chain dehydrogenase
RSAG8_01872	PF08659	1.3e-08	22	144	52	164	181	0	KR	KR domain
RSAG8_03761	PF00190	1.6e-08	83	153	23	103	144	1	Cupin_1	Cupin
RSAG8_03761	PF00190	2.6e-10	244	349	7	121	144	0	Cupin_1	Cupin
RSAG8_03761	PF07883	5.2e-09	96	153	3	56	71	0	Cupin_2	Cupin domain
RSAG8_03761	PF07883	1.2e-09	272	346	2	71	71	0	Cupin_2	Cupin domain
RSAG8_07212	PF02146	1.6e-18	20	223	12	178	181	1	SIR2	Sir2 family
RSAG8_10854	PF02128	1.6e-34	344	491	7	159	378	1	Peptidase_M36	Fungalysin metallopeptidase (M36)
RSAG8_10854	PF07504	2.2e-08	79	123	6	50	51	0	FTP	Fungalysin/Thermolysin Propeptide Motif
RSAG8_12847	PF02839	2.6e-09	74	114	2	41	41	0	CBM_5_12	Carbohydrate binding domain
RSAG8_13574	PF02992	3.1e-07	16	76	59	119	226	1	Transposase_21	Transposase family tnp2
RSAG8_03260	PF00400	4.7e-05	449	481	7	39	39	0	WD40	WD domain, G-beta repeat
RSAG8_03260	PF00400	4.9e-09	491	525	5	39	39	0	WD40	WD domain, G-beta repeat
RSAG8_03260	PF00400	5.1e-10	587	622	3	38	39	0	WD40	WD domain, G-beta repeat
RSAG8_03260	PF00400	8.6e-11	632	666	5	39	39	0	WD40	WD domain, G-beta repeat
RSAG8_03260	PF00400	2.1e-05	677	709	7	39	39	0	WD40	WD domain, G-beta repeat
RSAG8_03260	PF00400	1.8e-07	726	752	13	39	39	0	WD40	WD domain, G-beta repeat
RSAG8_03260	PF00400	6.8e-05	764	791	9	36	39	0	WD40	WD domain, G-beta repeat
RSAG8_03260	PF00400	6.7e-08	807	839	7	39	39	0	WD40	WD domain, G-beta repeat
RSAG8_03260	PF00400	1.2e-10	897	932	4	39	39	0	WD40	WD domain, G-beta repeat
RSAG8_03260	PF00400	1.7e-05	943	977	7	39	39	0	WD40	WD domain, G-beta repeat
RSAG8_03260	PF00400	7.3e-13	988	1020	7	39	39	0	WD40	WD domain, G-beta repeat
RSAG8_06377	PF00400	1.6e-12	448	480	7	39	39	0	WD40	WD domain, G-beta repeat
RSAG8_06377	PF00400	4.4e-09	491	523	7	39	39	0	WD40	WD domain, G-beta repeat
RSAG8_06377	PF00400	1e-08	533	566	6	39	39	0	WD40	WD domain, G-beta repeat
RSAG8_06946	PF00400	2.6e-06	70	103	5	39	39	0	WD40	WD domain, G-beta repeat
RSAG8_07436	PF00753	1.1e-06	55	133	4	58	194	1	Lactamase_B	Metallo-beta-lactamase superfamily
RSAG8_12212	PF00012	6.1e-22	73	148	69	145	602	1	HSP70	Hsp70 protein
RSAG8_12848	PF01419	2e-08	323	436	7	124	130	1	Jacalin	Jacalin-like lectin domain
RSAG8_12848	PF01419	8.3e-05	479	556	10	87	130	0	Jacalin	Jacalin-like lectin domain
RSAG8_01181	PF06283	8.2e-21	11	113	1	103	212	1	ThuA	Trehalose utilisation
RSAG8_06948	PF07970	2.1e-59	108	374	1	222	222	1	COPIIcoated_ERV	Endoplasmic reticulum vesicle transporter
RSAG8_08230	PF00067	3.2e-17	290	388	338	437	458	0	p450	Cytochrome P450
RSAG8_09659	PF12621	1.4e-08	151	210	33	92	95	1	DUF3779	Phosphate metabolism protein
RSAG8_12015	PF00069	3.4e-41	32	293	10	254	260	1	Pkinase	Protein kinase domain
RSAG8_12015	PF07714	1.1e-37	35	293	13	255	259	0	Pkinase_Tyr	Protein tyrosine kinase
RSAG8_12438	PF04548	2.7e-05	14	83	3	72	212	1	AIG1	AIG1 family
RSAG8_01498	PF00149	1.7e-31	59	172	2	154	200	1	Metallophos	Calcineurin-like phosphoesterase
RSAG8_04018	PF07731	3.3e-31	73	201	4	129	130	1	Cu-oxidase_2	Multicopper oxidase
RSAG8_05162	PF00270	5.1e-05	42	142	4	112	167	1	DEAD	DEAD/DEAH box helicase
RSAG8_05416	PF00330	9.7e-102	59	319	1	264	465	1	Aconitase	Aconitase family (aconitate hydratase)
RSAG8_05416	PF00330	7e-11	325	364	427	465	465	0	Aconitase	Aconitase family (aconitate hydratase)
RSAG8_05416	PF00694	9.5e-44	444	572	2	130	131	0	Aconitase_C	Aconitase C-terminal domain
RSAG8_07438	PF01753	2e-06	43	79	1	40	40	1	zf-MYND	MYND finger
RSAG8_07703	PF04548	1.3e-06	91	217	3	125	212	1	AIG1	AIG1 family
RSAG8_07703	PF01926	7e-06	100	161	1	63	108	0	MMR_HSR1	GTPase of unknown function
RSAG8_09216	PF00400	0.00013	712	738	13	39	39	1	WD40	WD domain, G-beta repeat
RSAG8_09216	PF00400	1.4e-09	749	781	7	39	39	0	WD40	WD domain, G-beta repeat
RSAG8_09216	PF00400	1.5e-08	792	824	7	39	39	0	WD40	WD domain, G-beta repeat
RSAG8_09216	PF05729	2.3e-07	143	327	3	164	166	0	NACHT	NACHT domain
RSAG8_11076	PF07714	3.1e-14	20	178	10	180	259	1	Pkinase_Tyr	Protein tyrosine kinase
RSAG8_11076	PF00069	1.5e-12	20	180	10	175	260	0	Pkinase	Protein kinase domain
RSAG8_12016	PF07714	8.4e-28	87	305	46	257	259	1	Pkinase_Tyr	Protein tyrosine kinase
RSAG8_12016	PF00069	1.5e-25	95	305	51	256	260	0	Pkinase	Protein kinase domain
RSAG8_12016	PF00656	5.2e-08	382	594	57	241	243	0	Peptidase_C14	Caspase domain
RSAG8_12649	PF00400	8.4e-11	625	657	7	39	39	0	WD40	WD domain, G-beta repeat
RSAG8_12649	PF00400	4.3e-10	668	700	7	39	39	0	WD40	WD domain, G-beta repeat
RSAG8_12649	PF05729	4.1e-06	2	181	9	165	166	0	NACHT	NACHT domain
RSAG8_13729	PF00069	3.1e-17	3	126	138	256	260	1	Pkinase	Protein kinase domain
RSAG8_13729	PF07714	2.2e-14	6	126	146	257	259	0	Pkinase_Tyr	Protein tyrosine kinase
RSAG8_14013	PF05705	1.7e-16	8	171	1	150	239	1	DUF829	Eukaryotic protein of unknown function (DUF829)
RSAG8_04019	PF07732	2.7e-22	6	69	9	72	120	1	Cu-oxidase_3	Multicopper oxidase
RSAG8_08515	PF02146	3.5e-22	30	241	1	168	181	1	SIR2	Sir2 family
RSAG8_10384	PF00172	1.2e-05	7	44	2	39	40	1	Zn_clus	Fungal Zn(2)-Cys(6) binuclear cluster domain
RSAG8_11077	PF01419	3.5e-07	321	432	4	114	130	1	Jacalin	Jacalin-like lectin domain
RSAG8_12855	PF09994	8.9e-39	143	279	1	138	276	1	DUF2235	Uncharacterized conserved protein (DUF2235)
RSAG8_12855	PF08881	1.6e-07	52	117	32	94	102	0	CVNH	CVNH domain
RSAG8_13219	PF00264	2.3e-05	76	137	28	79	228	1	Tyrosinase	Common central domain of tyrosinase
RSAG8_13730	PF00400	1.9e-05	16	64	6	39	39	1	WD40	WD domain, G-beta repeat
RSAG8_13730	PF00400	6.6e-11	74	107	6	39	39	0	WD40	WD domain, G-beta repeat
RSAG8_13730	PF00400	6.6e-12	117	150	6	39	39	0	WD40	WD domain, G-beta repeat
RSAG8_13730	PF00400	3.4e-12	161	193	7	39	39	0	WD40	WD domain, G-beta repeat
RSAG8_13730	PF00400	1.6e-09	201	234	4	37	39	0	WD40	WD domain, G-beta repeat
RSAG8_13730	PF07714	2e-35	306	495	9	202	259	0	Pkinase_Tyr	Protein tyrosine kinase
RSAG8_13730	PF00069	2.1e-32	304	498	7	198	260	0	Pkinase	Protein kinase domain
RSAG8_02585	PF00755	1.6e-16	6	90	508	591	592	1	Carn_acyltransf	Choline/Carnitine o-acyltransferase
RSAG8_04282	PF03732	5.1e-10	10	105	3	95	96	1	Retrotrans_gag	Retrotransposon gag protein
RSAG8_04282	PF00098	8.5e-05	262	278	2	18	18	0	zf-CCHC	Zinc knuckle
RSAG8_05420	PF00107	1.5e-29	103	230	1	125	130	1	ADH_zinc_N	Zinc-binding dehydrogenase
RSAG8_09669	PF01866	1.5e-33	88	179	1	90	306	1	Diphthamide_syn	Putative diphthamide synthesis protein
RSAG8_11541	PF00840	3.4e-98	1	221	212	434	435	1	Glyco_hydro_7	Glycosyl hydrolase family 7
RSAG8_11541	PF00734	1.1e-12	253	281	1	29	29	0	CBM_1	Fungal cellulose binding domain
RSAG8_12652	PF00385	8.4e-06	637	665	26	55	55	1	Chromo	chromo' (CHRromatin Organisation MOdifier) domain
RSAG8_13220	PF00264	7.5e-09	33	83	167	227	228	1	Tyrosinase	Common central domain of tyrosinase
RSAG8_04849	PF00172	6e-07	30	54	9	33	40	1	Zn_clus	Fungal Zn(2)-Cys(6) binuclear cluster domain
RSAG8_05421	PF00172	8.2e-08	25	49	1	26	40	1	Zn_clus	Fungal Zn(2)-Cys(6) binuclear cluster domain
RSAG8_05686	PF03443	2.9e-52	1	225	1	235	236	1	Glyco_hydro_61	Glycosyl hydrolase family 61
RSAG8_08517	PF02902	7.4e-05	294	408	84	187	216	1	Peptidase_C48	Ulp1 protease family, C-terminal catalytic domain
RSAG8_09011	PF02146	2.7e-14	2	140	70	179	181	1	SIR2	Sir2 family
RSAG8_09671	PF01105	5.8e-13	1	38	146	183	183	1	EMP24_GP25L	emp24/gp25L/p24 family/GOLD
RSAG8_10139	PF01894	9.5e-08	87	121	75	109	118	1	UPF0047	Uncharacterised protein family UPF0047
RSAG8_11542	PF00840	5.8e-180	19	386	1	370	435	1	Glyco_hydro_7	Glycosyl hydrolase family 7
RSAG8_12448	PF03167	8e-10	252	338	7	75	150	1	UDG	Uracil DNA glycosylase superfamily
RSAG8_12448	PF03167	1.5e-06	364	416	87	149	150	0	UDG	Uracil DNA glycosylase superfamily
RSAG8_12654	PF00005	4.8e-10	18	79	67	118	118	1	ABC_tran	ABC transporter
RSAG8_13582	PF00732	5.1e-09	8	95	1	84	298	1	GMC_oxred_N	GMC oxidoreductase
RSAG8_13582	PF00732	3.7e-33	122	309	97	296	298	0	GMC_oxred_N	GMC oxidoreductase
RSAG8_13582	PF05199	2e-28	393	535	1	125	145	0	GMC_oxred_C	GMC oxidoreductase
RSAG8_01902	PF00069	3.2e-14	29	145	4	120	260	1	Pkinase	Protein kinase domain
RSAG8_01902	PF07714	6.4e-14	30	145	5	125	259	0	Pkinase_Tyr	Protein tyrosine kinase
RSAG8_02592	PF00097	6e-06	30	68	1	42	42	1	zf-C3HC4	Zinc finger, C3HC4 type (RING finger)
RSAG8_04024	PF04188	8.3e-09	30	118	27	97	444	1	Mannosyl_trans2	Mannosyltransferase (PIG-V))
RSAG8_08518	PF12520	3.9e-07	95	137	44	86	504	1	DUF3723	Protein of unknown function (DUF3723)
RSAG8_08781	PF00069	1.6e-08	51	169	15	133	260	1	Pkinase	Protein kinase domain
RSAG8_08781	PF07714	0.00018	132	169	101	138	259	0	Pkinase_Tyr	Protein tyrosine kinase
RSAG8_10392	PF01026	3.4e-23	4	284	37	244	255	1	TatD_DNase	TatD related DNase
RSAG8_11771	PF04389	3.3e-08	153	201	46	94	176	0	Peptidase_M28	Peptidase family M28
RSAG8_00535	PF08156	4e-17	1	65	1	67	67	1	NOP5NT	NOP5NT (NUC127) domain
RSAG8_03275	PF04734	1.4e-81	69	312	180	418	676	1	Ceramidase_alk	Neutral/alkaline non-lysosomal ceramidase
RSAG8_04025	PF00122	3.8e-44	250	502	2	227	228	1	E1-E2_ATPase	E1-E2 ATPase
RSAG8_06165	PF00646	0.0001	388	419	5	36	48	1	F-box	F-box domain
RSAG8_06963	PF00503	7e-47	2	190	145	328	351	1	G-alpha	G-protein alpha subunit
RSAG8_06963	PF00025	1e-06	46	133	55	132	175	0	Arf	ADP-ribosylation factor family
RSAG8_07712	PF00248	5.3e-16	2	129	126	269	284	1	Aldo_ket_red	Aldo/keto reductase family
RSAG8_12450	PF07653	7.1e-05	93	136	6	50	55	0	SH3_2	Variant SH3 domain
RSAG8_06321	PF00248	2e-44	22	230	1	179	284	1	Aldo_ket_red	Aldo/keto reductase family
RSAG8_06321	PF00248	5.8e-15	261	363	186	281	284	0	Aldo_ket_red	Aldo/keto reductase family
RSAG8_07634	PF00544	1.6e-11	103	182	67	146	201	0	Pec_lyase_C	Pectate lyase
RSAG8_07634	PF00544	2.5e-15	185	254	132	201	201	0	Pec_lyase_C	Pectate lyase
RSAG8_09152	PF00172	3.8e-07	67	99	1	33	40	1	Zn_clus	Fungal Zn(2)-Cys(6) binuclear cluster domain
RSAG8_09615	PF00172	7.2e-09	12	50	1	39	40	1	Zn_clus	Fungal Zn(2)-Cys(6) binuclear cluster domain
RSAG8_11946	PF00067	1.1e-27	1	119	318	429	458	1	p450	Cytochrome P450
RSAG8_12160	PF05729	3.5e-05	306	453	2	130	166	1	NACHT	NACHT domain
RSAG8_12985	PF00026	1e-07	14	133	150	264	314	1	Asp	Eukaryotic aspartyl protease
RSAG8_13358	PF00069	2.7e-06	125	193	7	73	260	1	Pkinase	Protein kinase domain
RSAG8_13358	PF07714	1.4e-05	126	188	8	71	259	0	Pkinase_Tyr	Protein tyrosine kinase
RSAG8_03783	PF01679	4.9e-12	2	33	20	51	51	1	UPF0057	Uncharacterized protein family UPF0057
RSAG8_04863	PF00667	3.7e-08	165	365	10	200	219	1	FAD_binding_1	FAD binding domain
RSAG8_06728	PF01753	1.1e-08	953	992	1	40	40	1	zf-MYND	MYND finger
RSAG8_07715	PF00067	4.6e-06	35	219	1	203	458	1	p450	Cytochrome P450
RSAG8_07715	PF00067	1.1e-47	285	439	278	436	458	0	p450	Cytochrome P450
RSAG8_10144	PF02128	3.2e-110	334	755	2	378	378	1	Peptidase_M36	Fungalysin metallopeptidase (M36)
RSAG8_10144	PF07504	2e-07	75	122	3	50	51	0	FTP	Fungalysin/Thermolysin Propeptide Motif
RSAG8_03786	PF05699	5e-14	170	234	20	84	84	0	hATC	hAT family dimerisation domain
RSAG8_04029	PF00069	2.6e-14	91	296	25	196	260	1	Pkinase	Protein kinase domain
RSAG8_04029	PF07714	7.5e-05	162	199	101	138	259	0	Pkinase_Tyr	Protein tyrosine kinase
RSAG8_04864	PF01231	1.1e-11	114	322	10	187	424	1	IDO	Indoleamine 2,3-dioxygenase
RSAG8_06390	PF00069	1.6e-06	210	278	108	171	260	1	Pkinase	Protein kinase domain
RSAG8_09018	PF11327	7.7e-18	49	151	88	185	185	0	DUF3129	Protein of unknown function (DUF3129)
RSAG8_10145	PF07504	6.4e-08	76	121	5	50	51	1	FTP	Fungalysin/Thermolysin Propeptide Motif
RSAG8_10145	PF02128	6.1e-06	346	389	2	45	378	0	Peptidase_M36	Fungalysin metallopeptidase (M36)
RSAG8_13230	PF00172	2e-08	23	61	1	39	40	1	Zn_clus	Fungal Zn(2)-Cys(6) binuclear cluster domain
RSAG8_00173	PF02212	2.7e-30	39	130	1	92	92	1	GED	Dynamin GTPase effector domain
RSAG8_01212	PF09731	2.9e-12	51	152	3	86	583	1	Mitofilin	Mitochondrial inner membrane protein
RSAG8_04868	PF00172	3.7e-05	27	68	2	39	40	1	Zn_clus	Fungal Zn(2)-Cys(6) binuclear cluster domain
RSAG8_06172	PF01522	1.2e-08	152	200	4	52	124	1	Polysacc_deac_1	Polysaccharide deacetylase
RSAG8_06391	PF09284	6.2e-12	27	71	204	249	249	1	RhgB_N	Rhamnogalacturonase B, N-terminal
RSAG8_07224	PF03732	2.5e-12	173	262	8	95	96	0	Retrotrans_gag	Retrotransposon gag protein
RSAG8_07224	PF00098	0.00057	351	365	2	16	18	0	zf-CCHC	Zinc knuckle
RSAG8_10146	PF02128	2.8e-73	343	593	2	239	378	1	Peptidase_M36	Fungalysin metallopeptidase (M36)
RSAG8_10146	PF07504	2.2e-09	75	122	3	50	51	0	FTP	Fungalysin/Thermolysin Propeptide Motif
RSAG8_10870	PF01062	1.4e-16	42	173	11	125	275	1	Bestrophin	Bestrophin
RSAG8_11777	PF00535	5.4e-11	134	242	2	111	169	1	Glycos_transf_2	Glycosyl transferase family 2
RSAG8_12460	PF00172	3e-05	8	40	2	32	40	1	Zn_clus	Fungal Zn(2)-Cys(6) binuclear cluster domain
RSAG8_00542	PF01008	8.3e-30	2	94	144	237	281	1	IF-2B	Initiation factor 2 subunit family
RSAG8_01218	PF03901	1.1e-06	22	162	5	139	414	1	Glyco_transf_22	Alg9-like mannosyltransferase family
RSAG8_05433	PF01565	4e-21	94	200	1	108	138	0	FAD_binding_4	FAD binding domain
RSAG8_06176	PF00067	1.1e-05	19	85	371	441	458	1	p450	Cytochrome P450
RSAG8_06975	PF00254	1e-08	6	48	53	96	96	1	FKBP_C	FKBP-type peptidyl-prolyl cis-trans isomerase
RSAG8_09020	PF00067	2.8e-09	61	197	1	135	458	1	p450	Cytochrome P450
RSAG8_09225	PF00400	1.4e-09	15	48	6	39	39	1	WD40	WD domain, G-beta repeat
RSAG8_09225	PF00400	1e-12	59	91	7	39	39	0	WD40	WD domain, G-beta repeat
RSAG8_09907	PF04937	4.9e-09	141	232	46	137	153	1	DUF659	Protein of unknown function (DUF 659)
RSAG8_11085	PF01419	6.1e-06	271	378	5	116	130	1	Jacalin	Jacalin-like lectin domain
RSAG8_11085	PF01419	6.3e-09	446	529	20	102	130	0	Jacalin	Jacalin-like lectin domain
RSAG8_12225	PF05699	6e-09	4	52	34	82	84	1	hATC	hAT family dimerisation domain
RSAG8_12866	PF00150	3.2e-11	95	265	104	259	287	1	Cellulase	Cellulase (glycosyl hydrolase family 5)
RSAG8_13234	PF00270	1.9e-12	48	169	7	131	167	1	DEAD	DEAD/DEAH box helicase
RSAG8_13234	PF04851	0.00015	57	168	27	157	184	0	ResIII	Type III restriction enzyme, res subunit
RSAG8_13433	PF00067	1.3e-09	1	39	400	439	458	1	p450	Cytochrome P450
RSAG8_13590	PF00201	1.5e-19	31	170	254	382	501	1	UDPGT	UDP-glucoronosyl and UDP-glucosyl transferase
RSAG8_03564	PF02992	1e-09	372	450	41	121	226	1	Transposase_21	Transposase family tnp2
RSAG8_04035	PF02992	7.6e-19	42	188	9	153	226	1	Transposase_21	Transposase family tnp2
RSAG8_05435	PF01565	4.2e-27	55	190	1	137	138	1	FAD_binding_4	FAD binding domain
RSAG8_06177	PF00067	3.7e-46	40	217	263	444	458	1	p450	Cytochrome P450
RSAG8_06976	PF00254	1.3e-09	13	46	62	96	96	1	FKBP_C	FKBP-type peptidyl-prolyl cis-trans isomerase
RSAG8_07724	PF02862	2.4e-13	40	124	140	226	227	1	DDHD	DDHD domain
RSAG8_11087	PF01419	1.7e-07	321	411	16	112	130	1	Jacalin	Jacalin-like lectin domain
RSAG8_11087	PF01419	1.6e-10	478	571	21	107	130	0	Jacalin	Jacalin-like lectin domain
RSAG8_11338	PF00270	2.9e-09	48	169	7	131	167	1	DEAD	DEAD/DEAH box helicase
RSAG8_12226	PF00400	7.8e-09	144	179	4	39	39	0	WD40	WD domain, G-beta repeat
RSAG8_12226	PF00400	5.1e-11	190	222	7	39	39	0	WD40	WD domain, G-beta repeat
RSAG8_04871	PF00498	2.2e-18	79	152	2	68	68	1	FHA	FHA domain
RSAG8_04871	PF00069	1.3e-05	185	244	1	58	260	0	Pkinase	Protein kinase domain
RSAG8_06179	PF03732	1.9e-11	164	259	3	95	96	1	Retrotrans_gag	Retrotransposon gag protein
RSAG8_07726	PF00400	8.4e-07	130	158	7	35	39	0	WD40	WD domain, G-beta repeat
RSAG8_07726	PF00400	0.00023	178	206	11	39	39	0	WD40	WD domain, G-beta repeat
RSAG8_07726	PF00400	3.7e-06	398	429	8	39	39	0	WD40	WD domain, G-beta repeat
RSAG8_07726	PF00400	0.00088	555	583	11	39	39	0	WD40	WD domain, G-beta repeat
RSAG8_07726	PF00400	1.8e-05	694	720	13	39	39	0	WD40	WD domain, G-beta repeat
RSAG8_07726	PF00400	2.8e-05	775	805	8	38	39	0	WD40	WD domain, G-beta repeat
RSAG8_08246	PF01753	9.1e-11	10	48	1	40	40	1	zf-MYND	MYND finger
RSAG8_09466	PF00067	1.2e-05	13	149	47	169	458	1	p450	Cytochrome P450
RSAG8_09466	PF00067	2.3e-22	242	339	347	444	458	0	p450	Cytochrome P450
RSAG8_03296	PF00656	1.1e-07	87	176	2	69	243	1	Peptidase_C14	Caspase domain
RSAG8_06982	PF05686	7.3e-15	499	620	212	329	396	0	DUF821	Arabidopsis thaliana protein of unknown function (DUF821)
RSAG8_08026	PF03211	2.1e-65	59	238	28	206	215	1	Pectate_lyase	Pectate lyase
RSAG8_11091	PF01419	9.3e-10	298	402	8	118	130	1	Jacalin	Jacalin-like lectin domain
RSAG8_11342	PF00069	2.2e-14	9	230	3	209	260	1	Pkinase	Protein kinase domain
RSAG8_11342	PF07714	8.1e-05	9	153	3	152	259	0	Pkinase_Tyr	Protein tyrosine kinase
RSAG8_13593	PF07714	1.1e-34	212	412	59	256	259	1	Pkinase_Tyr	Protein tyrosine kinase
RSAG8_13593	PF07714	3.4e-26	581	841	7	258	259	0	Pkinase_Tyr	Protein tyrosine kinase
RSAG8_13593	PF00069	6.6e-33	212	413	56	256	260	0	Pkinase	Protein kinase domain
RSAG8_13593	PF00069	1.7e-08	581	674	7	95	260	0	Pkinase	Protein kinase domain
RSAG8_13593	PF00069	9.2e-18	707	840	127	256	260	0	Pkinase	Protein kinase domain
RSAG8_07477	PF01753	5.9e-11	75	114	1	40	40	1	zf-MYND	MYND finger
RSAG8_10875	PF03936	2.7e-09	27	190	12	182	270	1	Terpene_synth_C	Terpene synthase family, metal binding domain
RSAG8_12679	PF00082	4.3e-25	138	251	5	117	307	1	Peptidase_S8	Subtilase family
RSAG8_12679	PF06280	2.6e-12	417	522	3	107	112	0	DUF1034	Fn3-like domain (DUF1034)
RSAG8_13241	PF00172	2.3e-05	23	52	5	34	40	1	Zn_clus	Fungal Zn(2)-Cys(6) binuclear cluster domain
RSAG8_13438	PF02184	7.1e-05	90	116	2	27	32	0	HAT	HAT (Half-A-TPR) repeat
RSAG8_02966	PF00935	3.2e-35	19	94	1	76	77	1	Ribosomal_L44	Ribosomal protein L44
RSAG8_03793	PF00400	5.7e-11	25	58	6	39	39	1	WD40	WD domain, G-beta repeat
RSAG8_03793	PF00400	1.3e-05	69	101	7	39	39	0	WD40	WD domain, G-beta repeat
RSAG8_04597	PF00467	7.3e-07	13	42	1	31	32	1	KOW	KOW motif
RSAG8_04878	PF00580	1.8e-08	189	368	192	340	533	1	UvrD-helicase	UvrD/REP helicase
RSAG8_06989	PF02902	5.1e-11	85	174	103	191	216	1	Peptidase_C48	Ulp1 protease family, C-terminal catalytic domain
RSAG8_07730	PF03443	3.3e-11	52	92	195	236	236	0	Glyco_hydro_61	Glycosyl hydrolase family 61
RSAG8_07730	PF00734	1.2e-12	136	164	1	29	29	0	CBM_1	Fungal cellulose binding domain
RSAG8_13595	PF00264	4.1e-23	1	139	65	227	228	1	Tyrosinase	Common central domain of tyrosinase
RSAG8_00910	PF00515	9.7e-08	4	37	1	34	34	1	TPR_1	Tetratricopeptide repeat
RSAG8_00910	PF07719	5.6e-07	4	37	1	34	34	0	TPR_2	Tetratricopeptide repeat
RSAG8_03573	PF00069	2.6e-24	9	117	41	147	260	1	Pkinase	Protein kinase domain
RSAG8_03573	PF07714	1.6e-18	10	118	45	153	259	0	Pkinase_Tyr	Protein tyrosine kinase
RSAG8_04043	PF07714	3.6e-25	411	575	52	228	259	1	Pkinase_Tyr	Protein tyrosine kinase
RSAG8_04043	PF07714	1.1e-21	725	858	9	148	259	0	Pkinase_Tyr	Protein tyrosine kinase
RSAG8_04043	PF00069	9.4e-20	414	599	52	241	260	0	Pkinase	Protein kinase domain
RSAG8_04043	PF00069	8.1e-25	725	949	9	188	260	0	Pkinase	Protein kinase domain
RSAG8_04884	PF00654	3.6e-51	188	447	120	354	355	1	Voltage_CLC	Voltage gated chloride channel
RSAG8_06741	PF11790	1.3e-22	3	121	128	240	240	1	Glyco_hydro_cc	Glycosyl hydrolase catalytic core
RSAG8_09231	PF02839	5.3e-12	179	218	2	41	41	0	CBM_5_12	Carbohydrate binding domain
RSAG8_11099	PF07714	2.4e-21	7	217	54	257	259	1	Pkinase_Tyr	Protein tyrosine kinase
RSAG8_11099	PF00069	1.6e-17	8	217	52	256	260	0	Pkinase	Protein kinase domain
RSAG8_12032	PF00400	1	624	649	12	37	39	0	WD40	WD domain, G-beta repeat
RSAG8_12032	PF00400	4.5e-11	658	694	3	39	39	0	WD40	WD domain, G-beta repeat
RSAG8_12032	PF00400	1.4e-06	710	741	8	39	39	0	WD40	WD domain, G-beta repeat
RSAG8_12032	PF00400	2.4e-11	752	783	7	38	39	0	WD40	WD domain, G-beta repeat
RSAG8_12032	PF00400	1.1e-13	794	827	6	39	39	0	WD40	WD domain, G-beta repeat
RSAG8_12032	PF00400	6.1e-10	838	870	7	39	39	0	WD40	WD domain, G-beta repeat
RSAG8_12032	PF00400	5.4e-05	892	918	13	39	39	0	WD40	WD domain, G-beta repeat
RSAG8_12032	PF00400	0.00021	939	965	13	39	39	0	WD40	WD domain, G-beta repeat
RSAG8_12032	PF00400	4.7e-05	1065	1099	6	39	39	0	WD40	WD domain, G-beta repeat
RSAG8_12032	PF10647	8.7e-05	745	861	12	130	253	0	Gmad1	Lipoprotein LpqB beta-propeller domain
RSAG8_12032	PF05729	2e-10	116	283	3	151	166	0	NACHT	NACHT domain
RSAG8_13891	PF01416	1.2e-06	9	80	48	104	105	1	PseudoU_synth_1	tRNA pseudouridine synthase
RSAG8_00774	PF01142	2.4e-05	541	663	286	378	378	1	TruD	tRNA pseudouridine synthase D (TruD)
RSAG8_03488	PF07957	0.00014	61	119	94	154	216	1	DUF3294	Protein of unknown function (DUF3294)
RSAG8_04486	PF00734	3.4e-16	25	53	1	29	29	1	CBM_1	Fungal cellulose binding domain
RSAG8_05825	PF00082	9.9e-13	1	59	219	274	307	1	Peptidase_S8	Subtilase family
RSAG8_08686	PF00400	2e-09	875	907	7	39	39	0	WD40	WD domain, G-beta repeat
RSAG8_08686	PF00400	4.1e-10	919	950	8	39	39	0	WD40	WD domain, G-beta repeat
RSAG8_08686	PF00400	2.8e-09	961	993	7	39	39	0	WD40	WD domain, G-beta repeat
RSAG8_08686	PF00400	3.1e-06	1006	1037	8	39	39	0	WD40	WD domain, G-beta repeat
RSAG8_08686	PF00400	3.6e-08	1284	1316	7	39	39	0	WD40	WD domain, G-beta repeat
RSAG8_08686	PF00400	1.2e-10	1327	1359	7	39	39	0	WD40	WD domain, G-beta repeat
RSAG8_08686	PF00400	8.6e-08	1367	1400	6	39	39	0	WD40	WD domain, G-beta repeat
RSAG8_08686	PF05729	1.4e-08	219	377	3	143	166	0	NACHT	NACHT domain
RSAG8_09383	PF00732	9e-59	37	353	1	297	298	1	GMC_oxred_N	GMC oxidoreductase
RSAG8_10073	PF03935	1.1e-63	100	288	8	201	504	1	SKN1	Beta-glucan synthesis-associated protein (SKN1)
RSAG8_10073	PF03935	5.3e-74	290	530	265	504	504	0	SKN1	Beta-glucan synthesis-associated protein (SKN1)
RSAG8_12374	PF00270	7.4e-16	75	236	4	162	167	1	DEAD	DEAD/DEAH box helicase
RSAG8_12374	PF00271	6.4e-08	364	420	22	77	78	0	Helicase_C	Helicase conserved C-terminal domain
RSAG8_12987	PF00067	2.5e-19	14	237	49	261	458	1	p450	Cytochrome P450
RSAG8_13529	PF00651	9.9e-08	14	82	11	75	111	1	BTB	BTB/POZ domain
RSAG8_03302	PF00271	1.3e-12	2	75	7	78	78	1	Helicase_C	Helicase conserved C-terminal domain
RSAG8_07237	PF00400	1.2e-07	67	101	4	38	39	0	WD40	WD domain, G-beta repeat
RSAG8_08797	PF12051	2.7e-10	88	175	2	98	382	1	DUF3533	Protein of unknown function (DUF3533)
RSAG8_11100	PF07714	6.5e-26	15	273	5	257	259	1	Pkinase_Tyr	Protein tyrosine kinase
RSAG8_11100	PF07714	3.6e-28	357	538	78	257	259	0	Pkinase_Tyr	Protein tyrosine kinase
RSAG8_11100	PF00069	1.2e-21	14	273	4	256	260	0	Pkinase	Protein kinase domain
RSAG8_11100	PF00069	1.6e-31	358	539	76	257	260	0	Pkinase	Protein kinase domain
RSAG8_11346	PF01248	1.6e-17	20	105	3	90	95	1	Ribosomal_L7Ae	Ribosomal protein L7Ae/L30e/S12e/Gadd45 family
RSAG8_12240	PF00004	6.8e-20	706	810	25	128	130	0	AAA	ATPase family associated with various cellular activities (AAA)
RSAG8_13244	PF04734	5.1e-06	128	203	508	580	676	1	Ceramidase_alk	Neutral/alkaline non-lysosomal ceramidase
RSAG8_00195	PF00790	6e-05	70	166	3	96	141	1	VHS	VHS domain
RSAG8_01550	PF01501	1.2e-07	77	161	40	125	242	1	Glyco_transf_8	Glycosyl transferase family 8
RSAG8_01937	PF01566	5.4e-08	155	226	246	317	356	1	Nramp	Natural resistance-associated macrophage protein
RSAG8_05704	PF02128	1.7e-39	333	470	242	377	378	0	Peptidase_M36	Fungalysin metallopeptidase (M36)
RSAG8_05704	PF07504	0.00011	100	142	8	50	51	0	FTP	Fungalysin/Thermolysin Propeptide Motif
RSAG8_07489	PF03211	1.7e-24	40	119	13	93	215	1	Pectate_lyase	Pectate lyase
RSAG8_07489	PF03211	2.1e-32	120	193	75	148	215	0	Pectate_lyase	Pectate lyase
RSAG8_09238	PF03029	1.2e-29	16	111	2	90	238	1	ATP_bind_1	Conserved hypothetical ATP binding protein
RSAG8_09699	PF03732	3.7e-13	168	262	3	94	96	1	Retrotrans_gag	Retrotransposon gag protein
RSAG8_11347	PF00069	1.4e-24	65	195	4	136	260	1	Pkinase	Protein kinase domain
RSAG8_11347	PF07714	6.9e-13	64	193	3	139	259	0	Pkinase_Tyr	Protein tyrosine kinase
RSAG8_11347	PF01636	3.6e-05	76	176	10	108	238	0	APH	Phosphotransferase enzyme family
RSAG8_11789	PF00271	1.5e-10	296	362	10	76	78	1	Helicase_C	Helicase conserved C-terminal domain
RSAG8_11789	PF00270	4.6e-10	42	205	7	165	167	0	DEAD	DEAD/DEAH box helicase
RSAG8_12034	PF01522	9.5e-11	37	124	3	51	124	1	Polysacc_deac_1	Polysaccharide deacetylase
RSAG8_12241	PF00004	4.7e-07	540	568	2	30	130	1	AAA	ATPase family associated with various cellular activities (AAA)
RSAG8_12470	PF03098	2.2e-09	50	125	1	86	525	1	An_peroxidase	Animal haem peroxidase
RSAG8_12470	PF03098	1.4e-54	131	493	203	503	525	0	An_peroxidase	Animal haem peroxidase
RSAG8_12882	PF04937	2.3e-05	97	235	1	140	153	1	DUF659	Protein of unknown function (DUF 659)
RSAG8_13598	PF01222	1.7e-91	36	357	3	330	432	1	ERG4_ERG24	Ergosterol biosynthesis ERG4/ERG24 family
RSAG8_00199	PF04366	1.2e-15	80	133	72	125	126	1	DUF500	Family of unknown function (DUF500)
RSAG8_04323	PF05368	7.4e-15	7	111	1	105	233	1	NmrA	NmrA-like family
RSAG8_04323	PF03435	2.1e-06	8	101	2	92	386	0	Saccharop_dh	Saccharopine dehydrogenase
RSAG8_04323	PF01118	6.5e-05	6	85	1	78	121	0	Semialdhyde_dh	Semialdehyde dehydrogenase, NAD binding domain
RSAG8_07008	PF00069	7.6e-27	17	132	1	116	260	1	Pkinase	Protein kinase domain
RSAG8_07008	PF07714	6.8e-12	19	129	3	118	259	0	Pkinase_Tyr	Protein tyrosine kinase
RSAG8_08264	PF00701	2.8e-08	21	71	15	65	289	1	DHDPS	Dihydrodipicolinate synthetase family
RSAG8_09481	PF00190	6e-05	16	112	43	139	144	1	Cupin_1	Cupin
RSAG8_09481	PF00190	1.7e-09	160	290	8	139	144	0	Cupin_1	Cupin
RSAG8_09481	PF07883	2.1e-06	188	261	3	71	71	0	Cupin_2	Cupin domain
RSAG8_10166	PF00264	5.4e-12	87	153	4	93	228	1	Tyrosinase	Common central domain of tyrosinase
RSAG8_10881	PF00264	9e-08	40	83	181	227	228	1	Tyrosinase	Common central domain of tyrosinase
RSAG8_12242	PF00004	2.9e-19	50	151	27	129	130	1	AAA	ATPase family associated with various cellular activities (AAA)
RSAG8_12471	PF03098	1.6e-06	8	53	461	504	525	1	An_peroxidase	Animal haem peroxidase
RSAG8_13752	PF06201	1.5e-29	175	290	1	113	114	1	PITH	C-terminal proteasome-interacting domain of thioredoxin-like
RSAG8_13752	PF00085	8.2e-24	35	122	15	104	104	0	Thioredoxin	Thioredoxin
RSAG8_01233	PF01263	2.4e-14	8	227	108	260	301	1	Aldose_epim	Aldose 1-epimerase
RSAG8_07012	PF08271	5.8e-07	1	32	1	32	43	1	TF_Zn_Ribbon	TFIIB zinc-binding
RSAG8_10421	PF01111	3.4e-13	14	43	2	31	70	0	CKS	Cyclin-dependent kinase regulatory subunit
RSAG8_10685	PF02992	9.6e-07	532	613	42	120	226	1	Transposase_21	Transposase family tnp2
RSAG8_11111	PF00636	2.3e-24	9	125	1	105	105	1	Ribonuclease_3	RNase3 domain
RSAG8_11569	PF00067	2.2e-07	30	222	1	193	458	1	p450	Cytochrome P450
RSAG8_11569	PF00067	7.2e-41	265	445	256	440	458	0	p450	Cytochrome P450
RSAG8_12885	PF00400	1.7e-12	844	876	7	39	39	0	WD40	WD domain, G-beta repeat
RSAG8_12885	PF00400	7.9e-11	887	919	7	39	39	0	WD40	WD domain, G-beta repeat
RSAG8_12885	PF00400	5.6e-05	930	962	7	39	39	0	WD40	WD domain, G-beta repeat
RSAG8_12885	PF00400	6.8e-10	973	1005	7	39	39	0	WD40	WD domain, G-beta repeat
RSAG8_12885	PF00400	9.8e-10	1059	1091	7	39	39	0	WD40	WD domain, G-beta repeat
RSAG8_12885	PF00400	1.1e-08	1109	1136	12	39	39	0	WD40	WD domain, G-beta repeat
RSAG8_12885	PF00400	1.9e-11	1147	1179	7	39	39	0	WD40	WD domain, G-beta repeat
RSAG8_12885	PF00400	1.5e-09	1228	1264	3	39	39	0	WD40	WD domain, G-beta repeat
RSAG8_12885	PF00400	3.2e-11	1268	1306	1	39	39	0	WD40	WD domain, G-beta repeat
RSAG8_13248	PF05729	6.1e-07	352	477	2	110	166	1	NACHT	NACHT domain
RSAG8_00202	PF09346	4.7e-09	112	187	5	75	130	1	SMI1_KNR4	SMI1 / KNR4 family
RSAG8_01561	PF00498	3.6e-12	62	139	1	68	68	1	FHA	FHA domain
RSAG8_04052	PF07714	4.2e-28	468	670	55	258	259	1	Pkinase_Tyr	Protein tyrosine kinase
RSAG8_04052	PF07714	2.7e-09	777	865	9	99	259	0	Pkinase_Tyr	Protein tyrosine kinase
RSAG8_04052	PF00069	1.2e-21	469	668	53	255	260	0	Pkinase	Protein kinase domain
RSAG8_04052	PF00069	3.5e-06	777	874	9	103	260	0	Pkinase	Protein kinase domain
RSAG8_06747	PF12340	8.6e-59	1758	1907	9	158	229	0	DUF3638	Protein of unknown function (DUF3638)
RSAG8_06747	PF12359	1.6e-16	1959	1992	1	34	34	0	DUF3645	Protein of unknown function (DUF3645)
RSAG8_07738	PF00732	2.3e-31	17	334	7	296	298	1	GMC_oxred_N	GMC oxidoreductase
RSAG8_07738	PF05199	2.3e-22	375	522	1	131	145	0	GMC_oxred_C	GMC oxidoreductase
RSAG8_08044	PF02212	3e-08	131	222	5	91	92	1	GED	Dynamin GTPase effector domain
RSAG8_10422	PF00498	3.6e-06	50	113	1	48	68	0	FHA	FHA domain
RSAG8_12042	PF00295	1.2e-23	123	310	51	239	326	1	Glyco_hydro_28	Glycosyl hydrolases family 28
RSAG8_12475	PF00067	1.1e-11	39	225	1	171	458	1	p450	Cytochrome P450
RSAG8_13896	PF00069	6.1e-13	7	110	155	257	260	1	Pkinase	Protein kinase domain
RSAG8_13896	PF07714	4.3e-12	6	110	161	258	259	0	Pkinase_Tyr	Protein tyrosine kinase
RSAG8_03308	PF01083	1.4e-11	29	117	1	95	179	1	Cutinase	Cutinase
RSAG8_07505	PF02040	2.1e-10	8	152	283	420	423	1	ArsB	Arsenical pump membrane protein
RSAG8_08268	PF00134	9.5e-14	15	117	29	126	127	1	Cyclin_N	Cyclin, N-terminal domain
RSAG8_11574	PF00067	1.8e-15	2	101	335	445	458	1	p450	Cytochrome P450
RSAG8_00925	PF03732	1.6e-10	178	272	3	94	96	1	Retrotrans_gag	Retrotransposon gag protein
RSAG8_00925	PF00098	9.5e-06	427	443	2	18	18	0	zf-CCHC	Zinc knuckle
RSAG8_04054	PF00069	6.9e-22	520	680	97	254	260	0	Pkinase	Protein kinase domain
RSAG8_04054	PF00069	1.6e-33	799	1038	9	254	260	0	Pkinase	Protein kinase domain
RSAG8_04054	PF07714	2e-21	514	683	96	258	259	0	Pkinase_Tyr	Protein tyrosine kinase
RSAG8_04054	PF07714	4.3e-32	799	1041	9	258	259	0	Pkinase_Tyr	Protein tyrosine kinase
RSAG8_04330	PF01243	2e-06	11	99	4	85	89	1	Pyridox_oxidase	Pyridoxamine 5'-phosphate oxidase
RSAG8_05454	PF00117	1.7e-21	10	108	72	171	192	1	GATase	Glutamine amidotransferase class-I
RSAG8_05454	PF00117	3e-07	111	144	149	182	192	0	GATase	Glutamine amidotransferase class-I
RSAG8_05454	PF07722	1.3e-05	9	108	105	214	217	0	Peptidase_C26	Peptidase C26
RSAG8_07742	PF00955	9.5e-31	17	173	7	162	510	1	HCO3_cotransp	HCO3- transporter family
RSAG8_11575	PF00026	1e-39	73	232	3	169	314	1	Asp	Eukaryotic aspartyl protease
RSAG8_11575	PF00026	1.8e-15	236	343	199	302	314	0	Asp	Eukaryotic aspartyl protease
RSAG8_02336	PF02102	9.7e-10	6	268	7	266	359	1	Peptidase_M35	Deuterolysin metalloprotease (M35) family
RSAG8_02979	PF00400	0.00056	97	134	22	39	39	0	WD40	WD domain, G-beta repeat
RSAG8_02979	PF00400	1.4e-07	150	186	2	38	39	0	WD40	WD domain, G-beta repeat
RSAG8_02979	PF00400	4.6e-11	196	232	3	39	39	0	WD40	WD domain, G-beta repeat
RSAG8_02979	PF00400	7.8e-08	236	273	1	38	39	0	WD40	WD domain, G-beta repeat
RSAG8_02979	PF00400	1.5e-07	279	316	2	39	39	0	WD40	WD domain, G-beta repeat
RSAG8_02979	PF08625	1.5e-15	337	422	1	74	141	0	Utp13	Utp13 specific WD40 associated domain
RSAG8_02979	PF00069	6.3e-14	500	667	136	260	260	0	Pkinase	Protein kinase domain
RSAG8_04060	PF02128	1.2e-18	1	51	325	375	378	1	Peptidase_M36	Fungalysin metallopeptidase (M36)
RSAG8_07743	PF00026	6.6e-26	146	309	150	313	314	0	Asp	Eukaryotic aspartyl protease
RSAG8_08805	PF00646	9.4e-05	64	97	4	37	48	1	F-box	F-box domain
RSAG8_09712	PF00176	3.3e-08	487	683	16	176	297	1	SNF2_N	SNF2 family N-terminal domain
RSAG8_09712	PF00271	1.5e-07	960	1031	3	78	78	0	Helicase_C	Helicase conserved C-terminal domain
RSAG8_10175	PF00075	1.2e-07	40	159	20	128	131	1	RnaseH	RNase H
RSAG8_10426	PF02889	4.1e-17	143	242	2	100	312	1	Sec63	Sec63 Brl domain
RSAG8_11796	PF00012	8e-49	48	193	41	190	602	1	HSP70	Hsp70 protein
RSAG8_12481	PF04827	2.2e-06	106	278	23	203	211	1	Plant_tran	Plant transposon protein
RSAG8_13065	PF05879	2.1e-36	8	83	49	125	741	1	RHD3	Root hair defective 3 GTP-binding protein (RHD3)
RSAG8_13451	PF00450	2e-59	1	196	26	211	414	1	Peptidase_S10	Serine carboxypeptidase
RSAG8_13605	PF00248	2e-15	10	100	198	283	284	1	Aldo_ket_red	Aldo/keto reductase family
RSAG8_01242	PF11702	5.3e-12	124	153	416	445	502	1	DUF3295	Protein of unknown function (DUF3295)
RSAG8_02337	PF00004	1.3e-18	41	122	52	129	130	1	AAA	ATPase family associated with various cellular activities (AAA)
RSAG8_05937	PF00012	3.5e-151	1	372	29	404	602	1	HSP70	Hsp70 protein
RSAG8_05937	PF00012	3.9e-20	374	463	437	526	602	0	HSP70	Hsp70 protein
RSAG8_05937	PF06723	4e-11	90	335	77	312	327	0	MreB_Mbl	MreB/Mbl protein
RSAG8_08806	PF00646	0.00013	65	97	5	37	48	1	F-box	F-box domain
RSAG8_09247	PF05572	2.1e-16	158	240	70	152	154	1	Peptidase_M43	Pregnancy-associated plasma protein-A
RSAG8_13452	PF01062	6.3e-25	15	158	5	124	275	1	Bestrophin	Bestrophin
RSAG8_00933	PF02518	1.9e-15	427	539	4	110	111	1	HATPase_c	Histidine kinase-, DNA gyrase B-, and HSP90-like ATPase
RSAG8_00933	PF00072	9.3e-06	787	844	1	56	112	0	Response_reg	Response regulator receiver domain
RSAG8_00933	PF01590	6.6e-05	78	150	64	149	154	0	GAF	GAF domain
RSAG8_01576	PF04493	1.6e-08	23	74	151	204	206	1	Endonuclease_5	Endonuclease V
RSAG8_05944	PF11578	8e-10	49	155	22	143	151	1	DUF3237	Protein of unknown function (DUF3237)
RSAG8_07260	PF00082	6.5e-18	124	224	199	293	307	1	Peptidase_S8	Subtilase family
RSAG8_07751	PF03935	5.7e-16	76	178	5	115	504	1	SKN1	Beta-glucan synthesis-associated protein (SKN1)
RSAG8_07751	PF03935	8e-52	176	283	151	258	504	0	SKN1	Beta-glucan synthesis-associated protein (SKN1)
RSAG8_07751	PF03935	2.6e-48	301	444	362	504	504	0	SKN1	Beta-glucan synthesis-associated protein (SKN1)
RSAG8_07751	PF00722	8.5e-08	182	342	9	151	185	0	Glyco_hydro_16	Glycosyl hydrolases family 16
RSAG8_09950	PF00294	9.7e-14	94	231	172	292	300	1	PfkB	pfkB family carbohydrate kinase
RSAG8_04198	PF02403	6.3e-21	3	113	2	108	108	1	Seryl_tRNA_N	Seryl-tRNA synthetase N-terminal domain
RSAG8_04198	PF00587	2.6e-14	183	279	1	99	173	0	tRNA-synt_2b	tRNA synthetase class II core domain (G, H, P, S and T)
RSAG8_04782	PF01728	3.5e-10	82	245	19	163	181	1	FtsJ	FtsJ-like methyltransferase
RSAG8_05612	PF00400	1.4e-06	217	255	1	39	39	0	WD40	WD domain, G-beta repeat
RSAG8_05612	PF00400	7e-10	266	298	7	39	39	0	WD40	WD domain, G-beta repeat
RSAG8_05612	PF00400	4e-10	304	341	2	39	39	0	WD40	WD domain, G-beta repeat
RSAG8_05612	PF00400	2.6e-13	348	383	4	39	39	0	WD40	WD domain, G-beta repeat
RSAG8_05612	PF00400	6.5e-10	436	468	7	39	39	0	WD40	WD domain, G-beta repeat
RSAG8_05826	PF05922	2.6e-07	35	105	2	85	87	1	Inhibitor_I9	Peptidase inhibitor I9
RSAG8_06894	PF01301	1e-55	79	261	1	177	319	1	Glyco_hydro_35	Glycosyl hydrolases family 35
RSAG8_06894	PF02449	1.1e-06	103	196	10	93	375	0	Glyco_hydro_42	Beta-galactosidase
RSAG8_07897	PF03732	1.8e-12	149	243	3	94	96	1	Retrotrans_gag	Retrotransposon gag protein
RSAG8_07897	PF03732	8.9e-08	332	425	4	95	96	0	Retrotrans_gag	Retrotransposon gag protein
RSAG8_09617	PF00172	1.4e-09	23	61	1	39	40	1	Zn_clus	Fungal Zn(2)-Cys(6) binuclear cluster domain
RSAG8_09816	PF00069	4.5e-14	6	177	91	255	260	1	Pkinase	Protein kinase domain
RSAG8_09816	PF07714	1.2e-08	8	178	98	257	259	0	Pkinase_Tyr	Protein tyrosine kinase
RSAG8_00231	PF00443	2.2e-09	158	278	3	154	271	1	UCH	Ubiquitin carboxyl-terminal hydrolase
RSAG8_04912	PF02128	4.6e-66	138	453	43	376	378	1	Peptidase_M36	Fungalysin metallopeptidase (M36)
RSAG8_05722	PF00400	0.00018	1101	1137	4	39	39	0	WD40	WD domain, G-beta repeat
RSAG8_06198	PF00790	1.4e-26	7	126	4	124	141	1	VHS	VHS domain
RSAG8_08278	PF09352	4e-08	45	101	3	63	162	1	DUF1994	Domain of unknown function (DUF1994)
RSAG8_08559	PF01011	1e-05	78	101	2	25	38	1	PQQ	PQQ enzyme repeat
RSAG8_09042	PF00656	6.6e-09	68	155	2	69	243	1	Peptidase_C14	Caspase domain
RSAG8_09715	PF02146	3.9e-26	5	233	1	178	181	1	SIR2	Sir2 family
RSAG8_09960	PF00561	4.2e-14	2	85	22	80	231	1	Abhydrolase_1	alpha/beta hydrolase fold
RSAG8_09960	PF08386	4.7e-07	141	183	30	70	103	0	Abhydrolase_4	TAP-like protein
RSAG8_10895	PF04548	6.2e-07	41	164	33	153	212	1	AIG1	AIG1 family
RSAG8_01581	PF06650	1.9e-28	2291	2466	2	182	275	1	DUF1162	Protein of unknown function (DUF1162)
RSAG8_01581	PF09333	2.8e-05	2782	2862	5	85	98	0	ATG_C	ATG C terminal domain
RSAG8_03322	PF00172	2.3e-09	15	46	2	33	40	1	Zn_clus	Fungal Zn(2)-Cys(6) binuclear cluster domain
RSAG8_03322	PF04082	1.1e-05	203	307	1	113	260	0	Fungal_trans	Fungal specific transcription factor domain
RSAG8_05460	PF01734	2.9e-12	14	174	1	168	204	1	Patatin	Patatin-like phospholipase
RSAG8_06201	PF00149	0.00011	53	170	2	98	200	1	Metallophos	Calcineurin-like phosphoesterase
RSAG8_08281	PF00248	5e-09	10	89	13	87	284	1	Aldo_ket_red	Aldo/keto reductase family
RSAG8_09716	PF04990	2.9e-11	48	85	1	38	135	1	RNA_pol_Rpb1_7	RNA polymerase Rpb1, domain 7
RSAG8_09716	PF04998	3.4e-05	3	42	95	134	277	0	RNA_pol_Rpb1_5	RNA polymerase Rpb1, domain 5
RSAG8_09961	PF00561	7e-16	114	250	1	83	231	1	Abhydrolase_1	alpha/beta hydrolase fold
RSAG8_09961	PF08386	4.7e-16	577	679	4	103	103	0	Abhydrolase_4	TAP-like protein
RSAG8_10696	PF00689	5.4e-35	293	423	2	136	183	0	Cation_ATPase_C	Cation transporting ATPase, C-terminus
RSAG8_10696	PF00702	1.9e-11	115	234	88	190	192	0	Hydrolase	haloacid dehalogenase-like hydrolase
RSAG8_11582	PF00026	3.2e-24	104	174	3	71	314	1	Asp	Eukaryotic aspartyl protease
RSAG8_11582	PF00026	8.9e-18	173	286	204	313	314	0	Asp	Eukaryotic aspartyl protease
RSAG8_12056	PF00134	3.8e-05	11	68	69	126	127	1	Cyclin_N	Cyclin, N-terminal domain
RSAG8_12895	PF00069	1.7e-44	42	302	6	257	260	1	Pkinase	Protein kinase domain
RSAG8_12895	PF00069	6.6e-39	339	585	12	254	260	0	Pkinase	Protein kinase domain
RSAG8_12895	PF00069	3.2e-21	667	885	41	257	260	0	Pkinase	Protein kinase domain
RSAG8_12895	PF07714	1.7e-39	44	302	8	258	259	0	Pkinase_Tyr	Protein tyrosine kinase
RSAG8_12895	PF07714	1.3e-40	343	586	16	256	259	0	Pkinase_Tyr	Protein tyrosine kinase
RSAG8_12895	PF07714	3.6e-16	667	886	44	259	259	0	Pkinase_Tyr	Protein tyrosine kinase
RSAG8_00242	PF06201	2.9e-27	84	194	1	107	114	1	PITH	C-terminal proteasome-interacting domain of thioredoxin-like
RSAG8_04071	PF02798	3.6e-13	3	77	2	73	75	1	GST_N	Glutathione S-transferase, N-terminal domain
RSAG8_04071	PF00043	8e-13	126	205	12	95	95	0	GST_C	Glutathione S-transferase, C-terminal domain
RSAG8_07264	PF00069	1.2e-28	20	178	105	256	260	1	Pkinase	Protein kinase domain
RSAG8_07264	PF07714	6.2e-19	16	178	106	257	259	0	Pkinase_Tyr	Protein tyrosine kinase
RSAG8_09962	PF03211	1e-64	48	237	15	206	215	1	Pectate_lyase	Pectate lyase
RSAG8_10897	PF02149	1.6e-17	152	195	4	47	47	1	KA1	Kinase associated domain 1
RSAG8_11141	PF00743	1.7e-14	10	284	4	273	532	1	FMO-like	Flavin-binding monooxygenase-like
RSAG8_11141	PF07992	6.3e-09	9	191	1	149	202	0	Pyr_redox_2	Pyridine nucleotide-disulphide oxidoreductase
RSAG8_13072	PF00400	1.6e-05	143	178	4	39	39	0	WD40	WD domain, G-beta repeat
RSAG8_13072	PF00400	1.2e-09	189	221	7	39	39	0	WD40	WD domain, G-beta repeat
RSAG8_13072	PF00400	1.2e-11	229	264	4	39	39	0	WD40	WD domain, G-beta repeat
RSAG8_13072	PF00400	6.7e-08	270	304	5	39	39	0	WD40	WD domain, G-beta repeat
RSAG8_13072	PF00400	1	317	340	9	32	39	0	WD40	WD domain, G-beta repeat
RSAG8_13072	PF00400	5e-08	360	392	7	39	39	0	WD40	WD domain, G-beta repeat
RSAG8_13072	PF08662	1.3e-05	236	339	58	163	194	0	eIF2A	Eukaryotic translation initiation factor eIF2A
RSAG8_03592	PF00295	7.6e-46	84	333	37	281	326	1	Glyco_hydro_28	Glycosyl hydrolases family 28
RSAG8_04628	PF01370	2.5e-09	10	133	1	118	238	1	Epimerase	NAD dependent epimerase/dehydratase family
RSAG8_05725	PF00082	7.2e-17	27	156	97	233	307	1	Peptidase_S8	Subtilase family
RSAG8_10898	PF02463	1e-32	3	180	2	136	220	1	SMC_N	RecF/RecN/SMC N terminal domain
RSAG8_12898	PF01728	8.8e-50	53	262	1	181	181	1	FtsJ	FtsJ-like methyltransferase
RSAG8_13073	PF00400	3.6e-14	2	36	5	39	39	1	WD40	WD domain, G-beta repeat
RSAG8_13073	PF00400	3.5e-07	42	76	5	39	39	0	WD40	WD domain, G-beta repeat
RSAG8_13073	PF00400	4.2e-06	89	118	9	39	39	0	WD40	WD domain, G-beta repeat
RSAG8_13073	PF00400	1.9e-09	129	161	7	39	39	0	WD40	WD domain, G-beta repeat
RSAG8_13265	PF00270	7.6e-15	42	203	11	162	167	1	DEAD	DEAD/DEAH box helicase
RSAG8_13265	PF00271	9.1e-10	329	379	26	77	78	0	Helicase_C	Helicase conserved C-terminal domain
RSAG8_13265	PF04851	9.6e-05	49	200	27	181	184	0	ResIII	Type III restriction enzyme, res subunit
RSAG8_08564	PF00400	2.7e-08	580	607	12	39	39	0	WD40	WD domain, G-beta repeat
RSAG8_08564	PF00400	2.5e-06	619	649	9	39	39	0	WD40	WD domain, G-beta repeat
RSAG8_08564	PF00400	2.5e-09	655	691	3	39	39	0	WD40	WD domain, G-beta repeat
RSAG8_08564	PF00400	0.00061	702	733	7	38	39	0	WD40	WD domain, G-beta repeat
RSAG8_08564	PF00400	7.8e-06	789	821	7	39	39	0	WD40	WD domain, G-beta repeat
RSAG8_08564	PF00400	1.1e-09	942	973	8	39	39	0	WD40	WD domain, G-beta repeat
RSAG8_08564	PF05729	0.00021	2	170	9	156	166	0	NACHT	NACHT domain
RSAG8_09719	PF02146	1.1e-05	88	254	40	176	181	1	SIR2	Sir2 family
RSAG8_10699	PF00400	2.5e-12	4	37	6	39	39	1	WD40	WD domain, G-beta repeat
RSAG8_10699	PF00400	5.5e-11	47	80	6	39	39	0	WD40	WD domain, G-beta repeat
RSAG8_11143	PF00378	3.8e-33	24	201	3	170	170	1	ECH	Enoyl-CoA hydratase/isomerase family
RSAG8_11809	PF12588	4.1e-39	102	223	1	140	141	0	PSDC	Phophatidylserine decarboxylase
RSAG8_11809	PF02666	3.2e-06	309	371	2	59	203	0	PS_Dcarbxylase	Phosphatidylserine decarboxylase
RSAG8_11809	PF02666	1.9e-13	450	575	90	200	203	0	PS_Dcarbxylase	Phosphatidylserine decarboxylase
RSAG8_12262	PF00271	6.6e-12	301	370	10	78	78	1	Helicase_C	Helicase conserved C-terminal domain
RSAG8_12900	PF00069	2.2e-08	43	131	71	156	260	1	Pkinase	Protein kinase domain
RSAG8_12900	PF06293	1.3e-05	43	123	90	173	206	0	Kdo	Lipopolysaccharide kinase (Kdo/WaaP) family
RSAG8_13458	PF07714	2.5e-35	4	198	50	228	259	1	Pkinase_Tyr	Protein tyrosine kinase
RSAG8_13458	PF00069	1.4e-33	2	289	45	259	260	0	Pkinase	Protein kinase domain
RSAG8_02662	PF00083	3e-08	54	142	2	97	451	1	Sugar_tr	Sugar (and other) transporter
RSAG8_03331	PF05225	1.7e-09	12	48	1	37	45	1	HTH_psq	helix-turn-helix, Psq domain
RSAG8_05727	PF00069	0.00011	35	88	230	260	260	1	Pkinase	Protein kinase domain
RSAG8_07277	PF00172	4.5e-06	11	38	1	28	40	1	Zn_clus	Fungal Zn(2)-Cys(6) binuclear cluster domain
RSAG8_09968	PF00005	1.9e-11	394	515	1	118	118	0	ABC_tran	ABC transporter
RSAG8_09968	PF00005	9.4e-14	1015	1132	1	115	118	0	ABC_tran	ABC transporter
RSAG8_10903	PF00916	6.3e-26	2	131	151	279	280	1	Sulfate_transp	Sulfate transporter family
RSAG8_10903	PF00027	2.2e-17	418	504	2	88	91	0	cNMP_binding	Cyclic nucleotide-binding domain
RSAG8_10903	PF01740	1.3e-08	201	277	11	90	117	0	STAS	STAS domain
RSAG8_12901	PF06011	5.3e-09	2	99	303	400	575	1	TRP	Transient receptor potential (TRP) ion channel
RSAG8_12901	PF06011	3e-07	194	264	491	561	575	0	TRP	Transient receptor potential (TRP) ion channel
RSAG8_13273	PF00026	1.3e-12	13	107	102	190	314	1	Asp	Eukaryotic aspartyl protease
RSAG8_13765	PF03619	1.2e-38	70	243	112	274	274	1	DUF300	Domain of unknown function
RSAG8_03828	PF08584	4e-12	32	123	158	259	284	1	Ribonuc_P_40	Ribonuclease P 40kDa (Rpp40) subunit
RSAG8_07041	PF09994	1.9e-31	1	177	112	275	276	1	DUF2235	Uncharacterized conserved protein (DUF2235)
RSAG8_10186	PF05183	8.2e-12	30	100	319	388	388	1	RdRP	RNA dependent RNA polymerase
RSAG8_10905	PF00026	3.5e-06	21	102	103	172	314	1	Asp	Eukaryotic aspartyl protease
RSAG8_11813	PF00656	3.2e-24	49	282	3	201	243	1	Peptidase_C14	Caspase domain
RSAG8_12061	PF02992	7.7e-25	312	480	8	167	226	1	Transposase_21	Transposase family tnp2
RSAG8_12701	PF03151	1.2e-06	177	304	1	134	153	0	TPT	Triose-phosphate Transporter family
RSAG8_12902	PF01728	4.3e-50	60	269	1	181	181	1	FtsJ	FtsJ-like methyltransferase
RSAG8_13461	PF00160	5.2e-48	416	564	3	154	155	1	Pro_isomerase	Cyclophilin type peptidyl-prolyl cis-trans isomerase/CLD
RSAG8_01977	PF00248	9.4e-16	52	171	33	145	284	1	Aldo_ket_red	Aldo/keto reductase family
RSAG8_02996	PF00240	9.2e-05	140	198	8	65	69	0	ubiquitin	Ubiquitin family
RSAG8_02996	PF00240	1.2e-06	211	259	6	54	69	0	ubiquitin	Ubiquitin family
RSAG8_02996	PF00240	4e-12	308	362	12	66	69	0	ubiquitin	Ubiquitin family
RSAG8_03334	PF08982	4e-11	76	151	73	148	148	0	DUF1857	Domain of unknown function (DUF1857)
RSAG8_05471	PF03443	8.8e-15	7	110	5	118	236	1	Glyco_hydro_61	Glycosyl hydrolase family 61
RSAG8_05471	PF03443	1.1e-06	113	149	199	235	236	0	Glyco_hydro_61	Glycosyl hydrolase family 61
RSAG8_07762	PF12246	9.4e-45	2	227	40	243	244	1	MKT1_C	Temperature dependent protein affecting M2 dsRNA replication
RSAG8_09263	PF00295	9.4e-25	1	138	176	314	326	1	Glyco_hydro_28	Glycosyl hydrolases family 28
RSAG8_10187	PF05183	3.4e-43	526	744	2	204	388	1	RdRP	RNA dependent RNA polymerase
RSAG8_11147	PF01753	0.00019	436	472	12	40	40	1	zf-MYND	MYND finger
RSAG8_11814	PF00656	5.2e-19	35	309	3	200	243	1	Peptidase_C14	Caspase domain
RSAG8_01599	PF00733	8.3e-08	56	86	16	49	269	1	Asn_synthase	Asparagine synthase
RSAG8_01979	PF00295	4e-40	87	304	40	259	326	1	Glyco_hydro_28	Glycosyl hydrolases family 28
RSAG8_02997	PF05699	3.3e-05	242	282	34	74	84	1	hATC	hAT family dimerisation domain
RSAG8_03834	PF08540	3.7e-96	85	360	1	281	282	1	HMG_CoA_synt_C	Hydroxymethylglutaryl-coenzyme A synthase C terminal
RSAG8_03834	PF01154	3.1e-17	11	65	1	55	174	0	HMG_CoA_synt_N	Hydroxymethylglutaryl-coenzyme A synthase N terminal
RSAG8_04636	PF00069	3.1e-12	5	125	127	254	260	1	Pkinase	Protein kinase domain
RSAG8_04636	PF07714	6e-09	6	127	133	257	259	0	Pkinase_Tyr	Protein tyrosine kinase
RSAG8_07763	PF00270	3.3e-06	75	125	14	70	167	1	DEAD	DEAD/DEAH box helicase
RSAG8_08576	PF10590	6.8e-21	42	85	1	42	42	1	PNPOx_C	Pyridoxine 5'-phosphate oxidase C-terminal dimerisation region
RSAG8_10914	PF03443	4.8e-10	16	85	173	235	236	1	Glyco_hydro_61	Glycosyl hydrolase family 61
RSAG8_11594	PF00271	1.2e-09	883	956	6	78	78	1	Helicase_C	Helicase conserved C-terminal domain
RSAG8_13463	PF05729	0.00024	39	133	53	143	166	1	NACHT	NACHT domain
RSAG8_01980	PF00295	3.6e-45	84	332	37	282	326	1	Glyco_hydro_28	Glycosyl hydrolases family 28
RSAG8_05216	PF01734	2.6e-06	16	63	1	36	204	1	Patatin	Patatin-like phospholipase
RSAG8_06768	PF08881	1.9e-13	35	111	28	101	102	1	CVNH	CVNH domain
RSAG8_09266	PF02128	3.1e-35	229	362	25	166	378	1	Peptidase_M36	Fungalysin metallopeptidase (M36)
RSAG8_09266	PF02128	9e-24	361	433	307	377	378	0	Peptidase_M36	Fungalysin metallopeptidase (M36)
RSAG8_09266	PF03413	2.2e-05	153	217	2	62	64	0	PepSY	Peptidase propeptide and YPEB domain
RSAG8_10189	PF00240	6.1e-05	22	66	12	58	69	1	ubiquitin	Ubiquitin family
RSAG8_10456	PF08240	3e-28	56	141	1	87	109	1	ADH_N	Alcohol dehydrogenase GroES-like domain
RSAG8_10915	PF07732	3.3e-15	2	62	56	118	120	1	Cu-oxidase_3	Multicopper oxidase
RSAG8_10915	PF07731	1.4e-12	430	487	75	128	130	0	Cu-oxidase_2	Multicopper oxidase
RSAG8_12064	PF00134	1.1e-05	11	68	69	126	127	1	Cyclin_N	Cyclin, N-terminal domain
RSAG8_13464	PF00135	3.2e-40	2	336	202	512	537	1	COesterase	Carboxylesterase
RSAG8_00454	PF00069	2.3e-09	217	356	71	196	260	1	Pkinase	Protein kinase domain
RSAG8_00793	PF03184	6.1e-17	2	103	112	217	217	1	DDE	DDE superfamily endonuclease
RSAG8_01093	PF00025	4.2e-26	7	123	6	110	175	1	Arf	ADP-ribosylation factor family
RSAG8_07372	PF00400	4e-12	797	829	7	39	39	0	WD40	WD domain, G-beta repeat
RSAG8_07372	PF00400	0.00032	840	872	7	39	39	0	WD40	WD domain, G-beta repeat
RSAG8_07372	PF00400	1.1e-06	929	959	9	39	39	0	WD40	WD domain, G-beta repeat
RSAG8_07372	PF00400	3.8e-05	1024	1052	11	39	39	0	WD40	WD domain, G-beta repeat
RSAG8_07372	PF00400	4.8e-05	1067	1095	11	39	39	0	WD40	WD domain, G-beta repeat
RSAG8_07372	PF00400	4.5e-09	1106	1137	7	38	39	0	WD40	WD domain, G-beta repeat
RSAG8_07372	PF00400	7.1e-06	1245	1276	7	38	39	0	WD40	WD domain, G-beta repeat
RSAG8_07639	PF03732	4.4e-08	175	268	4	95	96	1	Retrotrans_gag	Retrotransposon gag protein
RSAG8_08689	PF00400	3e-06	79	109	6	38	39	0	WD40	WD domain, G-beta repeat
RSAG8_09385	PF01479	1.8e-05	1	27	1	29	48	1	S4	S4 domain
RSAG8_09817	PF00069	1.3e-30	94	236	1	149	260	1	Pkinase	Protein kinase domain
RSAG8_09817	PF07714	1.9e-13	96	247	3	163	259	0	Pkinase_Tyr	Protein tyrosine kinase
RSAG8_13161	PF07731	9.7e-20	31	155	21	128	130	1	Cu-oxidase_2	Multicopper oxidase
RSAG8_13363	PF00271	6.7e-10	783	858	4	78	78	1	Helicase_C	Helicase conserved C-terminal domain
RSAG8_00259	PF04142	1.7e-06	1	36	203	238	238	1	Nuc_sug_transp	Nucleotide-sugar transporter
RSAG8_01268	PF00153	1.5e-17	38	120	5	90	96	1	Mito_carr	Mitochondrial carrier protein
RSAG8_02353	PF00069	1e-26	31	199	7	190	260	1	Pkinase	Protein kinase domain
RSAG8_02353	PF07714	1.4e-21	64	199	59	196	259	0	Pkinase_Tyr	Protein tyrosine kinase
RSAG8_02667	PF02666	4.7e-25	1	114	96	202	203	1	PS_Dcarbxylase	Phosphatidylserine decarboxylase
RSAG8_04086	PF00248	1e-15	23	110	1	86	284	1	Aldo_ket_red	Aldo/keto reductase family
RSAG8_04086	PF00248	3.4e-14	175	243	213	281	284	0	Aldo_ket_red	Aldo/keto reductase family
RSAG8_07289	PF11976	2.6e-11	88	149	9	70	72	0	Rad60-SLD	Ubiquitin-2 like Rad60 SUMO-like
RSAG8_07768	PF11640	3.4e-25	3	159	4	154	154	1	TAN	Telomere-length maintenance and DNA damage repair
RSAG8_07768	PF00454	5.9e-19	2432	2523	140	234	235	0	PI3_PI4_kinase	Phosphatidylinositol 3- and 4-kinase
RSAG8_07768	PF02260	7.3e-11	2567	2597	2	32	33	0	FATC	FATC domain
RSAG8_07768	PF02259	2e-07	1844	2218	9	349	351	0	FAT	FAT domain
RSAG8_08580	PF01184	1.8e-16	20	80	6	67	211	1	Grp1_Fun34_YaaH	GPR1/FUN34/yaaH family
RSAG8_08827	PF05368	1.9e-09	4	100	1	101	233	1	NmrA	NmrA-like family
RSAG8_09974	PF08386	5.1e-19	397	476	26	103	103	1	Abhydrolase_4	TAP-like protein
RSAG8_09974	PF00561	5.9e-16	168	311	17	80	231	0	Abhydrolase_1	alpha/beta hydrolase fold
RSAG8_10190	PF11976	1.3e-05	20	56	1	37	72	1	Rad60-SLD	Ubiquitin-2 like Rad60 SUMO-like
RSAG8_10190	PF00240	6.5e-05	90	134	12	58	69	0	ubiquitin	Ubiquitin family
RSAG8_11597	PF00646	0.0004	5	35	2	32	48	1	F-box	F-box domain
RSAG8_13915	PF03443	1.9e-44	1	163	67	230	236	1	Glyco_hydro_61	Glycosyl hydrolase family 61
RSAG8_01269	PF00153	7.2e-19	5	87	5	90	96	1	Mito_carr	Mitochondrial carrier protein
RSAG8_01982	PF00400	9.1e-05	868	898	10	39	39	0	WD40	WD domain, G-beta repeat
RSAG8_01982	PF00400	6.6e-10	908	941	6	39	39	0	WD40	WD domain, G-beta repeat
RSAG8_01982	PF00400	2.6e-08	1038	1069	7	38	39	0	WD40	WD domain, G-beta repeat
RSAG8_01982	PF00400	2.6e-09	1081	1113	7	39	39	0	WD40	WD domain, G-beta repeat
RSAG8_01982	PF00400	8.8e-11	1124	1155	7	38	39	0	WD40	WD domain, G-beta repeat
RSAG8_01982	PF00400	1.9e-10	1191	1223	7	39	39	0	WD40	WD domain, G-beta repeat
RSAG8_01982	PF00400	1.4e-05	1341	1376	4	39	39	0	WD40	WD domain, G-beta repeat
RSAG8_01982	PF00400	6.9e-09	1478	1510	7	39	39	0	WD40	WD domain, G-beta repeat
RSAG8_01982	PF00400	5.4e-11	1521	1553	7	39	39	0	WD40	WD domain, G-beta repeat
RSAG8_01982	PF05729	5.1e-08	333	488	2	141	166	0	NACHT	NACHT domain
RSAG8_02359	PF00806	0.00017	8	33	6	31	35	1	PUF	Pumilio-family RNA binding repeat
RSAG8_06223	PF01424	1.5e-06	2	54	1	53	55	1	R3H	R3H domain
RSAG8_13090	PF00724	4.3e-16	53	186	28	160	341	1	Oxidored_FMN	NADH:flavin oxidoreductase / NADH oxidase family
RSAG8_13280	PF00270	7.9e-18	36	196	2	162	167	1	DEAD	DEAD/DEAH box helicase
RSAG8_01272	PF02366	4.1e-27	110	202	2	96	245	1	PMT	Dolichyl-phosphate-mannose-protein mannosyltransferase
RSAG8_04360	PF00076	2e-24	4	74	1	70	70	1	RRM_1	RNA recognition motif. (a.k.a. RRM, RBD, or RNP domain)
RSAG8_06779	PF00082	1.6e-21	5	129	159	288	307	1	Peptidase_S8	Subtilase family
RSAG8_08077	PF00743	1e-08	48	191	80	225	532	1	FMO-like	Flavin-binding monooxygenase-like
RSAG8_08591	PF02487	1.4e-05	33	56	4	27	409	1	CLN3	CLN3 protein
RSAG8_09976	PF08386	9.2e-21	97	199	9	103	103	1	Abhydrolase_4	TAP-like protein
RSAG8_10197	PF01753	1.3e-07	518	557	5	40	40	1	zf-MYND	MYND finger
RSAG8_11830	PF00067	2.3e-40	18	187	281	455	458	1	p450	Cytochrome P450
RSAG8_12502	PF00400	9.9e-11	598	629	8	39	39	0	WD40	WD domain, G-beta repeat
RSAG8_12502	PF00400	5.1e-11	640	672	7	39	39	0	WD40	WD domain, G-beta repeat
RSAG8_12502	PF00400	4.8e-11	725	757	7	39	39	0	WD40	WD domain, G-beta repeat
RSAG8_12502	PF00400	1.1e-07	768	800	7	39	39	0	WD40	WD domain, G-beta repeat
RSAG8_12502	PF00400	6.7e-09	813	841	11	39	39	0	WD40	WD domain, G-beta repeat
RSAG8_12502	PF00400	2.6e-10	856	887	8	39	39	0	WD40	WD domain, G-beta repeat
RSAG8_12502	PF00400	6.3e-06	985	1013	3	31	39	0	WD40	WD domain, G-beta repeat
RSAG8_12502	PF05729	6.3e-09	170	380	2	160	166	0	NACHT	NACHT domain
RSAG8_12502	PF07693	0.00082	50	342	35	211	325	0	KAP_NTPase	KAP family P-loop domain
RSAG8_13627	PF00400	9.3e-11	14	46	7	39	39	1	WD40	WD domain, G-beta repeat
RSAG8_13627	PF00400	6.8e-14	98	130	7	39	39	0	WD40	WD domain, G-beta repeat
RSAG8_13627	PF00400	7.7e-12	138	173	4	39	39	0	WD40	WD domain, G-beta repeat
RSAG8_13627	PF00400	8.1e-12	184	216	7	39	39	0	WD40	WD domain, G-beta repeat
RSAG8_13627	PF00400	3.5e-09	224	257	4	37	39	0	WD40	WD domain, G-beta repeat
RSAG8_01616	PF00544	5.6e-40	64	224	6	179	201	1	Pec_lyase_C	Pectate lyase
RSAG8_01989	PF04652	3.8e-14	67	202	257	383	383	1	DUF605	Vta1 like
RSAG8_04363	PF00076	3.5e-23	166	236	1	70	70	1	RRM_1	RNA recognition motif. (a.k.a. RRM, RBD, or RNP domain)
RSAG8_04936	PF09749	2.2e-33	63	318	18	239	239	1	HVSL	Uncharacterised conserved protein
RSAG8_05747	PF00385	4.7e-05	150	185	2	40	55	1	Chromo	chromo' (CHRromatin Organisation MOdifier) domain
RSAG8_06478	PF00828	8.8e-36	20	144	1	127	129	1	Ribosomal_L18e	Ribosomal protein L18e/L15
RSAG8_07295	PF00270	2e-12	39	166	2	132	167	1	DEAD	DEAD/DEAH box helicase
RSAG8_08078	PF00743	6.9e-11	28	232	3	221	532	1	FMO-like	Flavin-binding monooxygenase-like
RSAG8_08078	PF07992	2.4e-06	29	207	2	151	202	0	Pyr_redox_2	Pyridine nucleotide-disulphide oxidoreductase
RSAG8_08593	PF00270	3.3e-12	71	111	1	41	167	1	DEAD	DEAD/DEAH box helicase
RSAG8_08830	PF08513	1.5e-06	55	81	1	27	27	1	LisH	LisH
RSAG8_09523	PF07690	2.7e-18	90	300	2	224	353	1	MFS_1	Major Facilitator Superfamily
RSAG8_11154	PF09994	5.6e-10	105	146	234	275	276	1	DUF2235	Uncharacterized conserved protein (DUF2235)
RSAG8_11406	PF07646	1.8e-08	230	273	1	47	49	0	Kelch_2	Kelch motif
RSAG8_11406	PF01344	8.3e-09	231	273	2	45	47	0	Kelch_1	Kelch motif
RSAG8_06235	PF00083	2.8e-36	40	222	4	197	451	1	Sugar_tr	Sugar (and other) transporter
RSAG8_06235	PF07690	2e-18	65	220	24	177	353	0	MFS_1	Major Facilitator Superfamily
RSAG8_06235	PF06609	2.2e-06	73	219	77	221	599	0	TRI12	Fungal trichothecene efflux pump (TRI12)
RSAG8_08594	PF01734	1.8e-09	14	125	1	113	204	1	Patatin	Patatin-like phospholipase
RSAG8_10710	PF05729	1.2e-08	249	434	1	165	166	1	NACHT	NACHT domain
RSAG8_11407	PF00069	2e-35	1	183	75	256	260	1	Pkinase	Protein kinase domain
RSAG8_11407	PF07714	4.6e-29	1	182	78	256	259	0	Pkinase_Tyr	Protein tyrosine kinase
RSAG8_11836	PF01137	7.2e-55	9	181	5	175	228	1	RTC	RNA 3'-terminal phosphate cyclase
RSAG8_11836	PF05189	5.9e-10	183	239	1	63	103	0	RTC_insert	RNA 3'-terminal phosphate cyclase (RTC), insert domain
RSAG8_13095	PF05699	1.7e-08	135	219	3	83	84	1	hATC	hAT family dimerisation domain
RSAG8_01623	PF00083	6.9e-05	38	111	18	87	451	1	Sugar_tr	Sugar (and other) transporter
RSAG8_01623	PF00083	1.1e-08	150	291	310	451	451	0	Sugar_tr	Sugar (and other) transporter
RSAG8_02684	PF00145	4.1e-14	43	108	54	117	335	1	DNA_methylase	C-5 cytosine-specific DNA methylase
RSAG8_02684	PF00145	1.3e-19	146	534	131	335	335	0	DNA_methylase	C-5 cytosine-specific DNA methylase
RSAG8_03355	PF07732	7.7e-27	66	139	45	119	120	1	Cu-oxidase_3	Multicopper oxidase
RSAG8_04365	PF00076	3.9e-19	6	58	1	52	70	1	RRM_1	RNA recognition motif. (a.k.a. RRM, RBD, or RNP domain)
RSAG8_06489	PF04811	1e-70	288	524	1	240	243	1	Sec23_trunk	Sec23/Sec24 trunk domain
RSAG8_06489	PF04815	4e-23	627	732	1	103	103	0	Sec23_helical	Sec23/Sec24 helical domain
RSAG8_06489	PF08033	1.7e-13	533	615	2	96	96	0	Sec23_BS	Sec23/Sec24 beta-sandwich domain
RSAG8_08834	PF00383	9.5e-15	11	102	2	89	102	1	dCMP_cyt_deam_1	Cytidine and deoxycytidylate deaminase zinc-binding region
RSAG8_08834	PF08211	4.2e-12	6	77	26	97	124	0	dCMP_cyt_deam_2	Cytidine and deoxycytidylate deaminase zinc-binding region
RSAG8_10922	PF05729	2e-08	125	272	3	131	166	1	NACHT	NACHT domain
RSAG8_11408	PF00106	1.2e-09	59	189	20	140	167	0	adh_short	short chain dehydrogenase
RSAG8_12279	PF00569	7.5e-08	160	202	2	45	46	1	ZZ	Zinc finger, ZZ type
RSAG8_12279	PF00569	4.7e-11	240	278	5	43	46	0	ZZ	Zinc finger, ZZ type
RSAG8_03360	PF00069	7.9e-30	3	179	22	189	260	1	Pkinase	Protein kinase domain
RSAG8_03360	PF07714	1.3e-23	25	179	40	195	259	0	Pkinase_Tyr	Protein tyrosine kinase
RSAG8_03360	PF01636	2e-05	102	135	165	199	238	0	APH	Phosphotransferase enzyme family
RSAG8_06237	PF05699	3.7e-15	243	322	4	82	84	1	hATC	hAT family dimerisation domain
RSAG8_06496	PF00621	1.8e-09	31	135	4	109	180	1	RhoGEF	RhoGEF domain
RSAG8_11409	PF00067	1.9e-07	1	39	398	436	458	1	p450	Cytochrome P450
RSAG8_12078	PF01115	6.4e-27	6	72	2	68	242	1	F_actin_cap_B	F-actin capping protein, beta subunit
RSAG8_12283	PF05368	2e-07	50	123	2	73	233	1	NmrA	NmrA-like family
RSAG8_12283	PF01370	3.7e-07	50	146	2	102	238	0	Epimerase	NAD dependent epimerase/dehydratase family
RSAG8_12283	PF01073	1.2e-06	51	147	2	102	280	0	3Beta_HSD	3-beta hydroxysteroid dehydrogenase/isomerase family
RSAG8_12914	PF00734	3.3e-06	100	127	1	29	29	1	CBM_1	Fungal cellulose binding domain
RSAG8_13286	PF00071	7.8e-26	6	102	27	123	162	1	Ras	Ras family
RSAG8_13286	PF08477	1.4e-07	15	93	39	119	119	0	Miro	Miro-like protein
RSAG8_13472	PF02779	1.8e-43	2	159	18	148	178	1	Transket_pyr	Transketolase, pyrimidine binding domain
RSAG8_04953	PF00134	4.8e-09	44	113	25	91	127	1	Cyclin_N	Cyclin, N-terminal domain
RSAG8_05501	PF05729	1.2e-09	302	458	2	162	166	1	NACHT	NACHT domain
RSAG8_07306	PF00350	2.4e-11	76	132	1	58	168	1	Dynamin_N	Dynamin family
RSAG8_07543	PF01753	1.1e-05	435	471	7	40	40	1	zf-MYND	MYND finger
RSAG8_08325	PF00656	1.2e-12	201	303	1	92	243	1	Peptidase_C14	Caspase domain
RSAG8_08601	PF07714	2e-36	58	307	13	255	259	1	Pkinase_Tyr	Protein tyrosine kinase
RSAG8_08601	PF00069	1.6e-33	77	306	26	253	260	0	Pkinase	Protein kinase domain
RSAG8_11411	PF00067	6.1e-15	62	334	10	264	458	1	p450	Cytochrome P450
RSAG8_11622	PF07690	1.4e-27	1316	1663	35	346	353	0	MFS_1	Major Facilitator Superfamily
RSAG8_11843	PF00067	3.2e-07	1	44	398	441	458	1	p450	Cytochrome P450
RSAG8_12916	PF08226	4.7e-05	23	70	2	52	74	1	DUF1720	Domain of unknown function (DUF1720)
RSAG8_13287	PF00962	3.6e-29	184	484	48	328	330	0	A_deaminase	Adenosine/AMP deaminase
RSAG8_04369	PF03619	5.5e-38	22	202	3	185	274	1	DUF300	Domain of unknown function
RSAG8_07310	PF00561	5.1e-09	97	212	3	120	231	1	Abhydrolase_1	alpha/beta hydrolase fold
RSAG8_08088	PF00743	1.4e-09	10	222	4	226	532	1	FMO-like	Flavin-binding monooxygenase-like
RSAG8_08088	PF07992	3.5e-08	9	190	1	149	202	0	Pyr_redox_2	Pyridine nucleotide-disulphide oxidoreductase
RSAG8_09286	PF02128	4.3e-15	62	176	2	112	378	1	Peptidase_M36	Fungalysin metallopeptidase (M36)
RSAG8_09286	PF02128	1.4e-76	181	408	89	324	378	0	Peptidase_M36	Fungalysin metallopeptidase (M36)
RSAG8_10204	PF10681	2.6e-36	37	199	1	160	213	1	Rot1	Chaperone for protein-folding within the ER, fungal
RSAG8_10720	PF00150	2.7e-42	1	241	40	286	287	1	Cellulase	Cellulase (glycosyl hydrolase family 5)
RSAG8_12728	PF00067	8e-11	4	74	263	333	458	1	p450	Cytochrome P450
RSAG8_12920	PF09462	1.1e-13	110	383	370	594	614	1	Mus7	Mus7/MMS22 family
RSAG8_04100	PF00245	2.4e-43	105	322	95	323	421	1	Alk_phosphatase	Alkaline phosphatase
RSAG8_05968	PF00096	1.6e-05	149	170	2	23	23	1	zf-C2H2	Zinc finger, C2H2 type
RSAG8_06245	PF00248	1.5e-11	384	453	214	283	284	1	Aldo_ket_red	Aldo/keto reductase family
RSAG8_08090	PF01266	1.4e-07	15	148	39	160	358	1	DAO	FAD dependent oxidoreductase
RSAG8_09537	PF00106	3.1e-20	48	185	2	137	167	1	adh_short	short chain dehydrogenase
RSAG8_09537	PF08659	4.5e-07	50	142	4	97	181	0	KR	KR domain
RSAG8_10926	PF00962	1.6e-30	155	506	52	329	330	1	A_deaminase	Adenosine/AMP deaminase
RSAG8_11413	PF00271	7.3e-15	164	231	10	77	78	1	Helicase_C	Helicase conserved C-terminal domain
RSAG8_11626	PF01479	9.3e-13	17	60	1	44	48	0	S4	S4 domain
RSAG8_05060	PF00067	0.00012	9	43	399	433	458	1	p450	Cytochrome P450
RSAG8_06332	PF00400	9.8e-13	843	875	7	39	39	0	WD40	WD domain, G-beta repeat
RSAG8_06332	PF00400	1.9e-08	887	918	8	39	39	0	WD40	WD domain, G-beta repeat
RSAG8_06332	PF00400	1.3e-10	929	961	7	39	39	0	WD40	WD domain, G-beta repeat
RSAG8_06332	PF00400	4.6e-12	970	1004	5	39	39	0	WD40	WD domain, G-beta repeat
RSAG8_06332	PF00400	1.4e-07	1018	1047	10	39	39	0	WD40	WD domain, G-beta repeat
RSAG8_06332	PF00400	1.4e-06	1058	1090	7	39	39	0	WD40	WD domain, G-beta repeat
RSAG8_06332	PF00400	2.1e-11	1185	1218	6	39	39	0	WD40	WD domain, G-beta repeat
RSAG8_06332	PF00400	1.5e-10	1229	1261	7	39	39	0	WD40	WD domain, G-beta repeat
RSAG8_06332	PF00400	2.4e-11	1266	1303	2	39	39	0	WD40	WD domain, G-beta repeat
RSAG8_06332	PF00400	0.00032	1313	1343	6	36	39	0	WD40	WD domain, G-beta repeat
RSAG8_06332	PF05729	8.4e-09	265	433	2	150	166	0	NACHT	NACHT domain
RSAG8_07642	PF04616	2e-37	30	280	40	286	286	1	Glyco_hydro_43	Glycosyl hydrolases family 43
RSAG8_08401	PF00106	4.4e-11	4	95	2	94	167	1	adh_short	short chain dehydrogenase
RSAG8_09158	PF00264	4.1e-06	3	107	55	173	228	1	Tyrosinase	Common central domain of tyrosinase
RSAG8_11244	PF01062	1.4e-23	15	151	4	124	275	1	Bestrophin	Bestrophin
RSAG8_11714	PF00642	1.4e-07	13	35	4	26	27	1	zf-CCCH	Zinc finger C-x8-C-x5-C-x3-H type (and similar)
RSAG8_12167	PF05730	3.7e-06	24	86	3	66	66	1	CFEM	CFEM domain
RSAG8_12802	PF00069	9e-08	276	348	104	171	260	1	Pkinase	Protein kinase domain
RSAG8_13162	PF07732	8.8e-16	29	82	3	57	120	1	Cu-oxidase_3	Multicopper oxidase
RSAG8_00309	PF10231	7.2e-10	40	173	3	116	127	1	DUF2315	Uncharacterised conserved protein (DUF2315)
RSAG8_02697	PF06094	7.6e-13	15	62	2	49	104	1	AIG2	AIG2-like family
RSAG8_05970	PF00096	0.00024	536	557	2	23	23	1	zf-C2H2	Zinc finger, C2H2 type
RSAG8_09290	PF09280	1.3e-15	25	83	1	58	59	1	XPC-binding	XPC-binding domain
RSAG8_09290	PF00627	1.8e-09	105	140	2	37	37	0	UBA	UBA/TS-N domain
RSAG8_11847	PF02845	2.1e-10	10	48	3	41	42	1	CUE	CUE domain
RSAG8_13101	PF00648	1.4e-08	81	123	114	156	298	0	Peptidase_C2	Calpain family cysteine protease
RSAG8_13293	PF00498	1.4e-05	34	69	1	37	68	1	FHA	FHA domain
RSAG8_02029	PF03152	1.7e-26	32	114	2	83	176	1	UFD1	Ubiquitin fusion degradation protein UFD1
RSAG8_03018	PF01185	1.4e-13	6	90	28	113	114	1	Hydrophobin	Fungal hydrophobin
RSAG8_06247	PF00406	3.3e-23	35	106	1	71	151	1	ADK	Adenylate kinase
RSAG8_07799	PF00022	3.9e-05	3	51	331	377	381	1	Actin	Actin
RSAG8_09291	PF00240	1.1e-05	6	38	1	33	69	1	ubiquitin	Ubiquitin family
RSAG8_10724	PF00295	9.6e-55	120	411	1	296	326	1	Glyco_hydro_28	Glycosyl hydrolases family 28
RSAG8_10724	PF00295	1.7e-38	412	585	136	314	326	0	Glyco_hydro_28	Glycosyl hydrolases family 28
RSAG8_10928	PF00400	8.9e-09	3	36	6	39	39	1	WD40	WD domain, G-beta repeat
RSAG8_10928	PF00400	1.2e-11	90	122	7	39	39	0	WD40	WD domain, G-beta repeat
RSAG8_10928	PF00400	1.1e-08	133	165	7	39	39	0	WD40	WD domain, G-beta repeat
RSAG8_10928	PF00400	3.6e-06	178	208	9	39	39	0	WD40	WD domain, G-beta repeat
RSAG8_10928	PF00400	2.6e-08	263	294	8	39	39	0	WD40	WD domain, G-beta repeat
RSAG8_10928	PF00400	8.4e-09	305	336	7	38	39	0	WD40	WD domain, G-beta repeat
RSAG8_10928	PF00400	9.7e-13	344	380	3	39	39	0	WD40	WD domain, G-beta repeat
RSAG8_10928	PF00400	2.8e-11	392	423	8	39	39	0	WD40	WD domain, G-beta repeat
RSAG8_10928	PF00400	7.2e-05	435	466	8	39	39	0	WD40	WD domain, G-beta repeat
RSAG8_12093	PF00505	8.2e-16	60	128	1	69	69	0	HMG_box	HMG (high mobility group) box
RSAG8_12309	PF05843	6.6e-66	266	493	2	231	284	1	Suf	Suppressor of forked protein (Suf)
RSAG8_00645	PF12222	8.3e-26	2	157	102	247	429	1	PNGaseA	Peptide N-acetyl-beta-D-glucosaminyl asparaginase amidase A
RSAG8_02699	PF00266	3.1e-06	38	130	3	101	371	1	Aminotran_5	Aminotransferase class-V
RSAG8_03631	PF08449	7.1e-08	27	75	2	52	303	1	UAA	UAA transporter family
RSAG8_04375	PF02110	3.4e-49	1	197	68	244	246	1	HK	Hydroxyethylthiazole kinase family
RSAG8_06248	PF00137	1.8e-12	13	76	1	64	66	1	ATP-synt_C	ATP synthase subunit C
RSAG8_06248	PF00137	7.3e-18	91	153	3	65	66	0	ATP-synt_C	ATP synthase subunit C
RSAG8_10726	PF00069	2e-45	62	315	6	254	260	1	Pkinase	Protein kinase domain
RSAG8_10726	PF07714	5.8e-38	63	315	7	255	259	0	Pkinase_Tyr	Protein tyrosine kinase
RSAG8_11418	PF00271	1.1e-13	710	783	6	78	78	1	Helicase_C	Helicase conserved C-terminal domain
RSAG8_12735	PF00012	6.6e-56	36	260	375	595	602	1	HSP70	Hsp70 protein
RSAG8_01296	PF00503	6.6e-107	9	350	5	349	351	1	G-alpha	G-protein alpha subunit
RSAG8_01640	PF01791	9.6e-40	14	235	2	235	236	1	DeoC	DeoC/LacD family aldolase
RSAG8_04107	PF00067	1.4e-14	38	240	3	205	458	1	p450	Cytochrome P450
RSAG8_05766	PF01753	4.3e-05	177	208	14	40	40	1	zf-MYND	MYND finger
RSAG8_07557	PF00069	2.1e-06	12	62	153	202	260	1	Pkinase	Protein kinase domain
RSAG8_07557	PF07714	3.5e-06	19	76	167	222	259	0	Pkinase_Tyr	Protein tyrosine kinase
RSAG8_09545	PF00840	1.7e-166	18	358	1	345	435	1	Glyco_hydro_7	Glycosyl hydrolase family 7
RSAG8_09545	PF00840	5.5e-05	359	385	408	434	435	0	Glyco_hydro_7	Glycosyl hydrolase family 7
RSAG8_09545	PF00734	1.5e-11	413	441	1	29	29	0	CBM_1	Fungal cellulose binding domain
RSAG8_10212	PF01753	7.8e-07	6	39	12	40	40	1	zf-MYND	MYND finger
RSAG8_10486	PF09994	1.4e-13	2	58	208	274	276	1	DUF2235	Uncharacterized conserved protein (DUF2235)
RSAG8_11168	PF00069	3.8e-07	455	523	108	171	260	1	Pkinase	Protein kinase domain
RSAG8_11420	PF02146	1.3e-07	41	83	1	43	181	1	SIR2	Sir2 family
RSAG8_11420	PF02146	7.4e-15	94	230	72	179	181	0	SIR2	Sir2 family
RSAG8_11855	PF01565	3e-27	163	290	2	130	138	1	FAD_binding_4	FAD binding domain
RSAG8_12519	PF02854	3.8e-43	534	783	3	207	209	0	MIF4G	MIF4G domain
RSAG8_13106	PF05879	5.9e-32	1	78	51	138	741	1	RHD3	Root hair defective 3 GTP-binding protein (RHD3)
RSAG8_13296	PF00026	1.9e-22	2	204	127	313	314	1	Asp	Eukaryotic aspartyl protease
RSAG8_00987	PF00982	1.1e-64	1	188	158	352	474	1	Glyco_transf_20	Glycosyltransferase family 20
RSAG8_00987	PF02358	2.7e-20	196	364	19	180	235	0	Trehalose_PPase	Trehalose-phosphatase
RSAG8_07324	PF00385	3.6e-06	18	42	17	40	55	1	Chromo	chromo' (CHRromatin Organisation MOdifier) domain
RSAG8_07804	PF00454	2.3e-52	1612	1860	2	234	235	0	PI3_PI4_kinase	Phosphatidylinositol 3- and 4-kinase
RSAG8_07804	PF11865	2.3e-39	622	750	1	129	160	0	DUF3385	Domain of unknown function (DUF3385)
RSAG8_07804	PF02259	4.4e-33	1105	1201	1	97	351	0	FAT	FAT domain
RSAG8_07804	PF02260	2.3e-14	1938	1969	2	33	33	0	FATC	FATC domain
RSAG8_07804	PF08771	2.6e-12	1491	1544	47	100	100	0	Rapamycin_bind	Rapamycin binding domain
RSAG8_08621	PF00078	1.4e-05	1684	1780	9	150	214	1	RVT_1	Reverse transcriptase (RNA-dependent DNA polymerase)
RSAG8_12521	PF12152	3.9e-13	31	83	23	73	75	1	eIF_4G1	Eukaryotic translation initiation factor 4G1
RSAG8_04685	PF00775	1.9e-08	112	172	2	66	183	1	Dioxygenase_C	Dioxygenase
RSAG8_05527	PF00150	2e-05	233	304	200	273	287	0	Cellulase	Cellulase (glycosyl hydrolase family 5)
RSAG8_07325	PF03732	1.3e-08	10	103	3	94	96	1	Retrotrans_gag	Retrotransposon gag protein
RSAG8_12522	PF12152	1.3e-11	33	85	23	73	75	1	eIF_4G1	Eukaryotic translation initiation factor 4G1
RSAG8_12522	PF02854	5.2e-08	262	331	3	68	209	0	MIF4G	MIF4G domain
RSAG8_01300	PF00172	8.2e-07	18	49	1	31	40	1	Zn_clus	Fungal Zn(2)-Cys(6) binuclear cluster domain
RSAG8_01652	PF01062	6.7e-29	126	246	154	274	275	1	Bestrophin	Bestrophin
RSAG8_03034	PF01485	3.6e-11	25	76	14	64	64	1	IBR	IBR domain
RSAG8_11172	PF00933	1.2e-68	173	368	3	203	227	1	Glyco_hydro_3	Glycosyl hydrolase family 3 N terminal domain
RSAG8_11172	PF01915	2.1e-35	372	538	2	148	211	0	Glyco_hydro_3_C	Glycosyl hydrolase family 3 C terminal domain
RSAG8_11172	PF01915	2.4e-05	582	623	172	211	211	0	Glyco_hydro_3_C	Glycosyl hydrolase family 3 C terminal domain
RSAG8_11636	PF01670	2.4e-26	110	259	5	154	156	1	Glyco_hydro_12	Glycosyl hydrolase family 12
RSAG8_00332	PF01565	2.8e-17	65	200	1	138	138	1	FAD_binding_4	FAD binding domain
RSAG8_00332	PF08031	4.3e-16	444	490	1	47	47	0	BBE	Berberine and berberine like
RSAG8_02047	PF01494	6.2e-11	56	244	155	325	356	1	FAD_binding_3	FAD binding domain
RSAG8_03035	PF01485	2.2e-10	184	246	2	64	64	0	IBR	IBR domain
RSAG8_05772	PF05970	4.7e-07	171	228	368	422	422	1	DUF889	PIF1 helicase
RSAG8_06254	PF07519	3.4e-06	71	136	171	234	475	1	Tannase	Tannase and feruloyl esterase
RSAG8_06815	PF00445	1.6e-10	62	107	4	58	189	1	Ribonuclease_T2	Ribonuclease T2 family
RSAG8_07561	PF00400	1.1e-12	656	688	7	39	39	0	WD40	WD domain, G-beta repeat
RSAG8_07561	PF00400	8.2e-10	699	731	7	39	39	0	WD40	WD domain, G-beta repeat
RSAG8_07561	PF00400	1e-11	742	774	7	39	39	0	WD40	WD domain, G-beta repeat
RSAG8_07561	PF00400	2.5e-10	785	817	7	39	39	0	WD40	WD domain, G-beta repeat
RSAG8_07561	PF00400	1.6e-05	827	861	7	39	39	0	WD40	WD domain, G-beta repeat
RSAG8_07561	PF00400	1.7e-11	872	904	7	39	39	0	WD40	WD domain, G-beta repeat
RSAG8_07561	PF00400	1.2e-09	1051	1083	7	39	39	0	WD40	WD domain, G-beta repeat
RSAG8_07561	PF00400	7.7e-11	1089	1125	3	39	39	0	WD40	WD domain, G-beta repeat
RSAG8_09555	PF03443	1.3e-45	4	175	5	175	236	1	Glyco_hydro_61	Glycosyl hydrolase family 61
RSAG8_09555	PF00734	7.2e-12	182	209	1	29	29	0	CBM_1	Fungal cellulose binding domain
RSAG8_10230	PF05653	1.3e-44	1	154	88	241	300	1	DUF803	Protein of unknown function (DUF803)
RSAG8_12318	PF00230	1.1e-27	34	133	7	105	227	1	MIP	Major intrinsic protein
RSAG8_12318	PF00230	2e-21	134	243	130	227	227	0	MIP	Major intrinsic protein
RSAG8_12930	PF00702	4.3e-14	179	307	82	191	192	1	Hydrolase	haloacid dehalogenase-like hydrolase
RSAG8_01303	PF03659	6.3e-57	1	334	36	343	386	1	Glyco_hydro_71	Glycosyl hydrolase family 71
RSAG8_03039	PF00169	2.3e-09	9	88	16	99	104	1	PH	PH domain
RSAG8_06535	PF00789	1.8e-11	116	195	2	77	80	1	UBX	UBX domain
RSAG8_06535	PF00642	0.00016	8	31	3	26	27	0	zf-CCCH	Zinc finger C-x8-C-x5-C-x3-H type (and similar)
RSAG8_06535	PF00097	3.6e-07	85	119	1	36	42	0	zf-C3HC4	Zinc finger, C3HC4 type (RING finger)
RSAG8_08102	PF00400	6.8e-09	984	1011	12	39	39	0	WD40	WD domain, G-beta repeat
RSAG8_08102	PF00400	0.00027	1022	1054	7	39	39	0	WD40	WD domain, G-beta repeat
RSAG8_08102	PF00400	0.00026	1068	1097	10	39	39	0	WD40	WD domain, G-beta repeat
RSAG8_08102	PF00400	0.0001	1113	1144	8	39	39	0	WD40	WD domain, G-beta repeat
RSAG8_08102	PF00400	9.9e-10	1195	1230	4	39	39	0	WD40	WD domain, G-beta repeat
RSAG8_08102	PF00400	7.6e-05	1406	1431	14	39	39	0	WD40	WD domain, G-beta repeat
RSAG8_08102	PF05729	2.2e-08	235	366	2	115	166	0	NACHT	NACHT domain
RSAG8_09746	PF02146	5.3e-14	4	147	60	177	181	1	SIR2	Sir2 family
RSAG8_10008	PF04479	4.7e-12	12	93	132	212	224	1	RTA1	RTA1 like protein
RSAG8_11174	PF00686	2.8e-29	34	123	2	96	97	1	CBM_20	Starch binding domain
RSAG8_13646	PF01157	3.4e-15	1	48	51	98	99	1	Ribosomal_L21e	Ribosomal protein L21e
RSAG8_00343	PF07690	3.5e-22	169	508	47	331	353	1	MFS_1	Major Facilitator Superfamily
RSAG8_00343	PF00083	7.8e-11	147	324	43	211	451	0	Sugar_tr	Sugar (and other) transporter
RSAG8_00997	PF00067	2.6e-05	16	144	90	221	458	1	p450	Cytochrome P450
RSAG8_01659	PF03143	4.1e-23	161	265	2	97	101	0	GTP_EFTU_D3	Elongation factor Tu C-terminal domain
RSAG8_01659	PF03144	1.4e-08	87	155	1	74	74	0	GTP_EFTU_D2	Elongation factor Tu domain 2
RSAG8_03380	PF07732	6e-46	64	178	3	119	120	1	Cu-oxidase_3	Multicopper oxidase
RSAG8_03380	PF00394	3.3e-23	190	320	2	123	155	0	Cu-oxidase	Multicopper oxidase
RSAG8_06258	PF01070	1.4e-08	3	64	58	116	355	1	FMN_dh	FMN-dependent dehydrogenase
RSAG8_06538	PF01822	6.9e-14	50	121	1	69	82	1	WSC	WSC domain
RSAG8_07094	PF00069	6.3e-34	48	312	24	257	260	1	Pkinase	Protein kinase domain
RSAG8_07094	PF07714	1.1e-29	45	312	25	258	259	0	Pkinase_Tyr	Protein tyrosine kinase
RSAG8_07817	PF00400	0.00073	2	16	25	39	39	1	WD40	WD domain, G-beta repeat
RSAG8_07817	PF00400	3.4e-11	24	57	4	37	39	0	WD40	WD domain, G-beta repeat
RSAG8_07817	PF00400	1.7e-09	66	100	4	39	39	0	WD40	WD domain, G-beta repeat
RSAG8_07817	PF00400	1e-11	111	143	7	39	39	0	WD40	WD domain, G-beta repeat
RSAG8_07817	PF00400	1.6e-09	154	186	7	39	39	0	WD40	WD domain, G-beta repeat
RSAG8_09558	PF00106	1.7e-11	3	95	1	94	167	1	adh_short	short chain dehydrogenase
RSAG8_10013	PF00005	1.5e-05	556	601	84	117	118	1	ABC_tran	ABC transporter
RSAG8_10739	PF00652	6e-05	176	301	6	125	125	0	Ricin_B_lectin	Ricin-type beta-trefoil lectin domain
RSAG8_11175	PF01419	8.2e-05	367	451	42	126	130	0	Jacalin	Jacalin-like lectin domain
RSAG8_11640	PF00022	2.4e-12	1	42	113	154	381	1	Actin	Actin
KOG
#Query	Hit	E-value	Identity	Score	Query-start	Query-end	Hit-start	Hit-end	Hit-length	description	class	class description
RSAG8_03936	KOG2565	3e-10	37	59.6	1	57	121	181	469	Predicted hydrolases or acyltransferases (alpha/beta hydrolase superfamily)	R	General function prediction only
RSAG8_04167	KOG1540	4e-05	29	44.9	532	646	101	210	296	Ubiquinone biosynthesis methyltransferase COQ5	H	Coenzyme transport and metabolism
RSAG8_04751	KOG0712	5e-15	38	75.0	12	110	228	324	337	Molecular chaperone (DnaJ superfamily)	O	Posttranslational modification, protein turnover, chaperones
RSAG8_05024	KOG1724	4e-07	25	47.2	25	88	7	74	162	SCF ubiquitin ligase, Skp1 component	O	Posttranslational modification, protein turnover, chaperones
RSAG8_07601	KOG3707	0.0002	21	39.6	4	98	296	399	844	Uncharacterized conserved protein	S	Function unknown
RSAG8_07870	KOG0192	1e-33	26	139	50	350	52	351	362	Tyrosine kinase specific for activated (GTP-bound) p21cdc42Hs	T	Signal transduction mechanisms
RSAG8_07870	KOG1892	4e-08	23	54.7	558	708	669	822	1629	Actin filament-binding protein Afadin	Z	Cytoskeleton
RSAG8_08665	KOG0045	1e-38	32	155	16	269	116	353	612	Cytosolic Ca2+-dependent cysteine protease (calpain), large subunit (EF-Hand protein superfamily)	OT	Multiple classes
RSAG8_09788	KOG1263	3e-22	41	97.3	3	94	10	101	563	Multicopper oxidases	Q	Secondary metabolites biosynthesis, transport and catabolism
RSAG8_10055	KOG1575	9e-76	35	278	7	350	9	333	336	Voltage-gated shaker-like K+ channel, subunit beta/KCNAB	C	Energy production and conversion
RSAG8_11218	KOG0161	6e-07	22	48.7	11	179	854	1022	1930	Myosin class II heavy chain	Z	Cytoskeleton
RSAG8_11931	KOG4629	0.0009	38	36.1	3	44	545	586	714	Predicted mechanosensitive ion channel	M	Cell wall/membrane/envelope biogenesis
RSAG8_13143	KOG0266	0.0006	18	40.2	30	263	208	429	456	WD40 repeat-containing protein	R	General function prediction only
RSAG8_00998	KOG0156	4e-07	36	47.2	13	62	2	49	489	Cytochrome P450 CYP2 subfamily	Q	Secondary metabolites biosynthesis, transport and catabolism
RSAG8_02055	KOG1282	6e-64	30	239	1	401	59	452	454	Serine carboxypeptidases (lysosomal cathepsin A)	OE	Multiple classes
RSAG8_03647	KOG0978	8e-05	35	39.2	8	49	642	686	698	E3 ubiquitin ligase involved in syntaxin degradation	O	Posttranslational modification, protein turnover, chaperones
RSAG8_03887	KOG0161	0.0004	16	39.5	26	192	896	1072	1930	Myosin class II heavy chain	Z	Cytoskeleton
RSAG8_04692	KOG1187	3e-25	28	111	404	599	83	278	361	Serine/threonine protein kinase	T	Signal transduction mechanisms
RSAG8_07095	KOG0193	1e-15	26	77.3	3	160	495	646	678	Serine/threonine protein kinase RAF	T	Signal transduction mechanisms
RSAG8_07567	KOG0192	1e-29	28	125	378	592	52	268	362	Tyrosine kinase specific for activated (GTP-bound) p21cdc42Hs	T	Signal transduction mechanisms
RSAG8_07567	KOG0200	2e-21	22	98.8	22	335	258	586	609	Fibroblast/platelet-derived growth factor receptor and related receptor tyrosine kinases	T	Signal transduction mechanisms
RSAG8_11177	KOG0987	0.0004	41	38.9	86	119	507	540	540	DNA helicase PIF1/RRM3	D	Cell cycle control, cell division, chromosome partitioning
RSAG8_12321	KOG0168	7e-05	28	41.6	5	82	598	678	1051	Putative ubiquitin fusion degradation protein	O	Posttranslational modification, protein turnover, chaperones
RSAG8_13306	KOG3301	7e-49	69	188	59	211	24	171	183	Ribosomal protein S4	J	Translation, ribosomal structure and biogenesis
RSAG8_13649	KOG0162	1e-05	25	45.4	247	407	921	1066	1106	Myosin class I heavy chain	Z	Cytoskeleton
RSAG8_00353	KOG0358	4e-45	71	176	7	128	2	123	534	Chaperonin complex component, TCP-1 delta subunit (CCT4)	O	Posttranslational modification, protein turnover, chaperones
RSAG8_01312	KOG1502	2e-35	45	145	9	150	8	152	327	Flavonol reductase/cinnamoyl-CoA reductase	V	Defense mechanisms
RSAG8_02066	KOG3010	2e-07	25	49.1	32	154	102	221	261	Methyltransferase	R	General function prediction only
RSAG8_04125	KOG0351	5e-29	25	124	16	375	237	578	941	ATP-dependent DNA helicase	L	Replication, recombination and repair
RSAG8_05997	KOG0725	4e-07	29	50.0	1	107	24	134	270	Reductases with broad range of substrate specificities	R	General function prediction only
RSAG8_06555	KOG1444	3e-31	53	129	47	148	16	117	314	Nucleotide-sugar transporter VRG4/SQV-7	GOU	Multiple classes
RSAG8_08873	KOG2877	2e-27	25	118	83	377	134	389	389	sn-1,2-diacylglycerol ethanolamine- and cholinephosphotranferases	I	Lipid transport and metabolism
RSAG8_10502	KOG0201	1e-72	46	266	15	254	71	308	467	Serine/threonine protein kinase	T	Signal transduction mechanisms
RSAG8_10950	KOG2239	5e-22	42	97.8	1	138	89	208	209	Transcription factor containing NAC and TS-N domains	K	Transcription
RSAG8_11646	KOG2237	6e-07	23	46.5	4	83	1	77	712	Predicted serine protease	O	Posttranslational modification, protein turnover, chaperones
RSAG8_12938	KOG1263	5e-21	41	97.3	53	144	10	101	563	Multicopper oxidases	Q	Secondary metabolites biosynthesis, transport and catabolism
RSAG8_13308	KOG0319	6e-63	27	237	469	1006	65	616	775	WD40-repeat-containing subunit of the 18S rRNA processing complex	A	RNA processing and modification
RSAG8_13651	KOG0266	1e-08	17	56.0	6	254	150	411	456	WD40 repeat-containing protein	R	General function prediction only
RSAG8_01334	KOG1984	0.0004	18	41.1	281	513	17	237	1007	Vesicle coat complex COPII, subunit SFB3	U	Intracellular trafficking, secretion, and vesicular transport
RSAG8_03906	KOG2232	6e-38	44	150	1	147	585	733	734	Ceramidases	T	Signal transduction mechanisms
RSAG8_06841	KOG0266	6e-35	28	143	23	382	118	454	456	WD40 repeat-containing protein	R	General function prediction only
RSAG8_07833	KOG1238	1e-12	22	68.4	14	268	308	586	623	Glucose dehydrogenase/choline dehydrogenase/mandelonitrile lyase (GMC oxidoreductase family)	R	General function prediction only
RSAG8_08886	KOG1924	1e-05	28	45.4	104	185	513	599	1102	RhoA GTPase effector DIA/Diaphanous	TZ	Multiple classes
RSAG8_10247	KOG0094	4e-57	56	216	1	178	13	191	221	GTPase Rab6/YPT6/Ryh1, small G protein superfamily	U	Intracellular trafficking, secretion, and vesicular transport
RSAG8_10510	KOG2211	1e-10	26	60.8	33	146	69	182	797	Predicted Golgi transport complex 1 protein	U	Intracellular trafficking, secretion, and vesicular transport
RSAG8_10959	KOG0615	4e-05	27	40.3	4	75	363	437	475	Serine/threonine protein kinase Chk2 and related proteins	D	Cell cycle control, cell division, chromosome partitioning
RSAG8_13497	KOG4305	3e-08	23	53.8	85	355	21	277	1029	RhoGEF GTPase	T	Signal transduction mechanisms
RSAG8_01894	KOG2563	2e-08	18	54.5	3	207	240	469	480	Permease of the major facilitator superfamily	R	General function prediction only
RSAG8_02585	KOG3717	2e-16	32	78.4	4	106	514	612	612	Carnitine O-acyltransferase CRAT	I	Lipid transport and metabolism
RSAG8_05420	KOG1198	2e-22	28	100	4	276	61	346	347	Zinc-binding oxidoreductase	CR	Multiple classes
RSAG8_09669	KOG2648	9e-51	50	194	34	181	3	149	453	Diphthamide biosynthesis protein	J	Translation, ribosomal structure and biogenesis
RSAG8_12444	KOG1242	1e-64	42	244	1551	1857	2	301	569	Protein containing adaptin N-terminal region	J	Translation, ribosomal structure and biogenesis
RSAG8_00511	KOG0143	2e-06	32	47.7	1	65	13	83	322	Iron/ascorbate family oxidoreductases	QR	Multiple classes
RSAG8_04002	KOG4389	1e-09	28	56.5	3	149	425	553	601	Acetylcholinesterase/Butyrylcholinesterase	T	Signal transduction mechanisms
RSAG8_10850	KOG2102	1e-24	34	109	16	207	3	185	941	Exosomal 3'-5' exoribonuclease complex, subunit Rrp44/Dis3	J	Translation, ribosomal structure and biogenesis
RSAG8_11065	KOG2462	4e-08	31	50.2	1	94	179	269	279	C2H2-type Zn-finger protein	K	Transcription
RSAG8_13028	KOG2002	0.0003	20	40.7	119	242	871	994	1018	TPR-containing nuclear phosphoprotein that regulates K(+) uptake	P	Inorganic ion transport and metabolism
RSAG8_04052	KOG0194	7e-25	24	110	463	676	213	422	474	Protein tyrosine kinase	T	Signal transduction mechanisms
RSAG8_07501	KOG0566	1e-05	17	46.5	67	254	911	1062	1080	Inositol-1,4,5-triphosphate 5-phosphatase (synaptojanin), INP51/INP52/INP53 family	U	Intracellular trafficking, secretion, and vesicular transport
RSAG8_07738	KOG1238	2e-22	25	101	20	342	67	363	623	Glucose dehydrogenase/choline dehydrogenase/mandelonitrile lyase (GMC oxidoreductase family)	R	General function prediction only
RSAG8_11118	KOG0971	0.0001	24	41.6	114	211	119	216	1243	Microtubule-associated protein dynactin DCTN1/Glued	DZ	Multiple classes
RSAG8_12475	KOG0157	0.0002	18	41.2	11	212	5	193	497	Cytochrome P450 CYP4/CYP19/CYP26 subfamilies	QI	Multiple classes
RSAG8_13896	KOG0192	4e-15	32	74.8	13	112	207	301	362	Tyrosine kinase specific for activated (GTP-bound) p21cdc42Hs	T	Signal transduction mechanisms
RSAG8_01504	KOG0384	7e-05	15	43.1	2	233	16	227	1373	Chromodomain-helicase DNA-binding protein	K	Transcription
RSAG8_03555	KOG1985	0.0001	19	42.6	1	141	32	171	887	Vesicle coat complex COPII, subunit SEC24/subunit SFB2	U	Intracellular trafficking, secretion, and vesicular transport
RSAG8_09011	KOG2684	4e-18	26	85.4	1	193	162	334	412	Sirtuin 5 and related class III sirtuins (SIR2 family)	BK	Multiple classes
RSAG8_09671	KOG1692	2e-15	62	78.0	1	43	159	201	201	Putative cargo transport protein EMP24 (p24 protein family)	U	Intracellular trafficking, secretion, and vesicular transport
RSAG8_10139	KOG3267	2e-08	32	52.4	4	132	1	135	138	Uncharacterized conserved protein	S	Function unknown
RSAG8_11770	KOG0307	8e-10	24	59.3	23	291	689	938	1049	Vesicle coat complex COPII, subunit SEC31	U	Intracellular trafficking, secretion, and vesicular transport
RSAG8_12448	KOG2994	8e-84	42	305	125	428	4	294	297	Uracil DNA glycosylase	L	Replication, recombination and repair
RSAG8_12654	KOG0055	3e-36	37	144	18	151	1094	1227	1228	Multidrug/pheromone exporter, ABC superfamily	Q	Secondary metabolites biosynthesis, transport and catabolism
RSAG8_13221	KOG4626	0.0004	20	41.9	125	357	291	468	966	O-linked N-acetylglucosamine transferase OGT	GOT	Multiple classes
RSAG8_13582	KOG1238	3e-44	24	173	2	535	52	588	623	Glucose dehydrogenase/choline dehydrogenase/mandelonitrile lyase (GMC oxidoreductase family)	R	General function prediction only
RSAG8_01308	KOG0162	0.0001	19	40.4	7	141	924	1048	1106	Myosin class I heavy chain	Z	Cytoskeleton
RSAG8_02726	KOG3017	1e-18	25	86.9	4	151	1	179	225	Defense-related protein containing SCP domain	S	Function unknown
RSAG8_03050	KOG0890	1e-132	39	466	1	509	1889	2382	2382	Protein kinase of the PI-3 kinase family involved in mitotic growth, DNA repair and meiotic recombination	TBLD	Multiple classes
RSAG8_04694	KOG0192	5e-37	29	150	257	525	38	303	362	Tyrosine kinase specific for activated (GTP-bound) p21cdc42Hs	T	Signal transduction mechanisms
RSAG8_05996	KOG0725	6e-07	32	47.4	8	96	1	92	270	Reductases with broad range of substrate specificities	R	General function prediction only
RSAG8_06547	KOG1575	1e-59	37	224	17	332	12	315	336	Voltage-gated shaker-like K+ channel, subunit beta/KCNAB	C	Energy production and conversion
RSAG8_07100	KOG0351	4e-13	37	68.2	1	118	597	713	941	ATP-dependent DNA helicase	L	Replication, recombination and repair
RSAG8_07569	KOG0056	7e-95	60	341	39	285	542	784	790	Heavy metal exporter HMT1, ABC superfamily	P	Inorganic ion transport and metabolism
RSAG8_08869	KOG0260	0.0005	29	38.4	3	123	1453	1577	1605	RNA polymerase II, large subunit	K	Transcription
RSAG8_02202	KOG1899	0.0001	18	42.1	29	195	160	322	861	LAR transmembrane tyrosine phosphatase-interacting protein liprin	R	General function prediction only
RSAG8_03481	KOG2141	1e-05	20	44.3	63	181	171	285	822	Protein involved in high osmolarity signaling pathway	T	Signal transduction mechanisms
RSAG8_06051	KOG2323	3e-62	52	232	1	201	301	501	501	Pyruvate kinase	G	Carbohydrate transport and metabolism
RSAG8_07633	KOG1984	0.0002	21	41.1	69	249	36	214	1007	Vesicle coat complex COPII, subunit SFB3	U	Intracellular trafficking, secretion, and vesicular transport
RSAG8_09149	KOG1238	4e-12	44	63.8	3	54	562	613	623	Glucose dehydrogenase/choline dehydrogenase/mandelonitrile lyase (GMC oxidoreductase family)	R	General function prediction only
RSAG8_10296	KOG1502	2e-26	27	113	1	189	123	320	327	Flavonol reductase/cinnamoyl-CoA reductase	V	Defense mechanisms
RSAG8_01804	KOG0293	3e-07	26	51.5	65	152	426	510	519	WD40 repeat-containing protein	S	Function unknown
RSAG8_02512	KOG2636	1e-10	24	60.8	15	216	69	287	497	Splicing factor 3a, subunit 3	A	RNA processing and modification
RSAG8_08700	KOG1824	2e-63	34	237	10	354	11	382	1233	TATA-binding protein-interacting protein	R	General function prediction only
RSAG8_09405	KOG1577	1e-29	29	124	5	249	14	261	300	Aldo/keto reductase family proteins	R	General function prediction only
RSAG8_09828	KOG0348	3e-05	38	43.9	16	65	509	557	708	ATP-dependent RNA helicase	A	RNA processing and modification
RSAG8_10087	KOG0260	0.0007	27	40.3	102	254	1429	1596	1605	RNA polymerase II, large subunit	K	Transcription
RSAG8_10330	KOG3308	9e-10	20	56.9	7	96	92	184	225	Uncharacterized protein of the uridine kinase family	F	Nucleotide transport and metabolism
RSAG8_10821	KOG1153	3e-13	27	69.7	40	197	264	429	501	Subtilisin-related protease/Vacuolar protease B	O	Posttranslational modification, protein turnover, chaperones
RSAG8_12607	KOG0921	0.0008	50	36.8	93	128	1242	1277	1282	Dosage compensation complex, subunit MLE	K	Transcription
RSAG8_12813	KOG1121	0.0003	23	40.6	39	212	431	617	641	Tam3-transposase (Ac family)	L	Replication, recombination and repair
RSAG8_13001	KOG0266	2e-41	34	166	613	902	158	454	456	WD40 repeat-containing protein	R	General function prediction only
RSAG8_13001	KOG0307	2e-06	24	49.7	940	1125	132	323	1049	Vesicle coat complex COPII, subunit SEC31	U	Intracellular trafficking, secretion, and vesicular transport
RSAG8_13699	KOG0192	6e-13	27	72.5	624	740	51	170	362	Tyrosine kinase specific for activated (GTP-bound) p21cdc42Hs	T	Signal transduction mechanisms
RSAG8_13699	KOG4626	1e-10	22	65.1	186	535	215	490	966	O-linked N-acetylglucosamine transferase OGT	GOT	Multiple classes
RSAG8_06334	KOG0260	3e-05	25	43.0	13	179	1438	1595	1605	RNA polymerase II, large subunit	K	Transcription
RSAG8_08408	KOG3301	8e-25	45	108	21	167	21	157	183	Ribosomal protein S4	J	Translation, ribosomal structure and biogenesis
RSAG8_08945	KOG2203	2e-12	22	67.3	46	291	270	548	772	GTP-binding protein	R	General function prediction only
RSAG8_09621	KOG0384	0.0001	17	41.6	8	204	24	211	1373	Chromodomain-helicase DNA-binding protein	K	Transcription
RSAG8_10806	KOG0778	4e-06	18	47.0	193	352	332	484	511	Protease, Ulp1 family	O	Posttranslational modification, protein turnover, chaperones
RSAG8_03975	KOG2533	7e-25	39	109	91	211	30	150	495	Permease of the major facilitator superfamily	G	Carbohydrate transport and metabolism
RSAG8_07394	KOG4626	8e-17	22	83.9	76	411	233	488	966	O-linked N-acetylglucosamine transferase OGT	GOT	Multiple classes
RSAG8_10345	KOG4419	6e-29	31	121	36	250	34	242	602	5' nucleotidase	F	Nucleotide transport and metabolism
RSAG8_12624	KOG1187	2e-09	45	55.9	87	148	83	138	361	Serine/threonine protein kinase	T	Signal transduction mechanisms
RSAG8_13009	KOG0351	8e-22	27	98.6	1	236	230	468	941	ATP-dependent DNA helicase	L	Replication, recombination and repair
RSAG8_13706	KOG0192	8e-12	29	63.3	20	117	209	302	362	Tyrosine kinase specific for activated (GTP-bound) p21cdc42Hs	T	Signal transduction mechanisms
RSAG8_05062	KOG4389	1e-24	35	107	1	182	172	355	601	Acetylcholinesterase/Butyrylcholinesterase	T	Signal transduction mechanisms
RSAG8_05615	KOG1238	3e-11	43	61.1	21	89	47	112	623	Glucose dehydrogenase/choline dehydrogenase/mandelonitrile lyase (GMC oxidoreductase family)	R	General function prediction only
RSAG8_06077	KOG2450	7e-58	38	218	14	254	147	389	501	Aldehyde dehydrogenase	C	Energy production and conversion
RSAG8_07376	KOG2408	2e-12	18	69.7	239	450	523	718	719	Peroxidase/oxygenase	R	General function prediction only
RSAG8_07376	KOG0684	8e-06	26	47.6	741	889	273	450	486	Cytochrome P450	Q	Secondary metabolites biosynthesis, transport and catabolism
RSAG8_07901	KOG3598	9e-06	16	47.4	356	709	1860	2218	2220	Thyroid hormone receptor-associated protein complex, subunit TRAP230	K	Transcription
RSAG8_08403	KOG0134	1e-59	35	224	18	393	12	395	400	NADH:flavin oxidoreductase/12-oxophytodienoate reductase	CR	Multiple classes
RSAG8_11481	KOG0094	1e-36	86	147	7	85	12	90	221	GTPase Rab6/YPT6/Ryh1, small G protein superfamily	U	Intracellular trafficking, secretion, and vesicular transport
RSAG8_00853	KOG0566	0.0004	17	40.3	149	358	855	1069	1080	Inositol-1,4,5-triphosphate 5-phosphatase (synaptojanin), INP51/INP52/INP53 family	U	Intracellular trafficking, secretion, and vesicular transport
RSAG8_02924	KOG0672	1e-60	50	227	14	200	21	210	218	Halotolerance protein HAL3 (contains flavoprotein domain)	PD	Multiple classes
RSAG8_06370	KOG0271	3e-60	32	229	704	1119	111	477	480	Notchless-like WD40 repeat-containing protein	S	Function unknown
RSAG8_07206	KOG0351	1e-08	22	54.7	69	234	269	490	941	ATP-dependent DNA helicase	L	Replication, recombination and repair
RSAG8_07424	KOG0566	8e-06	21	46.9	340	570	833	1069	1080	Inositol-1,4,5-triphosphate 5-phosphatase (synaptojanin), INP51/INP52/INP53 family	U	Intracellular trafficking, secretion, and vesicular transport
RSAG8_12838	KOG0266	1e-15	35	80.2	749	872	162	292	456	WD40 repeat-containing protein	R	General function prediction only
RSAG8_12838	KOG1034	0.0003	21	42.3	471	597	96	219	385	Transcriptional repressor EED/ESC/FIE, required for transcriptional silencing, WD repeat superfamily	K	Transcription
RSAG8_13568	KOG0192	3e-13	31	67.9	2	103	207	303	362	Tyrosine kinase specific for activated (GTP-bound) p21cdc42Hs	T	Signal transduction mechanisms
RSAG8_03489	KOG0162	0.0003	26	41.1	182	265	971	1053	1106	Myosin class I heavy chain	Z	Cytoskeleton
RSAG8_03710	KOG0566	0.0001	17	41.9	2	159	918	1059	1080	Inositol-1,4,5-triphosphate 5-phosphatase (synaptojanin), INP51/INP52/INP53 family	U	Intracellular trafficking, secretion, and vesicular transport
RSAG8_04198	KOG2509	5e-68	41	252	1	281	1	284	455	Seryl-tRNA synthetase	J	Translation, ribosomal structure and biogenesis
RSAG8_05612	KOG0266	7e-40	34	159	226	512	158	451	456	WD40 repeat-containing protein	R	General function prediction only
RSAG8_06894	KOG0496	2e-37	40	150	64	244	11	190	649	Beta-galactosidase	G	Carbohydrate transport and metabolism
RSAG8_07638	KOG0266	0.0002	22	40.2	1	149	295	439	456	WD40 repeat-containing protein	R	General function prediction only
RSAG8_09816	KOG0198	2e-12	26	66.6	15	178	119	275	313	MEKK and related serine/threonine protein kinases	T	Signal transduction mechanisms
RSAG8_13531	KOG1985	0.0007	18	40.3	358	472	14	124	887	Vesicle coat complex COPII, subunit SEC24/subunit SFB2	U	Intracellular trafficking, secretion, and vesicular transport
RSAG8_01855	KOG1238	1e-18	43	85.4	13	83	542	613	623	Glucose dehydrogenase/choline dehydrogenase/mandelonitrile lyase (GMC oxidoreductase family)	R	General function prediction only
RSAG8_03534	KOG0328	1e-46	27	182	297	654	4	358	400	Predicted ATP-dependent RNA helicase FAL1, involved in rRNA maturation, DEAD-box superfamily	J	Translation, ribosomal structure and biogenesis
RSAG8_05882	KOG1121	2e-05	22	43.7	108	248	495	632	641	Tam3-transposase (Ac family)	L	Replication, recombination and repair
RSAG8_06934	KOG0192	5e-07	32	46.7	3	92	222	305	362	Tyrosine kinase specific for activated (GTP-bound) p21cdc42Hs	T	Signal transduction mechanisms
RSAG8_07961	KOG4257	1e-06	28	45.4	14	77	593	649	974	Focal adhesion tyrosine kinase FAK, contains FERM domain	T	Signal transduction mechanisms
RSAG8_12201	KOG0271	6e-43	29	169	40	423	123	478	480	Notchless-like WD40 repeat-containing protein	S	Function unknown
RSAG8_00694	KOG0019	2e-43	44	171	416	552	521	654	656	Molecular chaperone (HSP90 family)	O	Posttranslational modification, protein turnover, chaperones
RSAG8_00694	KOG0020	3e-38	57	154	5	124	71	195	785	Endoplasmic reticulum glucose-regulated protein (GRP94/endoplasmin), HSP90 family	O	Posttranslational modification, protein turnover, chaperones
RSAG8_03418	KOG2282	3e-14	36	70.8	1	77	1	77	708	NADH-ubiquinone oxidoreductase, NDUFS1/75 kDa subunit	C	Energy production and conversion
RSAG8_04991	KOG1735	1e-09	45	55.7	1	64	1	58	146	Actin depolymerizing factor	Z	Cytoskeleton
RSAG8_05558	KOG3598	0.0001	19	41.2	23	126	2074	2175	2220	Thyroid hormone receptor-associated protein complex, subunit TRAP230	K	Transcription
RSAG8_07580	KOG0566	0.0003	23	41.1	146	259	958	1072	1080	Inositol-1,4,5-triphosphate 5-phosphatase (synaptojanin), INP51/INP52/INP53 family	U	Intracellular trafficking, secretion, and vesicular transport
RSAG8_09326	KOG1999	1e-07	23	54.6	6	174	751	915	1024	RNA polymerase II transcription elongation factor DSIF/SUPT5H/SPT5	K	Transcription
RSAG8_09583	KOG1924	3e-05	20	44.6	330	454	453	583	1102	RhoA GTPase effector DIA/Diaphanous	TZ	Multiple classes
RSAG8_10961	KOG0192	6e-13	25	70.6	56	211	49	192	362	Tyrosine kinase specific for activated (GTP-bound) p21cdc42Hs	T	Signal transduction mechanisms
RSAG8_01364	KOG0198	6e-17	24	82.0	12	218	92	275	313	MEKK and related serine/threonine protein kinases	T	Signal transduction mechanisms
RSAG8_07855	KOG0216	3e-76	46	281	21	274	2	231	1111	RNA polymerase I, second largest subunit	K	Transcription
RSAG8_09331	KOG2553	3e-17	38	81.9	32	125	200	294	416	Pseudouridylate synthase	J	Translation, ribosomal structure and biogenesis
RSAG8_13808	KOG4626	0.0004	24	42.7	154	408	212	416	966	O-linked N-acetylglucosamine transferase OGT	GOT	Multiple classes
RSAG8_02979	KOG0319	2e-87	39	318	31	421	362	704	775	WD40-repeat-containing subunit of the 18S rRNA processing complex	A	RNA processing and modification
RSAG8_02979	KOG1290	2e-27	32	118	484	667	376	553	590	Serine/threonine protein kinase	T	Signal transduction mechanisms
RSAG8_04331	KOG0921	0.0002	74	39.1	105	131	1251	1277	1282	Dosage compensation complex, subunit MLE	K	Transcription
RSAG8_07028	KOG3301	3e-22	59	97.4	1	100	81	183	183	Ribosomal protein S4	J	Translation, ribosomal structure and biogenesis
RSAG8_07743	KOG1339	2e-15	27	77.6	141	308	209	390	398	Aspartyl protease	O	Posttranslational modification, protein turnover, chaperones
RSAG8_08272	KOG1924	6e-06	30	43.8	28	83	523	581	1102	RhoA GTPase effector DIA/Diaphanous	TZ	Multiple classes
RSAG8_09712	KOG1002	2e-08	32	57.8	942	1032	640	736	791	Nucleotide excision repair protein RAD16	L	Replication, recombination and repair
RSAG8_09712	KOG4439	0.0002	21	44.7	466	683	329	517	901	RNA polymerase II transcription termination factor TTF2/lodestar, DEAD-box superfamily	KL	Multiple classes
RSAG8_10426	KOG0952	3e-34	31	141	1	228	431	680	1230	DNA/RNA helicase MER3/SLH1, DEAD-box superfamily	A	RNA processing and modification
RSAG8_11796	KOG0100	2e-48	57	186	35	193	68	227	663	Molecular chaperones GRP78/BiP/KAR2, HSP70 superfamily	O	Posttranslational modification, protein turnover, chaperones
RSAG8_12481	KOG4585	4e-17	23	83.2	92	311	86	302	326	Predicted transposase	L	Replication, recombination and repair
RSAG8_13065	KOG2203	1e-26	69	114	2	75	83	157	772	GTP-binding protein	R	General function prediction only
RSAG8_13451	KOG1282	9e-47	45	180	1	193	59	240	454	Serine carboxypeptidases (lysosomal cathepsin A)	OE	Multiple classes
RSAG8_13605	KOG1575	9e-13	38	66.1	15	109	242	333	336	Voltage-gated shaker-like K+ channel, subunit beta/KCNAB	C	Energy production and conversion
RSAG8_00309	KOG4094	2e-05	22	43.1	41	171	52	161	178	Uncharacterized conserved protein	S	Function unknown
RSAG8_05970	KOG2462	2e-06	49	49.0	537	587	190	238	279	C2H2-type Zn-finger protein	K	Transcription
RSAG8_09290	KOG0011	3e-31	40	128	2	147	186	340	340	Nucleotide excision repair factor NEF2, RAD23 component	L	Replication, recombination and repair
RSAG8_11847	KOG0307	1e-06	16	48.5	50	314	682	951	1049	Vesicle coat complex COPII, subunit SEC31	U	Intracellular trafficking, secretion, and vesicular transport
RSAG8_13101	KOG0045	1e-09	26	57.4	1	123	88	185	612	Cytosolic Ca2+-dependent cysteine protease (calpain), large subunit (EF-Hand protein superfamily)	OT	Multiple classes
RSAG8_02312	KOG0566	0.0003	18	40.3	80	290	838	1036	1080	Inositol-1,4,5-triphosphate 5-phosphatase (synaptojanin), INP51/INP52/INP53 family	U	Intracellular trafficking, secretion, and vesicular transport
RSAG8_02615	KOG1985	1e-06	20	48.4	96	292	12	211	887	Vesicle coat complex COPII, subunit SEC24/subunit SFB2	U	Intracellular trafficking, secretion, and vesicular transport
RSAG8_02965	KOG0566	1	22	36.5	26	117	975	1066	1080	Inositol-1,4,5-triphosphate 5-phosphatase (synaptojanin), INP51/INP52/INP53 family	U	Intracellular trafficking, secretion, and vesicular transport
RSAG8_04040	KOG2716	0.0001	32	39.3	49	115	50	107	230	Polymerase delta-interacting protein PDIP1 and related proteins, contain BTB/POZ domain	P	Inorganic ion transport and metabolism
RSAG8_04876	KOG1840	2e-09	18	57.7	135	331	203	393	508	Kinesin light chain	Z	Cytoskeleton
RSAG8_07477	KOG1710	5e-08	48	50.5	75	115	322	360	396	MYND Zn-finger and ankyrin repeat protein	R	General function prediction only
RSAG8_12679	KOG3526	2e-07	33	52.4	135	246	144	243	629	Subtilisin-like proprotein convertase	O	Posttranslational modification, protein turnover, chaperones
RSAG8_13438	KOG1915	2e-31	57	128	9	125	7	123	677	Cell cycle control protein (crooked neck)	D	Cell cycle control, cell division, chromosome partitioning
RSAG8_00155	KOG2781	3e-35	54	143	1	115	1	116	290	U3 small nucleolar ribonucleoprotein (snoRNP) component	A	RNA processing and modification
RSAG8_00864	KOG3232	5e-05	65	40.0	4	38	7	41	203	Vacuolar assembly/sorting protein DID2	U	Intracellular trafficking, secretion, and vesicular transport
RSAG8_01871	KOG4389	3e-41	42	162	48	241	56	254	601	Acetylcholinesterase/Butyrylcholinesterase	T	Signal transduction mechanisms
RSAG8_03258	KOG0161	2e-05	24	44.1	166	294	1466	1608	1930	Myosin class II heavy chain	Z	Cytoskeleton
RSAG8_04010	KOG0916	1e-152	32	534	867	1432	1138	1678	1679	1,3-beta-glucan synthase/callose synthase catalytic subunit	M	Cell wall/membrane/envelope biogenesis
RSAG8_04569	KOG0192	1e-16	35	79.4	4	119	194	303	362	Tyrosine kinase specific for activated (GTP-bound) p21cdc42Hs	T	Signal transduction mechanisms
RSAG8_10626	KOG2684	2e-06	24	48.5	15	129	283	385	412	Sirtuin 5 and related class III sirtuins (SIR2 family)	BK	Multiple classes
RSAG8_11529	KOG2652	4e-08	26	52.5	1	88	2	103	348	RNA polymerase II transcription initiation factor TFIIA, large chain	K	Transcription
RSAG8_12011	KOG2166	1e-134	32	474	15	740	9	725	725	Cullins	D	Cell cycle control, cell division, chromosome partitioning
RSAG8_13212	KOG2809	0.0003	22	42.7	1141	1233	220	314	326	Telomerase elongation inhibitor/RNA maturation protein PINX1	AD	Multiple classes
RSAG8_04073	KOG0725	5e-23	46	100	8	122	143	260	270	Reductases with broad range of substrate specificities	R	General function prediction only
RSAG8_04628	KOG1502	9e-23	37	100	9	134	8	132	327	Flavonol reductase/cinnamoyl-CoA reductase	V	Defense mechanisms
RSAG8_05725	KOG1153	6e-26	41	110	24	155	268	397	501	Subtilisin-related protease/Vacuolar protease B	O	Posttranslational modification, protein turnover, chaperones
RSAG8_08816	KOG1984	6e-05	22	46.9	958	1199	8	245	1007	Vesicle coat complex COPII, subunit SFB3	U	Intracellular trafficking, secretion, and vesicular transport
RSAG8_10898	KOG0933	2e-88	46	319	1	343	1	345	1174	Structural maintenance of chromosome protein 2 (chromosome condensation complex Condensin, subunit E)	BD	Multiple classes
RSAG8_12898	KOG4589	3e-40	35	159	17	266	18	230	232	Cell division protein FtsJ	D	Cell cycle control, cell division, chromosome partitioning
RSAG8_13073	KOG0266	7e-28	28	119	2	256	152	414	456	WD40 repeat-containing protein	R	General function prediction only
RSAG8_13265	KOG0351	4e-25	26	111	45	397	277	595	941	ATP-dependent DNA helicase	L	Replication, recombination and repair
RSAG8_04208	KOG1803	3e-07	37	50.0	9	91	3	80	649	DNA helicase	L	Replication, recombination and repair
RSAG8_05832	KOG2795	7e-05	22	41.8	2	172	121	285	372	Catalytic subunit of the meiotic double strand break transesterase	L	Replication, recombination and repair
RSAG8_07903	KOG3514	5e-06	18	46.2	48	244	1305	1495	1591	Neurexin III-alpha	T	Signal transduction mechanisms
RSAG8_10081	KOG1121	0.0004	36	36.8	1	47	578	624	641	Tam3-transposase (Ac family)	L	Replication, recombination and repair
RSAG8_11249	KOG2141	1e-31	22	133	13	395	2	395	822	Protein involved in high osmolarity signaling pathway	T	Signal transduction mechanisms
RSAG8_11725	KOG0157	5e-17	31	83.2	264	357	379	472	497	Cytochrome P450 CYP4/CYP19/CYP26 subfamilies	QI	Multiple classes
RSAG8_12171	KOG0682	4e-87	43	316	1	355	71	445	500	Ammonia permease	P	Inorganic ion transport and metabolism
RSAG8_01480	KOG2431	1e-22	42	100	40	149	88	194	546	1, 2-alpha-mannosidase	G	Carbohydrate transport and metabolism
RSAG8_04255	KOG2764	1e-08	24	54.5	37	182	41	183	247	Putative transcriptional regulator DJ-1	RV	Multiple classes
RSAG8_05391	KOG0156	2e-27	25	117	5	294	192	464	489	Cytochrome P450 CYP2 subfamily	Q	Secondary metabolites biosynthesis, transport and catabolism
RSAG8_07682	KOG0134	4e-35	22	143	43	399	25	366	400	NADH:flavin oxidoreductase/12-oxophytodienoate reductase	CR	Multiple classes
RSAG8_09861	KOG3514	2e-05	21	43.9	28	218	1232	1433	1591	Neurexin III-alpha	T	Signal transduction mechanisms
RSAG8_11291	KOG1165	5e-40	66	157	1	99	133	231	449	Casein kinase (serine/threonine/tyrosine protein kinase)	T	Signal transduction mechanisms
RSAG8_13024	KOG0319	3e-63	27	239	717	1217	111	616	775	WD40-repeat-containing subunit of the 18S rRNA processing complex	A	RNA processing and modification
RSAG8_13407	KOG3786	3e-07	37	47.3	2	52	341	393	395	RNA polymerase II assessory factor Cdc73p	K	Transcription
RSAG8_01127	KOG0585	3e-47	44	184	10	207	59	257	576	Ca2+/calmodulin-dependent protein kinase kinase beta and related serine/threonine protein kinases	T	Signal transduction mechanisms
RSAG8_02516	KOG1546	4e-10	28	60.0	67	247	63	205	362	Metacaspase involved in regulation of apoptosis	DO	Multiple classes
RSAG8_03512	KOG4585	7e-07	30	49.0	157	258	71	167	326	Predicted transposase	L	Replication, recombination and repair
RSAG8_05111	KOG2504	4e-10	29	58.8	50	150	94	190	509	Monocarboxylate transporter	G	Carbohydrate transport and metabolism
RSAG8_05367	KOG1855	1e-13	33	72.1	17	136	146	263	484	Predicted RNA-binding protein	R	General function prediction only
RSAG8_05629	KOG0271	9e-44	29	173	653	988	113	477	480	Notchless-like WD40 repeat-containing protein	S	Function unknown
RSAG8_05852	KOG2533	1e-13	27	69.9	41	152	1	112	495	Permease of the major facilitator superfamily	G	Carbohydrate transport and metabolism
RSAG8_06914	KOG2641	7e-29	22	123	1	277	77	300	386	Predicted seven transmembrane receptor - rhodopsin family	T	Signal transduction mechanisms
RSAG8_11741	KOG2553	6e-88	38	319	56	448	6	414	416	Pseudouridylate synthase	J	Translation, ribosomal structure and biogenesis
RSAG8_12816	KOG1860	5e-35	31	145	36	286	70	314	927	Nuclear protein export factor	UD	Multiple classes
RSAG8_12816	KOG4719	0.0002	20	43.6	495	674	694	889	1053	Nuclear pore complex protein	YU	Multiple classes
RSAG8_13546	KOG0271	1e-43	29	172	67	396	116	437	480	Notchless-like WD40 repeat-containing protein	S	Function unknown
RSAG8_13546	KOG2079	0.0005	23	40.7	428	512	103	179	1206	Vacuolar assembly/sorting protein VPS8	U	Intracellular trafficking, secretion, and vesicular transport
RSAG8_01704	KOG1795	0.0	66	742	5	543	2	521	2321	U5 snRNP spliceosome subunit	A	RNA processing and modification
RSAG8_03423	KOG2766	7e-31	35	129	175	338	161	320	336	Predicted membrane protein	S	Function unknown
RSAG8_09114	KOG1271	6e-09	43	53.0	6	53	69	115	227	Methyltransferases	R	General function prediction only
RSAG8_09585	KOG0351	1e-19	20	92.5	1	387	225	547	941	ATP-dependent DNA helicase	L	Replication, recombination and repair
RSAG8_12120	KOG0286	6e-07	40	49.9	264	317	164	217	343	G-protein beta subunit	R	General function prediction only
RSAG8_01696	KOG0475	8e-46	41	178	67	304	13	248	696	Cl- channel CLC-3 and related proteins (CLC superfamily)	P	Inorganic ion transport and metabolism
RSAG8_03083	KOG1575	7e-08	39	49.5	2	62	57	122	336	Voltage-gated shaker-like K+ channel, subunit beta/KCNAB	C	Energy production and conversion
RSAG8_03419	KOG0660	6e-20	41	91.1	58	157	6	106	359	Mitogen-activated protein kinase	T	Signal transduction mechanisms
RSAG8_04714	KOG0867	4e-07	34	46.9	7	67	4	60	226	Glutathione S-transferase	O	Posttranslational modification, protein turnover, chaperones
RSAG8_08639	KOG0271	3e-38	29	154	124	455	116	440	480	Notchless-like WD40 repeat-containing protein	S	Function unknown
RSAG8_10962	KOG0192	2e-15	29	76.0	2	103	209	303	362	Tyrosine kinase specific for activated (GTP-bound) p21cdc42Hs	T	Signal transduction mechanisms
RSAG8_11903	KOG4231	6e-16	26	79.8	15	267	416	641	763	Intracellular membrane-bound Ca2+-independent phospholipase A2	I	Lipid transport and metabolism
RSAG8_02272	KOG0266	4e-08	26	51.7	2	143	217	366	456	WD40 repeat-containing protein	R	General function prediction only
RSAG8_03251	KOG0023	2e-38	41	152	26	198	136	314	360	Alcohol dehydrogenase, class V	Q	Secondary metabolites biosynthesis, transport and catabolism
RSAG8_03542	KOG0266	7e-28	32	120	43	276	84	321	456	WD40 repeat-containing protein	R	General function prediction only
RSAG8_06371	KOG0307	6e-06	19	46.6	215	337	689	831	1049	Vesicle coat complex COPII, subunit SEC31	U	Intracellular trafficking, secretion, and vesicular transport
RSAG8_08768	KOG0192	6e-38	30	152	35	289	52	300	362	Tyrosine kinase specific for activated (GTP-bound) p21cdc42Hs	T	Signal transduction mechanisms
RSAG8_09652	KOG1134	1e-10	25	60.7	2	181	396	559	728	Uncharacterized conserved protein	R	General function prediction only
RSAG8_10122	KOG2764	2e-11	24	63.4	62	211	41	189	247	Putative transcriptional regulator DJ-1	RV	Multiple classes
RSAG8_11758	KOG1984	5e-09	19	58.8	703	955	3	236	1007	Vesicle coat complex COPII, subunit SFB3	U	Intracellular trafficking, secretion, and vesicular transport
RSAG8_12638	KOG3301	9e-05	45	39.2	7	62	112	168	183	Ribosomal protein S4	J	Translation, ribosomal structure and biogenesis
RSAG8_13863	KOG0192	3e-07	23	48.2	26	119	57	162	362	Tyrosine kinase specific for activated (GTP-bound) p21cdc42Hs	T	Signal transduction mechanisms
RSAG8_03360	KOG1187	9e-22	31	97.5	2	178	96	267	361	Serine/threonine protein kinase	T	Signal transduction mechanisms
RSAG8_04653	KOG1172	8e-14	35	69.5	1	102	761	862	876	Na+-independent Cl/HCO3 exchanger AE1 and related transporters (SLC4 family)	P	Inorganic ion transport and metabolism
RSAG8_06237	KOG1121	4e-07	24	50.2	226	325	526	626	641	Tam3-transposase (Ac family)	L	Replication, recombination and repair
RSAG8_06496	KOG1984	1e-05	23	46.1	485	640	90	242	1007	Vesicle coat complex COPII, subunit SFB3	U	Intracellular trafficking, secretion, and vesicular transport
RSAG8_06795	KOG1290	1e-14	30	73.9	46	166	54	172	590	Serine/threonine protein kinase	T	Signal transduction mechanisms
RSAG8_10717	KOG1689	3e-06	61	47.4	100	130	160	190	221	mRNA cleavage factor I subunit	A	RNA processing and modification
RSAG8_11409	KOG0158	1e-05	37	42.5	1	40	431	473	499	Cytochrome P450 CYP3/CYP5/CYP6/CYP9 subfamilies	Q	Secondary metabolites biosynthesis, transport and catabolism
RSAG8_12078	KOG3174	6e-22	59	96.2	1	72	1	72	275	F-actin capping protein, beta subunit	Z	Cytoskeleton
RSAG8_12283	KOG2865	1e-40	56	160	37	160	52	173	391	NADH:ubiquinone oxidoreductase, NDUFA9/39kDa subunit	C	Energy production and conversion
RSAG8_12507	KOG4643	4e-05	20	43.5	227	360	405	532	1195	Uncharacterized coiled-coil protein	S	Function unknown
RSAG8_13286	KOG0393	2e-38	53	151	7	114	33	141	198	Ras-related small GTPase, Rho type	R	General function prediction only
RSAG8_13472	KOG0451	6e-67	68	249	1	158	578	737	913	Predicted 2-oxoglutarate dehydrogenase, E1 subunit	G	Carbohydrate transport and metabolism
RSAG8_01937	KOG1291	2e-07	26	50.7	91	224	229	380	503	Mn2+ and Fe2+ transporters of the NRAMP family	P	Inorganic ion transport and metabolism
RSAG8_09238	KOG1532	1e-43	63	169	2	115	11	117	366	GTPase XAB1, interacts with DNA repair protein XPA	L	Replication, recombination and repair
RSAG8_11347	KOG1164	4e-20	33	92.6	67	201	25	166	322	Casein kinase (serine/threonine/tyrosine protein kinase)	T	Signal transduction mechanisms
RSAG8_11789	KOG0351	5e-26	23	113	39	372	269	587	941	ATP-dependent DNA helicase	L	Replication, recombination and repair
RSAG8_12241	KOG0737	7e-14	37	73.4	463	563	55	154	386	AAA+-type ATPase	O	Posttranslational modification, protein turnover, chaperones
RSAG8_12470	KOG2408	1e-20	23	95.5	140	493	382	669	719	Peroxidase/oxygenase	R	General function prediction only
RSAG8_13058	KOG1046	3e-16	27	78.2	1	127	751	879	882	Puromycin-sensitive aminopeptidase and related aminopeptidases	EO	Multiple classes
RSAG8_13598	KOG1435	6e-63	34	235	38	362	13	331	428	Sterol reductase/lamin B receptor	IT	Multiple classes
RSAG8_02919	KOG0254	8e-15	32	73.2	1	98	399	498	513	Predicted transporter (major facilitator superfamily)	R	General function prediction only
RSAG8_03236	KOG2741	4e-36	36	145	14	170	27	188	351	Dimeric dihydrodiol dehydrogenase	GQ	Multiple classes
RSAG8_03533	KOG0328	2e-37	34	151	169	429	17	277	400	Predicted ATP-dependent RNA helicase FAL1, involved in rRNA maturation, DEAD-box superfamily	J	Translation, ribosomal structure and biogenesis
RSAG8_06365	KOG0582	2e-10	29	58.1	1	79	145	223	516	Ste20-like serine/threonine protein kinase	T	Signal transduction mechanisms
RSAG8_13404	KOG0198	4e-20	27	93.5	20	176	121	270	313	MEKK and related serine/threonine protein kinases	T	Signal transduction mechanisms
RSAG8_01565	KOG1984	1e-11	51	61.9	6	57	955	1006	1007	Vesicle coat complex COPII, subunit SFB3	U	Intracellular trafficking, secretion, and vesicular transport
RSAG8_04054	KOG0192	2e-30	27	129	799	1045	51	303	362	Tyrosine kinase specific for activated (GTP-bound) p21cdc42Hs	T	Signal transduction mechanisms
RSAG8_04054	KOG0588	7e-12	24	67.8	528	725	119	298	786	Serine/threonine protein kinase	D	Cell cycle control, cell division, chromosome partitioning
RSAG8_04054	KOG2462	0.0005	36	41.7	249	304	181	238	279	C2H2-type Zn-finger protein	K	Transcription
RSAG8_05454	KOG1224	6e-22	24	99.3	7	268	92	323	767	Para-aminobenzoate (PABA) synthase ABZ1	J	Translation, ribosomal structure and biogenesis
RSAG8_07506	KOG0260	3e-09	62	54.2	9	43	1519	1553	1605	RNA polymerase II, large subunit	K	Transcription
[truncated: 832 more rows]
