# Supplementary material for: Development of a Rhizoctonia solani AG1-IB Specific Gene Model Enables Comparative Genome Analyses between Phytopathogenic R. solani AG1-IA, AG1-IB, AG3 and AG8 Isolates
Source: PLoS One. 2015 Dec 21;10(12):e0144769. doi: 10.1371/journal.pone.0144769 (PMC4686921; doi:10.1371/journal.pone.0144769)
Supplement: S7 Table — The table provides information on KOG and PFAM assignments for genes of interest identified in R. solani AG1-IA, AG3 and AG8 isolates. (XLS) [file pone.0144769.s007.xls]

## Sheet: Tabelle1
AG1-IA
Cytochrome P450
AG1IA_00834	PF00067	1.9e-07	3	78	19	97	458	1	p450	Cytochrome P450
AG1IA_03548	PF00067	2.1e-47	6	460	18	441	458	1	p450	Cytochrome P450
AG1IA_03565	PF00067	2.9e-44	593	879	137	442	458	1	p450	Cytochrome P450
AG1IA_03634	PF00067	6.2e-75	6	462	1	454	458	1	p450	Cytochrome P450
AG1IA_03714	PF00067	3.2e-53	264	707	22	404	458	1	p450	Cytochrome P450
AG1IA_03716	PF00067	7.4e-21	279	468	191	383	458	1	p450	Cytochrome P450
AG1IA_03718	PF00067	8e-08	49	168	2	128	458	1	p450	Cytochrome P450
AG1IA_03903	PF00067	4.2e-49	36	483	2	443	458	1	p450	Cytochrome P450
AG1IA_04867	PF00067	1.3e-46	51	478	7	405	458	1	p450	Cytochrome P450
AG1IA_05136	PF00067	3.8e-06	54	201	25	180	458	1	p450	Cytochrome P450
AG1IA_05136	PF00067	7.3e-30	244	420	263	436	458	0	p450	Cytochrome P450
AG1IA_05573	PF00067	3e-07	319	412	9	104	458	1	p450	Cytochrome P450
AG1IA_05573	PF00067	1.2e-07	506	560	292	346	458	0	p450	Cytochrome P450
AG1IA_05758	PF00067	2.6e-15	328	407	313	385	458	0	p450	Cytochrome P450
AG1IA_06335	PF00067	6.9e-05	143	211	1	69	458	1	p450	Cytochrome P450
AG1IA_06336	PF00067	3.3e-27	38	249	183	409	458	1	p450	Cytochrome P450
AG1IA_07129	PF00067	5e-10	32	168	1	131	458	1	p450	Cytochrome P450
AG1IA_07233	PF00067	1.9e-07	76	265	65	246	458	1	p450	Cytochrome P450
AG1IA_07234	PF00067	2.6e-22	1	127	286	405	458	1	p450	Cytochrome P450
AG1IA_07237	PF00067	1.5e-29	1	139	286	434	458	1	p450	Cytochrome P450
AG1IA_07239	PF00067	1.2e-13	1	54	286	339	458	1	p450	Cytochrome P450
AG1IA_07466	PF00067	1.6e-26	176	333	279	418	458	0	p450	Cytochrome P450
AG1IA_07677	PF00067	1.9e-37	11	372	43	406	458	1	p450	Cytochrome P450
AG1IA_07884	PF00067	6.2e-05	53	155	23	128	458	1	p450	Cytochrome P450
AG1IA_08010	PF00067	5.2e-20	4	99	275	367	458	1	p450	Cytochrome P450
AG1IA_08010	PF00067	1.6e-09	110	188	361	443	458	0	p450	Cytochrome P450
AG1IA_08293	PF00067	3.2e-05	91	203	29	140	458	1	p450	Cytochrome P450
AG1IA_08293	PF00067	2.8e-13	243	373	219	340	458	0	p450	Cytochrome P450
AG1IA_08432	PF00067	2.5e-13	32	217	1	182	458	1	p450	Cytochrome P450
AG1IA_08511	PF00067	5.5e-38	10	252	111	350	458	1	p450	Cytochrome P450
AG1IA_08542	PF00067	6.5e-59	936	1341	78	436	458	1	p450	Cytochrome P450
AG1IA_08586	PF00067	2.6e-14	1	71	367	441	458	1	p450	Cytochrome P450
AG1IA_08704	PF00067	1.9e-26	1	111	286	405	458	1	p450	Cytochrome P450
AG1IA_09001	PF00067	1.1e-28	174	530	88	428	458	1	p450	Cytochrome P450
AG1IA_09271	PF00067	8.2e-26	106	350	95	310	458	0	p450	Cytochrome P450
AG1IA_09308	PF00067	2.4e-09	63	218	1	161	458	1	p450	Cytochrome P450
AG1IA_09309	PF00067	7.5e-09	105	240	1	137	458	1	p450	Cytochrome P450
AG1IA_09309	PF00067	1.1e-14	339	405	271	337	458	0	p450	Cytochrome P450
AG1IA_09309	PF00067	6.5e-15	447	511	365	433	458	0	p450	Cytochrome P450
AG1IA_09440	PF00067	6.8e-11	1	56	286	342	458	1	p450	Cytochrome P450
AG1IA_09440	PF00067	1.5e-18	73	187	336	455	458	0	p450	Cytochrome P450
AG1IA_09523	PF00067	1.4e-29	261	408	281	445	458	0	p450	Cytochrome P450
AG1IA_09527	PF00067	4.9e-10	1	54	286	338	458	1	p450	Cytochrome P450
AG1IA_09527	PF00067	2.2e-19	99	168	362	435	458	0	p450	Cytochrome P450
AG1IA_09527	PF00067	6.7e-19	974	1060	276	360	458	0	p450	Cytochrome P450
AG1IA_09583	PF00067	1.6e-42	9	178	264	426	458	1	p450	Cytochrome P450
AG1IA_09628	PF00067	2e-38	24	175	276	436	458	1	p450	Cytochrome P450
AG1IA_09843	PF00067	7.8e-10	32	168	1	131	458	1	p450	Cytochrome P450
AG1IA_09922	PF00067	7.7e-25	12	116	251	355	458	1	p450	Cytochrome P450
AG1IA_09923	PF00067	2.8e-34	2	131	267	405	458	1	p450	Cytochrome P450
AG1IA_10060	PF00067	8.5e-06	33	106	1	75	458	1	p450	Cytochrome P450
AG1IA_10228	PF00067	1.2e-24	21	139	199	322	458	1	p450	Cytochrome P450
AG1IA_10295	PF00067	2.9e-16	1	72	373	448	458	1	p450	Cytochrome P450
AG1IA_10344	PF00067	7e-07	8	56	330	379	458	1	p450	Cytochrome P450
AG1IA_10455	PF00067	1.8e-27	1	85	286	370	458	1	p450	Cytochrome P450
Tyrosinase
AG1IA_07227	PF00264	5.8e-10	104	264	42	206	228	0	Tyrosinase	Common central domain of tyrosinase
AG1IA_09216	PF00264	8.1e-08	6	72	30	93	228	1	Tyrosinase	Common central domain of tyrosinase
Laccase
AG1IA_06629	PF07732	1.9e-24	231	310	2	82	120	1	Cu-oxidase_3	Multicopper oxidase
AG1IA_06629	PF00394	9.6e-10	448	524	76	153	155	0	Cu-oxidase	Multicopper oxidase
AG1IA_09066	PF07732	1.5e-29	162	274	2	118	120	1	Cu-oxidase_3	Multicopper oxidase
AG1IA_09537	PF07731	6.2e-20	13	124	28	122	130	1	Cu-oxidase_2	Multicopper oxidase
AG1IA_09650	PF07732	1.5e-19	29	156	2	118	120	1	Cu-oxidase_3	Multicopper oxidase
Cellolytic enzymes
AG1IA_00123	PF00759	4.1e-11	138	198	62	122	443	1	Glyco_hydro_9	Glycosyl hydrolase family 9
AG1IA_00634	PF00295	2e-35	177	309	140	270	326	1	Glyco_hydro_28	Glycosyl hydrolases family 28
AG1IA_00867	PF03211	6e-46	935	1054	11	130	215	1	Pectate_lyase	Pectate lyase
AG1IA_02441	PF04616	1.1e-59	258	557	1	286	286	1	Glyco_hydro_43	Glycosyl hydrolases family 43
AG1IA_02620	PF01755	0.00019	1126	1205	60	130	200	0	Glyco_transf_25	Glycosyltransferase family 25 (LPS biosynthesis protein)
AG1IA_02785	PF00722	0.00019	59	160	12	103	185	1	Glyco_hydro_16	Glycosyl hydrolases family 16
AG1IA_02891	PF01095	9e-20	262	386	85	221	298	1	Pectinesterase	Pectinesterase
AG1IA_02986	PF00704	1.2e-12	10	86	263	342	342	1	Glyco_hydro_18	Glycosyl hydrolases family 18
AG1IA_03100	PF03443	1.8e-24	87	203	124	236	236	0	Glyco_hydro_61	Glycosyl hydrolase family 61
AG1IA_03368	PF00295	3.5e-15	59	150	228	321	326	1	Glyco_hydro_28	Glycosyl hydrolases family 28
AG1IA_04663	PF00331	7.5e-43	95	216	6	133	320	1	Glyco_hydro_10	Glycosyl hydrolase family 10
AG1IA_04664	PF00331	2e-50	20	170	156	319	320	1	Glyco_hydro_10	Glycosyl hydrolase family 10
AG1IA_05017	PF01532	2.9e-10	1	99	235	315	453	1	Glyco_hydro_47	Glycosyl hydrolase family 47
AG1IA_05017	PF01532	1.3e-18	103	168	356	420	453	0	Glyco_hydro_47	Glycosyl hydrolase family 47
AG1IA_05708	PF04724	3.5e-73	525	817	25	312	357	1	Glyco_transf_17	Glycosyltransferase family 17
AG1IA_06261	PF01915	1.1e-14	100	166	2	66	211	1	Glyco_hydro_3_C	Glycosyl hydrolase family 3 C terminal domain
AG1IA_06262	PF00933	8.9e-36	148	251	27	130	227	0	Glyco_hydro_3	Glycosyl hydrolase family 3 N terminal domain
AG1IA_06294	PF00933	1.8e-35	230	384	2	165	227	1	Glyco_hydro_3	Glycosyl hydrolase family 3 N terminal domain
AG1IA_06474	PF01301	9e-24	118	203	1	88	319	1	Glyco_hydro_35	Glycosyl hydrolases family 35
AG1IA_06593	PF01055	4.2e-124	398	871	3	449	450	0	Glyco_hydro_31	Glycosyl hydrolases family 31
AG1IA_07435	PF01095	2.5e-07	32	70	238	275	298	1	Pectinesterase	Pectinesterase
AG1IA_07560	PF00723	1e-28	27	192	278	446	448	1	Glyco_hydro_15	Glycosyl hydrolases family 15
AG1IA_07786	PF01055	3.6e-85	2	271	198	450	450	1	Glyco_hydro_31	Glycosyl hydrolases family 31
AG1IA_07787	PF01055	5.7e-07	421	475	96	152	450	1	Glyco_hydro_31	Glycosyl hydrolases family 31
AG1IA_07850	PF00150	5e-06	736	865	23	137	287	0	Cellulase	Cellulase (glycosyl hydrolase family 5)
AG1IA_09068	PF03443	2.1e-11	223	303	1	92	236	0	Glyco_hydro_61	Glycosyl hydrolase family 61
AG1IA_09286	PF00544	5.4e-32	131	338	3	201	201	1	Pec_lyase_C	Pectate lyase
AG1IA_09419	PF00295	2.5e-50	40	300	1	263	326	1	Glyco_hydro_28	Glycosyl hydrolases family 28
AG1IA_09466	PF03443	5.4e-14	69	141	63	131	236	1	Glyco_hydro_61	Glycosyl hydrolase family 61
AG1IA_09593	PF00840	1.6e-13	1	45	353	397	435	1	Glyco_hydro_7	Glycosyl hydrolase family 7
AG1IA_09779	PF01095	2.9e-17	15	82	209	275	298	1	Pectinesterase	Pectinesterase
AG1IA_09940	PF00840	1.6e-95	18	208	1	189	435	1	Glyco_hydro_7	Glycosyl hydrolase family 7
AG1IA_10009	PF01301	8.5e-07	45	79	274	313	319	0	Glyco_hydro_35	Glycosyl hydrolases family 35
AG1IA_10063	PF01301	3.3e-10	1	112	96	203	319	1	Glyco_hydro_35	Glycosyl hydrolases family 35
AG1IA_10070	PF01915	3.3e-22	66	195	68	158	211	1	Glyco_hydro_3_C	Glycosyl hydrolase family 3 C terminal domain
AG1IA_10077	PF00933	5.5e-07	83	121	165	204	227	0	Glyco_hydro_3	Glycosyl hydrolase family 3 N terminal domain
AG1IA_10210	PF00544	4.5e-11	9	87	126	201	201	1	Pec_lyase_C	Pectate lyase
Drug resistance
AG1IA_01086	KOG0054	1e-58	32	220	4	318	325	599	1381	Multidrug resistance-associated protein/mitoxantrone resistance protein, ABC superfamily	Q	Secondary metabolites biosynthesis, transport and catabolism
AG1IA_01100	KOG0054	6e-07	25	50.3	376	482	122	232	1381	Multidrug resistance-associated protein/mitoxantrone resistance protein, ABC superfamily	Q	Secondary metabolites biosynthesis, transport and catabolism
AG1IA_01101	KOG0054	6e-50	29	192	4	279	794	1093	1381	Multidrug resistance-associated protein/mitoxantrone resistance protein, ABC superfamily	Q	Secondary metabolites biosynthesis, transport and catabolism
AG1IA_01102	KOG0054	2e-64	34	240	17	337	298	599	1381	Multidrug resistance-associated protein/mitoxantrone resistance protein, ABC superfamily	Q	Secondary metabolites biosynthesis, transport and catabolism
AG1IA_01103	KOG0054	9e-07	50	46.0	6	39	1343	1376	1381	Multidrug resistance-associated protein/mitoxantrone resistance protein, ABC superfamily	Q	Secondary metabolites biosynthesis, transport and catabolism
AG1IA_01106	KOG0054	1e-91	38	331	357	734	1043	1378	1381	Multidrug resistance-associated protein/mitoxantrone resistance protein, ABC superfamily	Q	Secondary metabolites biosynthesis, transport and catabolism
AG1IA_01111	KOG0054	4e-40	28	159	47	250	854	1089	1381	Multidrug resistance-associated protein/mitoxantrone resistance protein, ABC superfamily	Q	Secondary metabolites biosynthesis, transport and catabolism
AG1IA_03327	KOG0054	0.0	40	723	1	693	628	1379	1381	Multidrug resistance-associated protein/mitoxantrone resistance protein, ABC superfamily	Q	Secondary metabolites biosynthesis, transport and catabolism
AG1IA_03328	KOG0054	2e-09	30	57.2	12	89	112	189	1381	Multidrug resistance-associated protein/mitoxantrone resistance protein, ABC superfamily	Q	Secondary metabolites biosynthesis, transport and catabolism
AG1IA_05371	KOG0054	6e-59	29	223	86	504	4	421	1381	Multidrug resistance-associated protein/mitoxantrone resistance protein, ABC superfamily	Q	Secondary metabolites biosynthesis, transport and catabolism
AG1IA_06082	KOG0054	7e-40	23	159	1	364	136	427	1381	Multidrug resistance-associated protein/mitoxantrone resistance protein, ABC superfamily	Q	Secondary metabolites biosynthesis, transport and catabolism
AG1IA_06113	KOG0054	2e-42	56	165	6	117	1265	1376	1381	Multidrug resistance-associated protein/mitoxantrone resistance protein, ABC superfamily	Q	Secondary metabolites biosynthesis, transport and catabolism
AG1IA_09548	KOG0054	4e-06	29	43.7	3	71	1025	1103	1381	Multidrug resistance-associated protein/mitoxantrone resistance protein, ABC superfamily	Q	Secondary metabolites biosynthesis, transport and catabolism
AG1IA_09549	KOG0054	9e-30	30	124	7	197	828	1009	1381	Multidrug resistance-associated protein/mitoxantrone resistance protein, ABC superfamily	Q	Secondary metabolites biosynthesis, transport and catabolism
AG1IA_09550	KOG0054	2e-14	35	71.4	4	106	1235	1306	1381	Multidrug resistance-associated protein/mitoxantrone resistance protein, ABC superfamily	Q	Secondary metabolites biosynthesis, transport and catabolism
AG1IA_09810	KOG0054	1e-29	32	124	90	255	453	599	1381	Multidrug resistance-associated protein/mitoxantrone resistance protein, ABC superfamily	Q	Secondary metabolites biosynthesis, transport and catabolism
AG1IA_09851	KOG0054	2e-08	23	53.0	3	136	292	396	1381	Multidrug resistance-associated protein/mitoxantrone resistance protein, ABC superfamily	Q	Secondary metabolites biosynthesis, transport and catabolism
AG1IA_10096	KOG0054	7e-17	36	80.3	31	114	958	1041	1381	Multidrug resistance-associated protein/mitoxantrone resistance protein, ABC superfamily	Q	Secondary metabolites biosynthesis, transport and catabolism
AG1IA_10415	KOG0055	5e-28	68	116	9	77	1150	1218	1228	Multidrug/pheromone exporter, ABC superfamily	Q	Secondary metabolites biosynthesis, transport and catabolism
Tannases
AG1IA_09401	PF07519	1e-17	7	104	57	154	475	1	Tannase	Tannase and feruloyl esterase	AG1IA_09401	PF07519	1e-17	7	104	57	154	475	1	Tannase	Tannase and feruloyl esterase	AG1IA_09401	PF07519	1e-17	7	104	57	154	475	1	Tannase	Tannase and feruloyl esterase	AG1IA_09401	PF07519	1e-17	7	104	57	154	475	1	Tannase	Tannase and feruloyl esterase	AG1IA_09401	PF07519	1e-17	7	104	57
AG3
Cytochrome P450
RSOL_030010	PF00067	2.3e-30	23	360	1	345	458	1	p450	Cytochrome P450
RSOL_047800	PF00067	2.4e-86	6	449	1	455	458	1	p450	Cytochrome P450
RSOL_089290	PF00067	6e-17	20	252	92	328	458	1	p450	Cytochrome P450
RSOL_089290	PF00067	4.9e-27	288	386	340	442	458	0	p450	Cytochrome P450
RSOL_090610	PF00067	5.9e-58	35	486	1	440	458	1	p450	Cytochrome P450
RSOL_090630	PF00067	8.4e-62	6	355	93	438	458	1	p450	Cytochrome P450
RSOL_100890	PF00067	2.1e-66	124	554	27	429	458	1	p450	Cytochrome P450
RSOL_118740	PF00067	5.7e-12	12	85	379	455	458	1	p450	Cytochrome P450
RSOL_118950	PF00067	2.6e-53	35	469	1	441	458	1	p450	Cytochrome P450
RSOL_154720	PF00067	1.1e-45	241	464	235	435	458	0	p450	Cytochrome P450
RSOL_160530	PF00067	1.1e-57	29	478	1	455	458	1	p450	Cytochrome P450
RSOL_160540	PF00067	3e-38	217	367	307	457	458	0	p450	Cytochrome P450
RSOL_178330	PF00067	7.2e-61	33	468	1	431	458	1	p450	Cytochrome P450
RSOL_199000	PF00067	6.2e-59	83	528	24	433	458	1	p450	Cytochrome P450
RSOL_216170	PF00067	8.7e-69	128	544	31	429	458	1	p450	Cytochrome P450
RSOL_225830	PF00067	1.3e-38	55	483	7	443	458	1	p450	Cytochrome P450
RSOL_226310	PF00067	1.3e-59	92	543	24	432	458	1	p450	Cytochrome P450
RSOL_226700	PF00067	4.7e-59	93	543	25	437	458	1	p450	Cytochrome P450
RSOL_226720	PF00067	5.1e-52	96	553	27	426	458	1	p450	Cytochrome P450
RSOL_251690	PF00067	3.3e-54	34	466	1	431	458	1	p450	Cytochrome P450
RSOL_262130	PF00067	1.6e-62	96	529	15	431	458	1	p450	Cytochrome P450
RSOL_306150	PF00067	1.1e-61	3	416	50	444	458	1	p450	Cytochrome P450
RSOL_306280	PF00067	5.8e-66	93	485	46	435	458	1	p450	Cytochrome P450
RSOL_318700	PF00067	7.7e-48	37	234	264	456	458	1	p450	Cytochrome P450
RSOL_319060	PF00067	2e-40	1112	1329	184	405	458	1	p450	Cytochrome P450
RSOL_343980	PF00067	1.6e-36	17	156	261	405	458	1	p450	Cytochrome P450
RSOL_344400	PF00067	1.3e-52	24	392	35	405	458	1	p450	Cytochrome P450
RSOL_351210	PF00067	1.4e-51	13	247	226	435	458	1	p450	Cytochrome P450
RSOL_364940	PF00067	2.3e-52	34	459	1	437	458	1	p450	Cytochrome P450
RSOL_401700	PF00067	4.7e-35	58	430	19	359	458	1	p450	Cytochrome P450
RSOL_454060	PF00067	4.5e-69	32	494	1	457	458	1	p450	Cytochrome P450
RSOL_454970	PF00067	1e-52	71	461	24	388	458	1	p450	Cytochrome P450
RSOL_458920	PF00067	2.8e-51	77	376	142	426	458	1	p450	Cytochrome P450
RSOL_461250	PF00067	1.2e-66	30	478	1	444	458	1	p450	Cytochrome P450
RSOL_461260	PF00067	3.1e-64	23	456	1	432	458	1	p450	Cytochrome P450
RSOL_469550	PF00067	5e-55	6	454	28	439	458	1	p450	Cytochrome P450
RSOL_470370	PF00067	9.8e-50	12	187	257	434	458	1	p450	Cytochrome P450
RSOL_470700	PF00067	7.2e-07	7	67	400	455	458	1	p450	Cytochrome P450
RSOL_472080	PF00067	2.8e-45	4	176	267	442	458	1	p450	Cytochrome P450
RSOL_492870	PF00067	1.6e-66	41	500	1	439	458	1	p450	Cytochrome P450
RSOL_497620	PF00067	4.2e-55	4	310	154	456	458	1	p450	Cytochrome P450
RSOL_497740	PF00067	3.7e-60	10	389	82	454	458	1	p450	Cytochrome P450
RSOL_517530	PF00067	2.1e-58	52	525	15	452	458	1	p450	Cytochrome P450
RSOL_520130	PF00067	1.3e-68	31	471	1	441	458	1	p450	Cytochrome P450
RSOL_531730	PF00067	1.2e-55	20	220	257	457	458	1	p450	Cytochrome P450
RSOL_543470	PF00067	4.2e-07	103	299	1	203	458	1	p450	Cytochrome P450
RSOL_543470	PF00067	2.5e-46	333	499	265	432	458	0	p450	Cytochrome P450
RSOL_543480	PF00067	9.9e-14	5	61	289	345	458	1	p450	Cytochrome P450
RSOL_543490	PF00067	4.7e-08	53	216	1	169	458	1	p450	Cytochrome P450
RSOL_550710	PF00067	1.6e-06	17	177	89	247	458	1	p450	Cytochrome P450
Tyrosinase
RSOL_029680	PF00264	8.3e-35	91	301	3	227	228	1	Tyrosinase	Common central domain of tyrosinase
RSOL_107990	PF00264	1.7e-13	1	57	185	227	228	1	Tyrosinase	Common central domain of tyrosinase
RSOL_142940	PF00264	1.6e-21	10	208	2	138	228	1	Tyrosinase	Common central domain of tyrosinase
RSOL_269850	PF00264	4.4e-33	76	252	5	227	228	1	Tyrosinase	Common central domain of tyrosinase
RSOL_279290	PF00264	1.8e-16	25	129	138	227	228	1	Tyrosinase	Common central domain of tyrosinase
RSOL_336140	PF00264	7.1e-16	80	196	3	137	228	1	Tyrosinase	Common central domain of tyrosinase
RSOL_337340	PF00264	4.7e-15	107	195	3	99	228	1	Tyrosinase	Common central domain of tyrosinase
RSOL_355310	PF00264	2.2e-07	57	145	33	101	228	1	Tyrosinase	Common central domain of tyrosinase
RSOL_355310	PF00264	9.4e-39	267	554	19	226	228	0	Tyrosinase	Common central domain of tyrosinase
RSOL_356150	PF00264	1.2e-09	53	102	3	45	228	1	Tyrosinase	Common central domain of tyrosinase
RSOL_362270	PF00264	3e-21	65	255	3	228	228	1	Tyrosinase	Common central domain of tyrosinase
RSOL_425180	PF00264	1.9e-23	35	221	35	227	228	1	Tyrosinase	Common central domain of tyrosinase
RSOL_460140	PF00264	2.2e-25	80	289	3	227	228	1	Tyrosinase	Common central domain of tyrosinase
Laccase
RSOL_080900	PF00394	4.7e-10	187	354	36	153	155	0	Cu-oxidase	Multicopper oxidase
RSOL_080900	PF07731	3.6e-14	451	547	24	122	130	0	Cu-oxidase_2	Multicopper oxidase
RSOL_080900	PF07732	4.6e-38	21	130	6	118	120	1	Cu-oxidase_3	Multicopper oxidase
RSOL_083890	PF07731	4.8e-20	287	404	27	127	130	1	Cu-oxidase_2	Multicopper oxidase
RSOL_084120	PF00394	3.7e-13	192	359	33	153	155	0	Cu-oxidase	Multicopper oxidase
RSOL_084120	PF07731	6.7e-20	457	578	23	127	130	0	Cu-oxidase_2	Multicopper oxidase
RSOL_084120	PF07732	6e-32	30	139	4	119	120	1	Cu-oxidase_3	Multicopper oxidase
RSOL_094650	PF07732	1.2e-31	32	150	5	118	120	1	Cu-oxidase_3	Multicopper oxidase
RSOL_094660	PF07731	2.1e-07	78	110	97	129	130	1	Cu-oxidase_2	Multicopper oxidase
RSOL_095980	PF07731	1.7e-17	1	92	50	129	130	1	Cu-oxidase_2	Multicopper oxidase
RSOL_138590	PF07732	5.1e-12	28	78	2	53	120	1	Cu-oxidase_3	Multicopper oxidase
RSOL_138810	PF07731	3.5e-13	2	55	78	127	130	1	Cu-oxidase_2	Multicopper oxidase
RSOL_170020	PF00394	1.7e-10	89	159	82	153	155	0	Cu-oxidase	Multicopper oxidase
RSOL_170020	PF07731	1e-21	254	376	22	127	130	1	Cu-oxidase_2	Multicopper oxidase
RSOL_170050	PF07732	2.4e-16	30	100	3	75	120	1	Cu-oxidase_3	Multicopper oxidase
RSOL_171310	PF07731	1e-22	21	147	19	127	130	1	Cu-oxidase_2	Multicopper oxidase
RSOL_171660	PF07731	2.8e-22	124	247	21	127	130	0	Cu-oxidase_2	Multicopper oxidase
RSOL_171660	PF07732	1.6e-25	30	114	3	88	120	1	Cu-oxidase_3	Multicopper oxidase
RSOL_213380	PF00394	6.4e-13	193	362	32	153	155	0	Cu-oxidase	Multicopper oxidase
RSOL_213380	PF07731	1.1e-19	440	548	23	127	130	0	Cu-oxidase_2	Multicopper oxidase
RSOL_213380	PF07732	1.4e-38	29	142	3	119	120	1	Cu-oxidase_3	Multicopper oxidase
RSOL_213610	PF07731	1.2e-16	1	91	50	128	130	1	Cu-oxidase_2	Multicopper oxidase
RSOL_214580	PF07731	3.7e-21	147	272	20	128	130	1	Cu-oxidase_2	Multicopper oxidase
RSOL_225780	PF00394	1.1e-11	179	254	2	90	155	0	Cu-oxidase	Multicopper oxidase
RSOL_225780	PF07731	4.4e-33	407	519	20	129	130	0	Cu-oxidase_2	Multicopper oxidase
RSOL_225780	PF07732	3.5e-41	69	167	20	119	120	1	Cu-oxidase_3	Multicopper oxidase
RSOL_314310	PF00394	4.1e-13	173	361	7	153	155	0	Cu-oxidase	Multicopper oxidase
RSOL_314310	PF07731	1.2e-19	458	593	5	127	130	0	Cu-oxidase_2	Multicopper oxidase
RSOL_314310	PF07732	3.8e-36	28	141	2	118	120	1	Cu-oxidase_3	Multicopper oxidase
RSOL_316480	PF00394	2.6e-12	195	362	33	153	155	0	Cu-oxidase	Multicopper oxidase
RSOL_316480	PF07731	1.6e-19	462	581	25	127	130	0	Cu-oxidase_2	Multicopper oxidase
RSOL_316480	PF07732	1.5e-38	29	141	3	118	120	1	Cu-oxidase_3	Multicopper oxidase
RSOL_392420	PF00394	2.4e-26	187	356	2	154	155	0	Cu-oxidase	Multicopper oxidase
RSOL_392420	PF07731	1.2e-33	450	562	20	129	130	0	Cu-oxidase_2	Multicopper oxidase
RSOL_392420	PF07732	5.9e-46	61	175	3	119	120	1	Cu-oxidase_3	Multicopper oxidase
RSOL_396010	PF00394	7.1e-22	186	327	31	154	155	0	Cu-oxidase	Multicopper oxidase
RSOL_396010	PF07731	4.3e-34	410	533	7	129	130	0	Cu-oxidase_2	Multicopper oxidase
RSOL_396010	PF07732	9.3e-42	67	164	21	119	120	1	Cu-oxidase_3	Multicopper oxidase
RSOL_513150	PF00394	1.7e-36	161	303	2	152	155	0	Cu-oxidase	Multicopper oxidase
RSOL_513150	PF07731	3.4e-32	415	538	2	129	130	0	Cu-oxidase_2	Multicopper oxidase
RSOL_513150	PF07732	1.2e-36	28	149	2	119	120	1	Cu-oxidase_3	Multicopper oxidase
RSOL_513200	PF00394	1.1e-39	161	304	3	154	155	1	Cu-oxidase	Multicopper oxidase
RSOL_513200	PF07731	2.6e-32	344	467	2	129	130	0	Cu-oxidase_2	Multicopper oxidase
RSOL_513200	PF07732	6.1e-35	32	148	6	119	120	0	Cu-oxidase_3	Multicopper oxidase
Terpene synthases
RSOL_094150	PF03936	9.4e-09	4	74	200	268	270	1	Terpene_synth_C	Terpene synthase family, metal binding domain
RSOL_312180	PF03936	4.2e-25	39	284	15	268	270	1	Terpene_synth_C	Terpene synthase family, metal binding domain
RSOL_403460	PF03936	5.9e-25	38	289	14	269	270	1	Terpene_synth_C	Terpene synthase family, metal binding domain
Volvatoxin-like
RSOL_352250	PF01338	5.1e-15	61	166	80	187	230	1	Bac_thur_toxin	Bacillus thuringiensis toxin
Cellolytic enzymes
RSOL_009420	PF00722	1.1e-13	73	230	5	166	185	1	Glyco_hydro_16	Glycosyl hydrolases family 16	1
RSOL_019900	PF00544	1.3e-38	24	187	24	201	201	1	Pec_lyase_C	Pectate lyase	2
RSOL_033850	PF11790	4.6e-26	40	188	9	166	240	1	Glyco_hydro_cc	Glycosyl hydrolase catalytic core	3
RSOL_036430	PF03659	6.5e-81	32	420	1	384	386	1	Glyco_hydro_71	Glycosyl hydrolase family 71	4
RSOL_036740	PF11790	1.5e-28	25	186	1	167	240	1	Glyco_hydro_cc	Glycosyl hydrolase catalytic core	5
RSOL_078120	PF03211	1.3e-63	41	235	14	207	215	1	Pectate_lyase	Pectate lyase	6
RSOL_078150	PF03211	1.1e-60	10	178	38	206	215	1	Pectate_lyase	Pectate lyase	7
RSOL_079240	PF03211	4.2e-16	9	86	130	206	215	1	Pectate_lyase	Pectate lyase	8
RSOL_079460	PF03211	9.7e-28	3	73	32	103	215	1	Pectate_lyase	Pectate lyase	9
RSOL_079460	PF03211	1.4e-15	98	176	129	206	215	0	Pectate_lyase	Pectate lyase	10
RSOL_090830	PF00295	4.2e-37	11	214	120	311	326	1	Glyco_hydro_28	Glycosyl hydrolases family 28	11
RSOL_094270	PF00544	2.5e-19	105	288	5	201	201	1	Pec_lyase_C	Pectate lyase	12
RSOL_099150	PF03443	2.4e-61	5	220	5	236	236	1	Glyco_hydro_61	Glycosyl hydrolase family 61	13
RSOL_108000	PF00150	9e-08	68	221	18	163	287	1	Cellulase	Cellulase (glycosyl hydrolase family 5)	14
RSOL_108690	PF03443	3.1e-14	1	46	191	236	236	1	Glyco_hydro_61	Glycosyl hydrolase family 61	15
RSOL_116430	PF03211	1.8e-62	48	237	15	206	215	1	Pectate_lyase	Pectate lyase	16
RSOL_117180	PF00295	7.2e-07	9	82	245	316	326	1	Glyco_hydro_28	Glycosyl hydrolases family 28	17
RSOL_117410	PF00295	3.7e-34	15	183	147	316	326	1	Glyco_hydro_28	Glycosyl hydrolases family 28	18
RSOL_123520	PF00840	2e-31	1	79	356	433	435	1	Glyco_hydro_7	Glycosyl hydrolase family 7	19
RSOL_143370	PF00704	3.5e-19	4	98	183	280	342	1	Glyco_hydro_18	Glycosyl hydrolases family 18	20
RSOL_143760	PF00295	4.6e-55	3	281	37	314	326	1	Glyco_hydro_28	Glycosyl hydrolases family 28	21
RSOL_144620	PF00704	3.3e-33	64	198	3	135	342	1	Glyco_hydro_18	Glycosyl hydrolases family 18	22
RSOL_155930	PF03443	4.5e-71	4	237	5	235	236	1	Glyco_hydro_61	Glycosyl hydrolase family 61	23
RSOL_166200	PF00840	5.9e-177	19	444	1	434	435	1	Glyco_hydro_7	Glycosyl hydrolase family 7	24
RSOL_190290	PF00150	4.3e-24	42	332	7	263	287	1	Cellulase	Cellulase (glycosyl hydrolase family 5)	25
RSOL_191360	PF03443	4.9e-72	2	232	2	231	236	1	Glyco_hydro_61	Glycosyl hydrolase family 61	26
RSOL_200370	PF00534	2.6e-16	8	95	84	171	172	1	Glycos_transf_1	Glycosyl transferases group 1	27
RSOL_208470	PF03211	1.9e-60	39	233	11	205	215	1	Pectate_lyase	Pectate lyase	28
RSOL_214170	PF00544	3.9e-13	117	302	14	201	201	1	Pec_lyase_C	Pectate lyase	29
RSOL_233940	PF01055	1.4e-80	221	731	9	450	450	1	Glyco_hydro_31	Glycosyl hydrolases family 31	30
RSOL_248910	PF00840	7.3e-206	19	450	1	433	435	1	Glyco_hydro_7	Glycosyl hydrolase family 7	31
RSOL_283940	PF00150	2.2e-11	88	255	18	178	287	1	Cellulase	Cellulase (glycosyl hydrolase family 5)	32
RSOL_284180	PF00150	7.9e-08	98	251	18	163	287	1	Cellulase	Cellulase (glycosyl hydrolase family 5)	33
RSOL_302100	PF00295	2e-49	37	309	1	274	326	1	Glyco_hydro_28	Glycosyl hydrolases family 28	34
RSOL_302940	PF00331	1.6e-99	87	398	2	319	320	0	Glyco_hydro_10	Glycosyl hydrolase family 10	35
RSOL_313380	PF00295	8.6e-42	40	231	1	194	326	1	Glyco_hydro_28	Glycosyl hydrolases family 28	36
RSOL_313690	PF00840	4.9e-206	21	452	1	434	435	1	Glyco_hydro_7	Glycosyl hydrolase family 7	37
RSOL_313700	PF00704	4.1e-78	61	403	2	342	342	1	Glyco_hydro_18	Glycosyl hydrolases family 18	38
RSOL_318730	PF03664	2.1e-134	40	308	1	271	271	1	Glyco_hydro_62	Glycosyl hydrolase family 62	39
RSOL_320710	PF07470	5.1e-17	64	285	47	259	336	1	Glyco_hydro_88	Glycosyl Hydrolase Family 88	40
RSOL_323320	PF04616	2e-45	8	239	67	286	286	1	Glyco_hydro_43	Glycosyl hydrolases family 43	41
RSOL_327670	PF07470	4.2e-20	79	258	45	223	336	1	Glyco_hydro_88	Glycosyl Hydrolase Family 88	42
RSOL_336250	PF00933	9.5e-69	80	307	2	226	227	1	Glyco_hydro_3	Glycosyl hydrolase family 3 N terminal domain	43
RSOL_336360	PF01915	7.3e-47	187	416	2	211	211	1	Glyco_hydro_3_C	Glycosyl hydrolase family 3 C terminal domain	44
RSOL_336360	PF00933	4.4e-09	2	53	67	117	227	0	Glyco_hydro_3	Glycosyl hydrolase family 3 N terminal domain	45
RSOL_336360	PF00933	1.7e-21	55	131	138	227	227	0	Glyco_hydro_3	Glycosyl hydrolase family 3 N terminal domain	46
RSOL_336680	PF00933	3.8e-68	81	294	2	200	227	1	Glyco_hydro_3	Glycosyl hydrolase family 3 N terminal domain	47
RSOL_337120	PF01915	2e-13	395	519	2	105	211	0	Glyco_hydro_3_C	Glycosyl hydrolase family 3 C terminal domain	48
RSOL_337120	PF00933	5.7e-66	80	307	2	226	227	1	Glyco_hydro_3	Glycosyl hydrolase family 3 N terminal domain	49
RSOL_337320	PF01915	2.6e-24	1	98	139	210	211	1	Glyco_hydro_3_C	Glycosyl hydrolase family 3 C terminal domain	50
RSOL_337470	PF00723	3.2e-87	35	443	3	447	448	1	Glyco_hydro_15	Glycosyl hydrolases family 15	51
RSOL_359190	PF03443	1.1e-14	86	146	166	226	236	1	Glyco_hydro_61	Glycosyl hydrolase family 61	52
RSOL_363110	PF03443	7.7e-17	3	58	97	153	236	1	Glyco_hydro_61	Glycosyl hydrolase family 61	53
RSOL_390580	PF00331	1.4e-103	85	379	3	319	320	1	Glyco_hydro_10	Glycosyl hydrolase family 10	54
RSOL_396200	PF00150	1.3e-12	34	357	6	263	287	1	Cellulase	Cellulase (glycosyl hydrolase family 5)	55
RSOL_419490	PF00704	1.2e-85	58	399	2	342	342	1	Glyco_hydro_18	Glycosyl hydrolases family 18	56
RSOL_423460	PF01083	1.4e-16	4	108	69	166	179	1	Cutinase	Cutinase	57
RSOL_423560	PF01083	1.7e-26	14	190	2	177	179	1	Cutinase	Cutinase	58
RSOL_423570	PF01083	3.1e-28	23	212	2	178	179	1	Cutinase	Cutinase	59
RSOL_424250	PF01083	1.1e-14	9	105	74	163	179	1	Cutinase	Cutinase	60
RSOL_425320	PF04616	1e-44	20	312	1	286	286	1	Glyco_hydro_43	Glycosyl hydrolases family 43	61
RSOL_434120	PF03211	1.1e-48	71	220	61	212	215	1	Pectate_lyase	Pectate lyase	62
RSOL_434140	PF03211	1.5e-49	16	157	66	206	215	1	Pectate_lyase	Pectate lyase	63
RSOL_437820	PF01532	3.9e-15	41	90	2	51	453	1	Glyco_hydro_47	Glycosyl hydrolase family 47	64
RSOL_437820	PF01532	4.4e-56	99	347	210	452	453	0	Glyco_hydro_47	Glycosyl hydrolase family 47	65
RSOL_438180	PF01532	3.2e-92	41	422	2	375	453	1	Glyco_hydro_47	Glycosyl hydrolase family 47	66
RSOL_438660	PF00295	9.6e-32	39	250	1	215	326	1	Glyco_hydro_28	Glycosyl hydrolases family 28	67
RSOL_438680	PF00544	2.2e-21	120	298	11	201	201	1	Pec_lyase_C	Pectate lyase	68
RSOL_439960	PF03211	4.8e-59	38	183	4	152	215	1	Pectate_lyase	Pectate lyase	69
RSOL_444260	PF04616	7.2e-46	12	290	7	286	286	1	Glyco_hydro_43	Glycosyl hydrolases family 43	70
RSOL_444440	PF01095	7.5e-37	34	298	8	275	298	1	Pectinesterase	Pectinesterase	71
RSOL_446740	PF01915	7.2e-63	364	595	1	211	211	0	Glyco_hydro_3_C	Glycosyl hydrolase family 3 C terminal domain	72
RSOL_446740	PF00933	3.2e-79	71	278	3	227	227	1	Glyco_hydro_3	Glycosyl hydrolase family 3 N terminal domain	73
RSOL_450450	PF01670	5.8e-21	102	255	4	145	156	0	Glyco_hydro_12	Glycosyl hydrolase family 12	74
RSOL_450460	PF01670	3.6e-37	113	268	4	156	156	0	Glyco_hydro_12	Glycosyl hydrolase family 12	75
RSOL_455000	PF04616	8.8e-41	20	301	1	278	286	1	Glyco_hydro_43	Glycosyl hydrolases family 43	76
RSOL_463680	PF00295	1.4e-42	80	406	25	310	326	1	Glyco_hydro_28	Glycosyl hydrolases family 28	77
RSOL_464710	PF07745	1.7e-106	23	349	1	332	332	1	Glyco_hydro_53	Glycosyl hydrolase family 53	78
RSOL_466140	PF01915	8.7e-63	66	298	1	211	211	1	Glyco_hydro_3_C	Glycosyl hydrolase family 3 C terminal domain	79
RSOL_466250	PF01095	3.8e-30	4	159	105	275	298	1	Pectinesterase	Pectinesterase	80
RSOL_468640	PF04616	1.2e-40	34	311	9	285	286	1	Glyco_hydro_43	Glycosyl hydrolases family 43	81
RSOL_470860	PF00544	3.1e-36	69	252	3	201	201	1	Pec_lyase_C	Pectate lyase	82
RSOL_470870	PF00544	1.9e-38	73	253	6	201	201	1	Pec_lyase_C	Pectate lyase	83
RSOL_471650	PF11790	7.5e-28	42	188	11	166	240	1	Glyco_hydro_cc	Glycosyl hydrolase catalytic core	84
RSOL_473100	PF00295	1.1e-43	85	332	38	282	326	1	Glyco_hydro_28	Glycosyl hydrolases family 28	85
RSOL_480020	PF00331	1.2e-84	22	260	2	248	320	1	Glyco_hydro_10	Glycosyl hydrolase family 10	86
RSOL_480020	PF00331	1.5e-09	273	308	281	319	320	0	Glyco_hydro_10	Glycosyl hydrolase family 10	87
RSOL_481650	PF00331	2.5e-102	22	315	2	319	320	1	Glyco_hydro_10	Glycosyl hydrolase family 10	88
RSOL_481770	PF00331	6.5e-18	22	98	2	77	320	1	Glyco_hydro_10	Glycosyl hydrolase family 10	89
RSOL_483050	PF00331	7.7e-84	33	319	3	317	320	1	Glyco_hydro_10	Glycosyl hydrolase family 10	90
RSOL_483200	PF00331	2.4e-93	23	287	26	315	320	1	Glyco_hydro_10	Glycosyl hydrolase family 10	91
RSOL_491200	PF01095	1.1e-31	158	366	88	295	298	0	Pectinesterase	Pectinesterase	92
RSOL_498410	PF00295	5.1e-34	3	209	106	313	326	1	Glyco_hydro_28	Glycosyl hydrolases family 28	93
RSOL_498420	PF00295	1.7e-05	38	111	1	83	326	1	Glyco_hydro_28	Glycosyl hydrolases family 28	94
RSOL_498420	PF00295	1.9e-25	123	245	116	231	326	0	Glyco_hydro_28	Glycosyl hydrolases family 28	95
RSOL_513650	PF03211	9.2e-68	40	236	8	206	215	1	Pectate_lyase	Pectate lyase	96
RSOL_521700	PF00704	2.7e-82	13	339	19	342	342	1	Glyco_hydro_18	Glycosyl hydrolases family 18	97
RSOL_545270	PF00332	1.4e-09	283	378	214	305	310	0	Glyco_hydro_17	Glycosyl hydrolases family 17	98
RSOL_545620	PF00332	1.1e-09	308	402	215	305	310	0	Glyco_hydro_17	Glycosyl hydrolases family 17	99
Drug resistance
RSOL_433070	KOG0054	1e-105	50	376	1	295	1104	1376	1381	Multidrug resistance-associated protein/mitoxantrone resistance protein, ABC superfamily	Q	Secondary metabolites biosynthesis, transport and catabolism
RSOL_415500	KOG0054	2e-50	54	193	172	321	1230	1376	1381	Multidrug resistance-associated protein/mitoxantrone resistance protein, ABC superfamily	Q	Secondary metabolites biosynthesis, transport and catabolism
RSOL_416010	KOG0054	3e-06	23	47.2	180	318	36	170	1381	Multidrug resistance-associated protein/mitoxantrone resistance protein, ABC superfamily	Q	Secondary metabolites biosynthesis, transport and catabolism
RSOL_433060	KOG0054	4e-26	52	111	81	155	1302	1376	1381	Multidrug resistance-associated protein/mitoxantrone resistance protein, ABC superfamily	Q	Secondary metabolites biosynthesis, transport and catabolism
RSOL_302380	KOG0055	3e-51	32	197	400	707	307	588	1228	Multidrug/pheromone exporter, ABC superfamily	Q	Secondary metabolites biosynthesis, transport and catabolism
RSOL_457520	KOG0055	0.0	37	970	17	1258	5	1218	1228	Multidrug/pheromone exporter, ABC superfamily	Q	Secondary metabolites biosynthesis, transport and catabolism
RSOL_079020	KOG0055	2e-35	29	144	83	342	353	594	1228	Multidrug/pheromone exporter, ABC superfamily	Q	Secondary metabolites biosynthesis, transport and catabolism
Tannases
RSOL_083090	PF07519	7.2e-18	4	84	129	207	475	1	Tannase	Tannase and feruloyl esterase
RSOL_032990	PF07519	6.9e-56	14	331	157	473	475	1	Tannase	Tannase and feruloyl esterase
RSOL_033420	PF07519	0.00012	80	145	13	70	475	1	Tannase	Tannase and feruloyl esterase
RSOL_116330	PF07519	2.3e-96	101	552	15	473	475	1	Tannase	Tannase and feruloyl esterase
AG8
Cytochrome P450
RSAG8_00997	PF00067	2.6e-05	16	144	90	221	458	1	p450	Cytochrome P450
RSAG8_01042	PF00067	7.7e-24	35	377	6	367	458	1	p450	Cytochrome P450
RSAG8_03125	PF00067	3.5e-15	38	215	1	182	458	1	p450	Cytochrome P450
RSAG8_03415	PF00067	9e-24	2	137	208	336	458	1	p450	Cytochrome P450
RSAG8_03941	PF00067	5.3e-20	1	82	367	443	458	1	p450	Cytochrome P450
RSAG8_04107	PF00067	1.4e-14	38	240	3	205	458	1	p450	Cytochrome P450
RSAG8_05060	PF00067	0.00012	9	43	399	433	458	1	p450	Cytochrome P450
RSAG8_05362	PF00067	5.5e-12	32	237	1	203	458	1	p450	Cytochrome P450
RSAG8_05362	PF00067	3.5e-18	393	487	337	440	458	0	p450	Cytochrome P450
RSAG8_05391	PF00067	3e-29	138	297	277	439	458	0	p450	Cytochrome P450
RSAG8_05586	PF00067	9.7e-20	8	213	70	260	458	1	p450	Cytochrome P450
RSAG8_06176	PF00067	1.1e-05	19	85	371	441	458	1	p450	Cytochrome P450
RSAG8_06177	PF00067	3.7e-46	40	217	263	444	458	1	p450	Cytochrome P450
RSAG8_07376	PF00067	2e-05	781	865	311	390	458	0	p450	Cytochrome P450
RSAG8_07715	PF00067	4.6e-06	35	219	1	203	458	1	p450	Cytochrome P450
RSAG8_07715	PF00067	1.1e-47	285	439	278	436	458	0	p450	Cytochrome P450
RSAG8_08230	PF00067	3.2e-17	290	388	338	437	458	0	p450	Cytochrome P450
RSAG8_09020	PF00067	2.8e-09	61	197	1	135	458	1	p450	Cytochrome P450
RSAG8_09466	PF00067	1.2e-05	13	149	47	169	458	1	p450	Cytochrome P450
RSAG8_09466	PF00067	2.3e-22	242	339	347	444	458	0	p450	Cytochrome P450
RSAG8_09597	PF00067	0.00019	45	121	1	77	458	1	p450	Cytochrome P450
RSAG8_09598	PF00067	1.4e-41	1	163	272	436	458	1	p450	Cytochrome P450
RSAG8_10344	PF00067	1e-43	58	473	20	387	458	1	p450	Cytochrome P450
RSAG8_10344	PF00067	7.3e-20	473	542	372	440	458	0	p450	Cytochrome P450
RSAG8_10346	PF00067	3.3e-49	16	257	195	443	458	1	p450	Cytochrome P450
RSAG8_11263	PF00067	4.7e-39	1	166	286	455	458	1	p450	Cytochrome P450
RSAG8_11267	PF00067	7.2e-59	37	478	2	444	458	1	p450	Cytochrome P450
RSAG8_11409	PF00067	1.9e-07	1	39	398	436	458	1	p450	Cytochrome P450
RSAG8_11411	PF00067	6.1e-15	62	334	10	264	458	1	p450	Cytochrome P450
RSAG8_11569	PF00067	2.2e-07	30	222	1	193	458	1	p450	Cytochrome P450
RSAG8_11569	PF00067	7.2e-41	265	445	256	440	458	0	p450	Cytochrome P450
RSAG8_11574	PF00067	1.8e-15	2	101	335	445	458	1	p450	Cytochrome P450
RSAG8_11725	PF00067	5.4e-11	55	206	18	166	458	1	p450	Cytochrome P450
RSAG8_11725	PF00067	1.3e-18	263	372	345	452	458	0	p450	Cytochrome P450
RSAG8_11830	PF00067	2.3e-40	18	187	281	455	458	1	p450	Cytochrome P450
RSAG8_11843	PF00067	3.2e-07	1	44	398	441	458	1	p450	Cytochrome P450
RSAG8_11946	PF00067	1.1e-27	1	119	318	429	458	1	p450	Cytochrome P450
RSAG8_11994	PF00067	0.00018	5	144	114	254	458	1	p450	Cytochrome P450
RSAG8_12475	PF00067	1.1e-11	39	225	1	171	458	1	p450	Cytochrome P450
RSAG8_12728	PF00067	8e-11	4	74	263	333	458	1	p450	Cytochrome P450
RSAG8_12987	PF00067	2.5e-19	14	237	49	261	458	1	p450	Cytochrome P450
RSAG8_13315	PF00067	1.3e-12	1	72	364	440	458	1	p450	Cytochrome P450
RSAG8_13433	PF00067	1.3e-09	1	39	400	439	458	1	p450	Cytochrome P450
Cellolytic enzymes
RSAG8_00987	PF00982	1.1e-64	1	188	158	352	474	1	Glyco_transf_20	Glycosyltransferase family 20
RSAG8_01017	PF00332	1.1e-09	115	195	229	305	310	1	Glyco_hydro_17	Glycosyl hydrolases family 17
RSAG8_01146	PF00150	2.1e-29	48	194	15	164	287	1	Cellulase	Cellulase (glycosyl hydrolase family 5)
RSAG8_01303	PF03659	6.3e-57	1	334	36	343	386	1	Glyco_hydro_71	Glycosyl hydrolase family 71
RSAG8_01386	PF11790	6.9e-28	41	147	136	240	240	1	Glyco_hydro_cc	Glycosyl hydrolase catalytic core
RSAG8_01480	PF01532	5.7e-33	54	150	2	97	453	1	Glyco_hydro_47	Glycosyl hydrolase family 47
RSAG8_01550	PF01501	1.2e-07	77	161	40	125	242	1	Glyco_transf_8	Glycosyl transferase family 8
RSAG8_01616	PF00544	5.6e-40	64	224	6	179	201	1	Pec_lyase_C	Pectate lyase
RSAG8_01979	PF00295	4e-40	87	304	40	259	326	1	Glyco_hydro_28	Glycosyl hydrolases family 28
RSAG8_01980	PF00295	3.6e-45	84	332	37	282	326	1	Glyco_hydro_28	Glycosyl hydrolases family 28
RSAG8_02248	PF07470	6e-07	29	87	2	56	336	0	Glyco_hydro_88	Glycosyl Hydrolase Family 88
RSAG8_02248	PF07470	2e-22	95	200	229	335	336	0	Glyco_hydro_88	Glycosyl Hydrolase Family 88
RSAG8_02735	PF03211	1.6e-24	1	83	56	145	215	1	Pectate_lyase	Pectate lyase
RSAG8_03071	PF07971	2.4e-26	264	377	4	118	500	1	Glyco_hydro_92	Glycosyl hydrolase family 92
RSAG8_03308	PF01083	1.4e-11	29	117	1	95	179	1	Cutinase	Cutinase
RSAG8_03425	PF00704	2.6e-57	61	298	2	229	342	1	Glyco_hydro_18	Glycosyl hydrolases family 18
RSAG8_03592	PF00295	7.6e-46	84	333	37	281	326	1	Glyco_hydro_28	Glycosyl hydrolases family 28
RSAG8_04821	PF01095	2.3e-13	75	131	213	266	298	0	Pectinesterase	Pectinesterase
RSAG8_04993	PF01095	2.5e-14	3	84	216	295	298	1	Pectinesterase	Pectinesterase
RSAG8_05097	PF01532	1.2e-16	40	82	410	452	453	1	Glyco_hydro_47	Glycosyl hydrolase family 47
RSAG8_05130	PF00295	6.3e-46	10	343	1	312	326	1	Glyco_hydro_28	Glycosyl hydrolases family 28
RSAG8_05321	PF00331	2.4e-15	104	185	2	80	320	0	Glyco_hydro_10	Glycosyl hydrolase family 10
RSAG8_05321	PF00331	3.5e-23	201	300	219	319	320	0	Glyco_hydro_10	Glycosyl hydrolase family 10
RSAG8_05471	PF03443	8.8e-15	7	110	5	118	236	1	Glyco_hydro_61	Glycosyl hydrolase family 61
RSAG8_05471	PF03443	1.1e-06	113	149	199	235	236	0	Glyco_hydro_61	Glycosyl hydrolase family 61
RSAG8_05527	PF00150	2e-05	233	304	200	273	287	0	Cellulase	Cellulase (glycosyl hydrolase family 5)
RSAG8_05551	PF00232	7.1e-54	57	178	2	122	455	1	Glyco_hydro_1	Glycosyl hydrolase family 1
RSAG8_05686	PF03443	2.9e-52	1	225	1	235	236	1	Glyco_hydro_61	Glycosyl hydrolase family 61
RSAG8_06010	PF01055	1.9e-16	73	289	2	179	450	1	Glyco_hydro_31	Glycosyl hydrolases family 31
RSAG8_06034	PF07745	2.3e-80	1	257	72	332	332	1	Glyco_hydro_53	Glycosyl hydrolase family 53
RSAG8_06308	PF03443	1.2e-51	5	195	5	196	236	1	Glyco_hydro_61	Glycosyl hydrolase family 61
RSAG8_06644	PF03211	5e-28	40	124	7	93	215	1	Pectate_lyase	Pectate lyase
RSAG8_06646	PF03211	4.5e-33	40	130	7	99	215	1	Pectate_lyase	Pectate lyase
RSAG8_06741	PF11790	1.3e-22	3	121	128	240	240	1	Glyco_hydro_cc	Glycosyl hydrolase catalytic core
RSAG8_06852	PF01083	6.1e-21	61	242	2	174	179	1	Cutinase	Cutinase
RSAG8_06866	PF01083	1.9e-17	15	126	2	123	179	1	Cutinase	Cutinase
RSAG8_06868	PF01083	2.9e-13	5	117	61	177	179	1	Cutinase	Cutinase
RSAG8_06889	PF00722	4.7e-07	1	112	50	166	185	1	Glyco_hydro_16	Glycosyl hydrolases family 16
RSAG8_06894	PF01301	1e-55	79	261	1	177	319	1	Glyco_hydro_35	Glycosyl hydrolases family 35
RSAG8_06901	PF00295	1.1e-07	40	113	1	83	326	1	Glyco_hydro_28	Glycosyl hydrolases family 28
RSAG8_06901	PF00295	3.6e-35	121	297	142	321	326	0	Glyco_hydro_28	Glycosyl hydrolases family 28
RSAG8_07159	PF00331	4.3e-80	22	245	2	234	320	1	Glyco_hydro_10	Glycosyl hydrolase family 10
RSAG8_07434	PF03211	2.9e-31	8	85	66	143	215	1	Pectate_lyase	Pectate lyase
RSAG8_07489	PF03211	1.7e-24	40	119	13	93	215	1	Pectate_lyase	Pectate lyase
RSAG8_07489	PF03211	2.1e-32	120	193	75	148	215	0	Pectate_lyase	Pectate lyase
RSAG8_07634	PF00544	1.6e-11	103	182	67	146	201	0	Pec_lyase_C	Pectate lyase
RSAG8_07634	PF00544	2.5e-15	185	254	132	201	201	0	Pec_lyase_C	Pectate lyase
RSAG8_07642	PF04616	2e-37	30	280	40	286	286	1	Glyco_hydro_43	Glycosyl hydrolases family 43
RSAG8_07730	PF03443	3.3e-11	52	92	195	236	236	0	Glyco_hydro_61	Glycosyl hydrolase family 61
RSAG8_07751	PF00722	8.5e-08	182	342	9	151	185	0	Glyco_hydro_16	Glycosyl hydrolases family 16
RSAG8_08026	PF03211	2.1e-65	59	238	28	206	215	1	Pectate_lyase	Pectate lyase
RSAG8_09107	PF01095	7.9e-19	119	238	150	276	298	0	Pectinesterase	Pectinesterase
RSAG8_09147	PF01915	5.6e-50	31	279	2	210	211	1	Glyco_hydro_3_C	Glycosyl hydrolase family 3 C terminal domain
RSAG8_09173	PF01670	1.1e-34	45	199	2	156	156	1	Glyco_hydro_12	Glycosyl hydrolase family 12
RSAG8_09263	PF00295	9.4e-25	1	138	176	314	326	1	Glyco_hydro_28	Glycosyl hydrolases family 28
RSAG8_09373	PF01183	2.6e-12	32	78	1	47	181	1	Glyco_hydro_25	Glycosyl hydrolases family 25
RSAG8_09545	PF00840	1.7e-166	18	358	1	345	435	1	Glyco_hydro_7	Glycosyl hydrolase family 7
RSAG8_09545	PF00840	5.5e-05	359	385	408	434	435	0	Glyco_hydro_7	Glycosyl hydrolase family 7
RSAG8_09555	PF03443	1.3e-45	4	175	5	175	236	1	Glyco_hydro_61	Glycosyl hydrolase family 61
RSAG8_09962	PF03211	1e-64	48	237	15	206	215	1	Pectate_lyase	Pectate lyase
RSAG8_10317	PF03443	1.5e-24	42	138	145	235	236	1	Glyco_hydro_61	Glycosyl hydrolase family 61
RSAG8_10720	PF00150	2.7e-42	1	241	40	286	287	1	Cellulase	Cellulase (glycosyl hydrolase family 5)
RSAG8_10724	PF00295	9.6e-55	120	411	1	296	326	1	Glyco_hydro_28	Glycosyl hydrolases family 28
RSAG8_10724	PF00295	1.7e-38	412	585	136	314	326	0	Glyco_hydro_28	Glycosyl hydrolases family 28
RSAG8_10914	PF03443	4.8e-10	16	85	173	235	236	1	Glyco_hydro_61	Glycosyl hydrolase family 61
RSAG8_11172	PF01915	2.1e-35	372	538	2	148	211	0	Glyco_hydro_3_C	Glycosyl hydrolase family 3 C terminal domain
RSAG8_11172	PF01915	2.4e-05	582	623	172	211	211	0	Glyco_hydro_3_C	Glycosyl hydrolase family 3 C terminal domain
RSAG8_11172	PF00933	1.2e-68	173	368	3	203	227	1	Glyco_hydro_3	Glycosyl hydrolase family 3 N terminal domain
RSAG8_11181	PF07470	1.1e-17	177	399	116	334	336	1	Glyco_hydro_88	Glycosyl Hydrolase Family 88
RSAG8_11205	PF00150	2.5e-11	130	364	61	284	287	0	Cellulase	Cellulase (glycosyl hydrolase family 5)
RSAG8_11541	PF00840	3.4e-98	1	221	212	434	435	1	Glyco_hydro_7	Glycosyl hydrolase family 7
RSAG8_11542	PF00840	5.8e-180	19	386	1	370	435	1	Glyco_hydro_7	Glycosyl hydrolase family 7
RSAG8_11636	PF01670	2.4e-26	110	259	5	154	156	1	Glyco_hydro_12	Glycosyl hydrolase family 12
RSAG8_11777	PF00535	5.4e-11	134	242	2	111	169	1	Glycos_transf_2	Glycosyl transferase family 2
RSAG8_12042	PF00295	1.2e-23	123	310	51	239	326	1	Glyco_hydro_28	Glycosyl hydrolases family 28
RSAG8_12115	PF03443	1.9e-45	31	198	50	228	236	1	Glyco_hydro_61	Glycosyl hydrolase family 61
RSAG8_12367	PF00150	1.7e-45	55	324	29	285	287	1	Cellulase	Cellulase (glycosyl hydrolase family 5)
RSAG8_12429	PF00295	2.2e-18	31	133	107	197	326	1	Glyco_hydro_28	Glycosyl hydrolases family 28
RSAG8_12756	PF03211	2.7e-45	1	130	78	206	215	1	Pectate_lyase	Pectate lyase
RSAG8_12866	PF00150	3.2e-11	95	265	104	259	287	1	Cellulase	Cellulase (glycosyl hydrolase family 5)
RSAG8_12937	PF03211	9.2e-29	1	113	98	212	215	1	Pectate_lyase	Pectate lyase
RSAG8_12984	PF00295	2.8e-55	76	368	30	312	326	0	Glyco_hydro_28	Glycosyl hydrolases family 28
RSAG8_13331	PF07745	7e-100	23	324	1	302	332	1	Glyco_hydro_53	Glycosyl hydrolase family 53
RSAG8_13555	PF03443	1e-10	3	89	4	88	236	1	Glyco_hydro_61	Glycosyl hydrolase family 61
RSAG8_13555	PF03443	3.1e-07	90	128	190	230	236	0	Glyco_hydro_61	Glycosyl hydrolase family 61
RSAG8_13662	PF01301	2.2e-12	1	48	264	316	319	0	Glyco_hydro_35	Glycosyl hydrolases family 35
RSAG8_13915	PF03443	1.9e-44	1	163	67	230	236	1	Glyco_hydro_61	Glycosyl hydrolase family 61
Laccases
RSAG8_03355	PF07732	7.7e-27	66	139	45	119	120	1	Cu-oxidase_3	Multicopper oxidase
RSAG8_03380	PF07732	6e-46	64	178	3	119	120	1	Cu-oxidase_3	Multicopper oxidase
RSAG8_03380	PF00394	3.3e-23	190	320	2	123	155	0	Cu-oxidase	Multicopper oxidase
RSAG8_04018	PF07731	3.3e-31	73	201	4	129	130	1	Cu-oxidase_2	Multicopper oxidase
RSAG8_04019	PF07732	2.7e-22	6	69	9	72	120	1	Cu-oxidase_3	Multicopper oxidase
RSAG8_06349	PF07732	8.7e-34	32	125	6	101	120	1	Cu-oxidase_3	Multicopper oxidase
RSAG8_09777	PF07731	1.6e-34	108	231	7	129	130	1	Cu-oxidase_2	Multicopper oxidase
RSAG8_09778	PF07731	2.4e-21	173	227	75	129	130	1	Cu-oxidase_2	Multicopper oxidase
RSAG8_09788	PF07732	2.3e-23	28	95	2	70	120	1	Cu-oxidase_3	Multicopper oxidase
RSAG8_10765	PF00394	4.4e-47	37	193	1	155	155	1	Cu-oxidase	Multicopper oxidase
RSAG8_10915	PF07732	3.3e-15	2	62	56	118	120	1	Cu-oxidase_3	Multicopper oxidase
RSAG8_10915	PF07731	1.4e-12	430	487	75	128	130	0	Cu-oxidase_2	Multicopper oxidase
RSAG8_12938	PF07731	4e-20	444	577	6	126	130	0	Cu-oxidase_2	Multicopper oxidase
RSAG8_12938	PF07732	3.5e-22	78	146	2	71	120	0	Cu-oxidase_3	Multicopper oxidase
RSAG8_13161	PF07731	9.7e-20	31	155	21	128	130	1	Cu-oxidase_2	Multicopper oxidase
RSAG8_13162	PF07732	8.8e-16	29	82	3	57	120	1	Cu-oxidase_3	Multicopper oxidase
Terpene syntheses
RSAG8_10834	PF03936	5.3e-06	93	230	121	268	270	1	Terpene_synth_C	Terpene synthase family, metal binding domain
RSAG8_10875	PF03936	2.7e-09	27	190	12	182	270	1	Terpene_synth_C	Terpene synthase family, metal binding domain
Tyrosinases
RSAG8_00501	PF00264	1.7e-17	20	132	94	226	228	1	Tyrosinase	Common central domain of tyrosinase
RSAG8_05398	PF00264	1.4e-10	70	119	3	68	228	0	Tyrosinase	Common central domain of tyrosinase
RSAG8_07427	PF00264	4e-25	3	148	55	227	228	1	Tyrosinase	Common central domain of tyrosinase
RSAG8_09158	PF00264	4.1e-06	3	107	55	173	228	1	Tyrosinase	Common central domain of tyrosinase
RSAG8_10166	PF00264	5.4e-12	87	153	4	93	228	1	Tyrosinase	Common central domain of tyrosinase
RSAG8_10881	PF00264	9e-08	40	83	181	227	228	1	Tyrosinase	Common central domain of tyrosinase
RSAG8_13219	PF00264	2.3e-05	76	137	28	79	228	1	Tyrosinase	Common central domain of tyrosinase
RSAG8_13220	PF00264	7.5e-09	33	83	167	227	228	1	Tyrosinase	Common central domain of tyrosinase
RSAG8_13595	PF00264	4.1e-23	1	139	65	227	228	1	Tyrosinase	Common central domain of tyrosinase
Drug resistance
RSAG8_00979	KOG0055	4e-18	30	85.6	50	195	337	483	1228	Multidrug/pheromone exporter, ABC superfamily	Q	Secondary metabolites biosynthesis, transport and catabolism
RSAG8_00981	KOG0055	7e-05	30	39.4	32	100	322	388	1228	Multidrug/pheromone exporter, ABC superfamily	Q	Secondary metabolites biosynthesis, transport and catabolism
RSAG8_09968	KOG0054	3e-09	25	59.1	385	579	1171	1366	1381	Multidrug resistance-associated protein/mitoxantrone resistance protein, ABC superfamily	Q	Secondary metabolites biosynthesis, transport and catabolism
RSAG8_10013	KOG0055	3e-17	33	85.3	497	629	443	545	1228	Multidrug/pheromone exporter, ABC superfamily	Q	Secondary metabolites biosynthesis, transport and catabolism
RSAG8_12654	KOG0055	3e-36	37	144	18	151	1094	1227	1228	Multidrug/pheromone exporter, ABC superfamily	Q	Secondary metabolites biosynthesis, transport and catabolism
Tannases
RSAG8_06254	PF07519	3.4e-06	71	136	171	234	475	1	Tannase	Tannase and feruloyl esterase
AG1-IB
Cytochrome P450
RSOLAG1IB_10029	PF00067	1.4e-54	3	403	54	437	458	1	p450	Cytochrome P450
RSOLAG1IB_10067	PF00067	2.9e-61	55	485	1	433	458	1	p450	Cytochrome P450
RSOLAG1IB_10115	PF00067	2.7e-17	1	81	286	366	458	1	p450	Cytochrome P450
RSOLAG1IB_10115	PF00067	1.9e-14	97	167	365	439	458	0	p450	Cytochrome P450
RSOLAG1IB_10116	PF00067	1e-08	131	301	35	202	458	1	p450	Cytochrome P450
RSOLAG1IB_10277	PF00067	3.7e-66	8	412	35	432	458	1	p450	Cytochrome P450
RSOLAG1IB_10286	PF00067	3.4e-67	40	524	1	438	458	1	p450	Cytochrome P450
RSOLAG1IB_10287	PF00067	1.5e-75	52	533	6	442	458	1	p450	Cytochrome P450
RSOLAG1IB_10289	PF00067	1.3e-09	234	458	30	246	458	1	p450	Cytochrome P450
RSOLAG1IB_10289	PF00067	1.3e-56	501	739	195	433	458	0	p450	Cytochrome P450
RSOLAG1IB_10425	PF00067	3e-21	6	250	1	258	458	1	p450	Cytochrome P450
RSOLAG1IB_10425	PF00067	5.7e-30	287	420	323	455	458	0	p450	Cytochrome P450
RSOLAG1IB_10491	PF00067	1.5e-48	31	246	218	429	458	1	p450	Cytochrome P450
RSOLAG1IB_10679	PF00067	1.1e-37	162	438	91	350	458	0	p450	Cytochrome P450
RSOLAG1IB_10758	PF00067	1.7e-44	16	247	191	406	458	1	p450	Cytochrome P450
RSOLAG1IB_10758	PF00067	4.1e-59	259	591	140	437	458	0	p450	Cytochrome P450
RSOLAG1IB_10773	PF00067	1.7e-08	14	209	93	280	458	1	p450	Cytochrome P450
RSOLAG1IB_10778	PF00067	5.4e-73	34	477	1	437	458	1	p450	Cytochrome P450
RSOLAG1IB_1106	PF00067	1.4e-16	1	85	367	451	458	1	p450	Cytochrome P450
RSOLAG1IB_1107	PF00067	1.5e-10	1	79	286	365	458	1	p450	Cytochrome P450
RSOLAG1IB_1109	PF00067	4.4e-05	33	107	1	75	458	1	p450	Cytochrome P450
RSOLAG1IB_11121	PF00067	1.9e-09	40	169	1	128	458	1	p450	Cytochrome P450
RSOLAG1IB_11190	PF00067	5.4e-20	4	238	123	354	458	1	p450	Cytochrome P450
RSOLAG1IB_11413	PF00067	1.5e-05	48	160	8	129	458	0	p450	Cytochrome P450
RSOLAG1IB_11436	PF00067	2.8e-08	145	379	40	275	458	0	p450	Cytochrome P450
RSOLAG1IB_11698	PF00067	3.3e-18	4	118	344	455	458	1	p450	Cytochrome P450
RSOLAG1IB_11889	PF00067	1.1e-63	35	473	1	434	458	1	p450	Cytochrome P450
RSOLAG1IB_12117	PF00067	9.5e-29	4	216	154	359	458	1	p450	Cytochrome P450
RSOLAG1IB_12281	PF00067	6.8e-07	103	254	122	260	458	1	p450	Cytochrome P450
RSOLAG1IB_12302	PF00067	1.4e-63	121	505	76	429	458	1	p450	Cytochrome P450
RSOLAG1IB_12437	PF00067	4.3e-35	1	162	282	439	458	1	p450	Cytochrome P450
RSOLAG1IB_12448	PF00067	1.1e-14	2	96	355	443	458	1	p450	Cytochrome P450
RSOLAG1IB_12532	PF00067	1.6e-18	4	118	344	455	458	1	p450	Cytochrome P450
RSOLAG1IB_1398	PF00067	5.6e-14	2	125	1	125	458	1	p450	Cytochrome P450
RSOLAG1IB_1399	PF00067	4.2e-46	31	228	245	436	458	1	p450	Cytochrome P450
RSOLAG1IB_1996	PF00067	8.5e-70	37	472	1	433	458	1	p450	Cytochrome P450
RSOLAG1IB_2007	PF00067	3e-69	19	423	34	436	458	1	p450	Cytochrome P450
RSOLAG1IB_2080	PF00067	5e-63	5	427	44	443	458	1	p450	Cytochrome P450
RSOLAG1IB_2700	PF00067	2.6e-11	41	236	1	193	458	1	p450	Cytochrome P450
RSOLAG1IB_5065	PF00067	5e-05	8	160	143	276	458	1	p450	Cytochrome P450
RSOLAG1IB_5089	PF00067	1.6e-50	52	483	8	405	458	1	p450	Cytochrome P450
RSOLAG1IB_5092	PF00067	3.9e-37	51	435	8	358	458	1	p450	Cytochrome P450
RSOLAG1IB_5613	PF00067	4.3e-52	13	288	188	455	458	1	p450	Cytochrome P450
RSOLAG1IB_5982	PF00067	2.8e-09	27	120	1	96	458	1	p450	Cytochrome P450
RSOLAG1IB_6148	PF00067	1.1e-20	6	241	1	246	458	1	p450	Cytochrome P450
RSOLAG1IB_6148	PF00067	3.5e-31	245	380	322	456	458	0	p450	Cytochrome P450
RSOLAG1IB_6149	PF00067	5e-55	5	297	151	440	458	1	p450	Cytochrome P450
RSOLAG1IB_6162	PF00067	1.1e-15	181	394	147	357	458	1	p450	Cytochrome P450
RSOLAG1IB_6199	PF00067	1.1e-55	35	358	139	455	458	1	p450	Cytochrome P450
RSOLAG1IB_6200	PF00067	8.5e-80	60	522	1	456	458	1	p450	Cytochrome P450
RSOLAG1IB_6213	PF00067	2.6e-67	25	426	46	442	458	1	p450	Cytochrome P450
RSOLAG1IB_6215	PF00067	6.3e-53	51	271	232	442	458	1	p450	Cytochrome P450
RSOLAG1IB_6229	PF00067	0.00011	72	167	19	115	458	1	p450	Cytochrome P450
RSOLAG1IB_6239	PF00067	2.2e-41	673	828	272	431	458	1	p450	Cytochrome P450
RSOLAG1IB_6244	PF00067	7.6e-34	12	251	136	355	458	1	p450	Cytochrome P450
RSOLAG1IB_6351	PF00067	5.3e-60	23	411	105	449	458	1	p450	Cytochrome P450
RSOLAG1IB_6381	PF00067	1.2e-40	1	323	101	388	458	1	p450	Cytochrome P450
RSOLAG1IB_6385	PF00067	1.4e-55	6	354	125	439	458	1	p450	Cytochrome P450
RSOLAG1IB_6394	PF00067	4e-39	1	273	101	354	458	1	p450	Cytochrome P450
RSOLAG1IB_6408	PF00067	2.4e-53	13	353	134	438	458	1	p450	Cytochrome P450
RSOLAG1IB_6409	PF00067	1.3e-55	6	353	125	438	458	1	p450	Cytochrome P450
RSOLAG1IB_6419	PF00067	2.4e-44	102	448	130	434	458	1	p450	Cytochrome P450
RSOLAG1IB_6834	PF00067	1.1e-66	37	520	7	443	458	1	p450	Cytochrome P450
RSOLAG1IB_6853	PF00067	1.6e-47	57	488	18	405	458	1	p450	Cytochrome P450
RSOLAG1IB_6869	PF00067	3.2e-42	128	321	221	405	458	0	p450	Cytochrome P450
RSOLAG1IB_6989	PF00067	7.4e-65	47	531	8	449	458	1	p450	Cytochrome P450
RSOLAG1IB_7004	PF00067	3.4e-51	47	487	8	405	458	1	p450	Cytochrome P450
RSOLAG1IB_7063	PF00067	1.5e-40	32	396	1	360	458	1	p450	Cytochrome P450
RSOLAG1IB_7085	PF00067	1.3e-06	45	221	26	203	458	1	p450	Cytochrome P450
RSOLAG1IB_7085	PF00067	2.5e-18	316	383	270	337	458	0	p450	Cytochrome P450
RSOLAG1IB_7137	PF00067	2.9e-62	8	420	19	433	458	1	p450	Cytochrome P450
RSOLAG1IB_72	PF00067	3.1e-25	12	273	116	342	458	1	p450	Cytochrome P450
RSOLAG1IB_7236	PF00067	1.6e-39	2	291	125	388	458	1	p450	Cytochrome P450
RSOLAG1IB_7286	PF00067	1.6e-46	12	257	193	407	458	1	p450	Cytochrome P450
RSOLAG1IB_7288	PF00067	4.3e-07	40	143	3	109	458	1	p450	Cytochrome P450
RSOLAG1IB_7314	PF00067	6.1e-61	1	362	94	428	458	1	p450	Cytochrome P450
RSOLAG1IB_7331	PF00067	5.1e-53	29	323	143	439	458	1	p450	Cytochrome P450
RSOLAG1IB_7417	PF00067	1.3e-65	39	451	1	431	458	1	p450	Cytochrome P450
RSOLAG1IB_7735	PF00067	4.2e-33	1	144	312	455	458	1	p450	Cytochrome P450
RSOLAG1IB_8007	PF00067	1.9e-39	9	310	122	390	458	1	p450	Cytochrome P450
RSOLAG1IB_8319	PF00067	1.6e-18	151	241	269	360	458	0	p450	Cytochrome P450
RSOLAG1IB_8331	PF00067	8.4e-55	28	207	254	437	458	1	p450	Cytochrome P450
RSOLAG1IB_8447	PF00067	9.8e-24	4	234	115	336	458	1	p450	Cytochrome P450
RSOLAG1IB_8503	PF00067	1.3e-18	78	341	23	264	458	1	p450	Cytochrome P450
RSOLAG1IB_8519	PF00067	3.2e-23	53	378	10	309	458	1	p450	Cytochrome P450
RSOLAG1IB_8610	PF00067	7.6e-57	4	352	123	436	458	1	p450	Cytochrome P450
RSOLAG1IB_8691	PF00067	4.1e-07	11	149	45	170	458	1	p450	Cytochrome P450
RSOLAG1IB_8692	PF00067	2.8e-39	113	285	289	442	458	1	p450	Cytochrome P450
RSOLAG1IB_8780	PF00067	4.1e-15	2	96	355	443	458	1	p450	Cytochrome P450
RSOLAG1IB_9130	PF00067	5.1e-43	35	403	1	360	458	1	p450	Cytochrome P450
RSOLAG1IB_9132	PF00067	1e-65	33	481	1	444	458	1	p450	Cytochrome P450
RSOLAG1IB_9234	PF00067	6.4e-12	130	316	32	209	458	1	p450	Cytochrome P450
RSOLAG1IB_9234	PF00067	1.8e-54	333	532	253	443	458	0	p450	Cytochrome P450
RSOLAG1IB_9339	PF00067	2.1e-12	3	169	122	275	458	1	p450	Cytochrome P450
RSOLAG1IB_9356	PF00067	1.6e-35	58	289	199	405	458	1	p450	Cytochrome P450
RSOLAG1IB_9530	PF00067	1.6e-22	15	198	164	337	458	1	p450	Cytochrome P450
RSOLAG1IB_9627	PF00067	7.1e-86	6	450	2	456	458	1	p450	Cytochrome P450
RSOLAG1IB_9814	PF00067	5e-11	36	173	1	136	458	1	p450	Cytochrome P450
RSOLAG1IB_9880	PF00067	4.5e-68	15	462	46	440	458	1	p450	Cytochrome P450
Tyrosinases
RSOLAG1IB_10550	PF00264	3.3e-32	75	258	3	227	228	1	Tyrosinase	Common central domain of tyrosinase
RSOLAG1IB_55	PF00264	2.9e-27	86	286	4	227	228	1	Tyrosinase	Common central domain of tyrosinase
RSOLAG1IB_56	PF00264	1.3e-34	86	296	3	227	228	1	Tyrosinase	Common central domain of tyrosinase
RSOLAG1IB_617	PF00264	3.7e-32	73	258	26	227	228	1	Tyrosinase	Common central domain of tyrosinase
RSOLAG1IB_619	PF00264	2.9e-32	98	288	3	227	228	1	Tyrosinase	Common central domain of tyrosinase
RSOLAG1IB_9037	PF00264	1.8e-08	52	115	151	221	228	1	Tyrosinase	Common central domain of tyrosinase
RSOLAG1IB_9116	PF00264	3e-19	4	175	28	203	228	1	Tyrosinase	Common central domain of tyrosinase
RSOLAG1IB_9120	PF00264	3.6e-20	90	267	3	206	228	0	Tyrosinase	Common central domain of tyrosinase
RSOLAG1IB_9364	PF00264	9.3e-36	25	212	26	227	228	1	Tyrosinase	Common central domain of tyrosinase
RSOLAG1IB_96	PF00264	6.4e-34	86	293	3	227	228	1	Tyrosinase	Common central domain of tyrosinase
Cellolytic enzymes
RSOLAG1IB_10008	PF00544	5.4e-20	131	311	12	200	201	1	Pec_lyase_C	Pectate lyase
RSOLAG1IB_10093	PF03211	1.4e-68	44	234	17	210	215	1	Pectate_lyase	Pectate lyase
RSOLAG1IB_10104	PF00150	1.7e-10	6	88	148	227	287	1	Cellulase	Cellulase (glycosyl hydrolase family 5)
RSOLAG1IB_10197	PF03443	2.1e-56	5	224	5	226	236	1	Glyco_hydro_61	Glycosyl hydrolase family 61
RSOLAG1IB_10251	PF00544	1.2e-19	113	291	15	201	201	1	Pec_lyase_C	Pectate lyase
RSOLAG1IB_10259	PF00544	2.3e-16	135	289	39	201	201	1	Pec_lyase_C	Pectate lyase
RSOLAG1IB_10545	PF00150	4.4e-08	87	241	18	164	287	1	Cellulase	Cellulase (glycosyl hydrolase family 5)
RSOLAG1IB_10583	PF01301	6.8e-12	51	93	1	42	319	1	Glyco_hydro_35	Glycosyl hydrolases family 35
RSOLAG1IB_1067	PF03443	5.4e-42	4	167	5	172	236	1	Glyco_hydro_61	Glycosyl hydrolase family 61
RSOLAG1IB_10747	PF00331	8.7e-60	76	242	2	177	320	1	Glyco_hydro_10	Glycosyl hydrolase family 10
RSOLAG1IB_10747	PF00331	2.3e-22	248	331	221	319	320	0	Glyco_hydro_10	Glycosyl hydrolase family 10
RSOLAG1IB_10879	PF07470	1.1e-10	6	140	130	256	336	1	Glyco_hydro_88	Glycosyl Hydrolase Family 88
RSOLAG1IB_1098	PF00295	1.7e-11	3	85	230	313	326	1	Glyco_hydro_28	Glycosyl hydrolases family 28
RSOLAG1IB_1101	PF00295	3.8e-49	79	305	1	233	326	1	Glyco_hydro_28	Glycosyl hydrolases family 28
RSOLAG1IB_11231	PF11790	8.8e-10	25	124	2	101	240	1	Glyco_hydro_cc	Glycosyl hydrolase catalytic core
RSOLAG1IB_11233	PF00535	2.8e-10	616	730	1	115	169	0	Glycos_transf_2	Glycosyl transferase family 2
RSOLAG1IB_11257	PF01095	3.8e-16	33	175	11	153	298	1	Pectinesterase	Pectinesterase
RSOLAG1IB_11792	PF00722	2.7e-05	72	163	12	100	185	1	Glyco_hydro_16	Glycosyl hydrolases family 16
RSOLAG1IB_12071	PF00295	4.3e-48	21	242	102	313	326	1	Glyco_hydro_28	Glycosyl hydrolases family 28
RSOLAG1IB_12127	PF00295	2.8e-61	39	356	1	321	326	1	Glyco_hydro_28	Glycosyl hydrolases family 28
RSOLAG1IB_12139	PF00544	5.5e-20	109	290	11	200	201	1	Pec_lyase_C	Pectate lyase
RSOLAG1IB_12325	PF03211	1.1e-67	37	233	11	206	215	1	Pectate_lyase	Pectate lyase
RSOLAG1IB_12381	PF03663	7.4e-15	7	131	155	280	369	1	Glyco_hydro_76	Glycosyl hydrolase family 76
RSOLAG1IB_12382	PF00704	3.8e-16	1	75	93	171	342	1	Glyco_hydro_18	Glycosyl hydrolases family 18
RSOLAG1IB_12588	PF00544	2.2e-23	8	91	119	200	201	1	Pec_lyase_C	Pectate lyase
RSOLAG1IB_12629	PF11790	3.8e-11	2	94	154	240	240	1	Glyco_hydro_cc	Glycosyl hydrolase catalytic core
RSOLAG1IB_12700	PF01083	2.3e-27	30	208	2	177	179	1	Cutinase	Cutinase
RSOLAG1IB_1630	PF03211	9.5e-56	35	233	10	206	215	1	Pectate_lyase	Pectate lyase
RSOLAG1IB_1631	PF03211	1.2e-49	39	235	13	208	215	1	Pectate_lyase	Pectate lyase
RSOLAG1IB_1637	PF03211	4.3e-08	35	91	10	65	215	1	Pectate_lyase	Pectate lyase
RSOLAG1IB_1912	PF11790	4.7e-38	38	168	12	144	240	1	Glyco_hydro_cc	Glycosyl hydrolase catalytic core
RSOLAG1IB_1932	PF00295	3.6e-50	3	266	37	300	326	1	Glyco_hydro_28	Glycosyl hydrolases family 28
RSOLAG1IB_1933	PF00544	2.7e-36	69	252	3	201	201	1	Pec_lyase_C	Pectate lyase
RSOLAG1IB_2320	PF04616	1.3e-16	43	257	15	231	286	1	Glyco_hydro_43	Glycosyl hydrolases family 43
RSOLAG1IB_3170	PF03211	2.8e-68	37	233	11	206	215	1	Pectate_lyase	Pectate lyase
RSOLAG1IB_3171	PF00840	1.7e-133	1	322	110	434	435	1	Glyco_hydro_7	Glycosyl hydrolase family 7
RSOLAG1IB_3827	PF01095	3.9e-09	32	179	9	155	298	1	Pectinesterase	Pectinesterase
RSOLAG1IB_3827	PF01095	4.5e-19	187	252	212	276	298	0	Pectinesterase	Pectinesterase
RSOLAG1IB_4149	PF01532	3.6e-54	41	244	2	209	453	1	Glyco_hydro_47	Glycosyl hydrolase family 47
RSOLAG1IB_4149	PF01532	2.4e-36	241	383	316	452	453	0	Glyco_hydro_47	Glycosyl hydrolase family 47
RSOLAG1IB_4263	PF03211	1e-67	39	239	5	208	215	1	Pectate_lyase	Pectate lyase
RSOLAG1IB_5033	PF01055	9.3e-156	260	768	5	450	450	1	Glyco_hydro_31	Glycosyl hydrolases family 31
RSOLAG1IB_5648	PF00295	5e-40	66	317	52	281	326	1	Glyco_hydro_28	Glycosyl hydrolases family 28
RSOLAG1IB_5697	PF00544	6.4e-34	18	188	35	201	201	1	Pec_lyase_C	Pectate lyase
RSOLAG1IB_5771	PF04616	1.2e-47	32	311	8	286	286	1	Glyco_hydro_43	Glycosyl hydrolases family 43
RSOLAG1IB_5795	PF00704	2.4e-63	83	401	2	342	342	1	Glyco_hydro_18	Glycosyl hydrolases family 18
RSOLAG1IB_5874	PF00295	5.4e-36	97	381	60	323	326	1	Glyco_hydro_28	Glycosyl hydrolases family 28
RSOLAG1IB_6155	PF00704	1.9e-68	72	416	2	321	342	1	Glyco_hydro_18	Glycosyl hydrolases family 18
RSOLAG1IB_6356	PF01915	1.3e-54	295	548	2	210	211	1	Glyco_hydro_3_C	Glycosyl hydrolase family 3 C terminal domain
RSOLAG1IB_6356	PF01915	3.9e-51	607	809	29	210	211	0	Glyco_hydro_3_C	Glycosyl hydrolase family 3 C terminal domain
RSOLAG1IB_6356	PF00933	2.1e-51	80	260	2	170	227	0	Glyco_hydro_3	Glycosyl hydrolase family 3 N terminal domain
RSOLAG1IB_6464	PF07470	7.2e-18	117	323	61	259	336	1	Glyco_hydro_88	Glycosyl Hydrolase Family 88
RSOLAG1IB_6692	PF03211	2.7e-62	52	251	8	211	215	1	Pectate_lyase	Pectate lyase
RSOLAG1IB_6731	PF03211	2.2e-70	42	239	8	207	215	1	Pectate_lyase	Pectate lyase
RSOLAG1IB_6885	PF03211	1.7e-67	41	233	13	206	215	1	Pectate_lyase	Pectate lyase
RSOLAG1IB_7006	PF04616	3.5e-47	33	314	8	286	286	1	Glyco_hydro_43	Glycosyl hydrolases family 43
RSOLAG1IB_7293	PF00295	6.2e-60	38	346	1	313	326	1	Glyco_hydro_28	Glycosyl hydrolases family 28
RSOLAG1IB_7369	PF01083	1.7e-23	27	204	1	177	179	1	Cutinase	Cutinase
RSOLAG1IB_7482	PF00150	1.1e-44	107	365	23	286	287	1	Cellulase	Cellulase (glycosyl hydrolase family 5)
RSOLAG1IB_7503	PF00331	7.1e-101	81	392	2	319	320	0	Glyco_hydro_10	Glycosyl hydrolase family 10
RSOLAG1IB_7844	PF01083	3.6e-21	43	227	2	175	179	1	Cutinase	Cutinase
RSOLAG1IB_7850	PF01083	1.2e-27	30	208	2	177	179	1	Cutinase	Cutinase
RSOLAG1IB_7851	PF01083	1.4e-24	27	208	1	177	179	1	Cutinase	Cutinase
RSOLAG1IB_7975	PF03443	5.6e-69	4	236	4	236	236	1	Glyco_hydro_61	Glycosyl hydrolase family 61
RSOLAG1IB_8185	PF00331	3.3e-91	7	257	44	319	320	1	Glyco_hydro_10	Glycosyl hydrolase family 10
RSOLAG1IB_8238	PF00295	2.4e-18	45	194	1	146	326	1	Glyco_hydro_28	Glycosyl hydrolases family 28
RSOLAG1IB_8238	PF00295	2.2e-33	215	389	149	322	326	0	Glyco_hydro_28	Glycosyl hydrolases family 28
RSOLAG1IB_8239	PF00295	4.3e-57	45	368	1	322	326	1	Glyco_hydro_28	Glycosyl hydrolases family 28
RSOLAG1IB_8370	PF00295	1.9e-59	39	354	1	319	326	1	Glyco_hydro_28	Glycosyl hydrolases family 28
RSOLAG1IB_8406	PF00722	2.5e-14	14	152	21	152	185	1	Glyco_hydro_16	Glycosyl hydrolases family 16
RSOLAG1IB_8408	PF00295	1.9e-56	40	331	1	296	326	1	Glyco_hydro_28	Glycosyl hydrolases family 28
RSOLAG1IB_8409	PF00722	1.2e-13	74	231	5	166	185	1	Glyco_hydro_16	Glycosyl hydrolases family 16
RSOLAG1IB_8590	PF00722	0.0001	356	422	10	70	185	0	Glyco_hydro_16	Glycosyl hydrolases family 16
RSOLAG1IB_8689	PF03443	5.4e-57	37	210	63	236	236	1	Glyco_hydro_61	Glycosyl hydrolase family 61
RSOLAG1IB_8695	PF00232	7.9e-155	4	489	6	451	455	1	Glyco_hydro_1	Glycosyl hydrolase family 1
RSOLAG1IB_9212	PF03211	6.1e-66	44	241	10	207	215	1	Pectate_lyase	Pectate lyase
RSOLAG1IB_9805	PF03663	6.1e-37	42	364	8	335	369	1	Glyco_hydro_76	Glycosyl hydrolase family 76
RSOLAG1IB_9864	PF03443	1.2e-55	1	225	1	235	236	1	Glyco_hydro_61	Glycosyl hydrolase family 61
RSOLAG1IB_9886	PF01915	3.5e-60	85	317	1	211	211	1	Glyco_hydro_3_C	Glycosyl hydrolase family 3 C terminal domain
RSOLAG1IB_9917	PF00704	7.1e-70	5	317	34	342	342	1	Glyco_hydro_18	Glycosyl hydrolases family 18
RSOLAG1IB_9952	PF00150	4.5e-09	40	188	24	164	287	1	Cellulase	Cellulase (glycosyl hydrolase family 5)
RSOLAG1IB_9990	PF00722	1.3e-05	99	162	13	70	185	0	Glyco_hydro_16	Glycosyl hydrolases family 16
Laccases
RSOLAG1IB_12538	PF07732	7.5e-43	67	175	2	112	120	1	Cu-oxidase_3	Multicopper oxidase
RSOLAG1IB_12538	PF00394	1.7e-25	196	364	3	154	155	0	Cu-oxidase	Multicopper oxidase
RSOLAG1IB_10829	PF07731	2.4e-21	202	328	20	129	130	0	Cu-oxidase_2	Multicopper oxidase
RSOLAG1IB_10829	PF00394	2.1e-11	25	107	70	153	155	0	Cu-oxidase	Multicopper oxidase
RSOLAG1IB_10830	PF07732	8.4e-36	28	125	2	101	120	1	Cu-oxidase_3	Multicopper oxidase
RSOLAG1IB_12710	PF07732	8.6e-22	1	66	51	118	120	1	Cu-oxidase_3	Multicopper oxidase
RSOLAG1IB_12710	PF00394	1.9e-13	120	287	33	153	155	0	Cu-oxidase	Multicopper oxidase
RSOLAG1IB_7800	PF07732	3.3e-39	31	144	3	119	120	1	Cu-oxidase_3	Multicopper oxidase
RSOLAG1IB_7800	PF07731	1.2e-18	325	450	20	128	130	0	Cu-oxidase_2	Multicopper oxidase
RSOLAG1IB_9398	PF00394	8.5e-47	161	317	1	155	155	0	Cu-oxidase	Multicopper oxidase
RSOLAG1IB_9398	PF07732	2.5e-35	31	149	4	119	120	0	Cu-oxidase_3	Multicopper oxidase
RSOLAG1IB_9398	PF07731	8.4e-34	382	499	3	129	130	0	Cu-oxidase_2	Multicopper oxidase
RSOLAG1IB_5998	PF07732	2.8e-31	28	133	2	118	120	1	Cu-oxidase_3	Multicopper oxidase
RSOLAG1IB_5998	PF07731	3.2e-20	448	582	6	127	130	0	Cu-oxidase_2	Multicopper oxidase
RSOLAG1IB_5998	PF00394	1.7e-14	165	353	7	153	155	0	Cu-oxidase	Multicopper oxidase
RSOLAG1IB_11685	PF07732	3.1e-38	30	142	3	118	120	1	Cu-oxidase_3	Multicopper oxidase
RSOLAG1IB_11685	PF07731	8.7e-22	456	582	20	129	130	0	Cu-oxidase_2	Multicopper oxidase
RSOLAG1IB_11685	PF00394	2.9e-12	216	363	53	153	155	0	Cu-oxidase	Multicopper oxidase
RSOLAG1IB_6114	PF00394	5.6e-39	85	229	1	153	155	1	Cu-oxidase	Multicopper oxidase
RSOLAG1IB_6114	PF07731	2.5e-31	331	453	2	129	130	0	Cu-oxidase_2	Multicopper oxidase
RSOLAG1IB_6114	PF07732	1.5e-24	4	71	48	116	120	0	Cu-oxidase_3	Multicopper oxidase
Terpene synthase
RSOLAG1IB_6038	PF03936	4.1e-18	43	288	15	268	270	1	Terpene_synth_C	Terpene synthase family, metal binding domain
RSOLAG1IB_10138	PF03936	5.9e-25	43	287	19	269	270	1	Terpene_synth_C	Terpene synthase family, metal binding domain
Drug resistance
RSOLAG1IB_293	KOG0054	0.0	28	634	145	1229	27	1093	1381	Multidrug resistance-associated protein/mitoxantrone resistance protein, ABC superfamily	Q	Secondary metabolites biosynthesis, transport and catabolism
RSOLAG1IB_10005	KOG0054	2e-10	30	58.7	40	119	298	377	1381	Multidrug resistance-associated protein/mitoxantrone resistance protein, ABC superfamily	Q	Secondary metabolites biosynthesis, transport and catabolism
RSOLAG1IB_294	KOG0054	1e-26	31	113	2	132	990	1121	1381	Multidrug resistance-associated protein/mitoxantrone resistance protein, ABC superfamily	Q	Secondary metabolites biosynthesis, transport and catabolism
RSOLAG1IB_274	KOG0054	0.0	35	658	522	1334	298	1101	1381	Multidrug resistance-associated protein/mitoxantrone resistance protein, ABC superfamily	Q	Secondary metabolites biosynthesis, transport and catabolism
RSOLAG1IB_1689	KOG0054	0.0	43	925	548	1405	501	1379	1381	Multidrug resistance-associated protein/mitoxantrone resistance protein, ABC superfamily	Q	Secondary metabolites biosynthesis, transport and catabolism
RSOLAG1IB_10006	KOG0054	6e-55	39	208	5	205	597	795	1381	Multidrug resistance-associated protein/mitoxantrone resistance protein, ABC superfamily	Q	Secondary metabolites biosynthesis, transport and catabolism
RSOLAG1IB_289	KOG0054	0.0	35	660	521	1334	298	1101	1381	Multidrug resistance-associated protein/mitoxantrone resistance protein, ABC superfamily	Q	Secondary metabolites biosynthesis, transport and catabolism
RSOLAG1IB_6510	KOG0055	4e-60	35	226	33	362	322	594	1228	Multidrug/pheromone exporter, ABC superfamily	Q	Secondary metabolites biosynthesis, transport and catabolism
RSOLAG1IB_11677	KOG0055	0.0	44	1246	57	1324	13	1228	1228	Multidrug/pheromone exporter, ABC superfamily	Q	Secondary metabolites biosynthesis, transport and catabolism
RSOLAG1IB_1415	KOG0055	7e-22	36	96.8	25	133	485	589	1228	Multidrug/pheromone exporter, ABC superfamily	Q	Secondary metabolites biosynthesis, transport and catabolism
RSOLAG1IB_12255	KOG0055	1e-132	42	467	3	493	735	1225	1228	Multidrug/pheromone exporter, ABC superfamily	Q	Secondary metabolites biosynthesis, transport and catabolism
Tannase
RSOLAG1IB_7549	PF07519	5.6e-100	97	563	6	473	475	1	Tannase	Tannase and feruloyl esterase
RSOLAG1IB_7554	PF07519	3.9e-59	37	385	128	473	475	1	Tannase	Tannase and feruloyl esterase
RSOLAG1IB_12151	PF07519	2e-35	19	236	284	474	475	1	Tannase	Tannase and feruloyl esterase
RSOLAG1IB_5220	PF07519	1.6e-78	82	429	14	383	475	1	Tannase	Tannase and feruloyl esterase
RSOLAG1IB_8418	PF07519	1.9e-95	169	607	34	473	475	0	Tannase	Tannase and feruloyl esterase
Non ribosomal peptide synthesis genes
RSOLAG1IB_8827
RSOLAG1IB_9914
[truncated: 206 more columns]
